# Supplementary material for: Axolotl mandible regeneration occurs through mechanical gap closure and a shared regenerative program with the limb
Source: Dis Model Mech. 2024 Sep 27;17(9):dmm050743. doi: 10.1242/dmm.050743 (PMC11449444; doi:10.1242/dmm.050743)
Supplement: Table S1. Size of intact mandibles, hemimandibles, and resection defects. [file dmm-17-050743-TableS1.xlsx]

## Sheet: Sheet1
	Animal	Perimeter of Intact hemimandible 0 dpi (mm)	Perimeter of Intact full mandible 0 dpi (mm)	Defect length (mm)	% of defect in Intact hemimandible	% of defect in Intact full mandible
	1	13.6561	28.1573	5.54578	40.6102	19.6957
	2	14.0901	28.2796	5.53428	39.2777	19.5698
	3	13.4455	27.6862	6.45901	48.0386	23.3294
	4	13.8511	26.6773	6.56713	47.4122	24.6169
	5	13.2936	27.2716	4.48127	33.71	16.432
	6	12.7245	25.8469	5.56323	43.7205	21.5238
	7	13.1283	27.9455	7.15292	54.4847	25.596
	8	12.4948	26.9336	5.18575	41.5034	19.2538
	9	13.0902	26.919	5.49699	41.993	20.4205
	10	13.4977	26.6437	5.61266	41.5824	21.0656
	11	9.10743	25.739	4.12872	45.3335	16.0407
	12	13.7016	26.6304	5.52792	40.3451	20.758
	Control	-	26.6773	-	-	-
	4
