# Supplementary material for: Axolotl mandible regeneration occurs through mechanical gap closure and a shared regenerative program with the limb
Source: Dis Model Mech. 2024 Sep 27;17(9):dmm050743. doi: 10.1242/dmm.050743 (PMC11449444; doi:10.1242/dmm.050743)
Supplement: Table S2. Raw gene counts of mandible and limb. [file dmm-17-050743-TableS2.xlsx]

## Sheet: Gene_Counts_Jaw-And-Limb
Gene_ID	Jaw-0dpa-Rep1_L122431_Track-167383	Jaw-0dpa-Rep2_L122432_Track-167384	Jaw-5dpa-Rep1_L122425_Track-167377	Jaw-5dpa-Rep2_L122426_Track-167378	Jaw-14dpa-Rep1_L122427_Track-167379	Jaw-14dpa-Rep2_L122428_Track-167380	Jaw-35dpa-Rep1_L122429_Track-167381	Jaw-35dpa-Rep2_L122430_Track-167382	Limb-0hpa	Limb-3hpa	Limb-6hpa	Limb-12hpa	Limb-1dpa	Limb-3dpa	Limb-5dpa	Limb-7dpa	Limb-10dpa	Limb-14dpa	Limb-21dpa	Limb-28dpa	Gene_Symbol(s)
AMEX60DD000001	28	20	26	26	14	47	39	60	0	0	0	0	0	0	0	0	0	0	0	0	ZNF79 [hs]|AMEX60DD301000001|ZFP37 [nr]|ZNF568 [hs]
AMEX60DD000002	121	118	53	75	78	70	160	57	0	0	0	0	0	0	0	0	0	0	6	0	LOC114595135 [nr]|ZNF268 [hs]|AMEX60DD201000002
MSTRG.3652	647	935	751	1027	577	959	1033	938	37	59	53	61	45	57	42	58	20	67	56	51	LOC108802115 [nr]|ZNF268 [hs]|AMEX60DD301000003|LOC101953204 [nr]|ZNF850 [hs]|AMEX60DD201000003
AMEX60DD000004	332	360	286	224	199	333	349	324	12	4	9	8	5	19	18	12	7	14	16	24	LOC115462503 [nr]|ZNF268 [hs]|AMEX60DD201000004
MSTRG.3654	547	664	546	544	279	301	484	637	48	54	69	45	39	86	39	60	26	77	47	44	ZNF300 [nr]|AMEX60DD301000006|LOC115464621 [nr]|ZNF268 [hs]|AMEX60DD201000006
MSTRG.3655	4	0	4	7	17	9	12	0	0	0	0	0	2	0	0	0	0	0	0	0	LOC108803380 [nr]|ZNF268 [hs]|AMEX60DD301000007
MSTRG.3653	84	90	60	84	81	94	77	114	0	0	0	5	0	10	8	8	5	11	3	0	AMEX60DD201000005
AMEX60DD000021	8	18	27	28	43	91	19	31	0	0	4	0	0	0	4	0	4	3	4	0	LOC106702273 [nr]|AMEX60DD102000021
MSTRG.3656	1488	2070	1561	1576	1268	1603	1821	1564	17	31	18	5	19	36	13	13	19	32	23	23	FZD10|AMEX60DD201000016
AMEX60DD000026	309	340	251	274	49	195	373	630	21	7	19	12	14	38	26	19	9	52	21	28	LOC114595149 [nr]|AMEX60DD301000026
AMEX60DD000034	7	24	4	9	0	0	22	14	0	1	0	0	0	2	3	2	0	0	1	2	LOC106702022 [nr]|ENV [hs]|AMEX60DD102000034
AMEX60DD000035	2	1	0	0	10	7	0	2	0	0	0	0	0	0	0	0	0	0	0	0	AMEX60DD102000035
MSTRG.3657	861	1134	2426	2381	1652	1852	1843	1908	67	104	99	105	160	199	186	201	84	149	181	183	AMEX60DD201000029|PARPI_0010196 [nr]|PARPI_0006348 [nr]|AMEX60DD301000030
MSTRG.3658	36	38	105	131	82	92	79	88	0	0	0	0	0	0	0	0	0	0	0	0	LOC102279365 [nr]|GLT1D1 [hs]|AMEX60DD201000031|AMEX60DD301000031
MSTRG.3659	67	82	205	210	152	139	155	196	0	0	0	0	0	0	0	0	0	0	0	0	GLT1D1|AMEX60DD301000033|AMEX60DD201000033
MSTRG.3661	1615	2004	1860	2585	1775	2261	2524	2695	168	204	216	220	340	460	247	305	90	233	187	218	SLC15A4|AMEX60DD201000036
MSTRG.3662	41	53	45	33	31	32	27	32	35	60	41	50	88	78	52	56	15	58	62	54	ATP5MG|AMEX60DD301000042
AMEX60DD000044	25	29	5	11	8	24	32	16	3	3	7	2	4	0	0	0	0	0	4	3	TMEM132B|AMEX60DD201000044
AMEX60DD000047	0	0	0	3	0	0	6	0	0	0	0	0	0	0	0	0	0	0	0	0	TMEM132B|AMEX60DD201000047
AMEX60DD000045	6	0	0	0	0	0	0	0	0	0	0	0	0	0	0	0	0	0	0	0	TMEM132B [nr]|KIAA1786 [hs]|AMEX60DD201000045
MSTRG.3663	167	190	689	641	680	901	1269	1291	34	34	29	17	26	24	52	23	15	81	62	43	TMEM132C|AMEX60DD201000038
MSTRG.3664	0	0	0	1	0	0	4	1	0	0	0	0	0	0	0	0	0	0	0	0	HISAT2 Generated Gene
MSTRG.3665	0	0	0	0	0	0	0	0	0	0	0	0	0	0	0	0	0	0	0	0	AMEX60DD201000039
MSTRG.3666	0	0	0	0	0	0	0	0	0	0	0	0	0	0	0	0	0	0	0	0	AMEX60DD201000040
MSTRG.3667	7514	10132	9473	8275	5946	7633	9719	10145	342	338	444	642	772	443	347	245	114	391	664	656	AACS|AMEX60DD201000048|AMEX60DD102000048
MSTRG.3668	32	46	58	60	44	53	61	41	0	0	0	4	3	0	0	3	0	0	0	3	AMEX60DD301000049
MSTRG.3670	490	662	1054	926	492	690	829	716	45	42	51	58	65	115	147	111	48	120	103	68	DHX37 [hs]|AMEX60DD301000051|DHX37|AMEX60DD201000051
MSTRG.3671	0	0	0	0	0	0	0	0	0	0	0	0	0	0	0	0	0	0	0	0	AMEX60DD201000052
MSTRG.3669	1905	2803	2910	3754	2381	2308	3124	2949	196	203	418	642	829	937	730	769	276	912	494	373	BRI3BP|AMEX60DD201000050
MSTRG.3673	2	0	0	0	0	0	0	0	7	10	9	13	9	10	3	7	1	9	11	7	OJAV_G00236990 [nr]|AMEX60DD301000061
AMEX60DD000060	0	134	87	117	139	65	0	3	11	12	10	10	8	11	16	14	0	24	16	11	LOC101542680 [nr]|ZNF84 [hs]|AMEX60DD102000060
MSTRG.3672	422	507	414	438	319	347	459	391	20	25	23	18	20	43	30	35	16	36	30	33	LOC115474470 [nr]|ZNF268 [hs]|AMEX60DD201000058
AMEX60DD000059	119	225	274	335	284	320	231	200	12	9	11	14	6	13	14	10	4	21	13	7	ZNF300 [nr]|ZNF268 [hs]|AMEX60DD201000059
AMEX60DD000066	22	18	31	30	24	35	25	23	6	9	5	12	3	5	9	17	6	9	12	3	AMEX60DD201000066
AMEX60DD000071	1	3	1	1	2	2	0	2	0	0	0	0	0	1	0	0	0	1	1	0	AMEX60DD201000071
MSTRG.3679	29805	38268	31255	30981	21058	23628	30349	28069	1744	2824	3041	2511	3893	3713	3364	2761	1197	4025	3980	3267	LOC110222103 [nr]|UBC [hs]|AMEX60DD103000053|AMEX60DD103000054
MSTRG.3680	23	24	36	88	17	46	32	20	0	0	0	0	0	0	0	0	0	0	0	0	RIMBP2|AMEX60DD201000067
MSTRG.3681	0	3	3	3	2	1	0	0	0	0	0	0	0	0	1	0	0	1	1	1	AMEX60DD201000068
MSTRG.3682	11	210	108	123	113	135	7	25	15	20	16	15	17	6	15	18	6	9	10	13	AMEX60DD301000069|AMEX60DD201000069
MSTRG.3676	740	1029	1108	1410	915	950	1430	849	47	46	65	128	57	53	48	35	18	54	113	130	SCARB1.S [nr]|SCARB1 [hs]|AMEX60DD201000055|FUGU_019069 [nr]|AMEX60DD301000055
MSTRG.3677	0	0	0	0	0	0	0	0	0	0	0	0	0	0	0	0	0	0	0	0	AMEX60DD201000056
MSTRG.3678	0	6	9	0	32	10	0	12	81	109	118	84	130	68	83	72	39	72	89	94	AMEX60DD301000057|AMEX60DD201000057
AMEX60DD000077	7	25	14	14	4	4	14	26	1	1	1	1	1	1	1	1	1	1	1	1	AMEX60DD101000077
MSTRG.3683	47	35	31	34	26	23	29	30	0	0	0	0	0	0	0	2	0	0	1	0	AMEX60DD201000089
AMEX60DD000095	36	25	51	72	76	37	52	50	3	8	8	18	13	21	21	9	2	12	6	0	DNAI1|AMEX60DD201000095
AMEX60DD000079	7	0	3	18	0	13	0	0	0	0	0	0	0	0	0	0	0	0	0	0	AMEX60DD201000079|AMEX60DD102000079
AMEX60DD000098	3	3	4	3	8	3	4	4	0	0	0	0	0	1	1	0	0	0	0	0	AMEX60DD301000098
MSTRG.3684	24	0	6	7	2	23	0	8	17	22	15	21	42	46	28	27	24	68	40	14	AMEX60DD201000100
MSTRG.3685	0	18	24	25	18	0	22	18	1	2	1	0	0	0	0	2	2	0	0	0	AMEX60DD201000101
AMEX60DD000084	120	125	374	444	404	371	412	283	46	75	52	49	57	56	38	30	9	46	42	30	LOC106489890 [nr]|ADGRD1 [hs]|AMEX60DD201000084
AMEX60DD000106	9	6	10	10	25	10	19	19	2	0	2	2	2	0	0	0	1	1	1	2	LOC115396492 [nr]|AMEX60DD201000106
AMEX60DD000107	2	3	2	2	5	0	7	7	0	0	0	0	0	0	0	0	0	0	0	0	LOC113430707 [nr]|ULK1 [hs]|AMEX60DD201000107
MSTRG.3690	247	260	245	261	228	203	311	358	24	45	47	47	46	67	36	49	12	44	61	41	AMEX60DD201000105
MSTRG.3691	139	111	221	193	163	184	312	302	5	0	15	5	0	16	11	16	7	9	13	9	LOC104281150 [nr]|SFSWAP [hs]|AMEX60DD201000104|SFSWAP|AMEX60DD301000104
MSTRG.3693	971	1005	1168	1120	913	1033	1225	1267	83	100	81	82	93	97	105	76	39	126	125	98	BLOC1S2|AMEX60DD102000109|LOC103085771 [nr]|BLOC1S2 [hs]|AMEX60DD201000109
AMEX60DD000108	0	0	5	0	0	3	29	0	0	0	0	0	0	0	0	5	0	0	0	0	MMP17 [hs]|AMEX60DD201000108|MMP17|CIB84_011884 [nr]|AMEX60DD301000108
MSTRG.3692	1626	1882	1943	2026	1382	1902	2407	2068	78	103	113	124	136	151	138	125	39	120	111	101	LOC104281150 [nr]|SFSWAP [hs]|AMEX60DD201000103|SFSWAP|AMEX60DD301000103
MSTRG.3697	782	997	1285	1644	978	1679	1982	2259	42	66	112	79	69	138	101	100	34	132	100	90	ULK1|AMEX60DD301000110|AMEX60DD201000110
MSTRG.3694	2034	697	2678	2674	672	1905	2544	2708	445	385	644	761	560	701	766	743	246	943	1070	910	AMEX60DD301000120
MSTRG.3695	26	24	53	46	32	37	28	16	0	0	0	0	0	0	0	0	0	0	0	0	PPIL2|AMEX60DD103000121
AMEX60DD000123	31	31	31	34	29	68	97	58	2	0	5	8	10	3	7	13	3	12	4	3	LOC110015751 [nr]|RTL1 [hs]|AMEX60DD201000123
MSTRG.3696	647	915	704	720	437	369	742	652	20	29	33	68	138	182	115	118	37	126	84	54	PUS1|AMEX60DD201000122|AMEX60DD102000122
AMEX60DD000125	3	0	5	17	3	3	10	16	0	0	2	0	0	3	0	2	0	1	0	0	AMEX60DD201000125
MSTRG.3686	33418	39471	50476	44620	30160	29016	34766	35403	5879	6206	7769	8001	7328	12170	10917	10236	3839	14027	12391	7772	RAN [nr]|AMEX60DD201000072|AMEX60DD301000072|N/A|AMEX60DD301000075|AMEX60DD201000075
MSTRG.3687	0	0	0	0	0	0	0	0	0	0	0	0	0	0	0	0	0	0	0	0	AMEX60DD103000073
MSTRG.3689	0	0	0	0	0	0	0	0	0	0	0	0	0	0	0	0	0	0	0	0	AMEX60DD103000076
MSTRG.3688	45	55	76	81	83	87	111	101	7	11	7	6	4	26	35	29	12	41	22	13	STX2|AMEX60DD201000074
MSTRG.3698	723	862	2299	3515	1561	2584	3320	3854	319	497	591	343	194	517	481	354	177	614	470	276	YPEL2|AMEX60DD201000126|YPEL1.L [nr]|YPEL1 [hs]|AMEX60DD301000126|AV530_018375 [nr]
MSTRG.3699	111	0	24	11	15	20	45	37	0	0	0	0	0	393	0	0	0	0	0	0	AMEX60DD301000127
MSTRG.3700	1134	1225	1574	1378	899	1131	1275	1224	132	178	197	136	83	231	189	155	76	181	225	157	PPIL2|AMEX60DD102000128|AMEX60DD201000128|AMEX60DD301000128
MSTRG.3701	862	1258	1789	1891	1061	1726	2443	1888	71	86	91	98	111	197	119	143	54	153	126	80	LOC115660842 [nr]|AMEX60DD301000124|EP400 [nr]|AMEX60DD201000124|EP400 [hs]
MSTRG.3705	1412	1650	1867	1591	1126	1140	1464	1649	84	96	114	134	138	222	217	174	65	184	173	155	MRPL40 [nr]|NLVCF [hs]|AMEX60DD201000131
MSTRG.3702	1168	1080	1090	1097	677	768	1124	1023	145	162	187	221	176	205	256	209	81	311	277	219	LOC115100255 [nr]|C22ORF39 [hs]|AMEX60DD201000132|AMEX60DD301000132|CUNH22ORF39 [nr]|C11H22ORF39 [nr]
MSTRG.3706	2250	2565	2404	2220	1560	1847	2286	2454	199	171	237	292	293	360	357	302	83	297	333	259	UFD1|AMEX60DD201000133|AMEX60DD103000133
AMEX60DD000135	8	10	13	5	5	14	13	4	0	1	1	0	1	0	0	1	0	1	0	0	AMEX60DD201000135
MSTRG.3703	2124	2394	2883	2801	2099	2383	2808	2556	112	168	202	182	202	225	190	177	95	209	180	146	LOC115100518 [nr]|HIRA [hs]|AMEX60DD301000129|LOC101937578 [nr]|AMEX60DD201000129
MSTRG.3704	0	0	0	0	0	0	0	0	0	0	0	0	0	0	0	0	0	0	0	0	AMEX60DD103000130
MSTRG.3707	854	1015	1444	1221	804	1037	1121	1066	151	208	171	128	91	182	174	248	77	280	264	168	CDC45|AMEX60DD301000134|AMEX60DD102000134|AMEX60DD103000134
MSTRG.3711	43	37	201	260	261	122	104	133	31	52	77	68	82	177	60	92	38	56	43	21	GP1BB [nr]|AMEX60DD201000145|AMEX60DD102000145|GP1BB
AMEX60DD000146	10	8	10	25	19	19	30	45	0	2	1	0	1	1	1	4	1	0	3	3	CAMKK1|AMEX60DD201000146
MSTRG.3708	26	63	0	1699	5066	4533	864	180	10	43	61	68	55	120	184	0	58	17	5	3	ASZ78_015360 [nr]|CLDN5 [hs]|AMEX60DD301000136|AMEX60DD201000136
MSTRG.3709	12233	14979	20432	18218	16045	14970	18494	19388	983	1063	1280	1234	1258	1837	1594	1891	731	2094	2333	1899	LOC101939207 [nr]|SEPTIN2 [hs]|AMEX60DD301000137|ASZ78_015360 [nr]|CLDN5 [hs]|AMEX60DD201000137
MSTRG.3710	0	0	0	0	0	0	0	0	0	0	0	0	0	0	0	0	1	0	0	0	TXPB_URIBO1 [nr]|PGBD4 [hs]|AMEX60DD301000138
MSTRG.3712	2656	2655	2655	3227	2191	2553	3282	2349	114	134	83	72	125	173	143	94	47	121	260	228	TBX1 [nr]|AMEX60DD301000147
MSTRG.3721	542	676	2549	2524	2550	2243	3119	2735	100	64	106	223	248	302	307	310	105	187	202	107	SEPT5IN.S [nr]|SEPTIN5 [hs]|AMEX60DD201000141|AMEX60DD301000141|LOC115476378 [nr]|SEPTIN5
MSTRG.3722	257	294	275	215	218	219	319	285	61	100	94	56	71	103	62	68	28	45	43	37	AMEX60DD301000142
MSTRG.3724	0	0	0	0	0	0	0	0	1	0	1	0	0	0	0	0	1	0	0	3	AMEX60DD301000144
MSTRG.3723	50	56	427	174	264	202	217	233	0	84	27	0	108	124	0	0	0	0	0	0	AMEX60DD301000143
MSTRG.3713	522	472	575	477	354	513	479	487	115	130	107	64	94	133	138	115	52	124	161	165	GNB1L|AMEX60DD201000148|AMEX60DD301000148
MSTRG.3719	14	30	19	22	34	31	72	41	8	10	7	13	9	18	14	26	12	12	6	7	AMEX60DD301000156
MSTRG.3715	940	1459	1713	1447	1294	1238	1653	1496	85	114	66	122	57	89	139	121	0	106	129	126	TXNRD2 [nr]|AMEX60DD301000150|AMEX60DD201000150
MSTRG.3716	277	625	407	507	459	565	272	503	0	0	83	31	92	61	0	0	68	49	0	0	TXNRD2 [nr]|AMEX60DD301000151
MSTRG.3720	6	33	28	82	61	68	163	65	7	3	8	6	5	7	12	15	5	8	8	5	AMEX60DD201000157
AMEX60DD000158	2	2	24	26	15	32	66	14	2	0	0	0	3	0	4	7	5	3	3	1	AMEX60DD201000158
AMEX60DD000159	8	8	38	67	10	59	65	41	6	0	7	9	14	11	22	21	7	23	10	12	LOC115355879 [nr]|AMEX60DD201000159
MSTRG.3714	19	42	34	41	40	40	40	52	0	0	0	0	0	0	0	0	0	0	0	0	TXNRD2 [nr]|AMEX60DD201000152
AMEX60DD000155	111	74	211	393	87	131	124	144	8	19	14	23	9	7	17	23	6	14	3	8	COMT|AMEX60DD301000155|DUI87_17438 [nr]|COMT [hs]
MSTRG.3717	129	201	222	205	160	163	233	141	5	0	15	6	0	12	4	3	0	3	0	3	TXNRD2|AMEX60DD301000153|LOC104258013 [nr]|TXNRD2 [hs]|AMEX60DD102000153|AMEX60DD201000153
MSTRG.3726	211	167	715	877	445	672	1031	707	34	47	42	40	52	115	153	162	76	71	55	38	ARVCF|AMEX60DD201000160|AMEX60DD301000160|ARVCF [hs]
MSTRG.3727	940	1063	1656	1894	1256	1471	2348	2084	120	83	119	166	203	604	432	401	170	410	275	226	DGCR8|AMEX60DD301000164|AMEX60DD201000164
MSTRG.3725	2367	3201	2959	3151	2208	2852	3441	3548	147	187	224	188	243	166	154	104	43	133	159	153	AMEX60DD301000163|TANGO2|AMEX60DD102000163
MSTRG.3728	24	11	15	28	25	32	79	48	0	0	0	0	0	0	0	0	0	0	0	0	AMEX60DD201000168
MSTRG.3729	2	1	9	10	3	6	11	10	0	1	1	0	0	0	0	1	0	0	0	1	AMEX60DD201000169
MSTRG.3735	2477	2920	3076	3621	2529	2624	3756	3671	374	415	521	572	597	1174	839	990	315	956	839	521	PGAM5|AMEX60DD201000171|PGAM5 [nr]|AMEX60DD102000171
MSTRG.3741	772	942	1875	2526	1843	2071	2803	2158	126	150	227	202	175	245	196	157	60	175	152	115	ZDHHC8|AMEX60DD201000170|AMEX60DD301000170
MSTRG.3730	1880	1871	2069	2063	1076	1327	1985	2120	123	138	154	148	195	338	233	209	88	312	297	222	TRMT2A|AMEX60DD103000166|LOC102798090 [nr]|TRMT2A [hs]|AMEX60DD102000166
MSTRG.3731	11587	12790	17147	15516	11586	9686	16066	15263	1746	1968	2710	2191	2538	3897	3628	3594	1333	4682	3302	2282	RANBP1.L [nr]|RANBP1 [hs]|AMEX60DD201000167|RANBP1 [nr]|AMEX60DD102000167
AMEX60DD000174	5	19	10	7	11	0	31	18	0	0	0	0	0	2	0	0	1	0	0	0	GOLGA3|AMEX60DD301000174
MSTRG.3732	42	50	73	89	32	51	77	78	0	0	0	0	0	0	0	0	0	2	0	0	ANKLE2|AMEX60DD201000173
MSTRG.3734	136	119	328	429	182	418	523	357	4	8	16	15	28	31	29	16	7	13	25	15	AMEX60DD301000175
MSTRG.3733	3107	4058	4586	5160	3055	3901	5869	5420	311	361	374	376	368	598	459	463	169	524	419	306	ANKLE2|AMEX60DD201000172
MSTRG.3736	383	508	619	685	626	517	1189	802	66	90	97	53	150	190	133	128	70	147	103	96	AMEX60DD201000176
MSTRG.3738	80	157	149	197	160	162	296	224	0	0	6	4	9	12	10	9	7	7	11	8	LOC104614348 [nr]|GOLGA3 [hs]|AMEX60DD201000178
MSTRG.3737	682	739	1123	1402	878	1143	1607	1326	79	81	144	130	210	291	210	157	57	162	141	182	AMEX60DD201000177
MSTRG.3739	26	37	46	50	13	33	45	33	0	0	0	0	0	0	0	0	0	0	0	0	ANKLE2 [nr]|AMEX60DD201000179
MSTRG.3747	114	158	172	191	93	167	200	180	0	0	0	2	2	1	0	3	0	0	0	3	AMEX60DD201000192
MSTRG.3742	109	164	404	558	253	393	702	448	41	48	43	64	90	133	248	204	103	128	95	64	AMEX60DD201000187
MSTRG.3743	0	0	0	0	0	0	0	0	0	0	0	0	0	0	0	0	0	0	0	0	AMEX60DD201000188
MSTRG.3740	377	390	423	606	439	514	760	646	0	0	0	0	4	0	5	5	7	0	0	0	DUI87_17430 [nr]|ANKLE2 [hs]|AMEX60DD301000180|ANKLE2|AMEX60DD201000180
AMEX60DD000190	103	77	185	404	135	294	767	338	34	23	28	29	38	43	95	82	27	61	43	26	AMEX60DD201000190
AMEX60DD000191	0	0	0	7	1	0	5	0	0	0	0	0	0	0	0	0	0	0	0	0	AMEX60DD201000191
AMEX60DD000194	1	3	0	0	3	0	4	4	0	0	1	0	1	0	0	1	0	0	0	0	AMEX60DD301000194
MSTRG.3746	309	339	553	862	578	650	802	716	0	0	0	0	0	0	0	0	0	0	0	0	GOLGA3 [nr]|AMEX60DD201000181|GOLGA3|AMEX60DD301000181
MSTRG.3744	31	48	122	153	115	140	155	121	5	5	11	8	5	11	7	10	0	10	17	12	LOC115073368 [nr]|AMEX60DD201000183|AMEX60DD102000183
MSTRG.3745	157	133	207	285	217	304	598	359	99	94	39	34	24	29	46	23	19	59	57	52	LOC104632589 [nr]|AMEX60DD201000184
MSTRG.3748	1084	1844	1414	2064	1303	1845	1861	1682	217	277	311	271	290	398	237	382	96	327	380	511	CHFR [nr]|AMEX60DD301000195
AMEX60DD000202	2	2	2	1	2	1	7	3	0	1	0	0	0	0	0	0	0	0	1	1	AMEX60DD201000202
AMEX60DD000205	1	6	4	8	6	3	7	6	1	1	1	1	1	6	1	1	1	1	2	1	AMEX60DD103000205
AMEX60DD000206	20	41	24	26	20	13	19	24	1	1	1	1	1	1	1	1	2	2	2	2	AMEX60DD101000206
AMEX60DD000199	0	0	0	0	0	0	0	6	0	0	0	0	0	0	0	0	0	0	0	0	AMEX60DD301000199
AMEX60DD000198	733	626	799	924	692	1013	1062	1067	80	108	120	105	105	105	81	124	57	226	119	80	FBRSL1|AMEX60DD201000198|FBRSL1 [nr]|AUTS2 [hs]|AMEX60DD301000198
AMEX60DD000213	1	1	0	1	0	1	1	1	1	1	1	2	2	3	4	4	3	4	3	2	AMEX60DD201000213
MSTRG.3750	1	5	4	7	1	1	9	7	4	2	3	3	2	8	5	15	12	12	9	1	AMEX60DD301000212
MSTRG.3751	5	5	5	7	0	2	7	16	27	22	20	17	18	62	61	35	15	29	24	21	HISAT2 Generated Gene
MSTRG.3749	903	1423	1237	1743	1089	1661	1634	1352	0	18	16	14	29	39	31	34	4	31	42	45	AMEX60DD301000193|CHFR|AMEX60DD201000193|N/A|AMEX60DD102000193
MSTRG.3752	2464	2282	2214	2542	1707	2194	2698	2591	657	656	538	490	606	856	718	733	257	649	757	699	COMT [nr]|AMEX60DD301000215|AMEX60DD201000215|COMT
MSTRG.3753	676	1812	1574	1642	1342	1294	1154	993	169	164	204	215	305	569	534	362	161	602	490	318	LOC115479915 [nr]|NOC4L [hs]|AMEX60DD103000216|AMEX60DD201000216|AMEX60DD301000216
MSTRG.3754	0	0	0	3	0	0	0	2	0	0	0	0	7	0	0	0	0	10	0	0	BANF1.S [nr]|AMEX60DD201000217
MSTRG.3758	995	791	2388	2895	1429	2082	3016	2420	309	406	519	501	281	695	443	438	115	269	278	281	PPM1F|AMEX60DD201000223
MSTRG.3756	0	0	0	0	0	0	0	0	0	0	2	0	0	0	0	0	0	0	0	0	AMEX60DD201000219
MSTRG.3757	0	0	0	0	0	0	0	0	0	0	0	0	0	0	0	0	0	0	0	0	AMEX60DD301000220
MSTRG.3755	1722	2380	2843	2841	2453	2169	3374	3110	385	472	536	396	366	651	742	702	269	737	618	441	MAPK1 [nr]|AMEX60DD201000218|AMEX60DD301000218
AMEX60DD000232	1	0	1	0	0	0	0	0	0	0	0	0	0	0	0	0	0	0	0	0	LOC106732794 [nr]|AMEX60DD201000232
MSTRG.3759	0	4	3	4	5	2	0	0	0	0	0	0	0	0	0	0	0	0	0	0	AMEX60DD301000228
MSTRG.3762	0	1	3	4	7	1	0	0	8	3	3	0	11	1	12	0	5	20	12	2	HISAT2 Generated Gene
MSTRG.3760	2	23	29	35	2	19	25	3	1	0	0	0	0	0	2	5	0	3	5	2	LOC115372353 [nr]|AMEX60DD201000229
MSTRG.3761	8	7	5	5	2	0	16	5	12	8	6	3	2	1	4	0	3	8	7	8	AMEX60DD201000230
MSTRG.3763	7224	8387	4841	4566	4842	4510	4663	4927	767	829	1068	1125	2680	1821	921	889	287	909	1222	1145	SDF2L1|AMEX60DD301000236
MSTRG.3764	3730	4104	4229	3760	2941	3406	3477	3325	106	219	221	210	151	259	254	218	98	204	245	249	TOP3B|AMEX60DD201000224|TOP3B [nr]|AMEX60DD301000224|AMEX60DD102000224|TOP3B.L [nr]|TOP3B [hs]|LOC109914435 [nr]
MSTRG.3765	0	1	0	0	0	0	0	0	0	1	1	1	1	0	1	1	0	0	0	1	AMEX60DD301000225
MSTRG.3766	40	26	12	40	28	27	46	29	7	5	6	13	8	20	9	7	2	18	6	5	ZBED9 [hs]|AMEX60DD201000226|AMEX60DD102000226
MSTRG.3767	861	1570	1611	2145	1291	1216	1680	1250	107	167	179	196	349	233	186	143	66	223	223	175	SH_R122_JSM5CED3F [nr]|AMEX60DD201000243|YDJC|AMEX60DD301000243
AMEX60DD000240	0	11	0	0	4	10	5	3	0	0	0	0	0	0	0	0	0	0	0	0	AMEX60DD301000240
AMEX60DD000241	0	1	0	0	0	0	0	0	0	0	0	0	0	0	0	0	0	0	0	0	AMEX60DD301000241
AMEX60DD000239	10	15	6	9	2	16	7	14	0	0	0	0	2	0	0	0	0	0	0	0	AMEX60DD201000239
MSTRG.3768	0	0	100	104	68	90	78	85	0	0	0	0	0	0	0	0	0	0	0	0	AB205_0136590 [nr]|TOP3B [hs]|AMEX60DD201000245
MSTRG.3769	16033	19089	18430	16561	12868	11446	14266	15832	3583	3979	3691	4777	5116	5609	4767	5775	2063	7347	8291	6299	PARPI_0011654 [nr]|AMEX60DD201000244|UBE2L3 [nr]|AMEX60DD301000244
MSTRG.3770	28	0	7	6	2	16	7	11	2	3	0	0	0	4	0	2	1	0	3	1	AMEX60DD301000248
MSTRG.3771	32	27	29	20	5	2	18	12	3	2	3	7	1	3	3	2	0	0	1	4	AMEX60DD301000249
MSTRG.3772	2691	3358	4231	6213	3167	3445	4739	5290	482	518	490	731	792	1176	931	908	403	810	957	906	HIC2|AMEX60DD201000247|AMEX60DD301000247
MSTRG.3773	2193	2494	3150	3113	3108	2053	2712	3070	203	244	319	376	513	590	323	382	89	311	282	251	SNAP29|AMEX60DD301000253|AMEX60DD201000253
AMEX60DD000263	15	0	0	0	0	0	8	0	0	0	0	0	0	0	0	0	0	0	0	0	AMEX60DD301000263
MSTRG.3776	4371	5556	5553	5697	3220	4632	6386	6094	673	710	850	893	854	648	540	534	252	763	1388	1575	SLC25A1|AMEX60DD201000257|AMEX60DD301000257
MSTRG.3778	2771	3127	6208	5803	4514	5482	6322	5542	268	340	367	369	583	776	598	558	197	546	399	276	CLTCL1|AMEX60DD201000254|LOC104469759 [nr]|CLTCL1 [hs]|AMEX60DD301000254|PARPI_0011647 [nr]|AMEX60DD201000256|CLTCL1 [nr]|CLTC [hs]|LOC103799557 [nr]|AMEX60DD301000256|LOC114586338 [nr]
MSTRG.3779	0	0	0	0	0	0	0	0	0	0	0	0	0	0	0	0	0	0	0	0	AMEX60DD301000255
MSTRG.3777	146	156	425	377	220	241	403	246	53	82	53	59	35	24	28	16	0	16	18	14	LOC109312801 [nr]|SBSPON [hs]|AMEX60DD301000259
AMEX60DD000260	478	598	865	964	623	792	835	842	33	28	48	49	23	93	66	41	23	81	52	39	LOC115661031 [nr]|AMEX60DD201000260|LOC112120414 [nr]|THADA [hs]
AMEX60DD000261	0	0	0	0	0	0	0	0	0	0	0	0	0	0	0	0	0	0	0	0	AMEX60DD301000261
MSTRG.3780	810	1024	1186	1212	788	1069	1325	1226	38	52	47	54	62	98	82	87	23	84	84	60	ESS2|AMEX60DD102000265|AMEX60DD301000265
MSTRG.3781	0	0	0	4	0	0	4	0	0	0	0	0	0	0	0	0	0	0	0	2	AMEX60DD301000266|TSSK2
MSTRG.3774	2283	2987	3438	4118	2661	3292	3828	3933	129	148	162	222	249	274	223	208	60	171	260	227	PI4KA [nr]|AMEX60DD301000250|PI4KA|AMEX60DD201000250|HCG_1999854 [hs]|AMEX60DD102000251
MSTRG.3775	0	0	0	3	0	0	0	0	0	0	0	0	0	0	0	0	0	0	0	0	SERPIND1|AMEX60DD201000252
AMEX60DD000271	0	0	0	0	0	0	0	0	0	0	0	0	0	0	0	0	0	0	0	0	AMEX60DD301000271
AMEX60DD000270	41	50	56	47	17	24	12	41	0	0	0	0	14	0	0	0	0	20	0	0	LOC115073307 [nr]|AMEX60DD201000270
MSTRG.3790	11	10	5	55	9	11	126	177	0	3	3	0	4	5	2	0	0	3	3	1	LOC114586993 [nr]|IGLV6 [hs]|AMEX60DD201000282|PARPI_0032739 [nr]|AMEX60DD301000283|PARPI_0011627 [nr]
MSTRG.3792	53	55	0	343	39	34	109	210	3	0	16	6	5	3	10	0	0	3	4	5	N/A|AMEX60DD301000284|AMEX60DD201000284
MSTRG.3796	0	14	71	125	14	35	26	0	0	17	0	0	6	3	30	0	0	0	1	0	LOC102250240 [nr]|AMEX60DD301000295
MSTRG.3800	2	14	5	16	0	6	26	86	0	0	2	0	0	0	0	0	0	0	0	0	N/A|AMEX60DD201000299
MSTRG.3802	9	26	8	71	14	53	122	262	0	0	3	4	0	0	2	0	0	0	0	0	LOC111092690 [nr]|AMEX60DD201000301
AMEX60DD000305	11	18	0	0	0	7	0	3	0	5	0	0	0	0	0	0	0	0	0	0	N/A|AMEX60DD201000305
AMEX60DD000307	0	22	0	5	0	7	0	0	0	0	0	0	2	0	0	0	0	0	0	0	N/A|AMEX60DD201000307
AMEX60DD000308	11	9	25	21	0	0	6	0	0	0	0	0	0	4	0	0	0	0	0	0	LOC107112710 [nr]|VPREB1 [hs]|AMEX60DD201000308
AMEX60DD000309	34	53	37	57	18	48	33	49	0	4	0	0	3	0	0	0	0	0	0	0	LOC100560921 [nr]|AMEX60DD201000309
MSTRG.3805	50	48	0	12	0	15	0	63	0	0	0	0	5	0	0	0	0	0	0	0	N/A|AMEX60DD201000306|IGLV51 [hs]|AMEX60DD301000306
MSTRG.3791	4	1	1	4	4	3	12	41	0	0	1	0	1	0	1	0	0	2	1	0	IG|AMEX60DD201000285|IGL@ [nr]|IG [hs]|AMEX60DD301000286
AMEX60DD000287	0	9	20	9	14	16	17	50	0	0	0	0	0	3	0	0	0	3	0	0	MONAX_5E002063 [nr]|AMEX60DD201000287
MSTRG.3793	6	45	29	21	79	7	28	371	7	0	5	11	0	0	0	0	0	1	0	14	TREES_T100009970 [nr]|AMEX60DD201000288
MSTRG.3788	411	2314	422	913	769	425	915	3412	6	100	82	138	21	78	89	15	9	22	17	26	IGLC1 [hs]|AMEX60DD301000273
MSTRG.3789	5860	6072	1800	3168	1854	2322	3763	10144	482	2327	1471	2204	526	1781	827	62	43	325	968	951	N/A|AMEX60DD201000274|AMEX60DD301000274
MSTRG.3806	484	178	323	191	182	333	188	379	173	336	390	440	170	136	150	103	62	159	194	159	LOC113837993 [nr]|AMEX60DD201000310
MSTRG.3782	3140	3777	5125	7469	3058	4523	6878	6466	184	192	193	269	416	506	624	573	278	626	424	421	DGCR2|AMEX60DD201000267|AMEX60DD301000267|EIF2B2 [nr]
MSTRG.3783	0	0	0	0	0	0	0	0	0	0	0	0	0	0	0	0	0	0	0	0	AMEX60DD301000268
MSTRG.3807	295	99	205	123	126	138	103	211	401	637	742	955	359	220	210	140	54	209	256	214	LOC100336780 [nr]|AMEX60DD201000311
AMEX60DD000320	23	0	0	8	7	3	9	3	0	0	4	0	0	6	0	0	0	5	0	0	IGLV [hs]|AMEX60DD201000320
MSTRG.3811	32	0	30	4	3	3	14	161	0	0	0	0	0	0	6	0	0	0	0	6	BN2614_LOCUS2 [nr]|AMEX60DD201000322
MSTRG.3812	0	17	22	0	0	9	10	61	0	0	0	0	0	0	0	0	0	0	1	0	XB5865391.L [nr]|AMEX60DD201000323
AMEX60DD000328	0	0	0	0	2	0	0	0	0	0	0	0	0	0	0	0	0	1	0	0	IG|AMEX60DD201000328
AMEX60DD000329	4	1	1	4	2	3	4	32	0	0	1	0	1	0	1	0	0	1	1	0	IGL@ [nr]|IG [hs]|AMEX60DD301000329
MSTRG.3814	1	102	23	8	27	2	36	115	0	0	3	0	1	0	0	0	0	6	0	0	LOC102250240 [nr]|AMEX60DD201000330|LOC101951136 [nr]|AMEX60DD301000331
MSTRG.3815	26	13	11	3	9	46	5	6	0	21	0	0	2	0	3	0	0	0	0	2	LOC102944433 [nr]|AMEX60DD201000332
MSTRG.3817	150	155	133	133	110	68	118	90	65	103	86	85	108	107	87	88	37	83	81	87	EOD39_15421 [nr]|AIMP1 [hs]|AMEX60DD301000335
MSTRG.3816	1554	1751	1317	1432	940	795	1131	671	178	274	186	256	206	219	174	224	52	236	220	217	AIMP1|AMEX60DD201000334
AMEX60DD000315	0	0	0	0	36	0	0	0	0	0	0	0	0	2	0	0	0	0	0	0	PARPI_0029472 [nr]|AMEX60DD301000315
AMEX60DD000316	0	0	0	4	0	0	0	0	0	0	0	0	0	0	0	0	0	0	0	0	UY3_02104 [nr]|AMEX60DD201000316
MSTRG.3808	61	257	30	186	111	34	371	188	0	3	0	3	5	3	0	0	0	3	0	2	LOC102250240 [nr]|AMEX60DD201000312|IGLV [hs]|AMEX60DD301000312|D623_10000469 [nr]|AMEX60DD301000314
MSTRG.3809	31	0	26	0	0	0	3	20	0	0	0	13	0	0	0	0	0	0	0	0	UY3_02104 [nr]|AMEX60DD301000313
AMEX60DD000317	3	0	0	0	0	0	0	0	0	0	0	0	0	0	0	0	0	0	0	0	LOC101951136 [nr]|AMEX60DD201000317
MSTRG.3810	11	36	19	20	12	6	24	210	0	0	0	0	1	0	0	0	0	3	0	0	N/A|AMEX60DD201000318|LOC101951136 [nr]|AMEX60DD301000319
MSTRG.3818	325	281	4373	4645	5201	6647	6792	6600	5	10	20	12	91	1745	700	759	152	442	146	70	MMP11|AMEX60DD301000336|AMEX60DD201000336
MSTRG.3820	164	160	293	220	237	220	359	244	17	18	17	17	21	24	13	0	0	12	14	28	LOC104011480 [nr]|DERL2 [hs]|AMEX60DD201000338|DERL2|AMEX60DD301000338|DERL3 [nr]|DV515_00011444 [nr]
MSTRG.3821	23	5	17	5	9	28	55	31	0	0	0	0	0	0	0	0	0	0	1	0	AMEX60DD201000339
MSTRG.3819	4659	5327	5892	5257	3765	4405	5077	5644	361	372	449	423	669	1063	828	974	353	941	738	563	SMARCB1|AMEX60DD301000337|AMEX60DD103000337
MSTRG.3825	7	2	4	3	2	11	3	1	0	9	0	0	1	0	2	0	0	0	0	2	LOC115661072 [nr]|AMEX60DD201000346
MSTRG.3826	102	41	7	2	23	198	0	6	0	25	0	0	3	0	3	0	0	0	0	3	LOC102944433 [nr]|AMEX60DD301000347
AMEX60DD000351	0	11	0	20	0	0	0	0	0	0	4	2	0	0	0	0	0	0	0	5	LOC105706714 [nr]|AMEX60DD201000351
AMEX60DD000355	3	15	0	6	11	13	0	7	0	0	0	0	0	0	0	0	0	0	0	0	N/A|AMEX60DD201000355
MSTRG.3830	31	0	2	17	0	58	3	34	0	0	0	0	0	4	0	1	0	0	0	0	N/A|AMEX60DD301000357
MSTRG.3822	2845	2966	3099	2792	1632	1561	2402	2038	313	450	420	526	580	686	623	588	228	566	624	464	CHCHD10|AMEX60DD103000340
MSTRG.3831	26	0	19	0	15	0	3	46	2	0	0	0	16	83	0	0	0	0	0	1	BN2614_LOCUS2 [nr]|AMEX60DD201000358
AMEX60DD000342	0	0	0	0	0	0	0	0	0	0	0	0	0	0	0	0	0	0	0	0	AMEX60DD201000342
AMEX60DD000341	153	90	125	108	47	83	133	213	3	0	3	5	3	0	12	5	0	9	13	6	C11H22ORF15 [nr]|C22ORF15 [hs]|AMEX60DD201000341
AMEX60DD000362	26	8	25	13	0	18	29	23	0	0	0	0	0	3	0	0	0	0	0	0	SLC2A11|AMEX60DD201000362
MSTRG.3834	172	96	131	71	61	107	76	100	106	178	214	320	81	61	62	38	12	43	69	93	LOC111772992 [nr]|AMEX60DD201000370
AMEX60DD000375	20	0	7	0	0	9	5	12	0	3	0	0	2	3	2	0	1	1	0	2	AMEX60DD201000375
AMEX60DD000387	1	0	0	1	0	1	0	0	0	0	0	0	0	1	0	0	0	0	1	0	AMEX60DD201000387
MSTRG.3835	711	1142	1249	1147	1025	983	726	693	299	453	374	317	414	532	381	395	139	312	272	333	COMT.S [nr]|AMEX60DD201000388
MSTRG.3833	971	194	1038	600	161	644	1802	1415	17	21	43	32	39	29	15	17	11	23	31	37	SLC2A11|AMEX60DD201000363
AMEX60DD000367	0	0	0	0	0	0	0	0	0	0	0	0	0	0	0	0	0	0	0	0	LOC105357518 [nr]|SLC2A11 [hs]|AMEX60DD201000367
AMEX60DD000389	0	8	0	0	0	0	0	0	0	0	0	0	0	0	0	0	0	0	0	0	LOC115480337 [nr]|SLC2A9 [hs]|AMEX60DD201000389|SLC2A11 [hs]
MSTRG.3836	13	0	50	57	0	0	8	0	22	21	19	22	32	17	14	5	0	0	0	11	LOC115480337 [nr]|SLC2A9 [hs]|AMEX60DD301000392
MSTRG.3837	375	83	262	115	138	317	439	839	13	26	13	16	21	22	6	6	7	7	16	18	N/A|AMEX60DD201000395
MSTRG.3838	28	8	49	57	12	36	63	11	0	0	9	5	0	0	0	0	0	0	0	12	LOC115480337 [nr]|SLC2A9 [hs]|AMEX60DD301000394
AMEX60DD000401	8	6	13	10	5	3	30	20	5	4	3	2	7	3	5	2	2	2	5	3	AMEX60DD301000401
MSTRG.3839	130	219	241	228	224	186	258	356	10	9	9	10	13	18	7	18	5	12	19	8	URAD [nr]|AMEX60DD201000398
MSTRG.3841	8418	9449	9242	8294	6131	5796	7872	6699	952	1502	1205	1145	1200	1203	977	1072	408	1183	1358	1047	DDT|AMEX60DD103000400
MSTRG.3840	6	6	15	23	9	6	0	17	0	0	0	0	0	0	2	1	0	3	1	0	AMEX60DD201000399
MSTRG.3842	9250	11109	10933	11031	7816	12689	20757	14910	609	1056	1375	1217	1852	1490	933	578	181	457	701	717	N/A|AMEX60DD301000402
AMEX60DD000411	0	0	0	0	0	0	0	0	0	0	0	0	0	0	0	0	0	0	0	0	AMEX60DD301000411
MSTRG.3843	4370	6082	5627	6259	4060	4766	5941	5931	295	326	459	704	890	1172	765	645	237	854	774	724	CRKL|AMEX60DD301000412
MSTRG.3849	1047	1455	1188	1656	863	1346	1511	1332	103	97	114	103	110	178	151	104	43	155	169	167	AMEX60DD201000414|KLHL22|AMEX60DD301000414
MSTRG.3851	6	5	4	5	2	6	6	9	11	8	5	7	6	16	12	30	15	40	17	11	AMEX60DD301000422
AMEX60DD000423	1	1	1	0	3	1	1	4	0	0	0	0	0	0	0	0	1	0	0	0	AMEX60DD201000423
MSTRG.3850	1564	2321	2194	2628	1855	2192	2573	2312	187	185	215	206	414	481	378	373	134	466	382	313	MED15|AMEX60DD103000415|AMEX60DD301000415
AMEX60DD000426	15	19	11	22	7	10	16	30	1	0	1	1	0	1	0	1	1	1	1	0	AMEX60DD201000426
MSTRG.3845	2667	4042	4254	4704	3182	4249	4987	4876	137	187	237	327	301	219	202	164	69	274	330	275	CABIN1|AMEX60DD201000404|N306_04888 [nr]|CABIN1 [hs]|AMEX60DD301000404|LOC104626118 [nr]|AMEX60DD102000404
MSTRG.3846	0	2	1	0	1	0	0	0	0	0	0	0	0	0	0	0	0	0	0	0	AMEX60DD201000405
MSTRG.3844	5	0	0	0	0	0	0	8	0	0	0	0	0	0	0	0	0	0	0	0	AMEX60DD301000403
MSTRG.3847	7	13	21	26	10	17	14	25	0	1	0	0	1	1	1	2	0	2	1	2	AMEX60DD301000406
MSTRG.3848	4	11	12	10	9	15	13	17	0	0	0	1	0	0	0	0	0	0	0	0	AMEX60DD301000407
MSTRG.3853	0	26	0	10	13	0	4	11	0	0	0	0	0	0	0	0	0	0	0	0	AMEX60DD301000421
MSTRG.3852	646	955	1448	1645	789	1055	1067	758	0	0	0	0	0	13	17	0	0	0	0	0	GGT5|AMEX60DD301000420
MSTRG.3856	2025	2797	4617	4641	2341	3228	2710	2185	144	158	220	167	281	570	482	221	116	239	205	187	LLAP_20936 [nr]|GGT5 [hs]|AMEX60DD301000431
AMEX60DD000438	0	4	3	0	2	0	4	1	0	0	0	0	0	0	0	0	0	0	0	0	LRRC75B [nr]|LRRC75A [hs]|AMEX60DD201000438
AMEX60DD000436	211	115	283	282	69	289	658	449	0	32	18	9	11	28	23	16	14	24	14	0	LRRC75B|AMEX60DD201000436|LOC113746826 [nr]|LOC105373926 [hs]|LRRC75B [hs]
AMEX60DD000437	0	30	64	0	33	0	6	3	0	0	0	10	0	6	0	0	0	0	0	0	AMEX60DD301000437
MSTRG.3854	250	215	209	182	133	136	182	211	0	0	0	3	0	11	22	11	0	12	12	8	LOC115480918 [nr]|CCDC74A [hs]|AMEX60DD301000416|LOC115100948 [nr]|AMEX60DD201000416|CCDC74B [hs]
MSTRG.3855	740	867	1405	1454	854	1206	1327	1194	67	46	68	69	60	104	119	123	58	157	120	90	SMPD4|AMEX60DD201000417|AMEX60DD301000417
MSTRG.3860	49	67	76	122	38	94	115	92	31	29	24	19	47	27	22	18	9	18	37	23	LOC107385925 [nr]|AMEX60DD201000442
AMEX60DD000443	11	23	11	35	13	35	15	22	1	1	1	1	5	2	1	2	1	2	3	3	AMEX60DD301000443
MSTRG.3857	178	230	238	190	138	117	378	259	22	20	30	49	52	30	30	16	4	10	45	77	LOC115480694 [nr]|HCG_2010666 [hs]|AMEX60DD201000432|AMEX60DD301000432|AMEX60DD103000432
MSTRG.3859	0	0	0	0	0	15	0	0	0	0	0	0	0	0	0	0	0	0	0	0	LRRC75B [nr]|AMEX60DD201000434
MSTRG.3858	16	11	41	35	7	59	79	49	0	0	0	0	0	0	0	0	0	0	0	0	LRRC75B [nr]|AMEX60DD201000433
AMEX60DD000447	18	33	68	125	63	50	63	53	8	11	16	21	7	16	7	5	2	5	15	4	AMEX60DD301000447
AMEX60DD000445	69	24	230	181	63	226	124	105	5	8	4	12	0	8	5	4	3	6	18	8	AMEX60DD301000445
MSTRG.3861	5810	8024	8007	7136	4748	4254	4921	5338	1436	1539	1819	2335	2470	3947	3405	3686	1343	3816	3480	2705	SNRPD3|AMEX60DD201000439|AMEX60DD301000439
MSTRG.3862	2311	2325	2367	2567	1739	2270	2609	2761	68	68	123	190	284	326	256	231	94	254	243	252	GUCD1|AMEX60DD301000440|AMEX60DD201000440
MSTRG.3863	267	372	493	688	341	426	643	579	6	7	10	14	21	22	19	10	3	8	15	12	DPX16_9183 [nr]|AMEX60DD201000441
MSTRG.3864	753	712	465	499	232	285	500	452	117	233	159	99	106	87	46	17	0	13	51	47	UPB1.S [nr]|UPB1 [hs]|AMEX60DD301000444|UPB1|AMEX60DD201000444
MSTRG.3866	115	174	201	307	209	190	355	262	18	28	96	107	166	165	72	91	8	27	13	13	AMEX60DD201000454
AMEX60DD000455	27	34	63	55	44	50	81	56	0	0	0	1	1	1	1	1	0	0	0	0	AMEX60DD201000455
AMEX60DD000456	13	17	12	8	21	23	32	42	0	0	0	0	0	0	1	1	0	0	0	0	AMEX60DD201000456
AMEX60DD000453	184	164	211	262	102	80	257	159	16	35	24	26	7	12	9	21	6	23	19	20	RAB36|AMEX60DD201000453
MSTRG.3868	0	0	0	0	0	0	0	0	0	0	0	0	1	1	0	0	0	0	0	0	AMEX60DD301000458
MSTRG.3867	91	113	163	186	161	135	166	223	0	5	18	0	32	25	9	6	0	0	0	4	RAB36|AMEX60DD201000457
AMEX60DD000463	0	0	3	0	5	0	0	8	0	0	0	0	0	0	0	0	0	0	0	0	AMEX60DD201000463
MSTRG.3873	285	288	213	165	82	281	288	617	0	0	0	0	0	0	0	0	0	0	0	0	SLC5A1|AMEX60DD301000462
MSTRG.3877	5353	6567	7719	7933	6142	5654	8049	8859	724	740	1097	1395	1468	1802	1521	1349	520	1680	1529	1126	YWHAH [nr]|AMEX60DD301000464|AMEX60DD201000464|AMEX60DD102000464
MSTRG.3874	222	188	336	237	241	330	427	468	23	34	46	33	57	31	31	30	7	29	34	40	LOC102930801 [nr]|RSPH14 [hs]|AMEX60DD201000459|RSPH14|AMEX60DD103000459|AMEX60DD301000459
MSTRG.3876	114	123	120	50	95	97	74	77	6	6	6	4	6	4	4	5	3	5	4	1	GNAZ|AMEX60DD301000461|AMEX60DD201000461
MSTRG.3875	57	94	85	73	37	28	51	49	2	0	2	4	0	3	6	2	2	3	6	5	LOC101523373 [nr]|IDI1 [hs]|AMEX60DD201000460
MSTRG.3869	1238	1416	2633	2953	1547	1844	2405	1974	192	219	276	270	222	359	278	274	91	285	213	182	SPECC1L|AMEX60DD201000448|AMEX60DD301000448
MSTRG.3870	340	309	475	482	238	263	355	293	69	127	128	43	92	54	72	75	26	61	113	61	AMEX60DD301000449|AMEX60DD201000449
MSTRG.3871	1425	2269	2580	3624	1916	2585	3572	3281	0	0	92	94	137	209	145	191	64	181	119	103	BCR|AMEX60DD201000450
MSTRG.3872	13	17	14	0	0	150	43	55	0	0	0	0	0	0	0	0	0	0	0	0	AMEX60DD301000451
AMEX60DD000469	16	6	22	40	38	15	34	31	6	10	10	14	5	9	10	6	4	17	9	5	FD755_009355 [nr]|LOC340211 [hs]|AMEX60DD201000469
AMEX60DD000470	46	16	213	163	36	111	77	37	29	51	47	45	28	30	22	7	4	2	20	17	ROHU_010238 [nr]|LOC100130764 [hs]|AMEX60DD301000470
MSTRG.3879	1181	1312	1737	1726	1390	2005	2372	2308	20	31	35	43	39	68	49	54	11	74	66	45	DEPDC5|AMEX60DD301000465|AMEX60DD201000465|AMEX60DD102000465|E1301_TTI003913 [nr]
MSTRG.3878	1183	1638	2061	2316	1501	1830	2394	2291	94	119	162	162	173	345	252	277	96	303	236	189	PRR14L|AMEX60DD301000467
MSTRG.3883	2647	3183	2819	3444	2440	3050	3951	3982	225	256	310	305	291	437	321	344	138	336	263	224	EIF4ENIF1|AMEX60DD201000475|LOC101388841 [nr]|EIF4ENIF1 [hs]|AMEX60DD301000475|AMEX60DD102000475
AMEX60DD000478	8	9	0	7	1	3	1	1	3	1	1	2	2	2	1	1	1	1	1	2	AMEX60DD201000478
MSTRG.3884	698	973	1055	1225	996	1164	1217	1301	57	76	90	74	186	210	191	177	103	223	144	120	PATZ1|AMEX60DD201000477|CADR_000028247 [nr]|AMEX60DD301000477
MSTRG.3885	590	687	447	519	269	434	662	573	24	20	14	21	15	17	10	12	1	11	22	35	HISAT2 Generated Gene
MSTRG.3882	8075	9484	7613	7904	4634	4821	6957	7283	1059	1452	1380	1452	1388	1642	1347	1252	543	1589	1835	1715	DRG1|AMEX60DD201000476|AMEX60DD102000476
MSTRG.3886	1776	2430	2717	3384	1849	2263	2290	2312	257	534	418	202	64	240	261	167	58	132	190	116	PIK3IP1|AMEX60DD201000479|AMEX60DD301000479
MSTRG.3887	1	5	15	10	3	2	11	17	0	0	0	0	0	0	0	0	0	0	0	0	AMEX60DD301000480
MSTRG.3880	1440	1581	2048	1653	1398	1680	2174	1804	72	101	95	105	175	233	175	184	60	158	152	110	PISD|AMEX60DD102000473|AMEX60DD201000473|PISD.L [nr]|PISD [hs]|AMEX60DD301000473
MSTRG.3881	188	176	228	147	118	198	263	193	8	5	4	4	7	11	8	12	7	9	9	3	AMEX60DD201000474|SFI1|AMEX60DD301000474|DR999_PMT16710 [nr]|SFI1 [hs]
MSTRG.3888	5612	8244	5774	7065	3804	5089	5951	5996	352	449	616	700	620	414	342	301	147	458	568	689	LIMK2|AMEX60DD201000482|AMEX60DD301000482|LOC111162707 [nr]|LIMK2 [hs]|AMEX60DD102000482|AMEX60DD103000482
MSTRG.3891	0	0	0	0	0	0	0	0	0	0	0	0	0	0	0	0	0	0	0	0	AMEX60DD301000486
MSTRG.3889	2242	2422	2575	2714	1735	1962	2787	2462	179	214	177	167	142	240	203	184	72	231	218	233	RNF185|AMEX60DD301000484
MSTRG.3890	697	832	930	800	528	558	771	661	44	36	34	24	75	109	88	115	33	144	114	81	LOC105527942 [nr]|C12ORF43 [hs]|AMEX60DD301000485|AMEX60DD201000485
MSTRG.3892	2723	3089	2980	3428	2728	2892	3819	3707	234	231	282	252	214	441	372	295	155	341	355	304	DR999_PMT16716 [nr]|SPPL3 [hs]|AMEX60DD201000488|SPPL3
MSTRG.3893	2707	2800	3578	3230	2334	1944	2441	2389	266	340	320	302	338	357	313	344	150	511	465	357	ACADS|AMEX60DD102000489
MSTRG.3895	6865	8603	7394	7574	4828	5301	7342	7561	1003	1036	1300	1237	1742	1979	1690	1376	576	1643	1762	1672	UNC119B|AMEX60DD103000490|AMEX60DD201000490|AMEX60DD301000490
MSTRG.3896	0	0	0	0	0	0	0	0	0	0	0	0	0	0	0	0	0	0	0	0	LOC115401458 [nr]|AMEX60DD301000491
AMEX60DD000493	4	4	6	2	6	6	4	4	0	0	0	0	1	1	0	1	0	1	1	1	AMEX60DD102000493
MSTRG.3897	7	35	21	20	20	5	9	21	0	0	0	0	0	1	1	0	0	1	0	1	HISAT2 Generated Gene
AMEX60DD000495	0	0	0	0	0	0	0	0	0	0	0	0	0	0	0	0	0	0	0	0	DPX16_12726 [nr]|AMEX60DD201000495
AMEX60DD000494	3	0	0	0	0	0	0	0	0	0	0	0	0	0	0	0	0	0	0	0	AMEX60DD201000494
MSTRG.3894	7920	9108	9632	9917	7586	9365	14458	11751	1203	700	1268	1614	2147	3428	2572	2288	942	2700	2488	2130	TREES_T100018637 [nr]|MLEC [hs]|AMEX60DD201000492|MLEC
AMEX60DD000496	51	94	157	137	109	137	203	177	7	7	6	6	18	28	17	19	9	23	17	9	HCFC1 [nr]|AMEX60DD201000496|N/A
AMEX60DD000497	103	113	234	192	144	186	240	264	14	28	26	22	11	21	7	14	3	14	9	15	CABP1 [nr]|AMEX60DD201000497|AMEX60DD301000497|CABP1
MSTRG.3899	795	934	1023	929	638	553	986	963	84	74	74	100	96	135	120	158	69	289	308	209	POP5|AMEX60DD301000498|AMEX60DD201000498|AMEX60DD103000498
MSTRG.3900	11072	12495	12799	13526	9498	13669	15269	15470	1520	2235	2122	2158	2278	1995	1360	1444	442	1903	2094	1821	RNF10|AMEX60DD102000499|AMEX60DD201000499
MSTRG.3901	832	1171	1240	1091	585	649	830	851	142	123	168	180	159	289	217	236	99	319	319	226	COQ5|AMEX60DD301000500|AMEX60DD201000500
AMEX60DD000502	8	2	9	3	7	4	6	7	0	0	0	0	0	1	0	0	1	1	1	1	AMEX60DD101000502
MSTRG.3898	43033	53610	46007	37755	23571	20776	30610	31553	10391	10588	10726	13473	14225	20124	14189	15462	5124	24138	23653	17579	LOC110406354 [nr]|AMEX60DD301000501|AMEX60DD102000501
MSTRG.3902	18886	22942	27016	26412	14451	14780	18753	18482	13484	14003	18511	12937	12639	16063	16825	16115	6134	19730	19794	15163	AMEX60DD301000503
MSTRG.3904	1948	2225	1807	2039	1225	1075	1530	1896	162	165	237	293	520	531	387	363	128	421	430	360	AMEX60DD301000504|TRIAP1|TRIAP1 [nr]
MSTRG.3905	4534	4748	4589	3645	2350	2356	3681	3585	1005	1165	1073	735	616	848	812	599	273	725	816	708	GATC [hs]|AMEX60DD201000505|GATC|AMEX60DD102000505
MSTRG.3909	95	157	194	213	180	101	143	151	22	34	37	19	17	40	21	31	0	23	32	20	AMEX60DD201000513
AMEX60DD000512	9	28	21	40	0	47	6	10	0	0	0	0	0	0	0	0	0	0	0	0	LOC111565595 [nr]|AMEX60DD201000512|PLA2G1B [nr]
MSTRG.3906	12907	13058	13460	13018	7751	8027	9546	9871	1352	1374	1231	1699	1441	1572	1168	1685	478	1877	1920	1509	COX6A1 [hs]|AMEX60DD301000507|AMEX60DD102000507
MSTRG.3907	17	23	5	11	9	9	11	23	14	9	8	10	8	9	10	11	3	10	16	22	AMEX60DD301000517
AMEX60DD000518	58	132	136	98	128	95	134	158	1	1	1	2	2	2	6	2	0	5	4	1	WDR3 [nr]|UNKNOWN [hs]|AMEX60DD301000518
MSTRG.3913	1864	1961	1753	1509	1147	1368	1454	1254	116	142	142	93	114	547	677	929	374	1204	487	366	MSI1A [nr]|MSI1 [hs]|AMEX60DD301000509|MSI1C [nr]|AMEX60DD201000509|MSI1B [nr]
MSTRG.3914	18	23	4	0	0	0	5	15	6	11	12	0	8	6	0	0	0	0	5	4	AMEX60DD301000510
MSTRG.3908	2	6	2	1	7	3	3	3	2	2	1	0	6	0	2	2	0	2	1	1	EEF1A1|AMEX60DD301000520
MSTRG.3915	9	11	5	5	4	6	8	14	55	118	116	137	165	133	65	118	34	93	154	104	EEF1A1 [hs]|AMEX60DD301000522
AMEX60DD000519	42	75	68	74	54	80	87	62	0	0	0	0	0	0	5	0	0	6	7	0	SIRT4|AMEX60DD301000519
MSTRG.3910	401	792	944	1098	584	672	716	545	9	22	156	127	150	26	166	144	60	211	200	20	EOD39_18978 [nr]|LOC107985532 [hs]|AMEX60DD301000514|AMEX60DD201000514|LOC102359725 [nr]
MSTRG.3911	0	1	1	1	2	0	1	0	0	0	0	0	1	0	0	0	0	1	0	0	AMEX60DD102000515
MSTRG.3912	11	37	27	9	14	12	0	41	170	131	0	0	0	141	0	0	0	0	0	153	AMEX60DD301000516
MSTRG.3916	9640	10351	16023	17537	10354	11424	14021	13439	999	1271	1606	1684	2732	3317	2125	1551	551	1122	1125	1122	PXN|AMEX60DD201000525|AMEX60DD301000525|TGFB1I1 [nr]|PXN [hs]
MSTRG.3918	0	1	1	0	0	0	4	4	0	0	0	0	0	0	0	0	0	0	0	0	LOC111559199 [nr]|AMEX60DD201000528
MSTRG.3919	44	88	99	96	63	132	78	144	16	17	17	17	39	81	59	68	29	101	56	31	AMEX60DD201000529|LOC111559199 [nr]|AMEX60DD102000529
MSTRG.3920	277	232	650	871	219	496	524	298	20	34	37	55	34	22	29	28	8	13	31	55	AMEX60DD301000531
MSTRG.3921	3599	4633	4145	4521	3008	3066	3406	4137	359	443	447	476	587	572	362	366	105	316	371	325	RAB35|AMEX60DD301000530
MSTRG.3922	303	414	810	1468	386	669	694	381	23	38	42	66	34	22	32	31	5	16	32	50	BICDL1|AMEX60DD201000532|LOC102387334 [nr]|BICDL1 [hs]|AMEX60DD301000532
MSTRG.3923	138	118	161	187	161	138	183	191	18	40	39	28	51	37	27	38	12	30	38	24	VMP1 [hs]|AMEX60DD201000533|MONAX_5E024994 [nr]
MSTRG.3924	9833	12315	14430	15819	9429	12928	14407	13499	710	790	657	680	678	847	771	793	259	1076	1076	823	DR999_PMT12737 [nr]|AMEX60DD201000527
AMEX60DD000541	2	14	17	21	2	5	2	7	0	0	0	0	0	0	0	0	0	0	0	0	AMEX60DD301000541
MSTRG.3926	4998	6325	6489	6595	4508	5300	6952	7287	345	322	394	459	554	760	551	567	201	595	692	671	PRKAB1|AMEX60DD301000539|AMEX60DD201000539
MSTRG.3925	738	1025	966	1293	397	711	897	816	217	264	210	151	96	107	97	28	5	22	46	31	DR999_PMT12749 [nr]|TMEM233 [hs]|AMEX60DD301000544
MSTRG.3929	14	19	38	58	51	79	48	60	0	0	0	0	0	0	0	0	0	0	0	0	LOC104032547 [nr]|NCOR2 [hs]|AMEX60DD301000547|LOC103774904 [nr]
MSTRG.3927	123	139	268	283	177	205	232	345	0	0	0	0	3	0	3	0	0	3	0	0	NCOR2|AMEX60DD301000545|LOC103803163 [nr]|NCOR2 [hs]|AMEX60DD201000545
MSTRG.3928	133	133	107	34	79	45	220	60	9	7	4	5	29	13	0	6	7	15	5	5	AMEX60DD201000546
MSTRG.3930	469	894	1511	1857	829	966	1003	878	47	58	79	97	52	71	100	90	34	90	82	94	CIT|AMEX60DD301000535|CIT [hs]|AMEX60DD201000535
MSTRG.3931	421	438	766	554	389	441	432	453	109	120	119	125	149	393	364	264	165	319	207	134	AMEX60DD201000536
MSTRG.3932	25	20	30	23	28	33	37	19	25	54	51	22	44	119	69	89	50	119	96	37	AMEX60DD201000537
MSTRG.3933	4	3	6	3	0	11	14	0	0	0	0	0	0	2	1	0	0	0	2	0	AMEX60DD201000538
MSTRG.3917	252018	282602	210654	185507	118520	119341	157314	182112	16581	21038	16434	18151	16033	15798	14340	11199	3541	12034	16850	15721	RPLP0.L [nr]|RPLP0 [hs]|AMEX60DD301000526|RPLP0|AMEX60DD201000526|AMEX60DD102000526|AMEX60DD103000526
MSTRG.3935	72	61	49	65	47	70	60	31	4	0	0	0	0	0	0	0	0	7	6	0	AMEX60DD201000556
MSTRG.3934	19	398	67	200	126	41	4	19	0	0	0	0	0	0	0	0	0	0	0	0	AMEX60DD201000557
MSTRG.3936	5312	7589	10352	12358	10127	9368	12622	13113	742	955	1340	1568	2634	3442	1682	1388	448	981	1340	1132	RFLNA.L [nr]|RFLNA [hs]|AMEX60DD301000552|AMEX60DD201000552
AMEX60DD000559	143	192	146	195	111	115	149	184	0	9	10	10	6	8	7	10	4	7	12	5	CCDC92|AMEX60DD301000559|AMEX60DD201000559
AMEX60DD000560	0	0	2	2	0	2	1	0	0	0	0	0	0	0	0	0	0	0	0	0	AMEX60DD201000560
MSTRG.3940	2029	2711	4216	6049	3741	4574	5751	5654	173	178	180	148	236	410	338	331	123	319	350	241	NCOR2|AMEX60DD201000548|AMEX60DD301000548|AMEX60DD201000551
MSTRG.3942	0	0	0	0	0	0	0	0	0	40	57	62	67	67	0	0	0	79	0	0	AMEX60DD301000550
MSTRG.3941	1	0	1	1	0	1	1	0	0	0	0	0	0	0	0	0	0	0	0	0	AMEX60DD301000549
MSTRG.3937	16	9	18	36	6	42	7	36	1	0	2	0	2	0	0	2	0	2	2	1	AB205_0205260 [nr]|DNAH10 [hs]|AMEX60DD301000562
MSTRG.3938	0	0	0	1	0	0	1	3	0	0	0	0	0	0	0	0	0	0	0	0	AMEX60DD201000563
MSTRG.3939	7	0	5	2	3	3	1	3	66	127	134	216	46	32	35	24	9	38	39	44	OJAV_G00236990 [nr]|AMEX60DD201000564
AMEX60DD000561	17	26	22	44	88	0	54	40	0	0	0	0	0	0	0	0	0	0	0	0	DNAH10 [hs]|AMEX60DD301000561|DNAH10|AMEX60DD201000561
AMEX60DD000568	3	6	18	8	6	18	0	0	0	0	0	0	3	0	0	0	0	10	7	6	LOC108716549 [nr]|AMEX60DD201000568
MSTRG.3946	902	1491	1128	1668	1142	825	1191	1187	159	159	212	193	168	402	296	291	83	387	363	220	GTF2H3|AMEX60DD102000569|AMEX60DD201000569|AMEX60DD301000569
MSTRG.3947	2122	2281	2685	2212	1689	2554	2789	2756	219	321	278	260	223	272	265	287	131	302	300	221	EIF2B1|AMEX60DD201000570
MSTRG.3949	920	951	1121	996	678	799	1017	1151	84	95	96	83	124	155	156	141	61	194	167	127	DDX55|AMEX60DD102000571|AMEX60DD201000571
MSTRG.3943	1703	2001	1965	2108	1510	1708	2292	2053	151	171	221	167	255	327	215	230	80	226	242	220	ATP6V0A2|AMEX60DD201000565|ATP6V0A2.L [nr]|AMEX60DD102000565
MSTRG.3944	447	535	632	590	414	383	783	716	35	45	34	49	34	42	39	41	8	70	58	43	TCTN2 [nr]|AMEX60DD301000566|TCTN2|AMEX60DD201000566
MSTRG.3945	1	0	8	13	0	9	1	0	1	1	3	2	4	2	0	2	2	2	4	2	AMEX60DD103000567
MSTRG.3948	18033	20028	18188	20444	11802	11583	20049	19055	6995	6852	8302	5916	7392	9565	6896	7544	3179	6146	7975	7511	TMED2.L [nr]|TMED2 [hs]|AMEX60DD201000572|TMED2|AMEX60DD301000572|AMEX60DD102000572
MSTRG.3950	1587	2194	3512	4899	2534	3109	5195	4702	209	235	204	314	320	665	443	416	195	228	323	155	RILPL1|AMEX60DD201000573|AMEX60DD301000573
MSTRG.3951	13	6	93	48	0	53	105	26	0	0	74	0	0	3	0	27	0	157	0	109	LOC116219103 [nr]|AMEX60DD301000574
MSTRG.3952	456	349	506	397	325	384	420	501	66	118	102	113	143	190	117	153	48	175	160	140	SNRNP35|AMEX60DD201000575|AMEX60DD102000575
MSTRG.3954	0	0	0	0	0	1	1	1	0	0	0	0	0	0	116	0	0	0	0	0	AMEX60DD201000577
MSTRG.3953	2942	4233	3647	5503	3839	4841	6228	5370	80	74	145	141	289	351	112	195	59	167	204	188	RILPL2|AMEX60DD201000576
MSTRG.3955	1968	2081	2609	2622	1384	1641	2440	2594	284	240	293	356	232	383	569	513	237	679	607	448	KMT5A|AMEX60DD201000579|AMEX60DD301000579|AMEX60DD102000579|KMT5A [nr]
AMEX60DD000584	1	0	7	0	0	0	2	4	0	0	0	0	0	0	0	0	0	0	0	0	AMEX60DD301000584
MSTRG.3956	1775	2082	1683	1592	1136	1111	1384	1433	226	214	205	307	308	371	294	292	74	356	429	343	CDK2AP1|AMEX60DD201000585|AMEX60DD102000585
AMEX60DD000590	10	16	3	7	8	11	6	5	0	3	0	0	0	0	2	0	2	0	0	3	AMEX60DD201000590
MSTRG.3958	31	56	68	79	45	90	84	42	0	0	0	0	0	0	0	0	0	0	0	0	AMEX60DD201000589
MSTRG.3959	1295	1370	1368	1030	653	785	1239	1139	179	178	169	221	174	290	329	274	99	348	462	394	C11H12ORF65 [nr]|C12ORF65 [hs]|AMEX60DD301000586|AMEX60DD103000586|C13H12ORF65 [nr]|AMEX60DD201000586
MSTRG.3960	259	219	689	543	484	500	780	510	26	26	34	30	17	32	60	83	34	92	63	35	AMEX60DD301000587|MPHOSPH9|AMEX60DD201000587
MSTRG.3957	1141	1478	1545	1981	1113	1401	1705	1545	141	156	168	230	140	411	381	321	129	366	286	265	SBNO1|AMEX60DD301000582|AMEX60DD301000583|SBNO1 [nr]|FLJ10833 [hs]
MSTRG.3966	942	749	1508	1356	949	1368	1949	2029	84	93	105	93	107	127	166	163	67	193	207	158	ARL6IP4|AMEX60DD201000592|AMEX60DD102000592|AMEX60DD301000592
MSTRG.3963	110	115	137	99	36	102	87	95	20	28	20	25	31	24	21	20	3	27	28	27	LOC102930336 [nr]|GIN1 [hs]|AMEX60DD201000594|LLAP_9426 [nr]
MSTRG.3964	1459	1684	2038	1984	1487	1034	1128	1587	1587	1978	1537	1745	1360	1623	1381	1985	655	2639	2942	2172	CIRBP|AMEX60DD201000595
MSTRG.3967	658	764	462	518	309	317	484	525	30	50	43	34	40	40	17	11	12	12	44	38	OGFOD2|AMEX60DD301000593|AMEX60DD103000593|DR999_PMT02598 [nr]|OGFOD2 [hs]
MSTRG.3965	4	6	11	5	4	0	10	7	21	14	12	38	147	147	109	91	42	53	57	78	HISAT2 Generated Gene
MSTRG.3961	1368	1708	2191	2380	1303	1965	2547	2265	93	107	139	140	145	127	103	95	33	74	141	132	PITPNM2|AMEX60DD301000591|AMEX60DD201000591|PITPNM1 [hs]|PITPNM2 [hs]
MSTRG.3962	6734	7744	6230	5897	4755	5250	6014	6305	647	1012	894	951	847	805	541	603	179	675	827	766	HISAT2 Generated Gene
MSTRG.3969	4192	5643	6517	6542	4898	5053	6444	7423	84	70	91	266	458	347	222	234	94	193	203	289	ABCB9|AMEX60DD201000596|AMEX60DD301000596
MSTRG.3968	6937	9280	7972	9017	6599	7567	8512	9759	769	937	1529	2043	2566	1180	761	855	320	851	871	960	VPS37B|AMEX60DD201000597
MSTRG.3970	2971	3217	3136	3788	2325	2653	3765	3367	188	203	226	308	430	319	251	141	82	276	562	553	HIP1R|AMEX60DD301000598|AMEX60DD201000598
AMEX60DD000602	2	3	0	0	0	0	3	0	0	0	0	3	0	0	0	0	0	0	2	0	HCAR1 [nr]|HCAR3 [hs]|AMEX60DD201000602
AMEX60DD000604	2	0	6	2	0	1	4	7	0	0	0	0	0	1	0	0	0	0	1	0	PITPNM2|AMEX60DD301000604
AMEX60DD000603	69	129	64	72	29	57	66	114	10	17	20	18	21	21	10	5	7	4	16	10	OGFOD2|AMEX60DD201000603
MSTRG.3971	565	686	736	736	450	485	653	709	35	30	28	39	15	56	47	39	18	68	71	40	CCDC62|AMEX60DD201000599|AMEX60DD301000599
MSTRG.3972	0	0	0	0	0	0	0	0	0	0	0	0	0	0	0	0	0	0	0	0	AMEX60DD301000600
MSTRG.3974	3717	4227	4468	3964	2893	2786	3721	3745	764	886	892	864	883	1525	1229	1256	488	1405	1571	1148	DENR|AMEX60DD201000601|AMEX60DD301000601|AMEX60DD102000601|EI555_000722 [nr]
MSTRG.3973	6338	5363	5843	6382	4642	4244	5721	5493	3086	3668	2901	3253	2203	2765	2594	3433	1220	3876	4168	3279	CIRBP [nr]|AMEX60DD201000605
MSTRG.3977	54	58	112	135	77	77	159	107	19	26	18	15	14	28	20	17	2	18	19	24	XELAEV_18000201MG [nr]|AMEX60DD201000609
MSTRG.3978	2605	3054	3295	3363	2227	2407	2930	3162	256	312	306	325	352	499	418	511	131	586	482	404	RSRC2|AMEX60DD201000610|AMEX60DD301000610
AMEX60DD000617	0	0	0	0	0	0	0	0	0	0	0	0	0	0	0	0	0	0	0	0	AMEX60DD301000617
AMEX60DD000616	10	43	37	39	30	11	32	0	0	0	0	0	0	0	0	0	0	0	2	2	PARPI_0014259 [nr]|AMEX60DD301000616
MSTRG.3982	1242	1670	1696	1831	1133	1164	1567	1754	127	108	104	96	114	230	250	185	64	289	268	236	VPS33A|AMEX60DD102000615|AMEX60DD201000615
MSTRG.3979	175	391	244	187	120	181	305	279	12	10	7	8	0	0	7	5	0	12	17	8	LOC115100635 [nr]|AMEX60DD201000611|AMEX60DD301000611|LOC115479569 [nr]
MSTRG.3981	0	0	0	0	0	0	0	0	0	0	0	0	0	0	0	0	0	0	0	0	AMEX60DD301000613
MSTRG.3980	2949	3854	3675	3933	2406	2865	3931	4127	285	265	301	349	322	507	423	472	165	551	473	366	ZCCHC8|AMEX60DD201000612
MSTRG.3975	516	758	1411	1178	589	723	871	797	53	61	45	49	38	60	76	56	43	130	122	71	KNTC1|AMEX60DD301000608
MSTRG.3976	6	4	10	1	2	1	12	6	52	46	23	36	32	38	63	71	22	40	43	32	RPS2|AMEX60DD301000607
MSTRG.3985	60	78	72	153	92	107	95	94	71	38	62	64	25	125	183	135	77	202	182	109	AMEX60DD201000622
AMEX60DD000619	59	51	60	113	194	205	155	145	15	9	17	19	22	36	20	43	24	55	20	12	AMEX60DD201000619|AMEX60DD301000619|B3GNT4
MSTRG.3983	1165	1553	1579	1794	1025	1068	1450	1388	128	123	147	177	143	215	225	183	72	220	289	240	DIABLO|AMEX60DD301000618|DIABLO.L [nr]|DIABLO [hs]|AMEX60DD103000618|AMEX60DD102000618|LOC111156472 [nr]
MSTRG.3984	58	66	76	127	42	49	52	28	13	19	24	15	13	9	0	21	6	30	36	0	LRRC43|AMEX60DD301000620|AMEX60DD103000620
MSTRG.3988	1913	2478	2044	2741	1898	1760	2676	2684	210	144	243	278	349	728	572	692	286	680	384	300	BCL7A|AMEX60DD301000624|AMEX60DD201000624
AMEX60DD000627	12	50	14	56	15	16	35	17	0	0	0	0	0	0	0	0	0	0	6	0	WDR66|AMEX60DD301000627|AMEX60DD103000627
MSTRG.3987	3389	4796	5153	6606	3898	4628	6006	6191	121	149	187	165	222	280	191	182	38	142	195	203	CLIP1|AMEX60DD201000614|AMEX60DD301000614|DR999_PMT02496 [nr]|CLIP1 [hs]|AMEX60DD102000614
AMEX60DD000629	37	75	21	40	60	41	23	33	10	18	14	7	8	16	13	12	2	29	5	9	AMEX60DD201000629
MSTRG.3991	3615	3578	3857	3741	2434	2434	3752	3838	497	674	714	681	847	1125	1136	725	304	911	1137	979	PSMD9|AMEX60DD201000628|AMEX60DD301000628
MSTRG.3993	491	371	1554	2450	1666	1384	2798	2045	575	1231	922	637	709	659	895	435	151	598	1269	824	LOC115479662 [nr]|HPD [hs]|AMEX60DD201000630|AMEX60DD301000630
MSTRG.3989	101	177	79	239	127	91	116	96	5	6	9	13	0	4	9	13	0	17	13	12	WDR66|AMEX60DD301000625
MSTRG.3990	43	80	84	70	58	67	90	91	5	3	4	3	4	8	7	19	7	9	12	8	CYRIA|AMEX60DD201000626
MSTRG.3992	490	649	785	1169	545	789	895	852	99	117	155	169	72	218	172	173	63	209	201	145	BN2614_LOCUS7 [nr]|SETD1B [hs]|AMEX60DD201000631
AMEX60DD000635	0	0	0	0	0	0	0	0	0	0	0	0	0	0	0	0	0	0	0	0	AMEX60DD201000635|AMEX60DD301000635
AMEX60DD000636	3	0	3	0	0	0	5	0	0	0	0	0	0	0	0	0	0	0	0	0	AMEX60DD301000636
MSTRG.3999	1067	1288	1138	1413	806	733	1300	1229	207	263	346	478	830	413	272	188	68	150	274	276	ASZ78_002063 [nr]|RHOF [hs]|AMEX60DD201000638|RHOF
MSTRG.4000	0	0	0	0	0	0	0	0	0	0	2	0	0	0	0	0	0	0	0	0	AMEX60DD103000639
MSTRG.4001	1156	1600	1489	1714	804	795	1365	1439	289	264	301	345	555	996	622	588	211	643	618	537	TMEM120B|AMEX60DD103000640|AMEX60DD102000640
AMEX60DD000641	31	46	30	34	28	19	20	28	0	5	0	5	0	0	5	0	0	4	4	0	MORN3.S [nr]|MORN3 [hs]|AMEX60DD103000641|AMEX60DD301000641
MSTRG.3998	867	1318	1241	1349	786	842	1174	1193	74	84	88	87	82	195	123	96	49	91	103	109	ORAI1|AMEX60DD201000642
MSTRG.3994	316	385	455	682	415	509	647	595	8	11	12	16	14	24	28	24	14	29	33	32	SETD1B [nr]|AMEX60DD301000632|LOC104564044 [nr]|AMEX60DD201000632
MSTRG.3995	0	5	5	0	8	0	37	0	0	0	0	0	0	0	2	3	0	1	0	2	D4764_17G0006420 [nr]|AMEX60DD301000633
MSTRG.3997	299	436	566	555	355	343	503	522	143	203	211	261	238	9	248	245	102	306	306	175	AMEX60DD301000634|LOC115088534 [nr]|HARBI1 [hs]|AMEX60DD201000634
MSTRG.3996	5	2	0	30	0	7	0	10	0	0	0	0	0	0	0	0	0	0	0	0	LOC115097565 [nr]|AMEX60DD301000633
MSTRG.4002	1958	2636	3061	3198	1742	2317	3765	3032	233	306	389	346	340	428	324	291	103	385	411	334	RNF34|AMEX60DD301000646|AMEX60DD201000646
MSTRG.4003	978	974	1063	1209	678	986	961	978	70	86	77	86	97	92	92	81	28	164	165	137	ANAPC5 [nr]|AMEX60DD301000647|ANAPC5|AMEX60DD102000647|ANAPC5.L [nr]
MSTRG.4004	10	11	46	18	12	15	3	2	2	0	1	3	2	3	4	5	1	0	2	0	AMEX60DD201000648
MSTRG.4014	916	1331	1370	1812	1137	1387	1432	1451	92	136	187	174	142	236	148	152	38	146	157	153	P2RX7|AMEX60DD102000653|AMEX60DD201000653
AMEX60DD000657	0	2	0	0	0	0	0	0	0	0	0	0	0	0	0	0	0	0	0	0	AMEX60DD301000657
MSTRG.4005	2503	3062	3108	3345	2437	2667	3170	3011	133	154	162	172	166	363	307	313	100	351	268	207	KDM2B|AMEX60DD201000643|AMEX60DD301000643|KDM2B [nr]|KDM2A [hs]|AMEX60DD102000643|KDM2B.S [nr]|KDM2B [hs]|AMEX60DD101000643|AMEX60DD103000643
MSTRG.4006	0	1	0	0	0	0	0	0	0	0	0	0	0	0	0	0	0	0	0	0	AMEX60DD301000644
MSTRG.4007	0	0	0	0	0	0	0	0	0	0	0	0	0	0	0	0	0	0	0	0	AMEX60DD301000645
MSTRG.4008	619	678	1491	2162	971	1215	1968	1543	59	66	91	97	51	63	58	61	29	92	84	72	CAMKK2|AMEX60DD301000650|CAMKK2 [nr]|AMEX60DD201000650
MSTRG.4010	0	0	0	0	0	0	0	0	0	0	0	0	0	0	0	0	0	0	0	0	AMEX60DD301000651
MSTRG.4009	1924	2624	2295	2628	1693	2247	2655	2445	214	349	286	264	284	275	218	140	43	80	124	136	P2RX4|AMEX60DD102000652|AMEX60DD301000652|LOC106900159 [nr]|P2RX4 [hs]|AMEX60DD103000652
MSTRG.4013	282	282	314	361	256	371	469	261	21	31	25	34	17	22	29	29	8	35	31	23	IFT81.S [nr]|IFT81 [hs]|AMEX60DD301000655|IFT81|AMEX60DD201000655
MSTRG.4017	1547	1914	1580	1578	992	912	1363	1538	340	326	389	497	468	599	500	458	147	510	507	407	LOC104926370 [nr]|UBE2G1 [hs]|AMEX60DD201000661
MSTRG.4016	0	0	0	0	0	0	0	0	0	0	0	0	0	0	0	0	0	0	0	0	LOC104947849 [nr]|ANAPC7 [hs]|AMEX60DD301000660
MSTRG.4015	577	725	1010	1287	591	639	1168	988	56	82	95	103	63	146	127	112	36	128	109	92	PARPI_0014279 [nr]|ANAPC7 [hs]|AMEX60DD201000659|ANAPC7
MSTRG.4018	15255	20993	22736	26276	18651	20320	22733	23158	1710	2830	1934	2286	2567	3193	2278	2213	751	1700	1521	1430	ATP2A2 [hs]|AMEX60DD201000658|ATP2A2 [nr]|AMEX60DD301000658
AMEX60DD000663	3	5	5	10	7	3	16	9	1	1	1	0	0	2	0	1	0	2	0	0	AMEX60DD201000663
MSTRG.4019	16993	18188	17108	16220	11770	10893	15089	17148	949	1268	1482	1667	2035	1967	1353	1359	330	1153	1460	1535	ARPC3|AMEX60DD201000662|CELAPHUS_00000333 [nr]|ARPC3 [hs]|AMEX60DD102000662
MSTRG.4020	2670	3313	3551	3783	2488	2878	3612	3619	302	352	345	468	379	578	444	455	143	590	633	458	GPN3.L [nr]|GPN3 [hs]|AMEX60DD201000665|GPN3|LOC114586124 [nr]
MSTRG.4021	3412	3734	3902	3673	2013	1910	2929	3151	455	434	523	664	724	1000	765	740	201	706	828	752	VPS29|AMEX60DD301000667|AMEX60DD103000667
AMEX60DD000671	6	5	7	9	8	4	5	12	1	1	0	0	1	1	1	1	0	1	0	0	AMEX60DD301000671
MSTRG.4022	1694	2525	2004	2986	1517	1839	2886	2291	381	354	550	650	676	703	674	595	180	417	434	475	CELAPHUS_00000330 [nr]|PPTC7 [hs]|AMEX60DD301000669|PARPI_0014250 [nr]|AMEX60DD201000669
MSTRG.4023	216	221	328	332	280	245	439	393	11	15	28	13	21	24	34	30	8	44	44	20	TCTN1|AMEX60DD103000670|AMEX60DD301000670|AMEX60DD201000670
MSTRG.4024	326	257	1010	869	1263	857	1286	917	400	876	1579	1393	3041	1785	980	795	95	326	508	429	HVCN1.S [nr]|HVCN1 [hs]|AMEX60DD301000672|AMEX60DD103000672|AMEX60DD201000672
MSTRG.4025	4536	5074	4938	4951	3535	3262	5166	5312	768	831	912	922	1143	1408	1284	1269	503	1830	1709	1075	LOC114118855 [nr]|PPP1CC [hs]|AMEX60DD103000673|PPP1CC.L [nr]|AMEX60DD102000673|PPP1CC|AMEX60DD301000673|LOC101868697 [nr]
MSTRG.4026	0	9	0	0	0	10	3	0	0	8	8	14	15	15	9	0	0	0	9	0	CCDC63|AMEX60DD301000675|AMEX60DD103000675
MSTRG.4028	702	673	722	725	627	576	706	749	27	55	46	14	18	42	58	79	24	65	45	32	PHETA2 [nr]|PHETA1 [hs]|AMEX60DD301000680
MSTRG.4027	16950	17539	20815	23496	9427	7020	18099	15808	6862	10069	6167	5901	2667	2405	1592	287	43	185	3457	4666	MYL2|AMEX60DD201000676
MSTRG.4030	2	0	5	7	0	29	0	2	0	0	0	2	0	0	0	0	0	0	0	0	HISAT2 Generated Gene
MSTRG.4029	697	1090	1442	1972	1099	1280	2081	1783	105	115	144	215	491	295	169	191	61	227	197	178	HISAT2 Generated Gene
AMEX60DD000679	0	0	1	0	0	1	1	1	0	0	0	0	0	0	0	0	0	0	0	0	LOC102352108 [nr]|AMEX60DD201000679
AMEX60DD000678	101	93	153	115	88	144	158	111	4	21	7	10	11	13	9	14	5	28	18	15	CUX2|AMEX60DD201000678
MSTRG.4033	353	469	475	646	454	550	571	564	0	0	9	0	8	0	16	13	7	15	14	14	ATXN2|AMEX60DD301000683|AMEX60DD201000683
MSTRG.4035	1666	2031	1725	1904	1280	1643	1681	1852	189	213	216	217	207	467	307	285	100	274	279	266	BRAP|AMEX60DD301000684
MSTRG.4032	0	0	0	0	0	0	0	0	0	0	0	0	0	0	0	0	0	0	0	0	AMEX60DD301000682
MSTRG.4031	1122	1426	1523	2023	1201	1724	1726	1714	52	60	76	71	62	103	60	67	23	85	75	59	ATXN2|AMEX60DD301000681
AMEX60DD000690	351	453	405	414	293	359	332	404	15	7	19	16	16	30	29	41	15	34	42	33	AMEX60DD201000690
MSTRG.4042	3	3	8	9	16	2	4	5	1	1	3	8	24	3	1	5	0	1	1	1	AMEX60DD301000697
MSTRG.4036	5934	6964	7962	7599	5522	6169	7854	8833	720	716	1019	1235	1442	1337	832	752	287	956	1269	1183	ALDH2|AMEX60DD201000689
MSTRG.4040	285	240	480	429	521	441	353	396	16	62	50	36	110	112	74	75	12	20	7	7	TMEM116|AMEX60DD201000694|MDA_GLEAN10011711 [nr]|AMEX60DD201000695
MSTRG.4041	644	792	830	773	979	859	676	574	113	120	151	193	211	335	223	231	68	142	141	188	ERP29|AMEX60DD301000696
MSTRG.4043	274	487	593	603	397	475	724	561	151	164	227	137	198	408	261	326	132	318	223	163	DUI87_17345 [nr]|MAPKAPK5 [hs]|AMEX60DD201000691|MAPKAPK5|AMEX60DD301000691|CELAPHUS_00000251 [nr]
MSTRG.4044	0	0	0	0	0	0	0	0	0	0	0	0	0	0	0	0	0	0	0	0	AMEX60DD301000692
MSTRG.4037	2211	2908	2430	2441	1469	2158	2206	2626	96	96	132	120	113	132	96	81	32	99	149	133	ACAD10|AMEX60DD201000686|AMEX60DD102000686
MSTRG.4038	3	25	13	19	9	10	22	11	2	4	2	7	8	6	4	13	2	7	8	5	UBE2I|AMEX60DD201000687
MSTRG.4039	3	0	2	0	3	2	5	3	0	1	2	2	4	5	4	2	2	2	1	5	AMEX60DD201000688
MSTRG.4046	85	101	212	224	161	218	271	283	0	0	0	0	0	0	13	0	0	4	8	0	HECTD4 [nr]|AMEX60DD301000705|AB205_0167670 [nr]|KIAA0614 [hs]
MSTRG.4045	838	1046	1103	1550	858	1059	1405	1542	74	108	96	130	116	150	156	107	41	126	160	135	HECTD4 [nr]|KIAA0614 [hs]|AMEX60DD201000704|AMEX60DD301000704
MSTRG.4047	121	144	220	331	261	282	321	392	0	0	0	0	6	0	14	13	0	0	11	8	CIB84_012431 [nr]|HECTD4 [hs]|AMEX60DD301000706|HECTD4
MSTRG.4049	0	0	5	10	0	3	0	0	1	2	4	1	3	1	0	1	0	1	0	1	AMEX60DD201000699
MSTRG.4051	0	1	0	2	0	1	8	5	1	0	1	1	1	1	0	1	0	0	1	0	AMEX60DD201000701
MSTRG.4050	2269	2468	2865	2981	2016	2154	2561	2794	216	185	246	311	258	598	459	386	160	613	558	414	NAA25|AMEX60DD201000700|AMEX60DD102000700
MSTRG.4053	1936	2372	1916	2267	1496	1952	2195	2429	146	197	148	185	242	222	201	152	47	151	207	167	TRAFD1|AMEX60DD301000703|AMEX60DD103000703|AMEX60DD102000703
MSTRG.4048	4	12	6	7	9	8	3	13	0	0	1	0	0	1	0	1	0	0	0	0	AMEX60DD301000698
MSTRG.4052	2	2	6	1	3	3	14	4	1	0	0	0	1	1	0	1	1	2	1	1	AMEX60DD201000702
MSTRG.4056	98	85	75	74	65	25	65	84	7	8	7	16	16	27	30	32	5	37	28	28	LOC113432265 [nr]|PSMB6 [hs]|AMEX60DD301000712
MSTRG.4057	1446	1574	2111	2665	1822	1811	2945	2409	248	201	269	348	266	679	697	591	239	613	546	422	LOC115479556 [nr]|AMEX60DD201000709|PTPN11|AMEX60DD301000709|PTPN11 [hs]
MSTRG.4059	32	16	36	67	23	22	57	47	0	0	0	0	0	0	0	0	0	0	0	0	PTPN11 [nr]|AMEX60DD201000722|PTPN11|LOC104312380 [nr]|AMEX60DD301000722
AMEX60DD000724	5	6	11	23	7	6	14	12	0	1	2	1	2	0	1	0	0	1	0	0	LOC102733047 [nr]|USP30 [hs]|AMEX60DD301000724
MSTRG.4060	35	23	16	30	13	8	23	10	2	1	1	1	0	0	1	0	0	1	0	0	LOC102733047 [nr]|USP30 [hs]|AMEX60DD301000725
MSTRG.4061	23	20	73	61	99	154	420	169	20	10	12	17	9	40	46	80	15	42	20	17	AMEX60DD201000726
MSTRG.4055	10	27	161	140	94	111	244	136	16	28	27	20	13	24	25	45	12	46	39	23	RPH3A|AMEX60DD301000711|AMEX60DD201000711
MSTRG.4063	1155	699	3647	3342	4971	6372	15888	7811	751	518	717	723	438	2074	2901	3628	1176	2146	1107	769	AMEX60DD201000727
AMEX60DD000728	26	24	37	19	21	33	34	38	0	0	0	0	0	0	0	1	2	4	2	3	SART3 [nr]|AMEX60DD201000728
MSTRG.4064	1112	1562	1336	1695	1212	1346	2007	1785	45	56	80	234	457	300	198	135	63	163	177	140	FICD|AMEX60DD201000729|FICD [nr]
MSTRG.4062	619	594	974	973	659	964	1163	1820	103	104	117	218	174	350	145	218	56	191	162	133	CMKLR1|AMEX60DD201000718|AMEX60DD301000718
MSTRG.4054	164701	188197	133882	128606	79605	74305	114799	122227	6473	10687	9837	9663	9597	8612	6111	5269	1783	6890	9013	7267	RPL6|AMEX60DD201000708|AMEX60DD103000708|PARPI_0024758 [nr]|RPL6 [hs]|AMEX60DD101000708
MSTRG.4065	161	175	297	292	197	214	228	243	0	0	0	0	6	8	7	12	0	19	17	0	SART3 [nr]|AMEX60DD301000731
MSTRG.4068	933	448	6688	4882	7287	9971	29258	13568	434	269	498	459	304	1452	1937	2473	594	1678	899	547	TMEM119|AMEX60DD201000732|AMEX60DD301000732|AMEX60DD301000734
MSTRG.4069	0	0	0	0	0	0	8	0	0	0	0	0	0	0	0	0	0	0	0	0	TMEM119|AMEX60DD301000733
AMEX60DD000716	13	42	69	57	0	68	429	125	0	0	0	0	7	0	0	0	0	0	18	16	WSCD2|AMEX60DD201000716|AMEX60DD301000716
AMEX60DD000717	0	0	0	0	0	0	0	0	0	0	0	0	0	0	0	0	0	0	0	0	AMEX60DD201000717|AMEX60DD301000717
MSTRG.4067	2186	2758	3704	3531	2382	2747	3179	3065	807	746	902	594	616	1565	2210	1820	853	1903	1244	870	SART3|AMEX60DD301000730
MSTRG.4066	3404	3937	2512	2641	1285	1772	1702	1927	795	800	792	933	911	940	764	901	360	1177	1291	1157	ISCU|AMEX60DD102000735
MSTRG.4070	1808	2344	2246	2562	1458	1494	1862	2270	191	316	508	565	1065	445	245	199	44	162	325	254	D9C73_028124 [nr]|SELPLG [hs]|AMEX60DD201000736|AMEX60DD301000736
AMEX60DD000742	242	200	0	390	46	54	0	382	0	0	0	0	0	0	0	0	0	0	0	0	LOC104149398 [nr]|SSH1 [hs]|AMEX60DD201000742|SSH1
AMEX60DD000743	39	91	353	39	227	263	545	120	31	37	40	60	37	75	61	69	17	75	56	39	LOC104149398 [nr]|SSH1 [hs]|AMEX60DD301000743
MSTRG.4071	56	97	42	71	29	29	63	44	3	2	7	6	7	21	15	6	3	9	7	17	LOC103207168 [nr]|CYB5A [hs]|AMEX60DD201000747
MSTRG.4078	2	16	0	83	13	29	0	60	8	6	5	8	3	11	5	10	0	8	3	17	AMEX60DD301000750
AMEX60DD000749	3	5	2	0	0	0	0	6	0	0	0	0	0	0	0	0	0	0	0	0	LOC104314052 [nr]|SVOP [hs]|AMEX60DD201000749
MSTRG.4072	331	476	1127	1225	876	938	1447	1259	113	114	145	190	177	329	204	215	68	239	149	102	AMEX60DD201000738
MSTRG.4073	658	669	1620	1670	965	1164	1695	1612	82	60	89	123	115	283	225	149	91	158	169	119	CORO1C [nr]|AMEX60DD301000739|CORO1C|AMEX60DD201000739
MSTRG.4075	0	1	0	0	2	0	0	0	0	0	0	0	0	0	0	0	0	2	0	0	AMEX60DD301000741
MSTRG.4074	77	35	62	32	22	23	36	83	0	0	0	0	0	5	0	0	0	0	0	5	AMEX60DD103000740
AMEX60DD000748	77	69	39	89	25	55	62	82	8	10	7	7	9	5	6	5	0	0	13	10	SVOP|AMEX60DD201000748
MSTRG.4076	190	146	277	180	111	90	384	308	12	13	20	14	13	15	11	11	6	18	30	25	DAO.L [nr]|DAO [hs]|AMEX60DD201000745|DAO|AMEX60DD301000745|AMEX60DD103000745
MSTRG.4077	0	0	0	1	0	8	0	0	0	0	0	0	0	2	0	1	0	0	0	0	AMEX60DD201000746
MSTRG.4082	470	763	441	793	272	431	479	480	114	135	149	137	94	108	90	72	19	75	129	87	ALKBH2|AMEX60DD301000753|AMEX60DD102000753|AMEX60DD201000753
MSTRG.4083	949	982	1023	732	544	457	773	754	89	63	130	90	122	260	252	156	60	202	200	146	UNG|AMEX60DD301000754|UNG [nr]
AMEX60DD000744	32	25	45	68	47	37	58	71	0	0	0	0	0	0	0	0	0	0	0	0	SSH1|AMEX60DD201000744
MSTRG.4085	14	12	7	7	7	7	8	11	39	92	85	66	30	28	22	19	8	28	48	48	LOC111606693 [nr]|AMEX60DD301000761
AMEX60DD000759	0	3	0	0	0	0	0	2	0	0	0	0	0	0	0	0	0	0	0	0	FOXN4|AMEX60DD301000759
AMEX60DD000758	3	6	3	8	0	0	0	6	0	0	0	0	0	0	0	0	0	3	0	0	FOXN4|AMEX60DD301000758|AMEX60DD101000758
AMEX60DD000760	0	0	0	0	0	0	0	0	0	0	0	0	0	0	0	0	0	0	0	0	AMEX60DD301000760
MSTRG.4079	205	288	279	342	151	230	294	344	39	49	46	51	51	55	40	53	22	48	63	78	USP30|AMEX60DD301000751
MSTRG.4081	0	3	3	4	6	3	3	4	1	1	0	0	0	0	0	0	0	0	1	1	AMEX60DD301000752
MSTRG.4080	24	86	21	318	150	110	53	95	67	75	64	72	35	58	40	38	12	36	49	38	HISAT2 Generated Gene
MSTRG.4084	0	30	15	219	32	72	30	47	0	0	0	0	0	6	13	0	0	0	5	0	ACACB|AMEX60DD301000755|ACACB [nr]|ACACA [hs]
MSTRG.4086	47	102	47	484	69	145	64	152	0	16	12	15	0	22	15	4	0	21	22	13	ACACB|AMEX60DD201000757|LOC115100985 [nr]|ACACA [hs]|AMEX60DD301000757
AMEX60DD000756	39	75	30	442	127	117	36	140	0	0	0	0	0	0	0	0	0	14	0	0	ACACB|AMEX60DD301000756
AMEX60DD000779	0	0	0	0	0	0	1	3	0	0	0	0	0	0	0	0	0	0	0	0	LOC108790302 [nr]|ALDH3B1 [hs]|AMEX60DD301000779
MSTRG.4105	10	16	17	146	15	15	12	103	35	44	48	62	34	45	33	21	8	26	49	27	AMEX60DD301000782
MSTRG.4106	2	1	1	2	3	3	2	5	1	2	3	1	3	3	4	4	2	2	3	5	AMEX60DD301000783
AMEX60DD000784	6	16	12	34	20	15	18	31	1	2	2	1	2	2	2	2	0	1	4	5	AMEX60DD201000784
MSTRG.4096	10	16	2	8	10	17	12	10	2	3	3	4	2	2	1	0	0	3	2	2	AMEX60DD301000785
MSTRG.4103	32	22	7	38	18	15	16	18	8	9	11	11	3	2	2	2	1	3	12	8	AMEX60DD301000786
MSTRG.4104	281	229	153	108	149	112	167	272	19	13	18	0	16	27	30	31	17	36	32	43	MVK|AMEX60DD102000777
AMEX60DD000780	0	7	0	9	0	14	0	0	0	0	0	0	0	0	0	0	0	0	0	0	UBE3B|AMEX60DD201000780
MSTRG.4089	132	244	113	172	187	185	35	27	4	8	10	6	0	9	7	4	0	6	7	13	AMEX60DD301000762|MYO1H
MSTRG.4090	2849	3951	3291	4442	2247	2223	3024	3326	401	402	493	516	701	952	689	628	212	704	736	618	KCTD10|AMEX60DD201000763|AMEX60DD103000763|ROHU_017512 [nr]|KCTD10 [hs]|AMEX60DD301000763|AMEX60DD102000763
MSTRG.4091	58	67	114	109	105	110	141	127	0	0	0	0	0	0	10	0	0	0	0	0	UBE3B|AMEX60DD201000764|AMEX60DD301000764
MSTRG.4094	0	0	0	0	0	0	0	0	0	0	0	0	0	0	0	0	0	1	0	0	AMEX60DD301000767
MSTRG.4092	2	0	0	0	0	3	3	2	0	0	0	0	0	1	2	0	1	1	1	0	AMEX60DD201000765
MSTRG.4093	12	9	40	27	21	21	15	10	0	0	0	0	0	0	0	0	0	0	0	0	AMEX60DD201000766
MSTRG.4095	4	5	3	5	0	5	4	0	0	0	0	0	0	0	0	0	0	0	0	0	AMEX60DD201000768
MSTRG.4087	616	883	877	1032	681	857	1047	1100	68	60	110	84	67	122	80	117	42	179	172	190	UBE3B|AMEX60DD301000769|CIB84_000898 [nr]|UBE3B [hs]
MSTRG.4088	0	0	0	34	17	41	0	0	0	1	0	0	0	0	0	0	0	0	0	0	AMEX60DD201000770
MSTRG.4107	758	864	766	762	713	1038	989	801	62	73	105	146	172	90	66	99	27	105	71	73	AMEX60DD301000795|FAM222A|AMEX60DD201000795
MSTRG.4097	13	23	16	4	3	17	12	6	0	0	0	0	0	0	0	0	0	1	0	1	LOC115100958 [nr]|ALDH3B1 [hs]|AMEX60DD301000771|LOC108790302 [nr]|ALDH3A1 [hs]|AMEX60DD201000771
MSTRG.4098	0	0	0	0	0	0	0	0	0	0	0	0	0	0	0	0	0	0	0	0	AMEX60DD301000772
MSTRG.4099	0	15	0	0	0	6	0	0	0	0	0	0	0	0	0	0	0	0	0	0	AMEX60DD301000773
MSTRG.4101	0	0	0	0	0	0	0	0	0	0	0	0	0	0	0	0	0	0	0	0	AMEX60DD201000775
MSTRG.4100	1393	984	1011	134	348	346	728	469	5	3	8	3	4	11	7	11	3	7	3	6	AMEX60DD201000774
MSTRG.4102	1092	1369	1119	1172	955	1048	1213	992	83	86	91	85	95	122	138	111	51	178	176	119	MMAB|AMEX60DD301000776
MSTRG.4111	0	0	0	0	0	0	0	0	0	0	0	0	0	0	0	0	0	0	0	0	AMEX60DD301000801
MSTRG.4112	559	905	542	710	625	796	1370	902	24	30	43	54	34	38	31	27	8	38	44	56	TRPV4|AMEX60DD301000802|TRPV4 [nr]|AMEX60DD201000802
MSTRG.4110	1609	2562	2422	2233	1504	1653	1454	2029	133	109	132	220	228	259	238	179	69	259	432	475	GLTP [nr]|AMEX60DD301000804|GLTP|AMEX60DD201000804
MSTRG.4115	1626	668	1163	700	643	1072	606	1265	164	364	401	515	178	121	100	75	27	108	149	146	LOC108634846 [nr]|AMEX60DD201000805
MSTRG.4108	51574	64792	73075	78800	51444	62902	83399	82073	5010	4317	5521	6699	7954	10909	7861	7794	2610	6758	8141	7952	YBX1 [nr]|AMEX60DD201000803
MSTRG.4109	545	0	0	81	3357	0	0	0	0	0	0	0	0	0	0	0	0	0	0	0	AMEX60DD201000803
MSTRG.4116	1078	501	782	433	400	467	399	739	810	1784	1928	2050	752	519	420	299	122	469	561	476	LOC100337476 [nr]|AMEX60DD301000808
MSTRG.4117	183	81	115	81	61	139	59	164	94	168	188	202	85	79	67	54	21	76	87	83	LOC108176166 [nr]|AMEX60DD301000809
MSTRG.4119	110	35	62	35	33	62	37	39	34	54	56	85	32	20	18	15	5	24	31	23	XELAEV_18029838MG [nr]|AMEX60DD201000811
AMEX60DD000813	161	285	448	614	335	390	450	310	32	27	22	22	15	30	32	35	7	31	33	23	LOC114552212 [nr]|AMEX60DD201000813
AMEX60DD000814	13	5	15	17	10	22	18	6	0	0	0	0	0	1	0	0	0	0	0	0	LOC115400030 [nr]|AMEX60DD201000814
MSTRG.4113	11956	4820	8697	4967	4430	5584	4844	7797	2329	4796	5053	5451	2082	1471	1108	795	309	1295	1578	1278	AMEX60DD201000806
MSTRG.4114	1	0	1	0	0	0	0	1	0	0	0	0	1	0	0	0	0	0	0	0	CHK1 [nr]|AMEX60DD201000807
MSTRG.4118	3100	1344	2136	1227	1029	1875	1079	2294	329	756	886	917	342	279	265	177	87	270	325	300	LOC257642 [nr]|AMEX60DD201000810
MSTRG.4120	748	844	948	1044	668	736	697	815	57	59	69	70	45	139	93	99	27	110	109	71	TCHP|AMEX60DD201000812
AMEX60DD000816	11	18	22	20	13	17	18	24	0	1	0	0	1	1	1	0	1	1	0	1	AMEX60DD301000816
MSTRG.4121	516	552	557	530	416	401	638	659	124	184	162	149	114	132	108	123	42	154	207	163	AMEX60DD301000818
MSTRG.4123	299	388	336	260	229	228	489	520	39	65	39	39	25	37	36	44	19	67	47	33	DR999_PMT02416 [nr]|AMEX60DD201000819
MSTRG.4126	5	2	2	1	2	4	1	2	8	5	12	19	9	1	2	2	0	3	6	2	XELAEV_18029838MG [nr]|AMEX60DD201000825
MSTRG.4125	917	354	595	376	322	618	328	684	131	253	279	308	114	91	97	59	35	97	117	119	LOC116043362 [nr]|LC27 [hs]|AMEX60DD201000824
MSTRG.4127	446	194	332	194	169	220	195	315	1088	2064	2145	2386	814	521	399	265	106	558	725	571	CDH1D [nr]|AMEX60DD201000826
AMEX60DD000829	100	192	217	265	196	212	266	253	6	7	22	17	17	11	17	25	10	11	9	8	AMEX60DD201000829
MSTRG.4124	310	403	533	601	536	504	697	710	11	11	32	21	39	29	28	30	0	36	50	42	ANKRD13A|AMEX60DD201000817
AMEX60DD000835	1	1	1	1	0	0	0	1	0	1	0	0	0	0	0	0	0	1	0	1	AMEX60DD201000835
AMEX60DD000832	9	10	0	24	0	0	5	21	0	0	2	0	0	0	0	0	0	0	0	0	CRYBB3|AMEX60DD201000832
MSTRG.4128	373	400	590	754	242	426	698	493	5	0	3	6	4	0	7	4	0	3	6	8	KIAA1671|AMEX60DD201000831|AMEX60DD301000831
AMEX60DD000840	0	0	6	16	0	0	8	0	0	0	0	0	0	0	0	0	0	0	0	0	LOC109067814 [nr]|GRK3 [hs]|AMEX60DD201000840
MSTRG.4129	132	164	310	865	124	168	200	100	72	130	24	24	34	39	22	14	3	0	0	0	MYO18B|AMEX60DD201000842|AMEX60DD301000842
AMEX60DD000838	6	0	11	24	15	6	17	12	0	0	0	0	0	0	0	0	0	0	3	0	GRK3 [hs]|AMEX60DD301000838|AMEX60DD201000838|ADRBK2_3 [nr]
AMEX60DD000839	7	0	0	0	0	0	0	0	0	0	0	0	0	0	0	0	0	0	0	0	LOC110512753 [nr]|GRK3 [hs]|AMEX60DD201000839
AMEX60DD000841	51	24	35	79	36	34	55	53	0	5	13	0	5	4	0	0	0	0	7	0	GRK3|AMEX60DD201000841
MSTRG.4122	669	681	939	1098	651	649	809	810	63	113	131	149	107	135	75	96	28	82	119	90	GIT2|AMEX60DD301000815
AMEX60DD000827	0	0	0	0	0	0	0	0	0	0	0	0	0	0	0	0	0	0	0	0	AMEX60DD301000827
AMEX60DD000828	72	174	284	267	98	223	199	285	0	0	4	0	0	0	0	0	0	0	0	0	SGSM1|AMEX60DD103000828|LOC115100809 [nr]|SGSM1 [hs]|AMEX60DD301000828
AMEX60DD000847	0	0	0	3	0	0	0	6	0	0	3	0	0	0	0	0	0	0	0	0	LOC115073103 [nr]|AMEX60DD201000847
MSTRG.4130	393	494	593	705	373	412	570	553	89	120	132	86	70	130	155	110	40	102	70	60	ASPHD2|AMEX60DD201000846
MSTRG.4131	1095	1851	1744	5323	937	1624	1368	895	126	227	148	142	90	85	47	29	5	6	49	51	MYO18B|AMEX60DD301000843|AMEX60DD201000843|LOC108715734 [nr]|MYO18B [hs]|AMEX60DD103000843
AMEX60DD000845	13	9	28	6	68	63	54	50	4	3	5	6	0	3	0	0	0	0	0	4	SEZ6L|AMEX60DD201000845
AMEX60DD000859	14	0	0	0	0	0	0	0	0	0	0	0	0	0	0	0	0	0	0	0	CRYBB1 [hs]|AMEX60DD201000859
AMEX60DD000863	2	0	0	0	0	1	0	0	0	0	0	0	0	0	0	0	0	0	0	0	AMEX60DD301000863
MSTRG.4136	646	647	760	793	538	520	840	834	12	28	35	38	18	54	29	28	6	20	23	32	TPST2|AMEX60DD301000862|AMEX60DD201000862
AMEX60DD000864	10	8	13	12	6	0	23	12	0	1	2	0	0	0	3	3	0	2	0	2	TCHP|AMEX60DD103000864
MSTRG.4133	863	1060	1184	1320	976	1130	1297	1475	59	80	83	109	59	108	75	96	36	124	118	98	HPS4|AMEX60DD201000848|HPS4 [nr]|BK1048E9 [hs]|AMEX60DD301000848|AMEX60DD103000848
MSTRG.4134	0	0	3	6	0	2	1	0	1	1	2	2	1	0	0	0	0	0	0	1	AMEX60DD201000849
MSTRG.4135	304	481	435	329	255	248	258	356	94	94	94	77	56	84	105	95	43	145	215	163	SRRD|AMEX60DD301000850|AMEX60DD102000850
MSTRG.4137	960	1176	1169	1441	714	860	1308	1453	69	108	121	117	67	116	99	94	23	115	121	119	LOC115480570 [nr]|RDH14 [hs]|AMEX60DD102000861|AMEX60DD201000861|AB205_0054650 [nr]|AMEX60DD301000861
MSTRG.4132	708	873	846	907	699	568	848	858	173	221	202	165	150	253	199	151	46	114	157	168	TPST2|AMEX60DD201000857|D9C73_027807 [nr]|TPST2 [hs]|AMEX60DD301000857
AMEX60DD000870	4	4	6	6	6	6	8	8	0	1	1	1	1	1	1	1	0	1	1	1	AMEX60DD201000870
AMEX60DD000867	530	726	378	382	349	402	422	480	38	35	34	36	33	39	49	89	26	66	56	68	AMEX60DD201000867
AMEX60DD000871	24	28	27	22	16	26	33	33	2	2	3	5	5	7	3	4	2	2	3	2	AMEX60DD201000871
AMEX60DD000881	74	72	75	100	65	72	96	103	2	0	2	0	2	3	3	2	1	2	5	6	LOC112106605 [nr]|CHUK [hs]|AMEX60DD201000881
MSTRG.4144	576	669	935	763	416	558	550	490	54	59	86	71	69	123	171	174	95	228	200	161	AMEX60DD201000883
MSTRG.4139	0	0	0	0	0	0	0	0	0	0	0	0	0	0	0	0	0	0	0	0	AMEX60DD301000852
MSTRG.4140	0	0	0	0	0	0	0	0	0	0	0	0	0	0	0	0	0	0	0	0	AMEX60DD301000853
MSTRG.4141	0	0	0	0	0	0	0	0	0	0	0	0	0	0	0	0	0	0	0	0	AMEX60DD301000854
MSTRG.4142	0	0	0	0	0	0	0	0	0	0	0	0	0	0	0	0	0	0	0	0	AMEX60DD301000855
MSTRG.4143	0	0	0	0	0	0	0	0	0	0	0	0	0	0	0	0	0	0	0	0	AMEX60DD301000856
MSTRG.4138	7475	8566	10250	12433	6400	8996	11253	10815	829	1050	1244	1037	1435	1295	1017	1003	350	926	1293	1256	LOC115479550 [nr]|CLUH [hs]|AMEX60DD201000851
AMEX60DD000890	22	38	63	73	69	23	74	78	0	0	0	0	0	0	0	2	2	0	0	0	AMEX60DD201000890
MSTRG.4147	150	192	352	450	224	224	362	304	87	86	129	148	82	112	77	74	27	107	85	87	AMEX60DD201000889
MSTRG.4145	935	980	1276	2008	1103	1270	2230	1785	106	110	83	61	37	57	72	75	41	150	212	100	MN1|AMEX60DD301000888
MSTRG.4146	5	13	11	7	3	3	5	3	23	10	5	3	17	22	21	14	7	16	18	16	HISAT2 Generated Gene
MSTRG.4148	1104	1202	1120	1228	625	661	935	913	81	91	100	101	127	155	149	130	58	143	198	216	PITPNB|AMEX60DD201000891|MONAX_5E000356 [nr]|PITPNB [hs]|AMEX60DD301000891|AMEX60DD102000892
MSTRG.4149	0	0	0	0	0	0	0	0	0	0	0	0	0	0	1	0	0	0	0	0	AMEX60DD201000893
MSTRG.4157	0	11	9	36	0	0	21	0	0	0	0	0	0	0	0	0	0	0	0	0	APLNR.S [nr]|APLNR [hs]|AMEX60DD201000904
MSTRG.4156	331	194	938	944	483	627	925	669	164	168	182	75	115	449	371	190	140	191	177	127	LOC115479886 [nr]|APLNR [hs]|AMEX60DD201000903
MSTRG.4150	308	377	842	856	736	939	1529	1090	37	46	70	41	42	67	81	129	41	132	87	33	TTC28|AMEX60DD301000896|AMEX60DD201000896
MSTRG.4151	33	51	45	58	33	26	6	28	15	17	12	7	6	0	11	0	0	0	9	12	AMEX60DD301000897
MSTRG.4152	2	5	8	6	19	9	15	8	1	2	1	2	1	2	1	1	1	1	2	2	AMEX60DD201000898
MSTRG.4158	568	591	294	480	262	213	515	534	63	67	104	108	156	97	82	113	39	106	163	211	LOC112104526 [nr]|SLC2A11 [hs]|AMEX60DD301000902|LOC102461712 [nr]|SLC2A9 [hs]|AMEX60DD102000902|LOC101932748 [nr]|AMEX60DD101000902
MSTRG.4153	79	155	296	220	180	146	147	115	18	0	26	18	0	17	37	25	13	38	33	26	CHEK2|AMEX60DD201000900|AMEX60DD301000900|CHEK2 [hs]|AMEX60DD102000900
MSTRG.4154	1087	1360	963	945	648	730	1090	997	72	92	107	76	37	76	74	92	27	96	128	110	VMD2 [nr]|AMEX60DD102000901|HSCB|AMEX60DD201000901|AMEX60DD103000901
MSTRG.4155	0	4	2	0	2	3	0	0	9	7	14	10	2	24	28	18	14	15	20	19	HISAT2 Generated Gene
MSTRG.4159	773	937	1047	1046	577	792	819	739	67	83	134	122	125	172	158	97	49	114	177	165	LOC115100770 [nr]|RABGEF1 [hs]|AMEX60DD301000905|AMEX60DD201000905
MSTRG.4166	1774	2383	2216	2210	1796	2099	2416	2130	135	127	140	136	145	296	238	278	131	343	259	178	MORC2|AMEX60DD201000906|AMEX60DD301000906|AMEX60DD102000906
MSTRG.4167	0	0	0	0	0	0	0	0	0	0	0	0	0	0	0	0	0	0	0	0	AMEX60DD201000907
MSTRG.4168	0	2	0	0	0	0	0	0	0	0	0	0	0	0	0	0	0	0	0	0	AMEX60DD301000908
MSTRG.4162	1552	2063	3618	3422	2315	2684	2951	2521	213	242	251	225	425	686	533	470	147	501	560	466	SMTN|AMEX60DD201000909|SMTN [nr]|AMEX60DD301000909|LLAP_11215 [nr]|SMTN [hs]
MSTRG.4160	12965	17022	16237	20413	14965	14198	27865	20294	1294	1902	3205	2083	2932	2615	1553	1875	699	2165	3101	2466	AMEX60DD301000910
MSTRG.4161	2654	3272	3578	5013	3487	3183	6418	4561	0	5	4	4	0	0	6	5	4	5	9	6	SELENOM|AMEX60DD301000911
AMEX60DD000919	66	79	129	150	128	123	260	154	0	0	16	32	14	7	6	7	3	8	16	4	PLA2G3|AMEX60DD201000919
MSTRG.4169	1649	6022	1437	7918	3419	9286	4512	2110	135	327	369	175	223	105	114	85	20	114	311	329	LOC102356815 [nr]|OAS3 [hs]|AMEX60DD201000920|LOC115073073 [nr]|OAS1 [hs]
MSTRG.4165	0	26	707	71	0	0	181	362	0	0	0	0	0	0	0	0	0	0	0	0	LOC113746826 [nr]|LOC105373926 [hs]|AMEX60DD201000914
MSTRG.4164	514	1112	358	1323	762	847	1045	890	29	74	99	117	175	221	154	90	0	55	64	51	LOC113746826 [nr]|LOC105373926 [hs]|AMEX60DD201000915
MSTRG.4163	151	204	236	295	177	173	215	216	5	7	4	4	10	23	17	11	6	0	14	15	INPP5J|AMEX60DD201000913
MSTRG.4170	295	778	1147	8493	1672	14394	2221	1476	98	130	123	100	144	133	55	104	24	55	63	128	LOC102567000 [nr]|OASL [hs]|AMEX60DD301000921
MSTRG.4172	439	1836	546	4756	1009	10587	1655	1000	123	821	1203	344	404	217	106	95	0	55	123	265	LOC115073459 [nr]|AMEX60DD201000925
MSTRG.4173	33	224	0	676	156	1181	247	83	0	0	0	0	73	0	0	0	0	0	0	0	LOC115073459 [nr]|AMEX60DD301000926
MSTRG.4171	1116	4683	970	8334	936	6379	4592	1918	143	118	89	88	169	88	85	23	9	48	237	280	LOC115479913 [nr]|OAS3 [hs]|AMEX60DD201000922|OAS1 [nr]|OASL [hs]|AMEX60DD301000922
MSTRG.4174	651	2990	800	15344	1872	26702	4644	1596	178	1016	1143	385	432	291	150	73	5	79	235	532	ISG15 [nr]|AMEX60DD201000923|LOC115073459 [nr]|LOC114595149 [nr]
MSTRG.4175	0	4	5	257	3	293	16	11	0	40	0	0	0	0	0	0	0	0	0	0	AMEX60DD301000924
AMEX60DD000931	0	0	0	0	0	0	3	0	0	0	0	0	0	0	0	0	0	0	0	0	AMEX60DD301000931
AMEX60DD000930	0	11	0	0	0	0	0	0	0	0	0	0	0	0	0	0	0	0	0	0	TEP1 [hs]|AMEX60DD301000930
AMEX60DD000928	0	6	12	4	9	22	18	0	0	0	0	0	0	0	0	0	0	0	0	0	Z043_110971 [nr]|P2RX2 [hs]|AMEX60DD301000928
MSTRG.4176	4162	13000	3826	16315	5361	15332	9038	4778	359	311	586	495	749	726	437	231	56	261	608	1071	OAS3|AMEX60DD301000927
MSTRG.4181	163	176	311	211	392	232	299	325	16	32	22	18	20	23	28	27	11	43	29	14	PXMP2|AMEX60DD201000934|AMEX60DD102000934|AMEX60DD301000934
AMEX60DD000938	36	41	39	63	37	36	55	38	34	55	39	33	21	6	9	7	2	10	14	10	LOC115077192 [nr]|AMEX60DD201000938
AMEX60DD000939	5	0	0	0	0	0	3	0	0	0	0	0	0	0	0	0	0	0	0	0	LOC112107679 [nr]|ZP3 [hs]|AMEX60DD301000939|DR999_PMT20654 [nr]|AMEX60DD201000939
MSTRG.4177	949	1172	1703	1719	998	1433	1511	1082	102	101	82	99	82	170	161	144	44	275	207	126	POLE [nr]|AMEX60DD201000933|POLE
AMEX60DD000940	36	25	21	15	10	19	27	14	0	0	0	0	0	0	0	0	0	0	0	0	LOC103169153 [nr]|ZP3 [hs]|AMEX60DD201000940|LOC112060228 [nr]|AMEX60DD102000940
MSTRG.4178	93	147	130	239	87	102	185	115	91	95	133	79	34	36	39	24	23	45	80	68	GAL3ST1|AMEX60DD201000937
MSTRG.4182	4163	4804	6120	5985	4612	4939	5989	6089	234	290	298	268	411	697	619	489	174	638	598	506	AMEX60DD201000935|PES1
MSTRG.4179	2174	2162	2093	2066	1185	1457	1690	1628	108	177	170	168	219	140	156	73	59	117	175	163	MTFP1|AMEX60DD201000941|AMEX60DD102000941|AMEX60DD301000941|AMEX60DD103000941
MSTRG.4180	9	9	5	5	4	11	2	7	10	33	35	39	13	9	9	7	3	13	20	17	LOC112587105 [nr]|AMEX60DD201000944
MSTRG.4184	664	806	868	939	747	887	1201	1149	32	56	68	44	29	50	43	41	9	41	73	46	RNF215|AMEX60DD301000945
MSTRG.4183	4923	5502	5777	6498	4247	5585	8426	6280	308	521	487	399	1113	892	716	521	198	431	555	377	SEC14L2|AMEX60DD301000942|AMEX60DD201000942
MSTRG.4185	13	5	4	7	4	6	20	6	14	25	36	39	16	14	16	10	4	23	22	23	AMEX60DD201000950
MSTRG.4186	53	84	77	58	58	60	68	108	5	6	8	7	7	21	19	8	0	10	9	12	CCDC157|AMEX60DD201000946|AMEX60DD103000946
MSTRG.4188	5676	6761	7395	6905	5485	6602	7626	7737	304	430	468	423	483	612	492	619	205	687	581	456	SF3A1|AMEX60DD201000948
MSTRG.4187	2	2	4	0	0	2	0	3	0	0	0	0	0	2	0	0	0	0	0	1	AMEX60DD201000947
MSTRG.4190	3390	4265	4608	5477	3335	4095	5149	5095	228	245	292	335	355	465	403	330	116	379	426	450	TBC1D10A|AMEX60DD301000949|AMEX60DD201000949|LOC115084588 [nr]
AMEX60DD000954	0	6	14	5	5	0	0	5	0	0	0	0	0	0	0	0	0	0	0	0	AMEX60DD301000954
MSTRG.4192	151	223	303	372	250	250	284	249	5	45	78	214	195	25	15	13	4	0	8	0	LIF|AMEX60DD201000956
AMEX60DD000953	40	32	213	375	239	178	252	222	38	46	44	21	29	50	32	27	14	14	37	28	LOC115073421 [nr]|AMEX60DD301000953
MSTRG.4191	781	954	941	798	619	553	946	687	153	169	181	448	548	251	207	199	72	271	286	217	CASTOR1 [nr]|AMEX60DD301000952
AMEX60DD000964	566	591	703	511	381	422	554	505	54	94	106	82	60	81	73	77	31	65	76	53	TMEM62|AMEX60DD201000964
MSTRG.4193	0	0	0	0	0	0	0	0	0	0	0	0	0	0	0	0	0	0	0	0	AMEX60DD301000961
MSTRG.4194	3468	4339	3670	3762	2116	2647	3335	2944	397	479	534	471	398	419	360	328	147	460	578	486	LOC115479719 [nr]|ACADVL [hs]|AMEX60DD301000962|LOC115100538 [nr]
MSTRG.4189	25858	10770	17657	10365	9401	14773	9366	17822	2957	6042	6575	7368	2672	2015	1616	1066	463	1734	2121	1787	LOC113837993 [nr]|AMEX60DD201000951
MSTRG.4201	4854	5956	4791	4426	3274	4300	4307	3714	149	273	166	207	183	182	140	118	40	189	221	234	ASCC2|AMEX60DD201000965|AMEX60DD102000965|AMEX60DD101000965
MSTRG.4202	1	4	3	1	1	1	2	2	0	0	0	0	0	0	0	0	0	0	0	0	ASCC2|AMEX60DD301000966
MSTRG.4195	1839	2399	2346	3292	2026	2616	3043	2854	113	148	207	232	212	259	192	181	71	186	209	198	MTMR3|AMEX60DD301000963|AMEX60DD201000963|LOC104557156 [nr]|MTMR3 [hs]
MSTRG.4197	1690	1883	1932	1662	1261	1334	1729	1953	142	156	148	115	184	321	256	243	110	306	244	195	ZMAT5|AMEX60DD201000968
MSTRG.4196	8229	9544	7614	6638	5295	5923	5291	5400	1737	2232	1743	1713	1230	1387	1289	1297	381	1367	1481	1194	UQCR10|AMEX60DD201000967|AMEX60DD103000967|AMEX60DD102000967
MSTRG.4198	113	241	172	186	170	170	297	124	47	57	34	25	47	43	60	31	22	36	34	32	AMEX60DD201000972|AMEX60DD201000975
MSTRG.4199	1	0	6	2	5	6	6	1	1	2	1	2	2	4	5	14	5	12	14	6	AMEX60DD301000973
MSTRG.4200	1	0	1	2	6	2	2	1	0	0	0	0	0	0	0	0	0	0	0	0	AMEX60DD201000974
AMEX60DD000984	0	0	0	0	0	0	0	0	0	0	0	0	0	0	0	0	0	0	0	0	AMEX60DD301000984
AMEX60DD000979	0	0	0	0	0	0	0	4	0	0	0	0	0	0	0	0	0	0	0	0	AMEX60DD301000979|AMEX60DD103000979
AMEX60DD000980	3	2	2	7	3	0	0	10	0	0	0	0	0	0	0	0	0	0	0	1	AMEX60DD301000980
MSTRG.4204	0	1	0	1	0	1	2	0	0	0	0	0	0	0	0	0	0	0	0	0	AMEX60DD201000982
MSTRG.4203	339	374	236	168	150	176	167	235	9	25	15	4	12	2	0	1	0	0	0	0	LOC105357518 [nr]|NIPSNAP1 [hs]|AMEX60DD201000981|LOC111947684 [nr]|AMEX60DD301000983
AMEX60DD000988	71	81	40	26	99	95	24	17	0	0	0	0	0	0	0	0	0	0	6	4	NEFH|AMEX60DD201000988
AMEX60DD000992	0	5	9	0	0	0	0	10	0	0	0	0	0	1	0	1	0	0	0	1	E1301_TTI005140 [nr]|AMEX60DD201000992
AMEX60DD000993	0	1	4	0	0	0	0	2	0	0	0	0	0	1	0	0	0	0	1	0	AMEX60DD201000993
AMEX60DD000991	78	122	51	35	36	24	63	59	0	0	2	2	0	2	0	0	0	0	0	2	LOC115100900 [nr]|AMEX60DD201000991
MSTRG.4208	1783	2173	2828	2590	1785	2004	2304	2522	115	198	186	143	220	356	319	316	127	388	314	224	THOC5|AMEX60DD201000987|LOC102725922 [nr]|THOC5 [hs]|AMEX60DD301000987
AMEX60DD000989	42	55	0	24	17	5	18	23	0	0	0	0	0	0	0	0	0	0	0	0	LOC115100900 [nr]|AMEX60DD201000989
MSTRG.4205	1656	2162	2777	2497	2284	2574	3096	3355	188	200	258	258	200	222	206	195	64	338	333	241	NF2|AMEX60DD301000976|AMEX60DD201000976|LOC115199672 [nr]
MSTRG.4206	3	2	2	3	2	10	4	7	0	1	1	2	1	1	1	1	1	1	0	1	AMEX60DD201000977
MSTRG.4207	5	2	7	4	6	7	7	8	0	0	0	0	0	1	1	0	0	0	0	0	ROHU_019343 [nr]|AMEX60DD201000978
MSTRG.4209	746	1409	2071	1883	1783	2241	1982	1282	134	102	113	336	437	256	199	143	52	155	154	181	GAS2L1 [nr]|AMEX60DD201000997|GAS2L1
MSTRG.4210	0	0	0	0	0	0	0	0	0	0	0	0	0	0	0	0	0	0	0	0	AMEX60DD301000998
MSTRG.4211	4768	4724	5528	6846	3510	5070	5730	6853	415	377	385	379	492	760	721	610	214	700	870	742	AP1B1 [nr]|AMEX60DD301000994|AP1B1|AMEX60DD201000994
MSTRG.4212	0	0	1	0	0	0	1	2	0	0	0	0	0	0	0	0	0	0	0	0	AMEX60DD201000995
MSTRG.4213	49	14	0	0	0	26	35	19	0	0	0	0	3	0	0	0	0	0	10	5	RASL10A [nr]|RASL10B [hs]|AMEX60DD102000996|AMEX60DD201000996
MSTRG.4219	489	586	403	381	216	254	348	436	27	42	32	29	35	41	35	33	9	39	18	35	RHBDD3|AMEX60DD301001001|AMEX60DD201001001
MSTRG.4220	9	5	29	30	17	32	28	9	6	2	3	0	5	4	0	0	0	4	4	3	HISAT2 Generated Gene
MSTRG.4215	12	76	126	64	189	191	96	10	0	4	3	0	0	0	0	4	0	7	12	5	AMEX60DD301001007
MSTRG.4214	5468	7070	11466	10007	6994	7789	7453	7869	617	587	677	620	764	1374	1301	1300	494	1467	1266	741	LOC104575523 [nr]|EWSR1 [hs]|AMEX60DD201001000|AMEX60DD102001000|AMEX60DD301001000
AMEX60DD001011	45	17	32	13	35	10	101	38	4	11	9	11	12	10	3	3	3	0	6	6	RASAL1 [nr]|AMEX60DD201001011
AMEX60DD001016	196	722	711	507	494	549	584	150	6	8	8	9	15	37	24	15	10	23	5	7	AMEX60DD201001016
MSTRG.4223	2325	2639	9500	8149	10437	14768	19663	10947	168	224	328	268	254	251	184	197	154	490	430	404	EMID1|AMEX60DD102001004|AMEX60DD301001004
MSTRG.4224	96	158	116	103	49	94	88	63	9	8	18	14	21	22	8	7	0	0	3	7	AMEX60DD301001005
AMEX60DD001008	24	10	15	55	19	7	18	35	9	18	13	11	4	8	5	0	0	3	15	13	DTX1|AMEX60DD201001008
AMEX60DD001009	0	0	0	0	0	0	0	0	0	0	0	0	0	0	0	0	0	0	0	0	AMEX60DD301001009
AMEX60DD001015	124	172	103	107	50	72	97	155	14	23	28	20	11	9	7	7	0	7	7	6	CFAP73 [nr]|CCDC42 [hs]|AMEX60DD301001015
MSTRG.4216	21	92	22	44	102	82	317	88	0	0	2	0	4	2	3	1	0	3	0	2	AMEX60DD301001012|RASAL1|AMEX60DD201001012
MSTRG.4217	10	14	9	4	4	9	5	7	4	4	5	9	5	2	5	2	2	2	6	2	AMEX60DD301001013
MSTRG.4225	1408	1418	1628	1768	1165	1179	1958	2080	140	189	127	140	263	388	315	253	89	269	266	156	DDX54|AMEX60DD201001017|AMEX60DD301001017|AMEX60DD102001017
MSTRG.4227	488	564	676	867	481	681	908	854	64	101	157	84	44	83	91	76	31	76	89	70	LOC108184914 [nr]|RITA1 [hs]|AMEX60DD201001019|TMEM161B [hs]|RITA1
MSTRG.4226	1	0	0	1	0	0	1	1	2	1	0	1	1	5	3	4	2	4	2	3	AMEX60DD301001018
MSTRG.4228	649	794	1541	1451	984	1197	1462	1261	75	82	111	105	130	194	153	113	49	112	122	87	AMEX60DD301001029
MSTRG.4229	280	338	564	745	364	473	632	471	0	0	4	7	0	0	9	4	0	10	11	15	TPCN1|AMEX60DD301001028
MSTRG.4238	74	48	218	240	477	259	101	139	15	828	919	434	439	10	29	52	12	62	48	23	DR999_PMT12787 [nr]|AMEX60DD201001032
MSTRG.4240	2155	2928	2992	3448	2259	2736	2941	3298	109	161	205	211	317	304	184	188	57	156	229	250	SLC8B1|AMEX60DD201001030|AMEX60DD301001030|LOC104354952 [nr]|SLC8B1 [hs]
MSTRG.4239	2542	3442	5150	3455	3932	4955	5766	3829	293	329	413	367	288	546	331	547	125	516	395	396	FQN60_017739 [nr]|PLBD2 [hs]|AMEX60DD103001031|PLBD2
MSTRG.4241	2248	2675	2443	2559	1481	1977	1859	1869	450	449	488	370	457	533	409	330	121	290	473	626	SDSL [nr]|AMEX60DD201001033|AMEX60DD301001033|SDSL
AMEX60DD001034	0	0	0	0	0	0	0	0	0	0	0	0	0	0	0	0	0	0	0	0	AMEX60DD301001034
AMEX60DD001035	1	7	0	10	1	1	4	6	0	0	0	0	0	0	0	0	0	0	0	0	AMEX60DD103001035
AMEX60DD001043	5	5	0	5	2	0	0	4	0	0	0	0	2	0	0	0	0	0	0	0	AMEX60DD201001043
MSTRG.4242	6	15	6	7	7	11	12	6	8	15	16	8	10	7	8	6	3	8	11	13	TXNL4B|AMEX60DD301001046
MSTRG.4243	29	26	31	42	21	39	37	28	76	79	96	96	190	211	158	147	51	167	197	185	AMEX60DD301001047
MSTRG.4244	19	16	20	28	13	26	19	19	11	12	14	15	38	41	31	19	7	27	26	23	AMEX60DD301001048
MSTRG.4251	0	0	0	3	0	0	0	0	127	146	115	70	37	81	101	135	80	309	220	94	TBX5|AMEX60DD301001050|AMEX60DD102001050|AMEX60DD201001050|LOC102457892 [nr]
MSTRG.4250	955	1192	1848	2119	1497	2132	2023	2069	62	60	36	28	52	65	61	87	37	287	160	86	TBX3|AMEX60DD201001056
MSTRG.4247	3	0	0	4	0	0	0	0	47	67	67	55	39	54	59	60	18	76	98	77	TMEM167A|AMEX60DD201001060
AMEX60DD001063	10	18	9	0	7	22	8	12	0	3	1	1	1	2	1	1	0	1	1	3	AMEX60DD301001063
AMEX60DD001065	0	17	15	22	7	0	16	16	0	0	0	0	0	0	1	0	0	0	0	0	AMEX60DD201001065
AMEX60DD001066	38	72	63	36	25	46	15	33	2	3	6	2	0	5	3	1	3	6	7	8	AMEX60DD201001066
MSTRG.4245	986	1191	1474	1337	918	1093	1230	1112	30	49	42	54	39	89	87	74	30	82	74	61	LOC106540410 [nr]|RBM19 [hs]|AMEX60DD301001040|RBM19|AMEX60DD201001040|AMEX60DD102001040
MSTRG.4246	0	1	1	1	2	1	2	2	0	0	0	0	0	0	0	0	0	0	0	0	AMEX60DD301001041
MSTRG.4230	38	22	37	40	25	45	40	32	0	0	4	8	0	0	5	0	0	7	5	0	IQCD|AMEX60DD201001020|IQCD [nr]|AMEX60DD301001020
MSTRG.4234	0	0	1	0	0	2	0	1	0	1	1	0	0	0	1	0	0	0	0	0	LOC100336617 [nr]|AMEX60DD301001024
MSTRG.4235	0	0	1	0	0	0	0	1	0	1	1	0	0	0	1	0	0	0	0	0	AMEX60DD201001026
MSTRG.4231	8675	2823	5268	2898	2842	4989	2320	6524	840	1759	1762	2482	684	469	702	269	135	555	548	928	LOC113837993 [nr]|AMEX60DD201001021|LOC111196389 [nr]|AMEX60DD301001021
MSTRG.4232	60501	25006	40763	23839	20464	36613	21075	43312	3015	5547	6572	8037	2760	2563	2178	1464	323	1556	2413	1728	LOC113837993 [nr]|AMEX60DD301001022|AMEX60DD301001025
MSTRG.4233	21327	7622	15023	8426	7199	9907	8131	13222	4466	8966	9473	11103	4146	2923	2108	1564	574	2484	2488	2383	LOC100336617 [nr]|AMEX60DD201001023
MSTRG.4236	334	140	250	166	118	198	147	252	67	115	120	222	37	28	25	23	6	26	29	35	HISAT2 Generated Gene
MSTRG.4237	3	4	7	5	4	7	6	12	1	1	2	1	3	1	2	1	0	1	2	1	PARPI_0016114 [nr]|AMEX60DD201001027
MSTRG.4253	15	7	53	50	9	26	15	42	3	1	0	4	0	5	0	0	5	20	16	3	AMEX60DD301001071
AMEX60DD001070	6	9	10	27	15	0	19	16	0	2	0	0	0	0	0	0	0	0	0	0	MED13L|AMEX60DD201001070
AMEX60DD001074	53	142	178	296	111	129	348	257	9	23	24	11	4	14	18	25	14	14	16	20	LOC115478516 [nr]|AMEX60DD201001074
AMEX60DD001076	0	1	1	0	0	0	0	0	0	0	0	0	0	0	1	0	0	0	0	1	AMEX60DD201001076
AMEX60DD001075	118	134	129	128	91	90	73	81	14	6	8	0	8	12	9	10	4	4	12	16	D4764_17G0000900 [nr]|AMEX60DD201001075
MSTRG.4258	627	805	683	846	475	577	670	686	202	303	326	215	89	176	141	187	38	187	296	242	C11H12ORF49 [nr]|C12ORF49 [hs]|AMEX60DD201001072|CUNH12ORF49 [nr]|SPRING1 [hs]|AMEX60DD102001072
MSTRG.4259	4	0	0	0	0	0	0	0	8	4	3	3	5	16	24	14	7	11	9	8	HISAT2 Generated Gene
MSTRG.4257	342	323	349	285	212	89	58	332	17	14	47	27	18	23	11	31	5	20	20	40	AMEX60DD201001077
MSTRG.4260	8	28	8	49	12	22	40	24	2	0	0	0	0	5	5	7	0	0	0	2	LOC104351542 [nr]|RNFT2 [hs]|AMEX60DD201001073|RNFT2
MSTRG.4263	5	8	17	13	0	6	17	5	6	2	2	4	2	5	3	8	1	6	5	4	AMEX60DD301001082
MSTRG.4261	821	914	789	1329	626	999	978	781	33	47	40	53	84	79	60	52	22	52	57	79	AMEX60DD103001080
MSTRG.4262	2135	2319	1932	2142	1319	1470	1686	2153	207	249	270	267	423	455	355	430	86	232	336	360	TESC|AMEX60DD301001079
MSTRG.4264	222	217	189	242	117	118	234	180	48	53	85	37	49	67	82	69	19	46	71	55	FBXO21|AMEX60DD201001083|AMEX60DD301001083
AMEX60DD001089	0	0	0	0	0	0	0	0	0	0	0	0	0	0	0	0	0	0	0	0	KSR2|AMEX60DD301001089
AMEX60DD001090	0	0	0	0	0	0	0	0	0	0	0	0	0	0	0	0	0	0	0	0	AMEX60DD301001090
AMEX60DD001085	0	0	0	0	0	0	0	0	0	0	0	0	0	0	0	0	0	0	0	0	AMEX60DD301001085
AMEX60DD001084	5	0	15	8	14	14	6	15	8	6	7	7	5	0	15	39	0	29	10	12	NOS1|AMEX60DD201001084
MSTRG.4268	1477	2100	2768	3356	1726	2019	3184	2721	109	134	156	156	146	241	195	141	77	209	166	148	WSB2 [nr]|AMEX60DD301001092|WSB2
MSTRG.4269	0	0	8	7	14	3	0	0	0	0	0	0	0	0	0	7	6	6	8	0	AMEX60DD301001093
MSTRG.4265	3838	4072	4317	3607	2473	2796	3543	3716	262	268	272	298	258	388	365	356	141	576	542	429	RFC5|AMEX60DD201001091
MSTRG.4266	378	434	681	924	440	625	793	710	0	0	0	0	0	0	0	0	0	0	0	0	VSIG10|AMEX60DD301001094
AMEX60DD001098	9	3	0	3	0	0	0	3	0	0	0	0	0	0	0	0	0	0	0	0	SLC66A1L [nr]|SLC66A1 [hs]|AMEX60DD301001098
MSTRG.4272	169	157	514	549	400	503	1181	851	101	122	134	119	80	215	166	141	51	245	186	116	LOC112944919 [nr]|AMEX60DD201001102
MSTRG.4267	265	239	429	508	254	346	449	509	0	0	0	0	0	3	7	0	0	0	0	0	AMEX60DD301001095
MSTRG.4270	146	185	279	376	172	269	353	332	0	0	9	0	8	7	0	0	0	0	0	16	AMEX60DD201001096
MSTRG.4271	1695	2570	2304	2855	1513	1907	2464	2675	189	246	252	294	374	408	271	218	91	287	363	411	AMEX60DD201001097
AMEX60DD001100	0	0	0	0	0	0	0	0	0	0	0	0	0	0	0	0	0	0	0	0	AMEX60DD201001100
AMEX60DD001099	36	96	41	78	29	81	45	20	2	0	4	3	5	10	14	16	10	25	9	7	E1301_TTI023775 [nr]|AMEX60DD201001099
MSTRG.4273	1	3	0	8	0	2	6	4	29	36	43	23	35	16	14	12	5	18	26	12	HISAT2 Generated Gene
MSTRG.4256	82820	135620	103350	210396	37980	61965	88131	54553	20352	29389	870	22578	6370	8157	6740	2219	356	265	4498	4325	ACTC1.L [nr]|ACTC1 [hs]|AMEX60DD102001069|NUP133 [nr]|AMEX60DD301001069|LOC115481165 [nr]|ACTA1 [hs]
MSTRG.4254	775	1169	1254	1805	930	1341	1740	1457	70	96	109	124	103	140	89	135	34	131	93	113	MED13L|AMEX60DD201001067
MSTRG.4255	14915	29445	20127	76740	7889	9725	14742	11521	3841	11670	25490	4998	2347	1431	0	0	0	0	1677	755	NUP133 [nr]|ACTC1 [hs]|AMEX60DD102001068
MSTRG.4275	1430	1720	1132	1316	420	902	759	749	513	727	675	495	605	195	197	109	31	162	331	309	LOC102935661 [nr]|AMEX60DD101001103
MSTRG.4274	84	72	1109	1064	774	1294	2736	1691	5	11	15	19	31	71	50	28	15	32	32	11	HISAT2 Generated Gene
MSTRG.4277	35	59	62	58	47	42	50	55	66	69	77	108	96	180	175	218	64	168	140	106	AMEX60DD201001107
MSTRG.4276	864	1045	655	856	301	541	554	573	48	94	137	94	155	41	41	17	8	25	53	46	LOC102935661 [nr]|AMEX60DD201001104
AMEX60DD001105	3	0	3	0	0	0	0	0	0	0	0	0	0	0	0	0	0	0	0	0	AMEX60DD201001105
MSTRG.4278	44	63	58	50	37	35	52	55	9	17	12	0	0	37	14	0	10	13	11	17	AMEX60DD301001108
MSTRG.4279	101	295	250	341	221	147	358	380	14	23	25	18	29	30	15	22	10	10	24	35	AMEX60DD103001109|AMEX60DD201001111
MSTRG.4280	40	82	55	124	40	56	120	104	2	2	5	1	4	3	3	2	1	1	5	5	AMEX60DD301001110
AMEX60DD001114	4	0	2	13	4	4	1	2	1	0	0	2	1	0	0	0	0	2	0	0	FANCL|AMEX60DD301001114
AMEX60DD001115	0	0	1	0	2	1	3	3	0	0	0	0	0	0	0	0	0	0	0	0	AMEX60DD201001115
AMEX60DD001116	0	0	1	1	1	0	0	0	0	1	1	0	0	0	0	0	0	0	0	1	AMEX60DD301001116
MSTRG.4284	38	51	66	80	42	40	68	58	0	0	0	0	0	0	0	0	0	0	0	0	AMEX60DD201001125
MSTRG.4282	5473	7009	5738	6328	2444	2967	4230	3652	193	249	265	326	235	225	168	117	39	159	463	546	PEBP1|AMEX60DD201001121
MSTRG.4283	3	5	12	5	0	5	5	0	0	0	0	0	0	3	0	2	0	0	4	0	AMEX60DD102001122
MSTRG.4288	16	8	11	4	7	9	6	10	18	35	45	86	18	10	10	7	3	11	14	14	OJAV_G00236990 [nr]|AMEX60DD201001129
MSTRG.4291	0	2	0	0	0	0	0	0	0	0	0	0	0	0	0	0	0	0	0	0	AMEX60DD301001131
MSTRG.4290	34	34	23	37	21	19	19	13	54	48	68	37	23	41	39	45	14	61	56	48	AMEX60DD301001130
MSTRG.4292	0	0	0	0	0	0	1	1	0	0	0	0	0	0	0	0	0	0	0	1	AMEX60DD301001132
MSTRG.4289	83	65	32	46	41	23	37	35	60	60	50	46	51	54	43	39	9	44	61	55	AMEX60DD301001134
MSTRG.4293	1	0	0	2	0	0	4	4	23	38	24	31	12	29	17	34	13	67	41	30	AMEX60DD201001138
AMEX60DD001139	1	0	0	1	1	2	1	1	0	0	0	0	0	0	0	0	0	0	0	0	AMEX60DD201001139
MSTRG.4296	0	5	14	8	0	7	11	10	18	10	12	11	10	14	17	26	10	31	34	19	AMEX60DD301001140|AMEX60DD201001140
MSTRG.4287	67	80	116	118	60	101	135	104	0	0	0	0	0	2	0	0	0	0	0	0	AMEX60DD201001126|AMEX60DD301001126
MSTRG.4294	0	0	0	0	0	0	0	0	0	0	0	0	0	0	0	0	0	0	0	0	AMEX60DD301001127
MSTRG.4295	872	1026	975	1022	678	615	978	1004	477	442	436	388	306	624	547	592	238	739	779	585	SUDS3|AMEX60DD103001128|AMEX60DD301001128|AMEX60DD201001128|AMEX60DD101001128
MSTRG.4281	146780	168467	98739	88036	49199	59686	98365	72803	2165	2048	2681	3004	2362	2548	2208	1135	514	2325	5815	6665	PEBP1|AMEX60DD102001118
MSTRG.4286	0	0	0	0	0	0	0	0	0	0	0	0	0	0	0	0	0	0	0	0	AMEX60DD301001124
MSTRG.4285	2766	3758	3359	4089	2517	3183	4214	4386	260	281	334	373	300	291	250	167	47	168	259	288	LOC104567827 [nr]|TAOK3 [hs]|AMEX60DD102001123
AMEX60DD001142	0	173	0	0	0	140	0	0	0	0	0	0	0	0	0	0	0	0	0	0	LOC109290323 [nr]|SRRM4 [hs]|AMEX60DD201001142
AMEX60DD001143	0	56	0	204	0	0	0	215	0	0	0	0	0	0	0	0	0	0	0	0	AMEX60DD301001143
MSTRG.4299	1648	2821	5068	5343	1880	2636	3330	2724	108	127	111	138	89	62	21	12	0	11	151	93	HSPB8|AMEX60DD301001144
AMEX60DD001148	43	88	207	209	116	140	222	192	4	4	5	11	0	8	7	6	5	5	20	6	AMEX60DD301001148
MSTRG.4297	10036	3442	6925	3943	3663	4453	3779	6785	1700	3210	3380	4034	1114	965	553	627	186	582	841	1031	LOC100336828 [nr]|AMEX60DD201001141
MSTRG.4298	11412	4249	7534	4289	4005	5302	4588	7585	1808	5210	4808	5361	2141	1271	1071	719	166	1152	1450	900	HISAT2 Generated Gene
MSTRG.4301	611	616	591	277	279	401	292	458	99	149	115	54	142	71	65	50	15	50	81	44	AMEX60DD201001150
MSTRG.4300	1354	1408	2248	2012	1709	1921	2365	1785	64	90	103	147	177	191	98	70	23	50	91	67	KREMEN1|AMEX60DD301001149
AMEX60DD001146	21	32	45	39	30	47	70	80	7	5	0	5	0	3	9	5	4	16	3	4	LOC108717077 [nr]|CCDC60 [hs]|AMEX60DD201001146|CCDC60
AMEX60DD001156	10	9	13	28	22	26	30	23	3	4	4	3	4	13	4	3	3	3	7	3	AMEX60DD301001156
AMEX60DD001157	4	3	14	26	15	23	20	16	1	0	1	1	3	3	1	1	1	1	1	1	AMEX60DD301001157
MSTRG.4302	445	377	346	226	188	169	265	341	22	31	36	25	35	48	33	31	17	33	58	54	AMEX60DD301001153
MSTRG.4303	352	338	386	481	338	377	524	464	176	219	223	196	80	176	191	293	111	261	205	154	ZNRF3 [nr]|KIAA1133 [hs]|AMEX60DD201001151|AMEX60DD301001152|AMEX60DD103001151
MSTRG.4304	42329	46648	48481	40793	40062	41886	57634	52522	1573	3313	5638	5186	5102	4201	3399	3394	1140	2543	2694	2639	XBP1|AMEX60DD301001158
MSTRG.4311	203	323	308	381	136	246	184	250	20	27	15	52	18	7	5	6	3	0	10	7	LOC108717117 [nr]|SLC35E4 [hs]|AMEX60DD301001163
MSTRG.4305	100	85	62	55	24	33	43	40	4	8	5	4	4	4	3	6	0	3	6	7	LOC106704024 [nr]|AMEX60DD102001165
MSTRG.4306	2674	3354	2279	2436	1588	1656	2585	1951	198	273	326	231	262	156	117	94	38	124	270	261	LOC115072923 [nr]|SYNRG [hs]|AMEX60DD201001166|AMEX60DD301001166
MSTRG.4307	1298	1351	1188	1084	719	942	1222	1186	215	304	274	214	126	129	126	90	27	104	206	217	CCDC117|AMEX60DD201001159|AMEX60DD301001159|AAES_142837 [nr]|CCDC117 [hs]|AMEX60DD103001159
MSTRG.4308	0	1	0	1	1	1	1	0	0	1	0	0	1	1	2	1	0	0	1	0	AMEX60DD301001160
MSTRG.4309	0	0	0	0	0	0	0	0	0	0	0	0	0	0	0	1	0	0	0	0	AMEX60DD201001161
MSTRG.4310	4433	5266	5585	7410	5688	7750	9578	9961	209	288	323	356	328	453	318	445	108	332	216	228	TCN2|AMEX60DD301001162
AMEX60DD001172	64	52	79	99	57	110	97	16	3	4	6	3	3	9	2	3	2	5	5	4	AMEX60DD201001172
MSTRG.4312	0	0	0	0	0	0	9	7	0	0	0	0	0	0	3	0	0	0	4	0	LOC113744033 [nr]|AMEX60DD301001168|OSBP2|CUNH5ORF52 [nr]|C5ORF52 [hs]
MSTRG.4313	507	411	422	407	255	195	456	437	23	39	26	35	33	28	36	32	13	42	43	25	LOC101590776 [nr]|AMEX60DD201001169|AMEX60DD103001169|AMEX60DD301001169
MSTRG.4314	0	14	24	28	8	22	8	13	0	0	0	0	0	0	0	0	0	0	0	0	LOC100493526 [nr]|AMEX60DD201001173|
MSTRG.4315	0	0	0	0	0	1	1	0	0	0	0	0	0	0	0	0	0	0	0	0	LOC113406115 [nr]|LOC105373926 [hs]|AMEX60DD201001174
MSTRG.4316	51	51	93	65	52	43	55	86	4	7	15	9	12	24	23	20	7	21	22	26	COPE|AMEX60DD301001175
MSTRG.4317	923	1030	1248	1296	786	1193	1423	459	65	123	97	53	63	74	73	39	23	47	52	41	OSBP2|AMEX60DD201001171|LOC104031154 [nr]|OSBP2 [hs]|LOC109290317 [nr]|AMEX60DD301001171
MSTRG.4322	65	66	88	43	27	73	89	66	10	4	14	7	9	21	14	5	0	5	9	8	AIFM3|AMEX60DD201001186|AIFM3.L [nr]|AIFM3 [hs]|AIFM3.S [nr]|LOC112870121 [nr]|AMEX60DD301001186
MSTRG.4323	0	0	0	0	0	0	0	0	0	0	0	0	0	0	0	0	0	0	0	0	AMEX60DD201001187
AMEX60DD001190	42	71	53	68	21	16	32	58	5	4	5	4	10	12	6	9	2	4	7	8	AMEX60DD301001190
MSTRG.4320	53	0	28	17	0	14	24	19	0	0	0	0	0	0	0	0	0	0	0	0	AIFM3 [hs]|AMEX60DD201001185
MSTRG.4318	112	59	136	112	81	176	150	137	0	6	10	4	6	4	7	4	0	12	14	11	TAB3|AMEX60DD201001183
MSTRG.4319	106	96	56	71	51	29	63	111	11	11	21	14	27	25	12	21	4	39	22	14	NDUFB1|AMEX60DD301001184
MSTRG.4321	897	1026	944	1212	520	796	1102	1072	26	25	41	48	104	42	31	26	12	33	55	77	SLC7A4|AMEX60DD201001189|PARPI_0007370 [nr]
MSTRG.4324	2159	2659	3552	3987	2689	3776	4556	4034	118	141	182	144	147	271	204	187	87	200	190	170	LZTR1|AMEX60DD301001179|LOC109920449 [nr]|LZTR1 [hs]|AMEX60DD102001179|AMEX60DD201001179
MSTRG.4325	0	0	0	0	0	0	0	0	0	0	0	0	0	0	0	0	0	0	0	0	AMEX60DD301001180
MSTRG.4326	2381	2389	1835	1675	1007	1054	1812	1556	295	412	398	428	402	484	402	344	113	431	626	614	LOC101812386 [nr]|DGCR6 [hs]|AMEX60DD102001181|LOC115100799 [nr]|AMEX60DD301001181|AMEX60DD201001181|LOC104396629 [nr]|DGCR6L [hs]
MSTRG.4327	101	149	110	125	48	164	129	260	0	0	8	7	4	0	0	0	0	5	7	11	LRRC74B|AMEX60DD201001191
MSTRG.4328	32	65	45	60	14	63	47	153	5	7	4	0	5	0	6	0	0	8	6	9	AMEX60DD301001192
AMEX60DD001196	8	0	8	0	0	0	0	8	0	0	0	0	0	0	0	0	0	0	0	0	AMEX60DD301001196
MSTRG.4329	267	1076	647	1072	443	543	565	2024	36	76	95	73	13	134	33	31	40	32	46	141	PROM2 [nr]|AMEX60DD301001199|PROM2|AMEX60DD201001200|AMEX60DD301001200
MSTRG.4330	2299	3367	2979	3852	1786	2235	3097	2643	316	353	443	477	428	576	506	449	152	390	571	458	FAHD2A.L [nr]|FAHD2A [hs]|AMEX60DD102001202|AMEX60DD201001202|AMEX60DD301001202
AMEX60DD001201	66	72	65	108	57	60	48	43	4	10	6	5	4	4	8	5	0	0	11	11	KCNIP3|AMEX60DD102001201|AMEX60DD201001201
AMEX60DD001206	4	5	6	15	3	11	15	8	0	0	0	0	0	0	0	0	0	0	0	0	AMEX60DD201001206
AMEX60DD001207	96	98	417	469	430	539	628	471	11	13	19	17	9	13	14	9	5	15	6	4	ADRA2B|AMEX60DD201001207
MSTRG.4331	1895	2360	2604	3216	1973	1935	2908	2631	232	257	370	343	266	448	448	397	183	469	371	384	STARD7|AMEX60DD301001209|EGK_05568 [nr]|STARD7 [hs]|AMEX60DD102001209|AMEX60DD201001209
MSTRG.4333	3571	4659	5444	6529	4182	5016	6459	6779	404	426	569	589	978	1311	955	960	291	767	818	717	TMEM127|AMEX60DD201001212
MSTRG.4332	1240	1214	1718	1488	1008	1017	1387	1515	147	148	167	148	159	207	187	239	88	338	337	261	CIAO1|AMEX60DD201001211
MSTRG.4335	0	0	14	0	4	0	5	0	0	0	0	0	0	0	0	0	0	0	0	0	LOC115094109 [nr]|HARBI1 [hs]|AMEX60DD201001215
MSTRG.4334	149	174	284	229	178	231	262	262	0	0	0	0	0	0	0	0	0	0	0	0	LOC113962762 [nr]|SNRNP200 [hs]|AMEX60DD301001214
MSTRG.4336	36	26	30	17	16	20	22	29	0	0	0	0	0	0	3	0	0	0	0	0	ITPRIPL1|AMEX60DD301001216
MSTRG.4341	132	104	263	162	150	264	169	86	8	4	3	10	16	14	18	11	2	16	18	5	PARPI_0007353 [nr]|AMEX60DD201001218
MSTRG.4337	162	264	140	289	369	512	387	51	357	267	88	103	91	49	44	76	13	132	220	398	NEURL3|AMEX60DD201001222
MSTRG.4338	74	114	133	387	258	151	204	200	28	34	28	49	94	36	38	59	6	22	22	24	ARID5A|AMEX60DD201001223|ARID5A [hs]
MSTRG.4339	2571	2996	3506	3433	2316	3458	3834	3267	103	140	140	135	195	350	264	209	73	226	235	166	SNRNP200|AMEX60DD201001213|AMEX60DD301001213
MSTRG.4340	1416	1830	5112	3590	2765	3199	3299	2842	175	129	254	209	128	304	432	496	197	722	545	328	NCAPH|AMEX60DD201001217
MSTRG.4342	1292	1875	2202	2965	1538	1907	2381	1823	166	159	266	258	199	265	226	268	75	293	273	247	LMAN2L|AMEX60DD301001234
MSTRG.4352	2977	3667	3673	4196	2967	4211	4387	4606	161	202	205	197	289	262	258	246	95	275	312	256	KANSL3|AMEX60DD301001224|AMEX60DD103001224|AMEX60DD101001224
AMEX60DD001237	27	32	18	168	43	42	63	48	5	6	4	10	3	7	9	7	3	0	4	3	N/A|AMEX60DD301001237
MSTRG.4344	927	1139	1386	1713	1144	1371	1678	1485	54	74	88	83	48	135	109	112	37	89	84	80	CNNM3|AMEX60DD201001236|AMEX60DD301001236
AMEX60DD001238	0	8	17	17	12	0	22	18	1	0	0	0	0	0	0	0	0	0	0	0	ANKRD23 [nr]|ANKRD1 [hs]|AMEX60DD301001238
AMEX60DD001244	5	8	8	8	7	5	11	13	0	0	0	0	0	0	0	0	0	0	0	0	AMEX60DD301001244
MSTRG.4353	1125	1321	1937	1852	1360	2026	2578	2189	133	218	146	169	151	123	98	132	32	183	181	86	SEMA4C|AMEX60DD301001241|AMEX60DD201001241
MSTRG.4343	1047	1412	1257	1368	1034	1399	1783	1398	34	60	56	70	125	130	66	59	24	62	67	85	CNNM4|AMEX60DD301001235|PHYPO_G00078770 [nr]|CNNM4 [hs]|LOC102363038 [nr]|AMEX60DD201001235
MSTRG.4351	190	260	203	223	125	165	153	164	51	61	79	55	35	48	18	27	18	64	83	53	ANKRD39|AMEX60DD201001240|AMEX60DD102001240|AMEX60DD301001240
MSTRG.4345	6	185	17	78	9	26	23	92	8	9	9	7	14	20	7	15	8	16	17	26	FER1L5|AMEX60DD301001229|FER1L5 [nr]|MYOF [hs]|AMEX60DD201001229
MSTRG.4346	0	0	0	0	0	0	0	0	0	0	0	0	0	0	0	0	0	0	0	0	AMEX60DD301001230
MSTRG.4347	0	1	0	0	0	0	0	0	0	0	0	0	0	0	0	0	0	0	0	0	AMEX60DD201001231
MSTRG.4348	0	0	0	0	0	0	0	0	4	5	4	1	9	18	5	2	3	5	5	4	HISAT2 Generated Gene
MSTRG.4349	0	0	0	0	1	0	0	0	0	0	0	0	0	0	0	0	0	0	0	0	LOC105903676 [nr]|AMEX60DD201001232
MSTRG.4350	148	177	110	54	57	69	92	109	9	14	12	5	3	5	9	9	3	10	18	28	AMEX60DD201001233
MSTRG.4354	0	0	0	0	0	0	3	0	0	0	0	0	0	0	0	0	0	0	0	0	AMEX60DD301001245
MSTRG.4355	14554	13283	13390	12235	7902	7898	9407	9089	2452	3459	2567	2018	2712	2937	2231	2028	929	2676	3400	3477	LOC114447202 [nr]|COX5B [hs]|AMEX60DD301001246|LOC101938209 [nr]|AMEX60DD102001246|LOC103046374 [nr]
AMEX60DD001250	1	0	1	1	1	1	1	0	1	1	0	1	0	0	0	0	1	0	0	0	AMEX60DD301001250
AMEX60DD001252	5	7	135	123	57	78	76	81	5	5	12	11	10	10	8	4	0	6	10	6	LOC115468077 [nr]|NPY1R [hs]|AMEX60DD201001252
MSTRG.4357	7348	9177	12738	14235	8858	10700	15437	14170	639	601	879	924	957	1446	1048	971	385	1104	1255	1024	ACTR1B|AMEX60DD301001247
MSTRG.4358	3166	3485	2980	2885	2074	2199	2981	2998	216	297	288	313	361	381	304	275	102	285	352	384	LOC100563753 [nr]|MARCHF5 [hs]|AMEX60DD201001248
AMEX60DD001260	3	6	3	18	0	0	0	3	0	2	12	4	15	4	3	2	0	0	0	0	B3GALT2|AMEX60DD201001260
AMEX60DD001258	3	0	11	0	0	11	0	0	0	0	0	0	0	0	0	0	0	0	0	0	AMEX60DD301001258|LOC115092887 [nr]
MSTRG.4356	8235	10707	15088	16354	9838	11745	16512	13963	1341	1316	1577	1659	1474	2036	1555	1333	474	1519	1892	1522	PURB|AMEX60DD201001255
MSTRG.4359	904	1012	987	1292	587	877	1178	1006	53	35	37	46	84	30	38	33	15	31	79	41	AMEX60DD201001262|AMEX60DD301001262
AMEX60DD001264	3	7	9	30	5	12	9	9	1	1	0	0	0	2	1	1	1	0	0	0	PHYPO_G00144010 [nr]|AMEX60DD301001264
AMEX60DD001265	1	4	2	16	3	0	3	1	0	0	0	1	0	1	0	1	0	0	0	1	AMEX60DD201001265
MSTRG.4360	2575	2380	2974	3196	2304	2806	2398	2756	141	191	215	276	352	240	163	127	35	99	136	152	VAMP5 [nr]|AMEX60DD201001263
AMEX60DD001271	17	18	11	18	12	21	32	21	0	3	2	3	2	2	4	4	2	4	4	6	AMEX60DD201001271
MSTRG.4362	0	0	0	0	0	0	0	0	0	0	0	0	1	0	0	0	0	0	0	0	AMEX60DD201001268
MSTRG.4361	1934	2140	1835	1676	1285	1255	1661	1800	200	276	240	290	266	344	257	305	77	300	340	320	RNF181|AMEX60DD201001267
MSTRG.4363	358	371	299	329	189	226	399	515	23	21	20	45	18	16	21	47	21	59	84	94	HISAT2 Generated Gene
MSTRG.4364	2148	2706	3620	3976	2801	3190	4033	3055	384	429	566	444	311	593	619	574	211	694	684	573	TMEM150A|AMEX60DD201001269|MONAX_5E042095 [nr]|TMEM150A [hs]|AMEX60DD301001269|DPX16_23071 [nr]
MSTRG.4370	0	12	0	0	6	0	0	0	0	0	0	0	0	0	0	20	7	0	0	0	AMEX60DD301001279
MSTRG.4371	0	0	51	0	19	35	28	27	0	0	0	0	0	0	28	0	0	56	19	0	AMEX60DD102001280
MSTRG.4372	691	1859	1032	1460	570	905	1777	672	191	364	292	344	286	258	138	117	18	106	259	235	LOC115469247 [nr]|AMEX60DD301001278|LOC115092872 [nr]|PSAPL1 [hs]
MSTRG.4369	0	9	6	9	6	3	9	2	1	0	0	0	1	1	0	1	0	0	1	1	AMEX60DD301001277
MSTRG.4368	3334	6158	7820	5984	4836	5444	9989	3755	411	208	897	514	630	558	418	465	42	241	1027	651	LOC115469247 [nr]|PSAP [hs]|AMEX60DD201001276|AMEX60DD301001276
AMEX60DD001281	21	37	46	20	6	17	19	26	5	6	5	8	0	0	0	5	0	0	0	0	PAX8|AMEX60DD201001281|AMEX60DD301001281
MSTRG.4365	272	303	395	293	234	251	355	307	29	20	31	32	27	49	56	38	12	51	34	32	C5H2ORF68 [nr]|C2ORF68 [hs]|AMEX60DD301001273|AMEX60DD201001273
MSTRG.4367	405	795	832	971	675	664	1276	725	60	30	162	145	153	195	95	116	11	86	232	113	LOC115469246 [nr]|AMEX60DD301001275
MSTRG.4366	1960	2394	2709	2724	1992	2266	2639	2956	125	116	197	185	236	385	309	303	123	340	314	203	USP39|AMEX60DD301001274
MSTRG.4373	1358	4093	1642	925	914	1995	1131	5498	33	17	30	177	1111	273	125	66	8	29	76	156	AMEX60DD301001283
MSTRG.4374	352	2420	650	2384	341	723	479	3687	0	0	75	134	447	320	119	198	0	131	188	594	AMEX60DD201001284
MSTRG.4375	0	0	0	18	14	0	0	64	0	0	0	0	0	0	0	0	0	0	0	0	AMEX60DD301001285
MSTRG.4377	28	57	174	178	72	111	126	75	4	0	0	2	2	2	0	3	0	0	2	2	AMEX60DD301001289|AMEX60DD201001289
MSTRG.4380	1	3	11	12	11	14	13	8	1	0	1	1	0	1	2	1	0	0	1	2	AMEX60DD201001291
MSTRG.4379	27	38	96	80	36	79	62	45	21	8	10	13	7	21	40	20	15	36	37	34	AMEX60DD201001290
MSTRG.4378	1154	958	1172	1485	1056	764	887	791	257	392	629	660	1559	868	493	464	72	154	203	154	LOC115469253 [nr]|AMEX60DD201001287|IL1B [hs]|AMEX60DD301001287
MSTRG.4376	2773	3227	4045	4483	3271	4380	5358	4298	136	185	236	217	265	373	218	201	80	210	211	170	LOC115092869 [nr]|PSD4 [hs]|AMEX60DD301001282|AMEX60DD201001282
AMEX60DD001296	0	0	0	0	0	0	0	0	0	0	0	0	0	0	0	0	0	0	0	0	AMEX60DD301001296
AMEX60DD001297	2	1	1	1	4	4	5	2	0	0	0	0	0	0	0	0	0	0	0	1	XELAEV_18009995MG [nr]|AMEX60DD301001297
AMEX60DD001298	23	26	18	10	9	8	9	15	2	1	1	0	1	1	1	1	1	1	2	1	AMEX60DD101001298
MSTRG.4381	215	372	1211	967	550	886	738	768	12	12	14	12	12	37	67	30	21	39	58	36	CKAP2L|AMEX60DD301001288|AMEX60DD201001288
MSTRG.4382	9	4	29	36	23	16	10	21	72	22	44	31	15	56	75	71	23	87	101	68	HISAT2 Generated Gene
AMEX60DD001294	0	0	0	0	0	0	0	0	0	0	0	0	0	0	0	0	0	0	0	0	AMEX60DD301001294
AMEX60DD001295	0	0	0	0	0	0	3	0	0	0	0	0	0	0	0	0	0	0	0	0	AMEX60DD301001295
AMEX60DD001293	6	7	3	11	10	0	3	0	0	0	0	0	2	0	2	0	2	1	0	0	AMEX60DD201001293
MSTRG.4384	5561	8803	7736	7416	5595	4473	3463	6433	249	2119	3089	4231	3509	920	469	915	201	373	730	1042	LOC115469253 [nr]|IL1B [hs]|AMEX60DD301001286
MSTRG.4383	69	74	222	343	227	201	75	120	23	34	30	36	60	27	29	13	6	5	19	24	LOC115092864 [nr]|NT5C2 [hs]|AMEX60DD102001292|AMEX60DD301001292
AMEX60DD001302	141	231	143	146	103	238	288	256	16	23	20	24	29	22	15	19	7	23	19	16	AMEX60DD201001302
AMEX60DD001303	162	159	363	436	254	404	357	280	8	7	13	10	13	34	35	27	8	16	22	13	LOC102350047 [nr]|SEC24C [hs]|AMEX60DD201001303
MSTRG.4386	1806	1947	2503	2128	1325	1349	1726	1733	157	174	222	219	266	347	309	302	122	338	317	270	MRPS24|AMEX60DD301001304|AMEX60DD201001304
MSTRG.4385	18983	22699	20936	21178	15898	18674	15815	21196	1538	3995	7528	7032	7750	5148	4706	4112	1540	3910	3905	2830	SLC20A1|AMEX60DD301001301|AMEX60DD103001301|LLAP_15748 [nr]|SLC20A1 [hs]|AMEX60DD102001301
MSTRG.4387	38	50	53	65	52	46	58	75	0	0	0	3	0	0	4	2	0	0	2	0	LOC103800651 [nr]|OGDH [hs]|AMEX60DD301001316
MSTRG.4388	194	133	289	219	210	210	239	278	2	0	0	2	5	8	10	8	0	9	7	6	LOC104532369 [nr]|OGDH [hs]|AMEX60DD301001315|OGDH|AMEX60DD201001315
MSTRG.4391	92	115	75	92	47	60	38	76	51	121	56	73	35	16	0	2	0	5	59	91	LOC108785592 [nr]|AMEX60DD201001319
AMEX60DD001320	4	7	8	16	17	48	58	63	0	1	0	1	2	1	0	3	1	2	2	3	AMEX60DD201001320|AMEX60DD102001320
MSTRG.4390	2106	3336	2886	4634	2448	2427	3240	3020	548	603	634	632	542	744	916	1135	313	818	808	616	E2I00_017014 [nr]|OGDH [hs]|AMEX60DD301001317
MSTRG.4389	2246	2690	2865	2931	2054	2154	2517	2486	198	287	238	230	168	221	232	216	84	343	316	282	NUDCD3|AMEX60DD201001311|AMEX60DD101001311
AMEX60DD001322	0	0	0	0	0	0	0	0	0	0	0	0	0	0	0	0	0	0	0	0	AMEX60DD201001322
AMEX60DD001321	4	3	26	3	20	73	56	55	0	0	0	0	0	0	0	0	0	0	0	0	LOC115092442 [nr]|MCHR1 [hs]|AMEX60DD201001321
MSTRG.4394	1619	2352	2957	4084	1772	2270	3042	2611	287	343	292	270	185	216	178	128	83	159	366	488	CAMK2B|AMEX60DD201001307|AMEX60DD301001307|CAMK2B [hs]
MSTRG.4395	0	2	7	1	1	1	3	1	1	0	1	0	0	2	1	5	1	0	2	0	AMEX60DD201001308
MSTRG.4396	0	0	0	0	0	0	0	0	0	3	0	0	0	0	0	0	0	0	0	0	AMEX60DD301001309
MSTRG.4397	0	0	0	0	0	0	0	0	0	0	0	0	0	0	0	2	0	0	0	0	AMEX60DD103001310
MSTRG.4392	30046	43915	39642	57716	11437	15292	25408	20442	2248	3593	2918	3103	1732	2348	1281	988	401	1052	1554	1477	PGAM2|AMEX60DD201001324
AMEX60DD001327	63	199	86	153	27	66	43	24	3	6	0	0	0	0	0	0	0	0	5	2	AMEX60DD201001327
AMEX60DD001328	104	94	72	46	29	59	16	45	3	6	0	8	3	0	0	0	0	4	6	9	AMEX60DD201001328|LOC115088534 [nr]|HARBI1 [hs]|AMEX60DD301001328
AMEX60DD001329	5	9	6	20	4	17	20	11	0	1	1	1	1	1	1	1	0	0	1	1	AMEX60DD301001329
MSTRG.4398	19	64	35	68	24	24	23	30	32	68	38	44	17	10	0	0	0	0	37	69	LOC108712737 [nr]|AMEX60DD201001330|LOC108785592 [nr]|AMEX60DD301001330
MSTRG.4393	15781	22185	19428	28851	5806	7909	12622	10745	2829	3756	3459	2726	2891	2635	1411	839	349	1167	1688	1349	PARPI_0010863 [nr]|PGAM1 [hs]|AMEX60DD301001326
AMEX60DD001334	43	42	75	32	28	49	107	85	13	10	11	3	15	13	15	2	2	7	15	6	LOC113138288 [nr]|AMEX60DD201001334
AMEX60DD001339	82	152	102	213	97	246	233	188	18	7	14	13	18	25	17	17	4	11	24	27	AMEX60DD201001339
AMEX60DD001340	10	1	0	0	9	10	20	6	0	0	0	0	0	0	1	0	0	0	0	0	LOC112545154 [nr]|AMEX60DD201001340
MSTRG.4400	2418	3335	4387	4211	2665	4275	4092	4196	519	735	649	816	1399	1105	874	913	322	768	618	516	ZMIZ2|AMEX60DD201001335|AMEX60DD301001335
MSTRG.4401	0	0	0	0	0	0	0	0	0	0	0	0	0	0	0	0	0	0	0	0	AMEX60DD301001336
MSTRG.4403	1651	3537	1700	3624	1173	1012	1701	1778	290	295	365	436	387	595	549	564	180	465	530	413	AMEX60DD301001342
MSTRG.4399	356241	389927	270967	251200	175113	175643	219867	255859	47010	66923	61325	55552	63079	69474	51892	46742	16874	56300	84251	75461	LOC111571239 [nr]|AMEX60DD201001331|AMEX60DD103001331|PPIF [hs]|AMEX60DD101001331|SMAX5B_015220 [nr]|AMEX60DD301001331|AMEX60DD102001331|LOC115398272 [nr]
MSTRG.4402	2540	4706	3158	6308	2767	5151	4566	4004	296	290	336	349	373	423	329	268	104	349	458	525	AMEX60DD201001338|LOC115469267 [nr]|LOC727726 [hs]
MSTRG.4407	5157	5520	8340	8521	6437	7151	8158	8908	1108	1158	942	534	914	1367	1185	973	541	1229	1063	1079	OGDH|AMEX60DD201001341
AMEX60DD001344	8	0	0	3	3	0	2	0	0	0	0	0	0	0	0	0	0	1	0	0	AMEX60DD201001344
MSTRG.4404	5337	5034	6399	5385	4236	4100	6752	6470	658	697	948	684	926	1380	889	898	342	892	974	870	TMED4|AMEX60DD301001343
AMEX60DD001350	104	383	113	202	48	52	102	73	0	4	3	11	8	5	8	4	0	5	8	5	AMEX60DD301001350|LOC115370481 [nr]|AMEX60DD201001350
AMEX60DD001352	0	0	0	0	0	0	0	0	0	0	0	0	0	0	0	0	0	0	0	0	NPC1L1|AMEX60DD301001352
AMEX60DD001353	0	0	0	0	0	0	0	0	0	0	0	0	0	0	0	0	0	0	0	0	AMEX60DD301001353
AMEX60DD001351	152	428	103	287	87	117	148	100	0	0	2	4	0	0	0	0	0	4	4	3	NPC1L1|AMEX60DD301001351|AMEX60DD201001351
MSTRG.4405	11	0	4	0	11	6	8	13	20	20	22	13	11	11	23	7	7	18	11	23	HISAT2 Generated Gene
MSTRG.4406	786	650	996	577	645	649	814	1123	0	4	3	0	3	3	7	5	0	3	3	4	LOC115092844 [nr]|AMEX60DD201001354
MSTRG.4408	1225	1736	1769	1827	1027	1218	1873	1540	71	98	114	133	118	217	188	187	56	255	190	126	DDX56|AMEX60DD201001345|AMEX60DD301001345
MSTRG.4409	25	21	37	28	11	36	29	31	3	0	0	6	10	11	0	10	0	8	0	8	DDX56|AMEX60DD201001346
MSTRG.4410	641	1146	753	960	503	547	646	912	58	48	58	99	15	51	82	121	15	82	75	45	LOC115092844 [nr]|AMEX60DD301001347
MSTRG.4412	2753	3430	5486	7247	3763	4313	8044	6406	353	367	476	546	692	950	684	635	227	633	544	487	YKT6|AMEX60DD201001355|AMEX60DD301001355
MSTRG.4413	0	0	0	0	0	0	0	0	0	0	0	0	0	0	0	0	0	0	0	0	GCK|AMEX60DD201001357
MSTRG.4414	168	177	136	177	129	71	160	134	10	6	14	23	19	19	22	17	7	18	16	18	MPHOSPH10|AMEX60DD301001358
MSTRG.4415	1736	1429	1580	1172	781	879	870	1363	55	51	57	97	144	114	64	49	31	50	111	143	MYL7|AMEX60DD301001359|MYL7.L [nr]|MYL7 [hs]
MSTRG.4416	1046	1358	1975	1524	1068	1126	1292	1327	140	186	214	203	141	284	277	245	85	369	282	172	POLD2|AMEX60DD102001361
MSTRG.4417	2377	1818	14595	13340	18294	20707	31986	23977	511	838	756	648	755	1027	1069	801	279	586	563	497	AEBP1|AMEX60DD201001362|AMEX60DD301001362
MSTRG.4418	0	0	0	1	0	2	5	2	0	0	0	0	0	0	0	0	0	0	0	0	AMEX60DD301001363
MSTRG.4419	0	0	15	11	13	0	41	28	0	0	0	0	2	1	0	2	0	0	0	0	Y956_11202 [nr]|AMEX60DD301001364
MSTRG.4420	930	1100	1014	1139	818	1017	1056	1147	95	82	85	106	78	164	123	92	37	147	168	148	ELMOD3|AMEX60DD301001365|AMEX60DD201001365|AMEX60DD103001365|AMEX60DD102001365
MSTRG.4421	10410	14148	16116	19178	11380	12995	18906	17262	2567	2728	3225	2849	3008	4318	2790	2909	913	2890	3595	3897	DBNL|AMEX60DD301001366|AMEX60DD201001366
MSTRG.4423	6	3	3	5	3	2	0	7	35	70	80	122	17	13	9	7	2	15	18	13	BAYA_14209 [nr]|AMEX60DD201001374
AMEX60DD001373	8	6	16	10	0	0	4	0	0	0	0	0	0	0	0	0	0	0	0	0	AMEX60DD201001373|AMEX60DD301001373
MSTRG.4422	4224	5525	5185	5418	3666	4096	5134	4827	520	728	855	910	1007	846	535	412	176	580	716	596	UBE2D1 [nr]|UBE2D4 [hs]|AMEX60DD301001367|UBE2D4|LOC102389850 [nr]|AMEX60DD102001367|UBE2D1
MSTRG.4424	0	0	0	0	0	0	0	0	0	0	0	0	0	0	0	0	0	0	0	0	AMEX60DD301001368
MSTRG.4425	1481	1787	2293	2546	1804	2234	2934	2549	197	205	222	192	211	313	352	314	181	706	550	316	TCF7L1|AMEX60DD301001369|AMEX60DD201001369
MSTRG.4426	4	1	2	5	1	1	4	0	0	1	1	0	0	1	0	1	0	0	0	1	AMEX60DD201001370
MSTRG.4428	2674	3341	3833	5255	3045	3784	4962	4305	726	744	950	1086	1960	3219	2442	2187	642	1127	967	887	AMEX60DD301001376|TGOLN2|AMEX60DD201001376
MSTRG.4427	50	114	345	232	659	201	153	163	3	11	218	220	364	40	14	69	4	10	11	8	LOC115092832 [nr]|AMEX60DD201001379
AMEX60DD001380	22	126	34	116	24	6	38	44	0	0	0	5	4	8	0	0	0	0	0	6	LOC115092812 [nr]|RETSAT [hs]|AMEX60DD201001380
MSTRG.4431	3397	3281	3100	2604	1794	2146	2424	3192	64	82	100	207	561	287	147	134	62	115	152	166	LOC115469283 [nr]|RETSAT [hs]|AMEX60DD301001381|LOC115468086 [nr]|AMEX60DD103001381
AMEX60DD001384	10	3	6	61	122	49	46	51	0	0	0	0	0	0	0	0	0	0	0	0	CB1_000252031 [nr]|ACTG2 [hs]|AMEX60DD102001384|AMEX60DD201001384
MSTRG.4429	44961	48138	46427	49530	32861	43131	60669	63657	2249	2354	2407	3164	3762	3379	2931	2449	1001	2560	4087	4585	LOC112551351 [nr]|AMEX60DD201001377|AMEX60DD301001377
MSTRG.4430	0	0	0	0	0	0	21	46	0	0	0	0	0	0	0	0	0	0	0	0	LOC112551351 [nr]|AMEX60DD301001378
MSTRG.4432	1761	2101	2550	2687	1937	1950	2512	2698	120	146	173	167	311	385	277	242	73	265	313	210	DUSP11 [nr]|AMEX60DD301001382|DUSP11|AMEX60DD201001382|AMEX60DD102001382
MSTRG.4433	1683	1994	2102	2234	1273	1643	1773	1850	41	58	79	110	77	97	99	74	30	62	67	65	STAMBP|AMEX60DD301001383|AMEX60DD201001383
MSTRG.4434	901	1034	1106	1371	845	1251	1315	1323	76	96	105	60	64	129	107	90	18	105	102	100	CUNH2ORF42 [nr]|C2ORF42 [hs]|AMEX60DD301001385|AMEX60DD201001385|AMEX60DD102001385
MSTRG.4435	931	1444	906	1105	612	512	1027	593	39	74	78	68	90	109	113	91	30	89	96	76	AMEX60DD301001386|N/A|AMEX60DD201001386|D4764_0190130 [nr]
MSTRG.4436	11968	13438	14900	15367	10833	11665	14995	15303	1226	1390	1381	1585	1860	2934	2355	2620	969	2567	2292	1657	TIA1|AMEX60DD301001387|AMEX60DD102001387|AMEX60DD201001387
MSTRG.4438	3354	4832	2882	3020	2243	2602	3337	3159	121	150	178	166	230	143	110	95	35	163	180	122	PCYOX1|AMEX60DD201001388|DV515_00017124 [nr]|PCYOX1 [hs]
MSTRG.4437	5561	6618	6659	5643	3692	3933	4661	5113	1515	1461	1290	1701	1836	2370	2099	2388	877	3545	3771	3115	SNRPG|AMEX60DD301001389
MSTRG.4439	1500	2386	1451	1496	1148	1050	1381	1676	107	109	163	208	358	637	441	417	199	444	309	201	FAM136A|AMEX60DD201001390
MSTRG.4441	29	0	11	0	73	9	9	11	0	1	0	2	0	3	0	1	0	1	1	0	HISAT2 Generated Gene
MSTRG.4440	1271	1536	1947	2546	1721	1853	1499	1366	34	345	973	723	784	247	143	244	43	100	124	96	TGFA|AMEX60DD201001392|AMEX60DD301001392
AMEX60DD001394	2	0	0	0	0	2	0	0	7	4	4	3	2	2	3	1	1	1	1	1	OJAV_G00236990 [nr]|AMEX60DD201001394
AMEX60DD001396	2	10	7	0	2	3	16	5	0	1	1	1	0	2	0	0	0	0	0	2	AMEX60DD301001396
AMEX60DD001398	8	9	17	8	9	23	13	30	0	0	3	3	0	3	0	7	0	0	6	0	AMEX60DD201001398
MSTRG.4442	63	0	72	0	28	23	26	72	10	9	4	13	12	24	22	17	0	16	19	17	AMEX60DD301001393
AMEX60DD001397	20	28	25	22	17	11	14	44	0	0	0	0	0	0	0	0	0	0	0	0	QRFPR|AMEX60DD301001397
MSTRG.4444	1876	1894	2187	2361	1446	1636	2336	2368	219	237	256	276	338	403	262	261	98	323	302	324	GMCL1|AMEX60DD301001399|AMEX60DD201001399
MSTRG.4445	2014	2615	3372	4275	2739	3378	4348	3952	209	220	348	336	403	692	501	404	174	437	438	370	AAK1|AMEX60DD201001401|AAK1 [nr]|LOC112268437 [hs]
MSTRG.4446	2700	3086	3514	3503	2181	2576	4082	3189	172	244	270	188	234	238	218	213	89	277	311	233	NFU1|AMEX60DD301001402
MSTRG.4443	34020	36578	31995	27367	21881	22643	30698	32041	4667	6825	7131	6442	8469	7488	5058	4355	1444	4252	6733	6638	ANXA4|AMEX60DD102001400
MSTRG.4447	14724	18179	15327	16914	12797	14265	22490	18085	767	660	1154	1159	1843	1609	1100	1128	412	1226	1696	1581	GFPT1|AMEX60DD301001403|AMEX60DD201001403
MSTRG.4452	340	406	1172	1391	775	912	1379	1223	102	133	114	90	118	275	230	349	98	283	202	136	CDS2|AMEX60DD301001417|AMEX60DD201001417
MSTRG.4448	1164	1327	4144	6202	3746	5639	9961	7648	107	108	195	180	142	457	323	373	144	327	384	316	LOC103078647 [nr]|ANTXR1 [hs]|AMEX60DD301001404|ANTXR1
MSTRG.4449	0	0	0	0	3	0	0	0	0	0	0	0	0	0	0	0	0	0	0	0	LOC115469338 [nr]|GKN1 [hs]|AMEX60DD201001405
MSTRG.4450	0	0	0	0	0	0	0	10	0	0	0	0	0	2	0	0	0	3	0	0	LOC115091615 [nr]|GKN2 [hs]|AMEX60DD201001406|AMEX60DD301001406|AMEX60DD102001406
MSTRG.4451	0	0	0	12	0	0	0	10	0	0	0	0	0	5	0	0	0	0	0	0	LOC115469338 [nr]|GKN1 [hs]|AMEX60DD101001407
MSTRG.4453	576	801	1125	1023	924	879	1071	1157	31	25	60	67	231	155	95	119	24	86	46	48	ARHGAP25|AMEX60DD301001416|DR999_PMT18201 [nr]|ARHGAP25 [hs]|AMEX60DD201001416
MSTRG.4454	9074	11769	11925	9877	7183	6179	7187	7768	1592	1757	1951	1422	2232	5925	4643	3345	1482	5573	4168	2700	PCNA.L [nr]|AMEX60DD101001418
MSTRG.4455	1946	2054	2227	2204	1677	1478	2283	2278	172	185	291	301	248	371	241	348	128	396	397	305	TMEM230|AMEX60DD301001419|AMEX60DD201001419|AMEX60DD102001419
MSTRG.4458	912	933	2151	2470	2619	3082	4153	3033	206	360	317	346	350	507	374	486	99	334	270	175	PRNP [nr]|AMEX60DD301001422|AMEX60DD201001422
MSTRG.4463	551	664	1974	2649	1659	2094	3458	2524	131	224	349	370	635	639	417	395	94	301	277	173	RASSF2|AMEX60DD201001421|AMEX60DD301001421|RASSF2 [nr]
AMEX60DD001424	0	0	0	0	0	0	0	0	0	0	0	0	0	0	0	0	0	0	0	0	AMEX60DD301001424
AMEX60DD001423	3	0	0	0	3	0	20	0	0	0	0	0	0	0	0	0	0	0	0	0	AMEX60DD301001423
MSTRG.4459	49	40	16	12	28	48	23	34	0	0	0	0	0	0	0	0	0	0	0	0	AMEX60DD301001432
AMEX60DD001434	0	0	28	0	26	43	134	40	0	4	0	0	4	0	0	5	0	4	7	6	LRRTM4|AMEX60DD201001434
AMEX60DD001435	0	0	0	0	0	0	0	0	0	0	0	0	0	0	0	0	0	0	0	0	AMEX60DD301001435
MSTRG.4456	849	1106	1654	2062	1302	1566	1875	2077	83	86	110	155	147	298	183	207	69	172	132	127	AMEX60DD301001420|SLC23A2|AMEX60DD201001420
MSTRG.4457	0	1	1	0	2	0	0	3	0	0	0	2	21	6	2	1	0	0	0	0	HISAT2 Generated Gene
MSTRG.4460	16	3	14	10	0	10	28	6	12	5	5	5	5	3	0	2	0	5	9	7	AAES_74569 [nr]|LRRTM4 [hs]|AMEX60DD201001436
MSTRG.4461	0	1	2	3	0	0	2	8	5	1	2	4	14	5	7	11	5	3	16	26	AMEX60DD301001437
MSTRG.4464	84	72	103	69	54	51	67	91	5	8	9	10	15	17	16	15	6	20	19	18	HNRNPL [nr]|AMEX60DD103001443
MSTRG.4462	5585	2438	3757	2299	2083	3309	2049	3960	366	746	801	1037	368	289	243	181	67	247	291	291	LOC103092306 [nr]|AMEX60DD201001442
MSTRG.4466	28	8	19	10	13	18	12	14	35	35	49	69	28	18	14	17	5	26	33	29	AMEX60DD201001445
MSTRG.4465	6508	2722	4922	2646	2506	3123	2750	4540	2116	4198	4467	4829	1760	1193	922	639	244	1151	1359	1157	LOC100336636 [nr]|AMEX60DD301001444
AMEX60DD001448	8	2	10	7	4	4	13	14	0	0	0	0	0	0	1	2	0	0	1	0	AMEX60DD301001448
MSTRG.4468	12	5	29	27	33	21	74	73	5	18	0	17	19	8	3	12	0	0	20	0	ADRA1A|AMEX60DD201001449
MSTRG.4469	924	935	3456	5055	3131	3588	4794	4508	626	551	680	643	471	1394	1368	1380	536	1901	1139	800	DPYSL2|AMEX60DD201001450|AMEX60DD301001450|PARPI_0003670 [nr]|DPYSL2 [hs]
MSTRG.4470	0	0	0	5	0	8	0	0	0	3	0	0	0	3	0	0	0	0	0	0	AMEX60DD301001451
MSTRG.4467	7776	3243	5034	3107	2755	4650	2763	5603	695	1379	1649	1859	656	537	488	319	130	442	529	527	ROHU_028321 [nr]|AMEX60DD201001446
MSTRG.4473	6	9	154	262	922	904	931	556	2	2	3	0	1	3	6	8	0	0	0	3	DPX16_21124 [nr]|AMEX60DD201001458
MSTRG.4474	34	24	29	14	15	15	56	38	0	3	0	4	0	0	5	0	0	0	0	0	LOC102935927 [nr]|CYP2J2 [hs]|AMEX60DD201001454|LOC113409222 [nr]|PARPI_0023346 [nr]|CYP2B6 [hs]|LOC101936616 [nr]|LOC101929829 [hs]|AMEX60DD301001454|PARPI_0024057 [nr]|AMEX60DD102001454
MSTRG.4475	250	0	176	0	103	88	120	141	25	25	18	29	50	28	26	25	6	12	28	20	AMEX60DD201001455
MSTRG.4477	10	1	4	10	7	18	12	27	41	56	39	27	28	40	49	29	17	29	33	30	HISAT2 Generated Gene
AMEX60DD001464	4	6	13	5	7	18	9	24	0	0	0	0	0	0	0	0	0	0	0	0	AMEX60DD201001464
AMEX60DD001459	0	0	11	0	39	48	38	16	0	0	0	0	0	0	0	0	0	0	0	0	LOC115099602 [nr]|CYP2J2 [hs]|AMEX60DD201001459
AMEX60DD001460	12	11	13	8	14	18	4	12	1	0	1	0	1	0	2	0	0	1	1	0	AMEX60DD301001460
MSTRG.4479	9	9	2	16	10	12	17	17	0	0	0	0	0	0	0	0	0	0	0	0	AMEX60DD301001465
MSTRG.4471	2998	4416	4413	6315	2946	4345	5865	6360	373	357	613	670	445	651	489	643	191	778	728	639	PPP2R2A [nr]|BNIP3L [hs]|AMEX60DD301001452|BNIP3L|AMEX60DD201001452
MSTRG.4472	0	1	0	0	0	0	0	0	0	0	0	0	0	0	0	0	0	1	0	0	AMEX60DD201001453
MSTRG.4481	1394	1652	1836	1904	1406	1797	1881	2024	263	279	241	213	141	229	221	220	65	375	384	284	MTERF4|AMEX60DD301001467|MTERF4 [nr]
MSTRG.4480	85	182	174	153	118	195	262	198	3	3	3	5	5	12	11	8	5	9	8	2	LOC106702273 [nr]|ENV [hs]|AMEX60DD301001466
MSTRG.4478	621	488	64	77	254	56	361	912	0	18	47	18	50	190	52	40	8	17	9	0	LOC115099359 [nr]|CYP2J2 [hs]|AMEX60DD301001468
AMEX60DD001472	12	11	16	0	8	0	15	0	0	0	0	0	0	0	0	0	0	0	0	0	LOC115099602 [nr]|CYP2J2 [hs]|AMEX60DD103001472|AMEX60DD201001472
MSTRG.4482	435	418	604	728	589	492	786	715	29	34	43	40	34	51	57	46	29	62	69	41	N338_02708 [nr]|AMEX60DD301001475|CAPN10|CAPN10 [nr]|AMEX60DD201001475
MSTRG.4483	9	348	224	270	79	15	21	16	116	94	189	177	66	73	38	37	13	41	119	144	AMEX60DD301001476
MSTRG.4484	48	61	98	165	146	157	135	143	4	8	9	6	3	9	12	9	5	8	9	10	CAPN10 [nr]|AMEX60DD301001477|HCG_32657 [hs]|AMEX60DD201001477
MSTRG.4486	295	159	151	240	272	75	177	260	0	0	2	1	120	102	63	3	2	1	2	3	AMEX60DD301001478
MSTRG.4487	0	242	305	227	0	308	284	97	0	0	0	0	0	3	0	0	0	0	0	0	AMEX60DD301001479|AMEX60DD201001479
MSTRG.4485	2	3	14	20	12	0	9	9	11	15	8	12	7	39	18	25	4	18	6	10	HISAT2 Generated Gene
MSTRG.4489	21	9	0	6	22	0	16	14	3	3	0	3	0	3	0	0	0	3	0	0	RNPEPL1|AMEX60DD201001481
MSTRG.4488	1843	2489	2454	2772	2464	2952	3588	3668	140	131	190	195	282	352	279	265	126	309	273	249	LLAP_10202 [nr]|RNPEPL1 [hs]|AMEX60DD201001480|ABCC5 [nr]
AMEX60DD001485	1	8	10	7	7	3	5	5	0	0	0	0	0	1	0	1	0	0	0	0	AMEX60DD201001485
MSTRG.4490	121	64	119	57	56	80	72	100	195	394	385	482	179	134	111	88	28	120	159	124	LOC100336828 [nr]|AMEX60DD201001489
MSTRG.4493	262	305	436	451	309	276	391	373	53	40	71	62	117	177	104	113	34	93	91	87	AB205_0208550 [nr]|POMK [hs]|AMEX60DD201001494
MSTRG.4491	3929	4790	5333	4985	3540	3942	4861	4662	194	221	289	311	313	364	340	392	151	470	564	442	EIF2B5|AMEX60DD201001487|DR999_PMT18879 [nr]|EIF2B5 [hs]|AMEX60DD101001487|AMEX60DD301001487
MSTRG.4492	21	19	15	17	25	23	23	21	18	24	34	33	61	83	46	32	16	25	27	33	HISAT2 Generated Gene
MSTRG.4496	1673	1522	1442	1865	1417	1572	2899	2263	49	72	64	69	106	82	80	97	20	54	60	59	ABCC5|AMEX60DD301001482|AMEX60DD201001482|LOC104511877 [nr]|ABCC5 [hs]
MSTRG.4497	1	0	2	2	0	1	3	2	18	27	28	39	15	11	12	8	3	12	13	8	LOC103174533 [nr]|AMEX60DD201001483
MSTRG.4498	1	5	13	5	14	0	0	0	0	0	0	0	1	0	0	0	1	1	0	0	AMEX60DD102001484
MSTRG.4494	3331	3419	3816	4323	3063	3740	4004	4025	132	144	176	162	108	166	131	152	59	135	154	164	DVL3|AMEX60DD201001492|DVL3.L [nr]|DVL3 [hs]|AMEX60DD301001492
MSTRG.4495	0	0	0	0	0	0	0	0	0	0	0	0	0	0	0	0	0	0	0	0	AMEX60DD301001493
MSTRG.4500	21329	23221	25026	24628	17375	18776	25353	24734	1233	1402	1668	1838	1865	1977	1673	1678	570	2137	2284	1900	AP2M1|AMEX60DD201001495|AMEX60DD101001495|DNTS_015873 [nr]|AP2M1 [hs]|AMEX60DD102001495
MSTRG.4499	2190	2841	2661	3143	1859	2552	3015	3432	165	183	328	399	275	280	184	192	78	235	214	242	LOC103191471 [nr]|PHF13 [hs]|AMEX60DD201001500
MSTRG.4503	1469	1837	2907	2719	2276	2325	2759	2749	341	272	375	345	691	1153	916	877	285	814	690	421	DR999_PMT18881 [nr]|ABCF3 [hs]|AMEX60DD301001499|ABCF3|AMEX60DD103001499|AMEX60DD102001499
AMEX60DD001504	3	3	2	3	0	0	9	7	2	2	0	0	0	0	0	2	1	3	2	0	AMEX60DD301001504
AMEX60DD001506	256	233	492	246	442	274	830	469	0	0	0	0	0	0	0	0	0	0	0	0	ORF2P [nr]|AMEX60DD201001506
MSTRG.4501	1976	5453	2441	7499	2353	6618	4450	3855	253	202	329	311	431	245	209	183	59	212	380	449	LOC115082225 [nr]|AMEX60DD301001501|AMEX60DD201001501
MSTRG.4502	239	176	241	202	130	134	205	153	0	0	0	0	0	0	0	0	0	0	3	0	AMEX60DD301001505|AMEX60DD201001505
AMEX60DD001503	14	0	21	30	30	29	22	16	0	0	0	0	0	0	0	0	0	0	0	0	CCDC150|AMEX60DD103001503|AMEX60DD201001503
MSTRG.4506	3969	4444	4628	4596	3381	4251	5139	4685	518	736	703	635	715	725	571	466	186	741	723	591	ALG3|AMEX60DD201001508|AMEX60DD102001508
AMEX60DD001507	575	670	272	248	182	369	455	449	0	0	0	0	0	0	0	0	0	0	3	0	VWA5B2|AMEX60DD201001507
AMEX60DD001513	29	35	67	58	28	46	44	56	0	3	5	2	2	2	3	2	1	2	1	3	PUM1|AMEX60DD201001513
AMEX60DD001512	27	46	49	69	53	31	38	19	0	5	6	15	19	0	3	0	2	0	0	0	LOC115099210 [nr]|CAMK2N2 [hs]|AMEX60DD201001512
MSTRG.4507	857	1044	1007	1037	646	729	1035	974	144	148	133	84	153	281	293	264	100	215	190	135	LOC115657318 [nr]|MUL1 [hs]|AMEX60DD201001514
MSTRG.4505	2616	2906	1821	1729	1090	796	1312	1379	1552	1708	1046	1259	858	971	861	996	237	1112	1563	1183	RPL13A|AMEX60DD301001510
MSTRG.4504	274	243	303	221	275	212	368	342	48	54	59	44	52	107	109	83	39	89	99	77	EEF1AKMT4|AMEX60DD301001509
AMEX60DD001516	40	55	261	234	130	154	322	184	33	31	41	31	26	35	40	22	4	21	23	24	ECE2|AMEX60DD201001516|ECE2 [nr]|AMEX60DD301001516
AMEX60DD001519	1	0	0	0	0	0	0	0	0	0	0	0	0	0	0	0	0	0	0	1	AMEX60DD201001519
MSTRG.4508	9068	10374	15195	13145	10099	10415	11236	13001	357	326	417	495	729	973	938	1112	375	1353	1255	926	PSMD2|AMEX60DD102001517|AMEX60DD301001517
AMEX60DD001526	4	2	9	8	7	7	11	13	0	0	0	1	1	0	0	0	1	0	0	0	AMEX60DD102001526
MSTRG.4509	0	3	8	5	0	2	3	6	6	2	4	1	4	5	3	4	0	10	8	4	AMEX60DD301001528
MSTRG.4510	259	208	983	1043	1109	1483	2128	1204	22	20	21	12	15	10	10	7	4	3	13	13	CHRD|AMEX60DD201001527|AMEX60DD301001527
MSTRG.4512	1274	1222	1206	1162	744	646	1033	1018	420	342	386	487	365	495	433	446	180	745	768	462	POLR2H|AMEX60DD201001531|AMEX60DD301001531
AMEX60DD001523	440	658	723	670	457	573	755	868	35	70	50	47	39	21	18	9	3	12	30	52	FAM131A|AMEX60DD201001523|FAM131A [nr]|AMEX60DD301001523
MSTRG.4511	203	278	652	957	312	512	606	536	140	181	268	225	234	194	90	38	22	106	240	249	LOC115098873 [nr]|AMEX60DD301001530|AMEX60DD201001530
MSTRG.4513	4298	5525	3532	3499	1957	3121	3530	4748	274	273	318	299	242	174	160	101	63	168	502	640	TEDDM1|AMEX60DD301001533
AMEX60DD001539	40	52	18	18	3	0	3	5	2	2	3	2	2	3	0	0	0	0	1	1	DHRS4L2 [hs]|AMEX60DD201001539
AMEX60DD001535	29	60	9	23	9	0	0	0	0	0	0	0	0	0	0	0	0	0	0	0	LOC115077145 [nr]|DHRS4 [hs]|AMEX60DD201001535
AMEX60DD001540	9	30	4	10	0	3	0	0	1	0	2	2	1	1	0	0	0	0	1	1	AMEX60DD301001540
AMEX60DD001541	7	0	6	2	0	0	0	0	0	0	0	0	0	0	0	0	0	0	0	0	AMEX60DD201001541
AMEX60DD001543	1	0	6	0	0	0	1	2	0	0	0	0	0	0	0	0	0	0	0	1	AMEX60DD201001543
AMEX60DD001534	28	25	13	0	25	16	17	10	0	0	0	0	0	0	0	0	0	0	0	0	LOC113028410 [nr]|AMEX60DD102001534
MSTRG.4514	38	27	725	744	920	923	1738	1058	0	0	4	0	0	5	4	0	0	0	0	0	AEBP1|AMEX60DD201001542
AMEX60DD001546	4	8	9	4	6	3	4	9	0	0	0	0	0	0	0	0	0	0	2	0	DCP1B|AMEX60DD201001546
MSTRG.4515	613	530	922	824	511	367	577	643	264	302	489	455	377	477	362	422	143	548	509	329	TRIM69 [hs]|AMEX60DD301001547
AMEX60DD001554	3	1	5	2	23	4	4	1	0	1	1	2	6	1	1	1	1	0	1	1	AB205_0079130 [nr]|AMEX60DD301001554
MSTRG.4516	1	2	5	0	0	0	0	5	30	49	61	100	13	14	11	7	3	12	16	14	LOC111772992 [nr]|AMEX60DD201001555
MSTRG.4520	2669	3227	3470	3870	3597	4282	4704	4346	143	194	459	352	881	711	406	406	163	438	309	220	EPHB3|AMEX60DD201001552|AMEX60DD301001552
MSTRG.4519	0	0	0	4	0	0	0	0	0	0	0	0	0	0	0	0	0	0	0	0	LOC108708171 [nr]|AMEX60DD301001560
MSTRG.4518	371	216	942	866	679	748	1185	903	56	74	78	59	41	112	83	63	24	71	55	38	CLDN11|AMEX60DD201001559
MSTRG.4517	182	267	274	333	111	165	249	133	122	110	118	181	157	153	110	64	17	39	70	103	SLC7A14|AMEX60DD201001557
AMEX60DD001561	5	0	9	27	6	0	7	11	0	0	0	0	0	3	0	0	0	0	0	0	LOC115082526 [nr]|SLC7A14 [hs]|AMEX60DD201001561
MSTRG.4521	10951	13800	22571	24647	16655	21523	23775	23378	1418	1546	1563	1355	1709	3521	3412	3311	1303	2600	2178	1486	EIF4G1|AMEX60DD201001520|AMEX60DD301001520|AMEX60DD103001520
MSTRG.4522	0	0	0	0	0	0	0	0	0	0	0	0	0	0	0	0	0	0	0	0	AMEX60DD103001521
MSTRG.4523	9	10	31	38	17	37	35	29	0	0	0	2	1	2	2	2	2	2	2	2	AMEX60DD301001522
MSTRG.4526	60949	53666	46823	27996	27861	22355	37258	41204	11219	13161	10523	10122	8607	9525	8415	7644	2256	8563	11516	9310	DR999_PMT05608 [nr]|RPL22L1 [hs]|AMEX60DD301001563|AMEX60DD102001563|LOC104634092 [nr]|RPL22L1
AMEX60DD001567	1	0	0	0	0	1	0	1	1	0	0	0	1	0	0	0	0	0	0	0	AMEX60DD301001567
AMEX60DD001579	6	0	8	2	11	0	5	9	0	0	0	0	0	0	0	0	0	0	0	0	AMEX60DD301001579
MSTRG.4528	0	0	12	0	0	0	0	6	0	0	0	0	5	0	0	3	0	0	0	0	AMEX60DD301001574
MSTRG.4529	193	150	216	41	73	99	114	120	75	65	74	61	48	60	48	32	10	36	51	108	TMEM212|AMEX60DD201001575|AMEX60DD301001575
MSTRG.4531	2479	2797	3141	2802	2241	2991	3229	4179	248	301	406	437	370	346	236	255	102	220	339	341	TNIK|AMEX60DD201001569|AMEX60DD301001569
MSTRG.4533	0	0	0	0	1	0	1	2	0	0	0	0	0	0	0	0	0	0	0	0	LOC115460730 [nr]|AMEX60DD201001571
MSTRG.4534	0	1	1	1	0	1	0	1	0	0	0	0	1	0	1	0	0	0	0	0	CNGB3.L [nr]|AMEX60DD201001572
MSTRG.4532	1	0	1	0	0	1	2	0	0	0	0	0	1	0	0	0	0	0	0	0	AMEX60DD201001570
MSTRG.4527	3443	1980	4007	558	1525	2168	4667	4615	127	143	225	276	445	314	198	175	47	156	215	267	PLD1|AMEX60DD301001573|AMEX60DD201001573|PLD1 [hs]
MSTRG.4535	1867	3507	2242	7133	2672	6204	3700	2974	316	470	494	264	177	283	302	245	51	166	391	471	TNFSF10 [nr]|AMEX60DD301001581|TNFSF10
MSTRG.4536	9	211	16	318	76	332	180	28	3	3	0	0	9	6	0	5	0	0	0	5	AMEX60DD201001592
MSTRG.4540	120	1490	187	2052	664	1854	1040	301	33	41	71	69	73	63	33	36	5	22	48	110	AMEX60DD201001593
MSTRG.4530	1163	1211	4057	5307	4270	4984	8894	5429	205	226	248	211	240	393	289	350	143	337	283	191	FNDC3B|AMEX60DD301001580|AMEX60DD201001580|LOC104623481 [nr]|FNDC3B [hs]
MSTRG.4525	0	0	0	0	0	0	0	0	0	0	0	0	0	0	0	0	1	0	0	0	AMEX60DD301001565
MSTRG.4524	140863	159088	146730	147306	95633	93228	144197	148057	30691	41701	41332	33276	37467	43630	37286	34290	13432	43060	51887	40323	EIF5A2 [nr]|EIF5A [hs]|AMEX60DD201001564|LOC112547415 [nr]|UY3_13470 [nr]|AMEX60DD301001566|AMEX60DD102001564|AMEX60DD103001564|EOD39_0568 [nr]
AMEX60DD001582	31	25	58	85	85	59	208	210	22	19	35	24	11	7	16	13	2	16	41	20	LOC102462789 [nr]|AMEX60DD201001582|NLGN1 [hs]|NLGN1
AMEX60DD001583	0	0	0	1	0	0	0	0	0	0	0	0	0	0	0	0	0	0	0	0	AMEX60DD301001583
MSTRG.4537	34	27	21	44	11	44	47	30	0	0	0	0	0	0	6	0	0	0	0	0	DR999_PMT05633 [nr]|NAALADL2 [hs]|AMEX60DD301001597|AMEX60DD201001597
AMEX60DD001591	54	54	34	18	24	19	33	32	0	0	0	0	3	0	0	0	0	0	0	0	SPATA16|AMEX60DD201001591|AMEX60DD301001591
MSTRG.4538	41	64	46	85	35	59	78	44	0	0	0	0	0	0	0	0	0	0	4	4	NAALADL2 [hs]|AMEX60DD301001595
MSTRG.4539	285	243	321	288	240	190	248	280	16	19	30	30	35	39	36	35	15	38	37	38	BRCC3|AMEX60DD301001596
MSTRG.4544	20	13	18	34	25	21	33	40	6	7	5	7	6	14	10	17	6	22	13	10	AMEX60DD301001606
MSTRG.4541	200	178	108	233	127	244	287	177	0	15	17	21	25	7	11	12	0	11	24	40	NAALADL2|AMEX60DD301001599
MSTRG.4542	0	0	0	0	0	0	0	0	0	0	0	0	1	0	0	0	0	0	0	0	AMEX60DD201001600
MSTRG.4543	3	19	9	18	7	6	14	1	18	19	10	10	18	8	7	5	5	5	7	18	HISAT2 Generated Gene
MSTRG.4545	7	21	14	17	14	5	13	14	18	17	9	5	6	20	23	21	4	10	14	12	AMEX60DD301001610
MSTRG.4546	5	11	10	15	12	5	8	2	27	15	15	10	10	9	5	2	8	6	4	1	HISAT2 Generated Gene
MSTRG.4547	5	13	9	12	47	0	9	12	2	3	0	1	3	0	2	1	3	3	1	3	HISAT2 Generated Gene
MSTRG.4548	287	391	383	818	227	428	693	662	24	29	37	42	39	92	70	61	23	92	51	49	AMEX60DD201001614
AMEX60DD001611	96	136	165	104	124	132	230	307	11	5	19	0	5	7	0	5	3	8	9	4	ZMAT3|AMEX60DD201001611|AMEX60DD301001611|AMEX60DD102001611
AMEX60DD001615	42	31	37	7	3	8	5	23	0	0	0	0	0	0	0	0	0	0	0	0	KCNMB3 [nr]|AMEX60DD201001615|KCNMB3
AMEX60DD001619	24	16	78	51	46	29	63	43	2	5	8	4	3	7	6	6	2	8	5	10	LOC116035472 [nr]|AMEX60DD201001619
AMEX60DD001622	8	23	42	28	19	21	23	32	0	0	0	0	0	0	0	0	0	0	2	0	AMEX60DD201001622
MSTRG.4551	41	83	85	128	78	74	89	141	0	0	0	0	0	6	0	0	0	8	0	7	LOC103805531 [nr]|MFN1 [hs]|AMEX60DD201001620
MSTRG.4552	1376	1801	1484	2060	1057	1067	2001	1714	354	61	74	515	746	200	311	170	436	427	1168	908	ZNF639|AMEX60DD301001616|AMEX60DD201001616|AMEX60DD102001616
MSTRG.4553	0	45	0	82	23	23	0	49	0	351	392	0	0	968	770	827	0	729	0	0	AMEX60DD301001617
AMEX60DD001608	0	0	0	7	0	0	4	0	0	0	0	0	0	0	0	0	0	0	0	0	AMEX60DD201001608
AMEX60DD001609	25	25	80	63	38	62	86	85	5	0	0	0	0	0	0	2	0	0	0	0	KCNMB2|AMEX60DD301001609|AMEX60DD201001609
MSTRG.4554	2596	2741	3385	4013	2029	2703	3343	3087	371	460	598	658	359	578	492	486	143	558	488	415	TBL1XR1|AMEX60DD201001603|AMEX60DD301001603
MSTRG.4550	0	0	0	0	0	0	0	0	0	0	0	0	0	0	0	0	0	0	0	0	AMEX60DD201001613
MSTRG.4549	601	712	825	948	512	564	794	758	34	56	73	85	32	68	48	54	17	46	62	71	PIK3CA [nr]|AMEX60DD201001612
AMEX60DD001625	8	0	5	3	0	8	7	8	0	0	0	0	0	0	0	0	0	0	0	0	AMEX60DD201001625
MSTRG.4555	2277	2593	3633	4037	2773	2964	4936	4083	153	161	203	241	229	305	234	259	104	363	335	232	MFN1|AMEX60DD201001623
MSTRG.4557	757	755	836	743	544	534	535	582	213	201	167	225	179	276	228	342	105	406	509	426	AMEX60DD201001630
MSTRG.4558	0	0	4	7	0	0	0	0	0	0	0	3	0	3	0	0	0	0	0	0	AMEX60DD301001626
MSTRG.4561	0	0	0	0	0	0	0	0	0	0	0	0	0	0	0	0	0	0	0	0	AMEX60DD301001629
MSTRG.4559	155	146	133	154	72	119	202	159	2	0	0	0	0	4	3	3	2	1	4	3	E1301_TTI003913 [nr]|AMEX60DD201001627
MSTRG.4560	1669	1862	1920	1915	1342	1326	1690	1905	76	92	124	105	148	253	307	284	115	499	435	259	ACTL6A|AMEX60DD301001628
MSTRG.4556	8337	10164	11618	13869	8537	9056	14430	13013	823	757	1078	1204	1166	1439	1175	1122	385	1251	1549	1492	GNB4|AMEX60DD301001624
MSTRG.4563	590	584	680	727	399	536	672	710	20	27	33	31	23	61	53	50	13	58	50	38	TTC14|AMEX60DD201001632|AMEX60DD301001632
AMEX60DD001638	7	5	14	6	2	5	12	10	0	2	4	3	4	5	2	3	0	0	2	0	AMEX60DD201001638
MSTRG.4562	183	151	316	204	180	153	176	183	11	8	0	20	0	7	13	0	0	15	18	11	CCDC39|AMEX60DD301001633|CCDC39.L [nr]|CCDC39 [hs]|AMEX60DD201001633
AMEX60DD001645	7	14	9	16	17	6	26	5	0	1	0	1	2	2	2	0	0	0	1	0	HOMER1|AMEX60DD201001645
AMEX60DD001641	12	14	22	11	17	7	4	18	1	0	0	0	0	0	0	1	1	2	0	0	LOC113406115 [nr]|AMEX60DD201001641
MSTRG.4564	90	114	89	59	103	133	13	79	14	9	18	12	8	16	9	10	4	12	17	14	AMEX60DD201001639
MSTRG.4565	5253	5406	2995	3109	2105	2201	2548	2182	65	115	73	66	73	116	76	93	23	55	126	75	SOX2|AMEX60DD201001640
MSTRG.4566	3467	4351	4267	6372	2692	3742	4585	3958	525	721	753	693	401	546	426	422	127	533	664	529	FXR1|AMEX60DD301001634|PARPI_0018598 [nr]|FXR1 [hs]|AMEX60DD103001634
MSTRG.4567	1457	2060	2255	2386	1431	1594	2784	2465	179	155	209	219	220	512	363	383	147	529	453	317	DCUN1D1|AMEX60DD301001649|AMEX60DD103001649
MSTRG.4576	6358	7194	7093	7663	5139	5569	7860	8483	490	458	638	708	788	1164	749	702	256	832	854	819	ATP11B|AMEX60DD201001648|AMEX60DD102001648|AMEX60DD101001648|AMEX60DD301001648
MSTRG.4569	3670	4067	5170	4563	2966	2835	4020	4194	149	181	181	237	242	337	231	266	108	334	353	308	MCCC1.S [nr]|MCCC1 [hs]|AMEX60DD102001650|MCCC1 [nr]|AMEX60DD201001650
AMEX60DD001651	0	0	0	0	0	0	0	0	0	0	0	0	0	0	0	0	0	0	0	0	AMEX60DD301001651
AMEX60DD001652	22	6	11	43	17	5	32	25	3	5	16	8	3	3	5	0	4	0	0	2	MCF2L2 [nr]|MCF2L [hs]|AMEX60DD201001652|LOC104073145 [nr]|AMEX60DD301001652
AMEX60DD001653	0	0	0	0	0	0	0	0	0	0	0	0	0	0	0	0	0	0	0	0	AMEX60DD301001653
AMEX60DD001654	9	7	4	4	1	5	11	6	0	1	0	1	0	1	1	0	0	1	0	1	AMEX60DD201001654
AMEX60DD001655	6	5	6	7	3	9	7	9	0	0	0	0	0	0	0	0	0	1	0	0	AMEX60DD301001655
MSTRG.4577	22	24	24	22	11	19	20	16	8	14	9	18	25	15	17	14	6	14	22	19	LOC109062171 [nr]|AQP11 [hs]|AMEX60DD301001661
AMEX60DD001659	0	0	0	0	0	0	0	0	0	0	0	0	0	0	0	0	0	0	0	0	LOC113983590 [nr]|AMEX60DD201001659
AMEX60DD001660	6	5	16	13	3	3	9	6	2	0	0	2	0	2	0	2	0	0	2	0	FAM221A|AMEX60DD301001660
MSTRG.4574	18	13	6	18	0	14	15	16	0	2	0	0	0	0	0	0	0	0	5	0	AMEX60DD201001656|AMEX60DD301001656
MSTRG.4575	9423	19241	15870	55253	29112	57036	29494	22589	2465	1943	3711	2690	4182	4039	4115	3709	1233	2540	3966	5716	LAMP3 [nr]|AMEX60DD301001657
MSTRG.4568	336	658	670	1119	99	265	1343	818	2	1	0	0	0	2	2	1	0	0	2	1	HISAT2 Generated Gene
MSTRG.4572	223	470	494	813	13	24	989	740	0	0	0	0	1	0	0	0	0	0	0	0	AMEX60DD201001658
MSTRG.4571	786	1622	1689	2575	179	545	3436	2373	0	2	0	2	1	2	2	0	0	0	2	1	HISAT2 Generated Gene
MSTRG.4570	993	2541	2158	3530	90	216	5232	3346	0	1	1	2	1	1	1	1	0	2	0	1	HISAT2 Generated Gene
MSTRG.4573	13306	32199	26990	46067	7598	16736	54599	37833	1059	1472	1010	1201	1882	2557	1810	1397	339	1786	1971	1522	HISAT2 Generated Gene
MSTRG.4581	1628	1862	2190	1738	1189	1493	1515	1564	171	170	222	214	165	325	315	291	129	426	385	261	RFC4|AMEX60DD102001665|AMEX60DD103001665|AMEX60DD301001665
MSTRG.4578	3	0	0	0	0	0	0	3	0	0	0	0	0	0	0	0	0	0	0	0	MCF2L2|AMEX60DD201001662|LLAP_12616 [nr]|AMEX60DD301001662
MSTRG.4579	4839	5682	6844	7903	4543	3981	5637	6053	740	915	2492	3743	6728	2847	1595	1497	309	721	1063	1201	B3GNT5|AMEX60DD301001663|AMEX60DD201001663
MSTRG.4580	11	5	1	10	9	5	4	4	1	0	1	1	1	1	2	1	0	2	0	1	AMEX60DD301001664
MSTRG.4582	4728	5399	3771	4049	2570	2916	5261	4614	480	825	735	591	441	354	191	204	68	205	400	386	EIF4A2 [nr]|AMEX60DD301001667|LOC115099309 [nr]|EIF4A2 [hs]|AMEX60DD201001667|AMEX60DD102001667|AMEX60DD101001667
AMEX60DD001686	1	0	1	0	1	2	3	0	0	0	0	0	0	0	0	0	0	0	0	1	AMEX60DD201001686
AMEX60DD001674	34	29	38	13	26	76	88	50	0	0	0	4	0	0	0	5	0	6	6	0	FETUB.S [nr]|FETUB [hs]|AMEX60DD102001674|AMEX60DD201001674|AMEX60DD301001674
AMEX60DD001668	38	43	31	43	41	36	53	57	4	4	5	0	3	0	6	0	0	7	5	6	AMEX60DD301001668|AMEX60DD201001668
MSTRG.4583	6788	7754	6852	7232	5053	5795	6465	5881	1691	1671	1174	1240	1693	1669	1403	1590	478	1914	1661	1320	AMEX60DD201001669|AMEX60DD301001669|AMEX60DD102001671|AMEX60DD301001671|AMEX60DD201001671
MSTRG.4584	0	0	0	3	0	0	0	0	0	9	0	0	0	0	0	0	2	0	0	0	AMEX60DD201001670
AMEX60DD001687	39	30	29	28	22	22	21	11	0	6	0	0	0	0	0	5	5	14	13	5	LOC102346777 [nr]|ANOS1 [hs]|AMEX60DD301001687
MSTRG.4588	0	0	0	0	0	112	0	0	0	0	0	0	0	0	0	0	0	0	0	0	PARPI_0014716 [nr]|AMEX60DD201001692
MSTRG.4587	43	74	220	434	227	100	313	320	19	60	210	210	491	380	151	121	33	58	46	44	PARPI_0014716 [nr]|AMEX60DD201001692
MSTRG.4590	1105	1563	1337	1471	1055	1186	1342	1288	115	145	151	139	191	307	213	241	73	309	209	163	SENP5|AMEX60DD201001689
MSTRG.4589	6	3	14	7	0	0	5	3	0	0	0	0	0	0	0	0	0	0	0	0	AMEX60DD301001688
AMEX60DD001693	9	16	138	89	74	104	102	117	0	3	4	5	11	6	4	4	3	0	4	0	PIGZ|AMEX60DD201001693|AMEX60DD102001693
MSTRG.4585	3762	4281	4263	4853	3195	3203	3935	3730	737	783	1014	1117	1496	1973	1722	1971	725	2497	2273	1697	NCBP2AS2 [nr]|NCBP2 [hs]|AMEX60DD301001690|NCBP2 [nr]
MSTRG.4586	0	0	0	0	0	0	0	0	0	0	0	0	0	0	0	0	0	0	0	0	NCBP2AS2 [nr]|AMEX60DD201001691
AMEX60DD001699	2	6	3	14	0	1	26	3	0	0	0	0	0	0	0	0	0	0	0	0	AMEX60DD201001699
MSTRG.4593	1399	1730	1606	1761	1153	1341	2112	1641	169	164	224	268	162	158	127	119	37	172	225	170	DLG1|AMEX60DD201001697|AMEX60DD301001697
MSTRG.4594	38	54	46	19	0	2	47	33	24	42	24	30	22	73	31	39	11	47	18	13	HISAT2 Generated Gene
MSTRG.4591	459	422	552	603	418	525	609	615	0	0	5	5	6	6	10	8	0	9	10	9	DLG1|AMEX60DD201001698
MSTRG.4592	2206	2859	1613	1546	711	580	249	201	0	2	0	0	1	2	3	0	0	6	0	2	AMEX60DD201001702
MSTRG.4595	2462	3052	3473	4336	2517	2668	3355	3401	244	275	345	347	308	546	521	524	187	631	667	537	PPP1R2|AMEX60DD201001703
MSTRG.4598	57	82	80	100	48	46	76	106	2	2	4	2	3	7	6	7	4	5	5	0	AB205_0043540 [nr]|LSG1 [hs]|AMEX60DD201001710
MSTRG.4596	885	1281	1710	1765	1176	1313	2065	1693	116	117	120	145	116	173	191	199	90	290	289	261	BDH1|AMEX60DD301001700|LOC104400378 [nr]|BDH1 [hs]|AMEX60DD201001700
MSTRG.4597	11127	14818	8237	7983	3294	3037	1796	1488	44	83	97	101	68	59	50	44	22	57	119	112	LOC115478989 [nr]|BDH1 [hs]|AMEX60DD301001701|AMEX60DD201001701|APOD
AMEX60DD001713	14	6	9	19	6	7	6	15	1	2	1	1	3	2	2	1	1	3	2	4	AMEX60DD102001713
MSTRG.4602	0	14	0	11	0	0	12	0	10	14	12	18	10	39	39	45	12	75	47	15	TIMELESS [hs]|AMEX60DD201001718|TIMELESS
MSTRG.4600	206	0	0	0	0	0	301	0	0	0	0	0	0	0	0	0	0	0	0	0	FAM43A|AMEX60DD301001716
MSTRG.4601	117	326	391	244	217	434	261	583	0	0	0	0	0	0	0	0	0	0	26	0	FAM43A|AMEX60DD301001715
MSTRG.4611	0	0	0	0	0	0	0	0	0	0	0	0	0	0	0	0	0	0	0	0	AMEX60DD201001727
MSTRG.4610	421	346	708	914	487	613	952	642	0	92	87	91	87	175	186	187	48	112	73	53	AMEX60DD201001726|ATP13A3 [nr]
MSTRG.4599	1298	1703	2516	3645	1472	2184	4191	3476	299	237	237	338	295	490	413	418	145	419	330	259	ACAP2|AMEX60DD301001704|LOC112547415 [nr]|AMEX60DD201001704
MSTRG.4609	20	24	129	150	71	95	68	110	7	24	27	38	101	129	68	71	8	36	18	9	LOC115099440 [nr]|CPN2 [hs]|AMEX60DD301001731
AMEX60DD001732	0	0	0	0	0	0	0	0	0	0	0	0	0	0	0	0	0	0	0	0	AMEX60DD301001732
AMEX60DD001733	9	15	21	72	52	14	15	26	0	5	3	5	15	8	3	3	0	0	0	0	LOC115479306 [nr]|LRRC15 [hs]|AMEX60DD301001733|AMEX60DD201001733
AMEX60DD001734	0	0	0	0	0	0	0	0	0	0	0	0	0	0	0	0	0	0	0	0	AMEX60DD301001734
MSTRG.4607	0	0	0	0	0	0	0	0	0	0	0	0	0	0	0	0	0	0	0	0	AMEX60DD201001729
MSTRG.4608	424	497	3746	4038	3931	3668	6218	6208	60	63	157	180	562	603	501	660	204	494	110	73	LOC115099438 [nr]|LRRC15 [hs]|AMEX60DD201001730
MSTRG.4605	3159	4340	2982	3061	1525	2105	2562	2987	108	119	195	197	372	263	179	135	51	150	255	268	TMEM44|AMEX60DD301001720
MSTRG.4603	1750	2199	2253	2317	1689	1816	2217	2193	83	138	153	145	184	307	239	219	75	267	278	196	LSG1|AMEX60DD201001719
MSTRG.4606	48	65	129	158	98	90	152	138	0	0	0	0	0	16	17	22	10	0	0	5	ATP13A3|AMEX60DD201001724
MSTRG.4612	870	1310	1416	1864	1045	1310	1726	1618	187	204	268	394	780	493	289	290	88	291	256	189	SKIL|AMEX60DD201001735
AMEX60DD001738	7	0	0	0	3	0	8	12	0	0	0	0	0	0	0	0	0	2	0	0	LOC104406492 [nr]|MEGF6 [hs]|AMEX60DD301001738
MSTRG.4613	2853	3385	3442	4095	2504	2735	3976	3859	243	249	316	349	274	334	285	298	116	435	456	342	AMEX60DD301001736|PRKCI|AMEX60DD102001736
MSTRG.4614	11	4	5	10	8	8	13	8	3	10	10	6	6	7	4	3	0	3	5	8	HISAT2 Generated Gene
AMEX60DD001741	3	7	3	5	1	2	2	5	0	0	0	1	0	0	1	0	0	1	0	0	AMEX60DD201001741
MSTRG.4615	98	127	56	84	52	59	69	49	0	9	10	6	0	4	3	0	0	0	3	0	PHC3|AMEX60DD201001737|AMEX60DD301001737|PHC3 [hs]
MSTRG.4617	2085	2816	2115	2263	859	985	1790	2004	191	166	244	289	249	293	195	162	45	178	408	461	GPR160|AMEX60DD301001739|AMEX60DD201001739|AMEX60DD102001739
MSTRG.4618	1175	1389	906	956	794	737	768	998	35	45	47	38	69	74	50	48	11	53	57	67	LRRC31|AMEX60DD301001743
MSTRG.4619	5	14	16	11	4	5	9	18	9	9	19	7	3	10	10	10	5	13	5	6	HISAT2 Generated Gene
AMEX60DD001755	2	2	0	0	0	0	0	0	0	0	0	0	0	0	0	0	0	0	0	0	AMEX60DD301001755
AMEX60DD001753	0	0	0	0	0	0	13	0	0	3	0	2	0	0	0	0	0	0	0	0	AMEX60DD102001753
AMEX60DD001754	15	32	5	17	13	17	47	23	0	2	2	1	0	8	3	4	4	7	8	2	AMEX60DD301001754|AMEX60DD201001754
AMEX60DD001750	0	0	8	0	0	0	0	0	0	0	0	0	0	0	0	0	0	0	0	0	AMEX60DD301001750
MSTRG.4616	2590	3261	3826	4947	3224	3437	5989	4873	270	286	363	412	388	614	489	503	145	421	448	334	SEC62|AMEX60DD301001740|AMEX60DD201001740|SEC62 [hs]
AMEX60DD001744	16	28	13	17	17	5	18	27	0	0	0	0	0	0	0	0	0	0	0	0	LRRIQ4|AMEX60DD301001744
AMEX60DD001745	39	84	83	55	87	40	38	104	0	0	0	4	0	0	0	0	0	3	0	0	LRRC34|AMEX60DD301001745|AMEX60DD201001745
MSTRG.4624	63	50	212	179	146	222	322	272	72	114	99	76	124	174	569	1505	1453	4333	1105	345	MECOM|AMEX60DD301001756|AMEX60DD201001756|MECOM [nr]|RUNX1 [hs]
MSTRG.4620	339	350	410	471	295	389	474	416	17	12	22	28	7	51	28	34	14	62	28	27	MYNN|AMEX60DD201001746|AMEX60DD301001746|AMEX60DD101001746|AMEX60DD102001746
MSTRG.4623	0	0	0	1	0	1	2	2	0	0	0	0	0	1	0	1	0	1	0	0	AMEX60DD201001749
MSTRG.4621	1	61	2	9	2	3	6	80	0	0	1	0	0	1	1	0	1	0	1	0	LOC115089817 [nr]|AMEX60DD201001747
MSTRG.4622	2	11	7	9	1	3	4	18	1	0	1	1	0	0	1	1	1	1	0	0	PARPI_0029192 [nr]|AMEX60DD201001748
MSTRG.4625	417	450	728	807	629	740	1870	1323	29	34	34	40	25	35	19	26	13	40	116	66	LOC102371371 [nr]|MEGF6 [hs]|AMEX60DD201001757|LOC102361865 [nr]|MEGF11 [hs]|AMEX60DD301001757|LOC101953726 [nr]
MSTRG.4626	1	0	1	0	1	1	0	1	0	1	1	1	1	1	1	1	0	0	1	0	AMEX60DD301001758
MSTRG.4627	3	0	4	7	0	6	0	0	6	10	8	4	6	7	0	5	0	6	8	4	LOC111559199 [nr]|AMEX60DD102001759
MSTRG.4628	20	0	13	14	29	33	124	69	0	0	0	0	0	0	0	0	0	0	11	0	LOC101953726 [nr]|MEGF6 [hs]|AMEX60DD103001760
MSTRG.4629	22	60	22	42	22	56	43	39	0	0	0	0	0	0	0	0	0	0	0	0	LOC109923947 [nr]|TRPV6 [hs]|AMEX60DD301001762
MSTRG.4630	77	95	57	69	20	46	128	133	0	0	0	0	3	0	9	5	0	0	0	0	LOC102363419 [nr]|TRPV6 [hs]|AMEX60DD301001763
MSTRG.4631	47	91	48	61	21	55	83	68	8	15	14	14	34	63	45	31	5	14	12	4	HISAT2 Generated Gene
AMEX60DD001764	35	51	15	15	11	17	8	0	0	0	4	0	0	0	0	0	0	0	0	0	LOC101943397 [nr]|AMEX60DD301001764|AMEX60DD103001764
MSTRG.4632	2801	3357	6876	7300	5213	6972	13230	8175	377	396	530	511	474	669	618	718	363	1170	957	624	GOLIM4|AMEX60DD201001761
MSTRG.4634	2060	1927	2354	2248	2296	2602	4912	4240	299	325	364	327	283	312	207	193	62	276	228	201	SERPINI1|AMEX60DD201001766|AMEX60DD103001766|AMEX60DD102001766
MSTRG.4633	409	437	238	392	172	175	461	333	5	3	0	0	0	6	8	4	0	0	7	7	LOC115099641 [nr]|AMEX60DD301001765
MSTRG.4635	1192	1453	1679	1540	1267	1541	2177	1826	178	227	308	337	387	468	286	234	76	272	291	298	AMEX60DD301001768
AMEX60DD001776	5	1	4	4	2	3	6	2	0	0	0	0	0	0	0	0	0	0	0	0	AMEX60DD301001776
AMEX60DD001777	1	4	3	5	1	6	3	6	0	0	0	0	0	0	0	0	0	0	0	0	AMEX60DD201001777
AMEX60DD001775	16	13	19	11	0	0	9	18	0	0	2	0	0	0	0	0	0	0	0	4	AMEX60DD201001775
MSTRG.4636	6975	8904	7805	8624	5062	5883	8087	7786	478	467	574	838	1072	1276	1024	1122	355	1105	1267	1314	PDCD10|AMEX60DD201001767|AMEX60DD301001767|PDCD10 [nr]
AMEX60DD001769	0	0	0	0	0	0	0	0	0	0	0	0	0	0	0	0	0	0	0	0	WDR49|AMEX60DD201001769|AMEX60DD301001769
AMEX60DD001781	2	4	1	2	1	0	1	1	0	0	0	0	1	0	0	0	0	0	0	0	AMEX60DD301001781
MSTRG.4639	0	2	1	0	0	0	1	0	0	0	1	1	1	1	0	1	0	1	1	1	AMEX60DD201001784
MSTRG.4638	3	0	0	15	0	9	13	13	1	3	2	0	4	2	5	2	1	1	2	2	AMEX60DD301001783
MSTRG.4640	12	21	28	15	15	20	29	16	1	1	1	1	2	2	1	1	1	1	2	1	CB1_085717002 [nr]|HCG_1642748 [hs]|AMEX60DD201001785
MSTRG.4641	8	18	23	24	13	14	26	21	0	0	2	1	2	3	2	4	0	1	0	2	AMEX60DD201001786
AMEX60DD001789	11	8	4	5	2	0	0	0	0	0	0	0	0	0	0	0	0	0	0	5	SI [nr]|MGAM [hs]|AMEX60DD301001789
AMEX60DD001790	31	26	0	5	0	0	3	19	0	0	0	0	0	0	0	0	0	0	0	0	AMEX60DD301001790
AMEX60DD001787	0	0	0	0	0	0	0	0	0	0	0	0	0	0	0	0	0	0	0	0	AMEX60DD201001787
AMEX60DD001788	12	23	98	71	50	43	55	91	6	8	9	8	0	7	6	0	0	12	19	11	SLITRK3|AMEX60DD201001788
AMEX60DD001795	0	0	0	0	0	0	0	0	0	0	0	0	0	0	0	0	0	0	0	0	AMEX60DD301001795
AMEX60DD001773	17	37	0	0	0	0	22	16	0	0	0	0	0	0	0	0	0	0	0	0	ZBBX|AMEX60DD201001773|AMEX60DD301001773
MSTRG.4637	279	246	663	923	236	247	346	225	47	73	46	48	18	18	12	0	0	0	12	15	HISAT2 Generated Gene
MSTRG.4642	933	1135	915	1356	620	1477	1132	1124	92	158	178	114	87	147	107	137	35	134	280	405	SPTSSB|AMEX60DD201001800|AMEX60DD301001800
MSTRG.4643	0	0	0	3	0	0	2	2	0	0	0	0	0	0	0	0	0	0	0	0	AMEX60DD201001801
MSTRG.4646	4360	4636	4155	4095	2842	2821	3959	4154	243	370	351	373	609	553	432	332	146	383	457	359	NMD3|AMEX60DD301001802|AMEX60DD103001802|AMEX60DD102001802
MSTRG.4648	0	0	0	1	0	2	0	0	18	18	8	14	8	14	9	8	6	13	13	7	HISAT2 Generated Gene
MSTRG.4647	22	21	11	51	0	33	22	16	2	7	5	2	7	14	6	6	2	0	5	5	LOC115438963 [nr]|AMEX60DD201001808
AMEX60DD001809	6	9	0	0	7	0	0	4	0	0	6	5	0	3	5	5	0	0	7	2	TRIM59|AMEX60DD301001809
MSTRG.4649	804	1017	1399	1068	793	664	927	898	62	73	78	100	42	107	178	135	46	175	199	127	TRIM59|AMEX60DD102001807|AMEX60DD301001807
MSTRG.4644	667	859	1388	2257	957	1596	2047	1462	135	221	221	222	186	137	115	70	42	102	188	143	PPM1L|AMEX60DD102001803|PPM1L [hs]|AMEX60DD301001803|AMEX60DD201001803
MSTRG.4645	6	0	3	3	8	0	3	0	0	0	0	0	0	0	0	0	0	0	0	0	AMEX60DD301001804
MSTRG.4650	3956	4837	6362	6987	4340	4375	5917	5457	462	420	592	842	1258	1543	1078	1131	440	1378	1106	861	KPNA4|AMEX60DD102001806|AMEX60DD201001806
AMEX60DD001813	41	45	86	57	47	46	98	69	0	0	3	3	5	5	0	0	0	0	0	2	CUNH3ORF80 [nr]|C3ORF80 [hs]|AMEX60DD201001813
MSTRG.4651	359	499	253	163	170	291	152	249	18	14	13	16	6	44	12	23	8	117	44	34	AMEX60DD201001815
MSTRG.4652	236	300	191	168	135	189	109	160	0	0	0	0	0	10	0	10	0	31	11	13	CARD8 [nr]|AMEX60DD201001814|AMEX60DD301001814|AMEX60DD102001814
AMEX60DD001820	107	129	288	516	179	199	146	123	57	85	58	64	36	34	18	0	0	5	59	32	LOC115099646 [nr]|P2RY4 [hs]|AMEX60DD301001820
AMEX60DD001821	9	3	10	38	10	0	18	7	5	4	0	7	4	0	2	0	0	0	3	3	UNKNOWN [hs]|AMEX60DD301001821
MSTRG.4656	968	972	1430	1711	1044	1176	1545	1328	286	331	391	755	576	243	171	147	49	119	215	152	SCHIP1|AMEX60DD103001816|LOC115478872 [nr]|SCHIP1 [hs]|AMEX60DD201001816|LOC101942521 [nr]|AMEX60DD301001816
MSTRG.4658	2512	2902	3187	3867	2603	2949	3266	3343	248	344	407	480	691	1139	728	819	227	549	538	566	MFSD1|AMEX60DD201001822|AMEX60DD301001822
MSTRG.4657	7371	6689	22005	21042	12507	8545	10186	14544	649	961	1128	1542	1726	3334	1669	1121	175	400	308	291	LOC115479139 [nr]|RARRES1 [hs]|AMEX60DD201001823|AMEX60DD102001823
AMEX60DD001825	0	9	0	0	3	0	0	0	0	3	2	0	0	0	2	0	0	0	1	0	AMEX60DD301001825
AMEX60DD001826	11	12	15	9	8	17	12	7	1	1	1	0	1	2	2	0	0	0	1	0	LOC109063033 [nr]|FLJ12662 [hs]|AMEX60DD103001826
MSTRG.4660	1257	1804	1566	1539	1083	1219	1566	1552	177	267	265	242	245	404	297	255	77	298	430	275	GFM1|AMEX60DD301001824|GFM1 [hs]|AMEX60DD102001824
MSTRG.4653	3213	4042	7378	6309	3650	4787	4704	4206	519	383	458	492	376	950	1018	823	374	1247	959	660	SMC4|AMEX60DD102001810|AMEX60DD201001810|LOC112981349 [nr]|SMC4 [hs]
MSTRG.4654	337	503	554	540	379	388	457	387	32	17	26	61	39	32	50	44	17	81	116	107	IFT80|AMEX60DD201001811|AMEX60DD301001811
MSTRG.4655	0	0	0	0	0	0	0	0	0	0	0	0	0	0	0	0	0	0	0	0	AMEX60DD301001812
MSTRG.4659	3092	4316	3418	5483	958	1697	1792	1552	519	1074	557	529	207	268	147	35	4	7	77	125	MLF1|AMEX60DD201001827|AMEX60DD103001827|AMEX60DD102001827|AMEX60DD301001827
MSTRG.4661	43	68	85	135	132	92	160	147	20	19	22	17	21	24	10	12	6	13	31	25	AMEX60DD301001833
MSTRG.4662	200	274	186	295	176	176	262	283	9	9	13	10	14	17	12	11	5	11	15	16	HISAT2 Generated Gene
AMEX60DD001835	348	447	644	731	566	687	1176	793	31	38	55	51	115	115	125	115	39	144	101	88	LOC108799479 [nr]|SLC66A1 [hs]|AMEX60DD201001835|AMEX60DD301001835
AMEX60DD001836	8	0	0	0	1	0	0	0	0	0	1	0	0	0	0	0	0	0	0	1	AMEX60DD201001836
AMEX60DD001840	1	1	1	0	0	1	1	1	0	0	0	1	0	1	0	0	0	0	0	0	AMEX60DD201001840
MSTRG.4663	1	1	1	3	2	2	1	3	2	6	17	7	2	4	13	8	4	3	13	14	HISAT2 Generated Gene
MSTRG.4670	1	0	3	2	1	2	2	3	5	3	2	2	3	4	2	3	3	3	4	3	AMEX60DD301001844
MSTRG.4666	20	19	10	19	23	13	27	27	6	8	7	4	4	5	2	5	3	3	7	6	AMEX60DD201001845
AMEX60DD001848	6	3	4	5	4	3	3	11	0	0	0	0	0	0	0	0	0	0	0	0	EOD39_14575 [nr]|AMEX60DD301001848
MSTRG.4674	190	133	95	76	53	71	64	88	0	3	7	4	7	5	7	0	0	2	9	8	LOC115478366 [nr]|ANKRD65 [hs]|AMEX60DD301001846
MSTRG.4675	1180	1328	825	951	535	587	835	1001	64	89	120	209	141	105	62	77	17	93	98	118	LOC107557347 [nr]|CCNL1 [hs]|AMEX60DD201001847|E2I00_019082 [nr]|CCNL1|AMEX60DD301001847|PHYPO_G00211450 [nr]
MSTRG.4667	0	0	0	0	0	0	3	0	0	0	0	0	0	0	0	0	0	0	0	0	DR999_PMT05628 [nr]|VEPH1 [hs]|AMEX60DD201001837
MSTRG.4668	2470	1712	18338	21003	10226	9013	5769	2582	1216	2262	2762	3594	2779	5732	2774	1611	333	961	1477	1161	PTX3|AMEX60DD102001838|AMEX60DD201001838|AMEX60DD301001838
MSTRG.4669	6	26	12	10	20	9	24	17	0	0	0	0	2	0	0	0	0	0	0	0	AMEX60DD301001839
MSTRG.4671	2250	2987	2935	3032	2122	2663	2510	2972	171	323	574	578	344	269	273	214	61	178	255	207	TIPARP|AMEX60DD201001854|AMEX60DD102001854
MSTRG.4664	2183	2423	2090	1902	1186	1422	1684	2209	782	1215	1022	807	690	703	527	455	169	540	914	707	HISAT2 Generated Gene
MSTRG.4665	48	31	99	58	39	57	106	133	174	232	70	45	97	137	135	338	179	455	349	188	SHOX2|AMEX60DD201001828|LOC115533677 [nr]|SHOX2 [hs]|AMEX60DD301001828|CGPICR_010019 [nr]
AMEX60DD001849	11	17	16	33	5	15	30	19	3	4	4	6	5	0	0	0	0	4	0	0	LEKR1|AMEX60DD201001849|AMEX60DD301001849
AMEX60DD001850	3	12	8	0	0	0	0	5	0	0	0	0	0	0	0	0	0	0	0	0	AMEX60DD301001850
MSTRG.4672	23	50	51	48	64	56	69	51	60	57	75	72	70	59	27	33	15	44	59	32	HISAT2 Generated Gene
MSTRG.4673	22668	24799	20390	18046	11954	13412	18708	17660	2863	3348	3009	3124	3838	3736	2581	2306	603	2513	3357	2272	SSR3|AMEX60DD102001857
AMEX60DD001866	4	16	11	4	10	5	2	9	0	0	0	2	0	0	0	0	0	0	0	0	PHYPO_G00119740 [nr]|AMEX60DD301001866
MSTRG.4676	1633	1943	1662	1766	1138	1118	1621	1642	229	157	250	343	404	428	353	330	95	399	485	374	SLC33A1|AMEX60DD301001863|AMEX60DD201001863
MSTRG.4677	4	5	4	6	5	5	5	5	1	1	3	1	2	1	1	1	0	1	1	2	AMEX60DD201001864
AMEX60DD001858	61	73	169	72	72	111	178	100	0	5	5	5	3	0	0	0	0	0	4	3	LOC108717042 [nr]|KCNAB1 [hs]|AMEX60DD201001858
AMEX60DD001859	11	5	0	3	1	0	5	0	0	0	0	0	0	0	0	0	0	0	0	0	AMEX60DD301001859
AMEX60DD001860	17	10	5	4	5	4	0	7	1	0	0	0	0	0	0	0	0	0	0	0	AMEX60DD301001860
MSTRG.4680	3459	4743	4731	4348	2900	3269	3850	4124	715	752	800	792	861	1433	1183	1035	468	1366	1408	1034	GMPS|AMEX60DD301001861|AMEX60DD201001861|AMEX60DD102001861
MSTRG.4679	0	0	0	0	2	0	0	0	21	18	16	9	2	11	15	7	4	6	10	21	HISAT2 Generated Gene
MSTRG.4678	412	497	463	529	369	381	575	518	29	38	39	20	7	15	9	9	5	26	31	26	C9H3ORF33 [nr]|C3ORF33 [hs]|AMEX60DD301001865|AMEX60DD201001865|CUNH3ORF33 [nr]
MSTRG.4681	1105	1617	1932	2269	456	458	594	448	571	951	685	601	205	187	95	23	2	29	94	87	AMEX60DD201001869
AMEX60DD001871	35	32	13	19	8	32	27	20	0	3	0	6	3	4	4	4	1	2	5	6	AB205_0212710 [nr]|TBC1D15 [hs]|AMEX60DD301001871
AMEX60DD001872	1	0	0	0	0	0	1	0	0	0	0	0	0	0	0	0	0	0	0	0	AMEX60DD201001872
AMEX60DD001870	120	193	95	255	94	102	208	119	21	22	32	32	16	11	39	51	8	24	23	12	MME|AMEX60DD201001870
AMEX60DD001874	0	6	6	21	18	41	47	15	0	0	0	0	0	0	0	0	0	0	0	4	GPR149|AMEX60DD201001874
AMEX60DD001867	54	66	96	126	50	70	58	14	6	10	18	17	7	8	3	0	4	10	12	16	LYPA_23C003587 [nr]|PLCH1 [hs]|AMEX60DD201001867|LOC108717044 [nr]|PLCH1
AMEX60DD001878	1	4	2	2	3	3	3	1	0	1	1	0	0	1	0	1	0	0	1	1	AMEX60DD301001878
AMEX60DD001881	3	3	0	4	3	7	5	7	0	0	0	0	0	0	0	0	0	0	0	0	AMEX60DD201001881
MSTRG.4684	2012	2104	3393	3166	2525	2608	2195	2788	141	521	1776	1628	1036	652	289	339	73	289	303	217	RAP2B|AMEX60DD301001885
AMEX60DD001894	0	0	0	0	0	0	0	0	0	0	0	0	0	0	0	0	0	0	0	0	AMEX60DD201001894
AMEX60DD001888	29	64	186	263	58	78	249	208	5	8	6	5	12	21	23	15	14	15	7	9	AMEX60DD201001888
AMEX60DD001889	337	528	483	786	273	398	786	544	47	67	64	73	101	151	179	126	65	140	123	83	P2RY1|AMEX60DD201001889
MSTRG.4683	1184	1124	895	1269	706	849	1108	1020	79	108	135	112	35	62	47	38	14	48	111	107	ARHGEF26 [hs]|AMEX60DD301001877
MSTRG.4685	1797	2607	2921	2950	2224	2786	3193	3174	133	131	110	136	94	333	285	311	123	332	280	209	DHX36|AMEX60DD301001875|AMEX60DD201001875|AMEX60DD102001875|LOC112547415 [nr]
MSTRG.4686	194	162	323	267	151	153	432	285	0	0	0	0	73	0	0	0	0	0	0	0	LOC112547415 [nr]|AMEX60DD301001876
MSTRG.4687	15	44	139	113	171	62	100	130	0	14	13	18	36	66	36	46	6	12	9	6	XB5844514 [PROVISIONAL:CYSLTR2] [nr]|CYSLTR1 [hs]|AMEX60DD201001900|AMEX60DD301001900
MSTRG.4693	2838	3509	5339	6444	3935	5101	6091	5381	495	506	682	739	634	848	673	558	151	565	618	615	MBNL1|AMEX60DD301001895|AMEX60DD201001895|LOC101407127 [nr]|MBNL1 [hs]|LOC109919226 [nr]|LOC108718127 [nr]
MSTRG.4696	0	0	0	0	0	0	0	1	0	0	0	0	0	0	0	0	0	0	0	0	AMEX60DD201001898
MSTRG.4694	2	3	2	10	9	11	4	2	3	1	4	2	3	8	2	2	2	6	3	2	AMEX60DD301001896
MSTRG.4695	2	1	8	11	12	16	5	4	0	0	0	1	1	0	1	1	0	0	0	0	D4764_06G0007210 [nr]|AMEX60DD102001897
AMEX60DD001910	1	1	0	1	1	1	2	2	0	0	0	0	0	1	0	1	0	1	0	0	LOC113107952 [nr]|AMEX60DD201001910
AMEX60DD001912	118	104	92	116	64	80	175	162	9	8	5	11	14	11	5	7	11	0	9	7	P2RY12|AMEX60DD301001912
AMEX60DD001913	80	100	84	84	61	51	103	114	7	5	17	9	10	23	13	15	3	9	8	14	LOC115098925 [nr]|P2RY13 [hs]|AMEX60DD201001913
MSTRG.4691	407	272	2858	1825	3578	4826	9383	4766	169	172	185	137	126	383	562	628	224	821	390	156	IGSF10|AMEX60DD301001909|AMEX60DD201001909
AMEX60DD001904	79	92	52	123	34	7	7	27	0	0	0	9	9	9	0	0	0	0	9	0	AADAC|AMEX60DD301001904
AMEX60DD001905	11	22	18	20	0	16	10	0	0	0	7	0	0	0	0	3	0	0	5	11	AADAC|AMEX60DD301001905
MSTRG.4692	718	883	515	491	300	339	391	438	62	58	84	56	69	122	77	39	19	47	86	93	GPR87|AMEX60DD301001914|AMEX60DD201001914
AMEX60DD001917	1	0	0	0	0	1	0	0	0	0	0	0	0	0	0	0	0	0	0	0	AMEX60DD201001917
MSTRG.4689	0	7	0	6	0	6	0	4	0	0	0	0	0	0	0	0	0	0	0	0	AADAC|AMEX60DD201001902
MSTRG.4690	0	1	0	0	0	0	0	0	3	31	2	9	12	8	27	16	11	9	7	18	LOC100130764 [hs]|AMEX60DD301001903
MSTRG.4688	6147	7475	7811	8458	5036	7026	9205	10802	371	345	442	403	475	511	414	484	149	396	555	621	AADAC|AMEX60DD201001901|AMEX60DD301001901
AMEX60DD001915	57	54	107	179	124	118	96	102	19	24	16	33	54	55	29	32	4	12	25	22	P2RY14|AMEX60DD201001915
AMEX60DD001916	34	99	44	116	36	85	107	93	30	19	22	28	16	27	12	6	0	19	21	32	GPR171|AMEX60DD301001916
AMEX60DD001920	51	43	30	8	17	34	22	10	4	9	6	9	5	0	0	0	3	6	17	21	SIAH2|AMEX60DD103001920
AMEX60DD001919	0	0	0	6	9	7	0	0	0	0	0	0	0	0	0	0	0	0	0	0	PARPI_0000414 [nr]|MINDY4B [hs]|AMEX60DD301001919|MINDY4B
AMEX60DD001922	0	0	0	0	0	0	0	0	0	0	0	0	0	0	0	0	0	0	0	0	AMEX60DD301001922|AMEX60DD102001922
AMEX60DD001921	28	26	42	63	35	54	85	76	3	7	0	3	7	8	7	6	6	11	9	7	ERICH6|AMEX60DD201001921
MSTRG.4697	6328	6830	6513	6700	4440	3863	5741	5791	902	997	1006	1350	1435	1970	1460	1398	404	1204	1469	1274	SELENOT|AMEX60DD301001924|AMEX60DD102001924|FD755_014207 [nr]|SELENOT [hs]
MSTRG.4698	2572	2549	3662	2874	2847	2212	4319	3401	635	640	887	624	1052	697	464	389	128	451	991	850	SERP1|AMEX60DD301001927|AMEX60DD102001927
MSTRG.4700	1109	1507	1834	2178	1158	1577	1863	1744	332	453	751	1083	809	507	402	353	105	341	377	334	TSC22D2|AMEX60DD102001928|AMEX60DD301001928
MSTRG.4699	2650	2965	3772	3734	2552	2547	3711	3855	230	259	248	378	282	555	526	461	178	710	732	517	EIF2A [nr]|AMEX60DD301001925|EIF2A|AMEX60DD102001925|AMEX60DD201001925
AMEX60DD001936	4	0	0	0	0	0	0	0	0	0	0	0	0	0	0	0	0	0	0	0	AMEX60DD301001936|LOC109072201 [nr]
MSTRG.4701	2562	3101	3124	3611	2142	2021	3469	3050	568	752	771	478	443	577	565	507	180	566	699	635	LOC101388887 [nr]|COMMD2 [hs]|AMEX60DD201001939|COMMD2
MSTRG.4711	185	516	780	497	399	456	206	933	0	5	313	520	1804	56	43	52	0	0	0	33	TM4SF1|AMEX60DD201001945
MSTRG.4702	3081	3668	4280	5854	3379	4761	4863	4952	1099	1125	1462	1949	1316	1475	1071	980	354	1329	1633	1310	WWTR1|AMEX60DD301001940
AMEX60DD001948	0	0	0	0	0	0	0	0	0	0	0	0	0	0	0	0	0	0	0	0	AMEX60DD301001948
AMEX60DD001947	3	8	15	0	19	0	11	0	0	0	0	5	0	0	4	0	0	0	4	0	TM4SF18|AMEX60DD201001947
MSTRG.4703	10423	9446	27661	29101	33227	30110	57231	48276	6930	10204	9119	8080	4626	7933	8960	11397	4121	13703	14615	8668	PFN2|AMEX60DD201001932|CGPICR_009953 [nr]|PFN2 [hs]|AMEX60DD101001932
MSTRG.4704	1262	1145	1068	1314	956	1186	1515	1306	85	118	119	131	152	124	83	90	16	74	117	94	RNF13|AMEX60DD103001933|AMEX60DD301001933|PARPI_0000404 [nr]|RNF13 [hs]
MSTRG.4705	0	48	86	45	0	35	0	84	1	1	2	0	2	2	2	1	0	0	1	2	LOC107982656 [nr]|AMEX60DD301001934
MSTRG.4706	0	25	46	17	0	23	0	55	1	1	2	1	3	3	2	1	1	1	1	1	LOC116223618 [nr]|AMEX60DD301001935
MSTRG.4707	379	495	355	116	74	292	680	595	10	21	7	18	16	13	11	9	5	8	13	19	LOC115098864 [nr]|GGT1 [hs]|AMEX60DD201001941|AMEX60DD301001941
MSTRG.4708	0	0	0	0	0	0	0	0	0	0	0	0	0	0	0	0	0	0	0	0	MGC116491 [nr]|TM4SF4 [hs]|AMEX60DD201001942
MSTRG.4709	0	1	2	0	0	0	1	2	0	0	0	0	0	0	0	0	0	0	0	0	LOC102351696 [nr]|AMEX60DD201001943
MSTRG.4710	0	1	1	0	0	0	1	1	0	0	0	0	0	0	0	0	0	0	0	0	AMEX60DD201001944
AMEX60DD001946	12	6	39	13	0	25	19	20	0	0	0	0	0	14	7	0	0	0	0	0	LOC103065273 [nr]|CP [hs]|AMEX60DD301001946|CP|AMEX60DD201001946
MSTRG.4712	553	818	860	1058	707	919	1282	1243	41	40	37	48	41	93	80	86	30	119	105	84	HPS3|AMEX60DD301001949|AMEX60DD201001949
MSTRG.4713	18	19	22	35	19	19	38	41	0	0	2	1	2	5	4	6	0	2	2	4	HPS3|AMEX60DD201001950
AMEX60DD001961	1	1	9	8	2	0	5	9	0	0	0	1	1	0	1	1	1	1	1	1	AMEX60DD201001961
MSTRG.4720	52	64	293	212	91	168	236	288	1	1	1	2	2	3	1	1	0	2	4	2	LOC114595149 [nr]|AMEX60DD201001960
MSTRG.4730	2	2	30	9	21	32	22	32	0	0	1	0	1	1	1	0	0	0	0	0	HISAT2 Generated Gene
MSTRG.4718	5812	6727	5243	5763	4040	4456	12186	6325	544	919	745	789	840	564	356	275	69	385	754	675	GYG1|AMEX60DD103001957|AMEX60DD201001957|AMEX60DD102001957
MSTRG.4714	20118	21414	27016	27428	22839	28186	31832	34888	1438	1958	1830	1550	2622	3387	2585	2449	954	1650	1663	1620	AMEX60DD301001951|LOC115078221 [nr]|VWA5A [hs]|AMEX60DD201001951|LOC108799018 [nr]|AMEX60DD201001955
MSTRG.4715	0	0	0	1	0	0	0	0	0	0	0	0	0	0	1	2	1	1	0	1	AMEX60DD301001952
MSTRG.4716	0	0	0	0	0	0	1	0	0	0	0	0	0	0	0	0	0	0	0	0	AMEX60DD301001953
MSTRG.4717	503	493	706	674	532	677	848	873	0	5	0	4	8	11	10	8	2	7	6	6	AMEX60DD301001954|AMEX60DD201001954
MSTRG.4719	36	41	168	90	83	52	104	47	0	10	20	10	0	6	0	0	0	0	9	0	LOC107124661 [nr]|CPA3 [hs]|AMEX60DD301001959|LOC115657461 [nr]
MSTRG.4721	796	711	4142	2397	1251	1480	2712	1678	65	106	136	124	87	77	54	23	0	13	35	28	LOC115478661 [nr]|CPA3 [hs]|AMEX60DD301001958|CPB1 [hs]|AMEX60DD201001958
MSTRG.4729	117	52	338	352	393	298	1012	471	173	182	105	39	14	27	83	16	8	67	174	104	AGTR1|AMEX60DD301001963
MSTRG.4728	60	66	446	156	131	92	185	167	517	607	517	529	541	742	560	417	90	277	373	361	AMEX60DD301001973
MSTRG.4725	48	43	41	41	45	20	65	39	21	17	11	15	16	22	19	25	8	27	24	18	AMEX60DD201001977|AMEX60DD102001977
MSTRG.4726	0	0	0	0	0	0	2	0	0	0	0	0	0	0	0	0	0	0	0	1	AMEX60DD201001978
MSTRG.4727	0	1	0	0	1	2	0	1	0	0	0	0	0	1	1	0	0	0	1	0	AMEX60DD201001979
AMEX60DD001983	1	1	0	1	1	2	2	1	1	1	1	1	2	1	1	1	1	1	1	1	AMEX60DD301001983
AMEX60DD001984	17	19	32	27	17	18	23	23	0	0	1	1	2	1	1	1	0	0	1	1	AMEX60DD103001984
MSTRG.4724	2	0	0	8	9	2	0	2	0	0	0	1	0	6	6	3	0	7	0	4	HISAT2 Generated Gene
MSTRG.4722	578	706	1155	1395	788	1004	1148	866	182	119	147	179	85	208	318	368	112	463	354	289	HLTF|AMEX60DD103001956|AMEX60DD201001956|AMEX60DD301001956|AMEX60DD102001956|HLTF [hs]
MSTRG.4723	1	0	3	0	0	0	0	2	2	5	5	4	16	17	17	17	17	25	5	5	HISAT2 Generated Gene
AMEX60DD001991	53	34	0	43	23	19	21	24	0	0	0	0	0	0	0	0	0	0	0	0	LOC115478913 [nr]|PLSCR5 [hs]|AMEX60DD201001991
MSTRG.4731	13	16	151	155	82	93	112	111	0	2	2	0	1	2	4	4	2	0	0	1	AMEX60DD301002003
MSTRG.4732	229	1166	4880	5436	4786	3178	5359	4443	281	385	639	595	1465	1746	805	827	150	486	408	409	ITM2C|AMEX60DD201002001
MSTRG.4733	773	92	114	359	61	433	69	117	0	0	0	0	0	0	0	0	0	0	0	0	AMEX60DD201002002
AMEX60DD001992	99	97	75	116	35	81	32	34	0	0	11	6	38	7	6	5	0	2	0	3	PLSCR1|AMEX60DD301001992|PLSCR2 [nr]|PLSCR1 [hs]|LOC102175526 [nr]|AMEX60DD201001992
AMEX60DD001993	0	0	0	0	0	0	0	0	0	0	0	0	0	0	0	0	0	0	0	0	AMEX60DD301001993
MSTRG.4737	4321	4737	4685	5098	3266	3387	4972	5077	488	556	773	693	404	828	648	650	173	619	729	626	LOC104559581 [nr]|CAB39 [hs]|AMEX60DD201002004|EOD39_7673 [nr]|AMEX60DD301002004|LOC104042001 [nr]
MSTRG.4738	147	195	184	226	121	161	207	144	0	6	0	0	0	0	0	0	0	0	0	0	LOC104048291 [nr]|CAB39 [hs]|AMEX60DD301002005|E2I00_017242 [nr]|Z043_119407 [nr]|AMEX60DD201002005
MSTRG.4739	26	44	39	68	43	72	74	54	0	0	0	0	0	0	8	0	0	7	0	0	LOC568735 [nr]|AMEX60DD201002006|AMEX60DD301002006
MSTRG.4740	557	686	851	1059	563	864	951	686	0	0	0	0	0	0	0	0	0	0	0	0	LOC568735 [nr]|AMEX60DD301002007
MSTRG.4735	0	0	0	0	0	0	0	0	0	0	0	0	0	0	0	0	0	0	0	0	AMEX60DD301002009
MSTRG.4734	782	1142	2798	3119	1742	1772	2948	1969	366	423	462	466	301	782	539	303	111	440	496	363	PID1|AMEX60DD201002008
MSTRG.4736	345	440	454	359	457	575	394	325	20	32	23	38	34	80	47	48	6	58	66	55	DNER|AMEX60DD201002010|AMEX60DD103002010|AMEX60DD101002010|LOC104029755 [nr]|DNER [hs]|DNER [nr]|AMEX60DD301002010
MSTRG.4741	656	938	925	1851	687	1172	993	983	49	44	38	56	108	66	55	60	24	86	137	158	SLC16A14|AMEX60DD201002015|AMEX60DD301002015
AMEX60DD002022	230	416	469	592	291	393	664	514	33	40	43	50	67	85	66	85	30	72	61	59	LOC115383145 [nr]|AMEX60DD201002022
AMEX60DD002016	0	0	0	5	0	0	0	0	0	0	0	0	0	0	0	0	0	0	0	0	LOC112547415 [nr]|AMEX60DD301002016
AMEX60DD002017	0	0	0	2	0	0	0	0	0	0	0	0	0	0	0	0	0	0	0	0	AMEX60DD301002017
AMEX60DD002019	129	135	145	186	71	109	121	111	27	45	29	23	12	15	17	8	8	13	12	9	AMEX60DD201002019|AMEX60DD301002019
AMEX60DD002020	438	702	725	1037	500	903	1056	1042	48	71	68	41	28	89	82	67	28	55	66	62	ZBTB38|AMEX60DD201002020|AMEX60DD301002020
AMEX60DD002018	6	0	10	2	0	0	0	0	2	4	0	6	0	0	1	0	1	0	2	0	AMEX60DD201002018
AMEX60DD002024	0	18	10	40	21	15	14	0	0	0	0	5	0	0	7	0	0	0	0	0	LOC115098789 [nr]|AMEX60DD201002024|AMEX60DD301002024|LOC115479302 [nr]
AMEX60DD002026	0	0	0	0	0	0	0	0	0	0	0	0	0	0	0	0	0	0	0	0	GRK7|AMEX60DD301002026
MSTRG.4743	41	46	124	217	155	203	115	138	17	10	13	13	0	9	9	4	0	11	6	8	EOD39_3278 [nr]|PROS1 [hs]|AMEX60DD201002023|LOC115098791 [nr]|AMEX60DD103002023
MSTRG.4744	2072	2397	2340	2659	1725	2241	2272	2117	270	385	324	433	305	434	279	288	105	384	344	255	RNF7|AMEX60DD201002025|GW7_20195 [nr]
MSTRG.4742	68	51	121	195	64	85	190	165	4	9	10	5	12	14	19	18	8	16	16	13	RASA2|AMEX60DD301002021
MSTRG.4745	0	0	0	0	0	0	0	0	0	0	0	0	0	0	0	0	0	0	0	0	AMEX60DD301002011
MSTRG.4747	456	444	804	806	614	458	916	917	48	25	45	61	48	98	136	106	36	130	114	77	FBXO36|AMEX60DD301002014|AMEX60DD201002014
MSTRG.4746	3702	4635	5057	6614	3760	4985	6414	5803	252	233	258	332	286	450	414	337	142	391	454	331	TRIP12|AMEX60DD301002012|DR999_PMT16664 [nr]|TRIP12 [hs]|AMEX60DD103002013
MSTRG.4748	13209	14395	10649	11569	7106	7507	11930	11809	1794	2589	2075	1854	1656	1820	1394	1452	521	1796	2294	1694	ATP1B3.L [nr]|ATP1B3 [hs]|AMEX60DD201002027
MSTRG.4749	2265	2600	3189	4094	2565	3181	3793	3842	255	333	426	433	357	625	542	701	325	1117	799	597	TFDP2|AMEX60DD201002028|LOC108386904 [nr]|TFDP2 [hs]|AMEX60DD301002028
MSTRG.4755	17	21	15	36	18	18	40	41	0	0	0	2	0	0	0	2	0	0	0	0	XRN1|AMEX60DD301002037
MSTRG.4756	91	118	217	196	101	118	214	184	0	0	0	0	0	5	7	6	0	8	7	0	XRN1|AMEX60DD201002040
MSTRG.4750	0	0	0	0	0	0	0	0	0	0	0	0	0	0	0	0	0	0	0	0	AMEX60DD201002029
MSTRG.4754	73	78	113	253	62	134	128	133	2	0	8	0	0	4	8	15	7	13	15	19	GK5|AMEX60DD301002033
MSTRG.4751	94	147	223	207	129	182	291	227	46	29	42	50	47	66	66	84	46	109	115	76	AMEX60DD201002030
MSTRG.4752	30	49	124	209	81	137	146	148	5	0	9	6	11	11	8	10	4	7	9	11	LOC107604018 [nr]|AMEX60DD301002031
MSTRG.4753	117	191	405	430	166	260	298	328	21	11	47	28	34	62	43	52	18	31	62	57	AB205_0013370 [nr]|GK5 [hs]|AMEX60DD301002032
AMEX60DD002042	7	15	11	7	0	20	19	12	0	0	0	0	0	0	0	0	0	0	0	0	ATR|AMEX60DD301002042
MSTRG.4758	1197	1126	1026	868	698	637	967	941	123	207	148	155	294	330	262	336	79	327	278	147	AMEX60DD201002043|AMEX60DD301002043
MSTRG.4757	1339	1887	2309	2869	1728	1972	2642	2722	56	50	76	84	60	129	120	95	33	92	111	71	XRN1|AMEX60DD301002034|AMEX60DD301002035
MSTRG.4763	213	175	867	604	872	830	2321	847	342	221	233	226	288	421	292	190	55	96	147	150	PCOLCE2|AMEX60DD201002048|MONAX_5E042857 [nr]|PCOLCE2 [hs]
MSTRG.4760	2128	2331	2604	1917	1570	1450	1852	1992	175	252	229	297	280	378	362	309	128	503	456	365	LOC115457591 [nr]|MRPL24 [hs]|AMEX60DD103002046
MSTRG.4759	693	839	714	796	472	808	926	856	24	30	29	35	28	50	57	44	21	64	49	35	ATR|AMEX60DD301002041
MSTRG.4761	0	0	0	0	0	0	0	0	0	0	0	0	0	0	0	0	0	0	0	0	AMEX60DD301002044
MSTRG.4762	716	1001	710	871	393	432	716	594	27	39	63	51	96	62	41	30	0	15	43	48	PLS1|AMEX60DD301002045|AMEX60DD201002045
AMEX60DD002050	59	87	164	185	54	33	131	51	4	0	0	0	0	9	9	9	4	9	9	0	PAQR9|AMEX60DD301002050|AMEX60DD201002050
AMEX60DD002051	0	0	0	0	0	0	0	0	0	0	0	0	0	0	0	0	0	0	0	0	PAQR9|AMEX60DD301002051
MSTRG.4764	371	506	742	693	616	644	879	948	81	102	121	114	87	143	155	132	53	174	150	103	TRPC1 [hs]|AMEX60DD201002047|TRPC1|AMEX60DD301002047
MSTRG.4765	95	58	1049	679	997	992	3043	843	25	22	33	35	48	58	21	11	9	9	12	16	PCOLCE2|AMEX60DD301002049|PCOLCE2.L [nr]|PCOLCE2 [hs]
AMEX60DD002059	57	95	104	72	96	137	169	139	53	44	66	61	39	51	42	37	17	66	30	17	AMEX60DD201002059
AMEX60DD002060	2	0	7	0	0	0	0	0	0	0	0	0	0	0	0	0	0	0	0	0	AMEX60DD301002060
MSTRG.4766	6	7	7	0	0	3	5	3	1	0	0	0	0	0	0	0	0	0	0	0	LOC115088534 [nr]|HARBI1 [hs]|AMEX60DD201002055
MSTRG.4767	1689	2102	3634	3180	3450	3445	3609	3731	21	46	45	51	66	177	248	190	100	154	87	57	CHST2 [nr]|AMEX60DD301002056
MSTRG.4769	2776	3029	3159	3265	1976	2291	4239	3885	365	465	500	332	261	629	416	459	180	657	729	600	DIPK2A|AMEX60DD301002065|AMEX60DD201002065
MSTRG.4770	118	41	81	53	52	53	59	77	963	1708	1850	2065	725	509	357	240	101	484	644	456	LOC310926 [nr]|AMEX60DD201002070
MSTRG.4768	557	234	335	216	201	347	194	371	131	240	262	378	132	106	88	67	23	109	139	125	OJAV_G00236990 [nr]|AMEX60DD201002069
MSTRG.4771	10264	16863	21965	13308	16204	11206	13721	15189	1050	1354	1898	2322	3592	5183	3487	3653	1343	4128	4747	3699	HSP70 [nr]|HSPA8 [hs]|AMEX60DD201002074
AMEX60DD002094	6	17	46	11	62	68	187	134	3	2	0	0	0	2	0	0	0	1	0	0	LOC103282875 [nr]|HARBI1 [hs]|AMEX60DD301002094
AMEX60DD002095	22	40	44	14	56	34	196	105	5	2	4	0	2	2	0	0	0	4	2	2	LOC114595149 [nr]|AMEX60DD301002095
MSTRG.4772	501	690	1247	1618	680	854	1545	1375	48	60	38	46	46	80	57	69	25	52	69	55	AMEX60DD301002052|LOC115370421 [nr]|AMEX60DD201002052
MSTRG.4773	805	935	888	961	725	981	964	960	31	43	49	45	40	45	47	49	14	55	74	64	U2SURP|AMEX60DD201002053|AMEX60DD301002053
MSTRG.4775	61	97	76	62	52	50	46	88	0	0	0	2	10	0	0	0	0	0	0	0	AMEX60DD301002100|AMEX60DD201002100
AMEX60DD002101	5	21	5	1	5	5	0	9	0	0	3	1	0	0	0	0	0	0	0	0	AMEX60DD301002101
MSTRG.4776	30	25	81	100	92	61	129	106	4	0	6	11	0	11	11	21	11	21	17	15	AMEX60DD301002108|AMEX60DD201002108
MSTRG.4777	51	29	23	37	23	24	31	49	28	46	37	45	60	75	59	76	20	87	74	32	AMEX60DD301002109
MSTRG.4774	1299	1484	1174	1134	561	661	948	912	165	271	297	307	264	312	186	216	57	275	335	280	PARL|AMEX60DD301002099
MSTRG.4778	3306	3901	9074	8228	12055	14964	36961	21799	542	425	553	625	545	629	395	404	162	836	999	792	PLOD2|AMEX60DD301002096|AMEX60DD201002096
MSTRG.4779	13	27	79	75	120	181	379	198	0	2	2	1	0	3	2	1	0	6	6	4	PLOD2|AMEX60DD201002097
MSTRG.4780	1613	1589	875	10542	505	4192	5997	1457	998	1452	1287	1077	795	660	523	300	50	454	872	1386	ROHU_001730 [nr]|AMEX60DD301002112
AMEX60DD002110	31	49	121	109	109	84	85	161	0	0	0	0	0	0	0	7	0	0	0	0	ANKMY1|AMEX60DD301002110|AMEX60DD201002110
MSTRG.4781	10941	13332	6763	18528	5871	10313	12642	7485	2441	2754	2622	3283	3189	2017	1534	1247	261	1767	3448	4560	LOC109974404 [nr]|AMEX60DD301002113|AMEX60DD201002113
MSTRG.4782	2868	10127	4162	8463	4039	8736	4673	5331	698	631	534	615	502	367	304	264	46	340	758	965	LOC102940281 [nr]|AMEX60DD301002114|LOC115082697 [nr]
MSTRG.4783	10	3603	2015	6	1228	1834	3	1912	0	0	6	0	5	0	0	0	0	0	0	4	LOC115082697 [nr]|AMEX60DD201002115
MSTRG.4786	27	36	20	41	19	25	12	13	0	0	0	0	0	0	0	0	0	0	0	0	AMEX60DD301002118|AIRE|AMEX60DD103002118|AIRE [nr]|LOC112112171 [nr]|AIRE [hs]
MSTRG.4784	4015	6941	5636	10773	4142	8435	9307	8505	554	604	586	662	807	645	534	335	81	393	636	876	LOC115082692 [nr]|AMEX60DD201002116|AMEX60DD301002116|USP8 [hs]|LOC115400030 [nr]
MSTRG.4785	0	0	0	0	0	0	0	0	0	0	0	0	0	0	0	0	0	0	0	0	AMEX60DD301002117
MSTRG.4790	2300	3169	2967	3609	1946	2411	3413	3017	335	379	539	462	350	495	502	450	160	380	517	464	SCLY|AMEX60DD201002124|AMEX60DD301002124|VMD2 [nr]|SCLY [hs]|AMEX60DD102002124
MSTRG.4791	0	0	0	0	0	0	0	0	0	0	0	0	0	1	0	1	1	0	1	0	AMEX60DD201002125
AMEX60DD002133	1	0	0	0	0	0	0	0	1	0	1	1	0	0	1	0	0	0	0	0	AMEX60DD201002133
MSTRG.4792	0	0	0	0	0	0	0	0	0	0	0	0	0	0	0	0	0	0	0	0	AMEX60DD301002130
MSTRG.4793	108	36	132	145	104	33	100	46	6	9	17	16	14	17	10	7	4	6	13	9	LOC104078572 [nr]|AMEX60DD201002131
AMEX60DD002135	2	0	1	2	0	0	0	2	0	0	0	0	0	1	0	0	0	0	0	0	AMEX60DD301002135
MSTRG.4794	3900	3574	4705	4320	3142	2922	4187	4187	245	284	352	382	351	633	402	605	168	545	426	388	ATP6V1H|AMEX60DD102002127|LOC102866574 [nr]|ATP6V1H [hs]|AMEX60DD201002127
MSTRG.4795	1230	1361	1049	1091	1438	1737	2740	2694	85	98	71	33	15	35	71	154	103	805	305	142	EPHA4|AMEX60DD301002138
MSTRG.4788	0	0	0	0	0	0	1	0	0	0	0	0	0	0	1	0	0	0	0	0	AMEX60DD301002120
MSTRG.4789	274	443	297	949	346	776	637	517	11	0	17	26	25	32	21	17	0	6	19	19	LOC102364558 [nr]|AMEX60DD301002121|LOC115098937 [nr]|SP140 [hs]|SP100 [hs]|AMEX60DD201002121
MSTRG.4787	525	1367	642	1806	678	1323	1241	1249	238	54	249	103	190	130	118	85	20	92	210	277	LOC112543511 [nr]|AMEX60DD301002119
MSTRG.4796	2427	4975	1943	5006	2945	3875	4522	3685	922	633	560	869	450	395	551	382	65	652	1398	2101	LOC109109234 [nr]|AMEX60DD201002142
AMEX60DD002144	7	19	10	16	12	56	26	14	0	0	0	0	4	4	0	0	0	3	0	4	LOC115478843 [nr]|AMEX60DD201002144
MSTRG.4797	979	2121	1294	3741	1081	2203	2790	2114	667	450	313	483	352	254	195	186	36	317	558	923	LOC114814616 [nr]|AMEX60DD201002143
MSTRG.4802	4596	5347	4889	5825	3626	3803	5157	5518	562	478	492	719	710	667	663	539	194	718	933	905	AGFG1|AMEX60DD301002140|AMEX60DD201002140
MSTRG.4803	0	0	0	0	1	0	0	0	0	0	0	0	0	0	0	0	0	0	0	0	AGFG1|AMEX60DD301002141
MSTRG.4799	92	71	67	48	45	50	82	52	7	32	22	28	11	11	17	5	0	12	17	26	LOC115082694 [nr]|USP18 [hs]|AMEX60DD301002145
MSTRG.4800	0	11	5	4	6	10	5	7	2	0	0	0	0	3	2	2	0	0	0	0	AMEX60DD201002146
MSTRG.4801	390	395	291	243	112	124	235	265	9	17	13	25	10	15	9	9	4	12	41	71	TM4SF20|AMEX60DD201002149|TM4SF20.L [nr]|TM4SF20 [hs]
MSTRG.4798	1501	2375	1688	3273	1801	2827	2933	2694	368	276	318	473	376	289	253	244	46	387	663	800	LOC115082697 [nr]|AMEX60DD301002147
MSTRG.4805	1033	1015	764	940	514	658	1046	1022	119	189	143	137	170	118	86	84	35	74	116	129	RHBDD1|AMEX60DD201002157|AMEX60DD301002157
AMEX60DD002163	3	7	13	15	13	13	0	11	0	0	0	0	0	0	0	0	0	0	0	0	AMEX60DD201002163
AMEX60DD002164	6	13	34	34	15	12	17	14	12	0	10	0	0	3	0	4	0	3	0	3	N/A|AMEX60DD201002164
MSTRG.4810	2621	2972	3074	3388	1982	2159	2900	3042	345	341	346	333	347	363	392	375	136	487	542	492	MFF|AMEX60DD301002150|AMEX60DD201002150|EI555_002785 [nr]|MFF [hs]|AMEX60DD102002150|AMEX60DD103002150|LOC115098464 [nr]|AMEX60DD101002150
MSTRG.4811	7	19	21	51	26	51	41	48	0	0	0	0	0	0	0	0	0	0	0	0	DOCK10.S [nr]|DOCK10 [hs]|AMEX60DD201002168
MSTRG.4813	23	13	20	94	65	88	72	102	0	0	0	0	0	0	0	0	0	0	0	0	DOCK10|AMEX60DD301002169|AMEX60DD201002169
MSTRG.4807	0	0	2	0	4	0	0	5	0	0	0	0	0	0	0	0	0	0	0	0	IRS1 [nr]|AMEX60DD301002159|IRS1|AMEX60DD201002159
MSTRG.4808	4	13	18	14	0	0	11	14	0	0	6	6	0	0	0	0	8	20	10	13	AMEX60DD201002160|AMEX60DD301002160
MSTRG.4806	904	1389	1201	1467	1016	1174	1380	1239	188	348	268	107	74	165	140	144	75	277	158	92	IRS1|AMEX60DD201002158
MSTRG.4809	532	614	550	698	338	533	721	700	29	42	63	53	55	37	40	40	10	40	65	68	LOC113114959 [nr]|RHBDD1 [hs]|AMEX60DD201002161|AMEX60DD301002161
MSTRG.4814	196	236	482	604	369	506	818	561	51	55	55	68	85	106	81	90	0	26	43	60	AB205_0014980 [nr]|DOCK10 [hs]|AMEX60DD201002170|DOCK10|AMEX60DD301002170
MSTRG.4812	70	56	206	393	246	291	499	304	0	0	0	0	0	24	30	22	0	8	10	11	DOCK10|AMEX60DD301002166|AMEX60DD301002167
AMEX60DD002179	35	41	70	64	50	36	62	58	5	0	8	10	8	7	0	3	0	4	3	4	FAM124B [nr]|AMEX60DD301002179|FAM124B|AMEX60DD201002179
MSTRG.4815	8151	9689	9749	10136	6546	7714	10062	10084	1162	1133	1362	1122	1430	2176	1697	1672	678	2211	2526	2296	CUL3|AMEX60DD102002177|AMEX60DD301002177
MSTRG.4816	0	0	0	0	0	0	0	0	0	0	0	0	0	0	0	0	0	0	0	0	AMEX60DD301002178
MSTRG.4817	3408	3294	4736	5121	4892	4694	7515	6837	409	416	521	564	514	676	576	797	226	744	775	563	SERPINE2|AMEX60DD201002185
MSTRG.4819	0	0	0	0	1	0	0	0	0	0	0	0	0	1	0	1	0	1	0	0	AMEX60DD201002183
MSTRG.4818	1288	1304	1152	1398	793	912	1584	1753	95	230	206	186	199	203	136	123	46	112	136	107	LOC115478721 [nr]|PRSS16 [hs]|AMEX60DD102002182|AMEX60DD201002182|LOC115098998 [nr]|AMEX60DD301002182
MSTRG.4820	35	32	22	26	14	14	48	39	7	2	9	5	4	2	2	1	2	2	2	2	AB205_0023860 [nr]|AMEX60DD301002184
MSTRG.4821	1358	1299	670	815	388	450	582	832	124	101	111	116	121	99	117	93	17	90	213	235	AMEX60DD301002188
MSTRG.4824	154	154	674	537	962	291	314	270	53	102	490	549	882	766	250	147	17	26	30	42	SCG2|AMEX60DD201002189
MSTRG.4825	0	0	0	0	0	0	0	0	0	0	0	0	0	0	0	0	0	0	0	0	AMEX60DD301002190
MSTRG.4826	0	0	1	0	0	0	0	0	0	0	0	1	0	0	0	1	1	0	0	0	AMEX60DD201002191
MSTRG.4822	3597	3502	2017	2008	1081	1233	1761	2131	115	140	165	201	229	192	105	107	43	106	221	295	AP1S3 [nr]|AMEX60DD301002187|AP1S3|AMEX60DD201002187
MSTRG.4823	4059	4985	3563	3803	2580	2758	3605	3571	353	455	509	403	433	480	396	378	103	305	393	420	WDFY1|AMEX60DD201002186|AMEX60DD102002186|FD754_005736 [nr]|WDFY1 [hs]
AMEX60DD002198	0	0	0	0	0	0	0	0	0	0	0	0	0	0	0	0	0	0	0	0	LOC101426031 [nr]|KIF1A [hs]|AMEX60DD201002198
AMEX60DD002199	0	0	0	0	0	0	5	17	0	0	0	0	0	0	0	0	0	0	0	0	KIF1A|AMEX60DD201002199|AMEX60DD301002199
AMEX60DD002200	0	0	0	0	0	0	0	0	0	0	0	0	0	0	0	0	0	0	0	0	AMEX60DD301002200
AMEX60DD002201	0	0	0	0	0	0	0	0	0	0	0	0	0	0	0	0	0	0	0	0	AMEX60DD301002201
AMEX60DD002202	0	0	0	0	0	0	5	0	0	0	0	0	0	0	0	0	0	0	0	0	LOC104487261 [nr]|KIF1A [hs]|AMEX60DD201002202|AMEX60DD301002202
MSTRG.4828	624	753	585	566	437	456	610	637	35	52	70	54	83	78	37	52	30	70	48	43	DNTS_027007 [nr]|ACSL3 [hs]|AMEX60DD201002193|LOC104618778 [nr]|AMEX60DD301002193|ACSL3|EOD39_8125 [nr]|PARPI_0014716 [nr]|CELAPHUS_00014991 [nr]|ACSL3.S [nr]
MSTRG.4829	5	5	6	2	8	0	0	4	0	0	0	0	1	0	1	1	2	1	0	1	AMEX60DD201002194
MSTRG.4830	258	361	541	580	447	616	724	651	21	34	31	22	25	48	27	16	7	29	22	18	E1301_TTI003913 [nr]|LOC340211 [hs]|AMEX60DD201002195
AMEX60DD002206	0	0	0	0	0	0	0	0	0	0	0	0	0	0	0	0	0	0	0	0	LOC115478696 [nr]|AMEX60DD201002206
AMEX60DD002207	0	0	0	0	0	0	0	0	0	0	0	0	0	0	0	0	0	0	0	0	AMEX60DD301002207
AMEX60DD002208	0	0	3	9	2	0	3	0	0	0	0	0	0	0	0	0	0	0	0	0	AMEX60DD201002208
AMEX60DD002219	1	2	0	0	0	0	0	0	0	0	0	0	0	0	0	0	0	0	0	0	AMEX60DD301002219
AMEX60DD002223	1	0	0	0	0	0	0	0	0	0	0	0	0	0	0	0	0	0	0	0	AMEX60DD301002223
MSTRG.4832	0	0	0	0	0	0	0	0	0	0	0	0	0	0	0	0	0	0	0	0	AMEX60DD201002217
MSTRG.4833	0	0	0	0	0	0	9	0	0	0	0	0	0	0	0	0	0	0	0	0	AMEX60DD201002218
MSTRG.4831	611	694	580	479	508	464	771	747	58	75	46	80	87	137	94	117	27	132	140	116	SNED1|AMEX60DD201002216|AMEX60DD301002216|SNED1.L [nr]|SNED1 [hs]|SNED1 [nr]|AMEX60DD102002216
AMEX60DD002228	1	0	0	0	0	0	1	0	0	0	0	0	0	0	0	0	0	0	0	0	AMEX60DD201002228
MSTRG.4841	5	3	4	6	1	1	1	4	35	75	87	127	22	19	18	14	4	22	26	22	BAYA_14209 [nr]|AMEX60DD301002234
MSTRG.4837	848	1417	1496	1478	750	1159	1063	1078	26	42	54	56	45	43	41	29	11	36	48	52	BOK|AMEX60DD201002229
MSTRG.4834	1359	1729	1254	1269	640	746	1090	1086	68	96	127	115	89	65	40	41	12	53	85	71	ING5 [nr]|D2HGDH [hs]|AMEX60DD201002221|AMEX60DD301002221|D2HGDH|AMEX60DD102002221
MSTRG.4835	10	35	27	32	9	26	12	9	62	75	50	22	30	107	55	54	25	28	44	71	HISAT2 Generated Gene
MSTRG.4836	3315	3640	3958	4675	2813	2829	4442	4375	700	791	956	936	974	1217	1065	915	337	1350	1471	1115	DTYMK [nr]|AMEX60DD201002222
MSTRG.4843	31	46	48	71	23	22	30	22	0	0	0	0	0	0	0	0	0	0	0	0	HISAT2 Generated Gene
MSTRG.4842	2788	3358	4092	4739	3667	4184	6321	5964	223	210	269	279	248	287	204	258	94	363	372	280	FARP2 [nr]|AMEX60DD201002236
MSTRG.4846	2123	2478	2943	2580	2175	2002	2441	2674	246	216	322	250	242	563	238	331	160	430	276	220	STK25|AMEX60DD201002230|AMEX60DD301002230|AMEX60DD103002230|STK25 [nr]|AMEX60DD102002230|STK25 [hs]|AMEX60DD201002233
MSTRG.4847	0	2	0	1	0	0	0	0	0	1	1	1	1	1	1	1	0	1	1	0	AMEX60DD201002231
MSTRG.4848	0	0	0	0	0	0	0	1	0	0	0	0	0	0	0	0	0	0	0	0	LOC115089817 [nr]|AMEX60DD201002232
AMEX60DD002235	62	96	55	80	21	42	44	48	6	6	8	3	5	5	3	4	0	0	6	5	FARP2|AMEX60DD201002235
MSTRG.4849	771	792	1130	1276	911	1304	1740	1450	5	2	0	3	13	15	16	10	4	7	15	10	AB205_0138780 [nr]|HDLBP [hs]|AMEX60DD201002242
MSTRG.4850	1451	2011	1945	2285	1598	1828	2464	2332	222	176	271	281	238	304	232	279	112	443	434	325	SEPTIN2|AMEX60DD301002239|AMEX60DD102002239|LOC101880542 [nr]|SEPTIN2 [hs]|AMEX60DD201002239
MSTRG.4851	0	0	0	0	0	0	0	0	0	0	0	0	0	0	0	0	0	0	0	0	DNAJC13 [nr]|AMEX60DD201002240
MSTRG.4838	1319	1538	1678	1578	1402	1817	1838	2052	88	81	104	106	104	89	87	61	28	88	124	103	ATG4B|AMEX60DD103002224|AMEX60DD102002224|AMEX60DD301002224|ATG4B [nr]|AMEX60DD101002224
MSTRG.4839	0	0	0	0	0	0	0	0	0	1	0	0	0	0	1	0	0	0	0	0	AMEX60DD301002225
MSTRG.4840	608	854	543	562	256	316	241	333	20	32	29	30	34	14	12	13	7	9	26	27	THAP4|AMEX60DD201002226|AMEX60DD301002226|LOC101342365 [nr]|THAP4 [hs]
MSTRG.4845	92	97	60	68	15	43	70	28	6	3	3	3	10	9	5	3	2	8	11	6	AMEX60DD301002237
MSTRG.4844	361	320	527	643	330	640	795	773	18	26	13	11	20	20	12	19	2	16	27	18	LOC106490213 [nr]|FARP2 [hs]|AMEX60DD102002238
MSTRG.4861	77250	81012	107710	114424	90542	120492	174479	129537	2257	3118	4318	3394	3226	3431	2780	2021	889	1897	2599	2596	AMEX60DD301002243|HDLBP|AMEX60DD201002243|ASZ78_003617 [nr]|HDLBP [hs]
AMEX60DD002249	1	2	6	2	1	1	1	3	1	1	1	1	2	2	2	2	2	3	1	1	AMEX60DD201002249
MSTRG.4852	8	13	16	10	6	18	14	13	2	2	4	1	3	10	4	8	5	14	6	6	AMEX60DD201002251
MSTRG.4856	1545	2097	2075	2000	1438	1450	1925	2128	508	589	655	337	537	1631	2494	1516	916	1717	1133	1330	RNF168|AMEX60DD201002252|AMEX60DD103002252
AMEX60DD002245	59	53	100	109	47	168	154	107	4	0	6	0	7	9	0	5	0	0	4	3	ANO7|AMEX60DD301002245|AMEX60DD201002245
MSTRG.4859	23	23	84	23	91	37	76	103	14	8	28	18	13	15	29	105	31	77	0	9	AMEX60DD301002259|TM4SF19 [nr]|TM4SF5 [hs]|AMEX60DD201002259
AMEX60DD002267	311	490	285	285	272	349	323	175	0	0	0	0	0	0	0	0	0	0	0	0	LOC115099495 [nr]|GAL3ST2 [hs]|AMEX60DD201002267|AMEX60DD301002267|LOC106900805 [nr]
MSTRG.4857	1016	1219	1132	1365	867	926	1300	1333	107	133	134	122	87	145	153	176	54	175	205	153	UBXN7|AMEX60DD201002257|AMEX60DD301002257
MSTRG.4858	274	221	148	211	193	284	405	338	0	4	2	3	3	2	4	3	0	2	4	1	HISAT2 Generated Gene
MSTRG.4853	4960	6709	8165	8385	6237	7939	9118	8512	548	628	760	529	480	550	490	505	193	568	679	505	PPP1R7 [nr]|AMEX60DD102002246|PPP1R7|AMEX60DD201002246|AMEX60DD301002246
MSTRG.4854	374	621	998	1034	511	748	719	785	42	42	53	40	23	46	65	65	30	90	77	52	DR999_PMT13586 [nr]|PASK [hs]|AMEX60DD301002247|PASK|AMEX60DD201002247|PASK [nr]
MSTRG.4855	75	210	177	168	121	180	237	137	2	5	4	1	5	1	3	2	1	3	3	3	LOC105357518 [nr]|AMEX60DD201002248
AMEX60DD002270	0	7	8	0	8	8	5	8	0	0	0	0	0	0	0	0	0	0	0	0	AMEX60DD301002270
AMEX60DD002269	0	5	0	5	0	7	5	10	0	6	0	3	0	0	0	0	3	0	0	0	DR999_PMT13636 [nr]|AQP12B [hs]|AMEX60DD201002269
MSTRG.4860	3839	5023	7606	8561	5412	6119	7876	8874	1331	1481	1745	1647	2090	2143	1898	1776	690	1716	1980	2027	AMEX60DD301002271
AMEX60DD002279	0	0	0	0	0	0	0	0	0	0	0	0	0	0	0	0	0	0	0	0	PASK [nr]|AMEX60DD301002279
AMEX60DD002280	19	2	5	3	2	14	12	11	9	7	4	3	3	2	6	11	1	17	9	2	LOC102456868 [nr]|AMEX60DD301002280
AMEX60DD002282	8	24	23	12	9	15	15	13	0	0	0	0	0	0	0	0	0	0	0	0	LOC106511726 [nr]|AMEX60DD201002282
MSTRG.4867	127	129	301	337	181	238	296	358	0	0	0	4	0	0	6	0	0	0	0	0	PAK2|AMEX60DD201002273
MSTRG.4868	3	0	0	0	0	0	0	0	0	0	0	0	0	0	0	0	0	0	0	0	AMEX60DD301002274
MSTRG.4863	0	0	0	0	0	0	0	0	0	0	0	0	0	0	0	0	0	0	0	0	AMEX60DD201002277
MSTRG.4864	0	3	0	0	0	1	3	2	0	0	0	0	0	0	0	0	0	0	0	0	PARPI_0000414 [nr]|MINDY4B [hs]|AMEX60DD301002278
MSTRG.4862	48	70	130	195	90	123	137	150	0	0	0	0	0	0	0	0	0	0	2	0	Y1Q_0014088 [nr]|PAK2 [hs]|AMEX60DD301002276
MSTRG.4865	290	379	736	861	535	669	776	945	1	0	3	4	4	10	7	5	0	3	9	10	HISAT2 Generated Gene
MSTRG.4866	2	1	3	8	7	3	7	8	0	0	0	0	0	0	0	0	0	1	0	2	EOD39_11143 [nr]|AMEX60DD301002272
MSTRG.4870	60	41	314	208	156	203	220	223	10	9	27	22	28	73	30	23	4	14	8	6	NRROS [nr]|AMEX60DD201002292
MSTRG.4869	72	55	322	331	219	207	321	279	5	11	16	22	22	76	28	19	4	12	10	6	NRROS|AMEX60DD201002290|NRROS [nr]
MSTRG.4871	1149	1386	2004	1403	1608	1972	1906	2103	78	121	144	108	116	141	91	60	27	58	94	100	PIGX|AMEX60DD201002285|AMEX60DD301002285
MSTRG.4874	217	187	184	142	131	135	236	157	11	22	12	11	3	22	10	6	8	16	14	9	CEP19|AMEX60DD201002288|AMEX60DD301002288
MSTRG.4875	0	25	0	26	0	0	0	27	0	0	0	0	0	0	0	0	0	0	0	0	AMEX60DD301002289
MSTRG.4872	16	27	15	13	4	6	21	14	14	6	12	12	8	15	13	7	1	14	18	12	AMEX60DD301002286
MSTRG.4873	33	52	137	49	58	105	55	97	0	4	2	3	5	3	4	2	2	0	5	11	AMEX60DD301002287
MSTRG.4876	0	2	0	0	0	4	0	0	0	0	1	0	0	0	0	0	0	0	0	0	AMEX60DD301002293
MSTRG.4877	1078	1194	694	1184	561	790	1013	895	132	141	168	131	108	151	136	133	52	161	193	189	FBXO45|AMEX60DD201002294
MSTRG.4878	379	545	379	361	249	231	355	294	56	52	56	30	44	89	73	62	32	119	98	73	WDR53|AMEX60DD301002295
AMEX60DD002304	1	4	10	9	3	4	22	3	0	0	0	0	0	0	0	0	0	0	0	0	AMEX60DD301002304
AMEX60DD002300	0	0	7	0	0	0	0	0	0	0	0	0	0	0	0	0	0	0	0	0	LOC108786104 [nr]|LTF [hs]|AMEX60DD201002300|TF-A [nr]
AMEX60DD002301	1	0	0	0	0	3	0	0	0	0	0	0	0	0	0	0	0	0	0	0	AMEX60DD301002301
MSTRG.4879	2410	2724	2555	2807	1625	1968	3269	2582	216	345	306	285	342	363	260	269	103	293	343	245	SRPRB|AMEX60DD201002303|CIB84_006855 [nr]|SRPRB [hs]|AMEX60DD103002303
MSTRG.4880	337	385	585	645	236	469	441	488	36	80	77	96	244	164	89	63	19	19	32	46	SLCO2A1|AMEX60DD201002307|AMEX60DD301002307
AMEX60DD002311	2	0	0	1	0	0	0	0	0	0	0	0	0	0	0	0	0	0	0	0	LOC115478516 [nr]|AMEX60DD201002311
AMEX60DD002313	50	31	176	0	138	64	99	141	2	2	0	0	2	6	2	4	3	5	2	0	LOC105357518 [nr]|AMEX60DD201002313
MSTRG.4881	703	858	1887	1833	1490	1496	1618	1229	674	1387	1218	1150	1565	956	725	596	185	492	574	328	AMOTL2|AMEX60DD201002314
MSTRG.4882	337	422	951	357	512	339	293	904	130	119	113	120	219	422	276	260	136	350	185	133	AMEX60DD201002315
MSTRG.4883	14	9	8	11	16	2	9	30	15	15	18	15	25	24	44	14	18	26	37	16	AMEX60DD201002316
MSTRG.4885	27706	34109	19798	9622	70855	32649	24440	27947	139	203	383	301	1788	1203	1927	1049	141	318	410	90	TF-A [nr]|AMEX60DD201002298|TF [nr]|LTF [hs]|AMEX60DD301002298|AMEX60DD101002298|AMEX60DD102002298|PARPI_0000238 [nr]|TF [hs]
MSTRG.4886	63	87	106	15	530	92	65	181	39	91	151	108	530	370	761	428	40	48	58	28	AMEX60DD201002299|AMEX60DD301002299
MSTRG.4884	1339	1385	2095	2017	1592	1560	2249	2147	112	150	189	197	132	147	203	240	100	278	240	208	RYK|AMEX60DD301002309
AMEX60DD002322	61	115	29	18	10	20	14	15	0	0	0	3	0	5	0	0	0	8	6	6	KY|AMEX60DD301002322
AMEX60DD002320	31	15	91	228	0	6	21	5	74	93	53	77	32	19	5	0	0	0	8	8	LOC115099385 [nr]|KY [hs]|AMEX60DD301002320|KY|AMEX60DD201002320
AMEX60DD002321	0	0	0	0	0	0	0	0	0	0	0	0	0	0	0	0	0	0	0	0	AMEX60DD301002321
AMEX60DD002319	140	231	211	152	156	199	201	175	11	11	19	9	6	16	24	13	6	22	12	9	CEP63|AMEX60DD201002319|AMEX60DD102002319
MSTRG.4888	29	18	13	38	12	17	23	17	0	0	0	0	0	0	0	0	0	0	0	0	LOC110202030 [nr]|ZNF525 [hs]|AMEX60DD301002335
MSTRG.4889	1	3	0	6	4	4	3	8	0	1	0	1	0	0	0	1	0	0	1	1	AMEX60DD301002336
MSTRG.4895	74	94	120	110	68	60	110	116	0	0	0	6	12	13	0	0	0	17	0	0	BANF1.S [nr]|BANF1 [hs]|AMEX60DD201002337
AMEX60DD002338	2	3	1	8	0	1	2	1	0	1	0	0	0	1	0	0	0	0	0	0	AMEX60DD201002338
MSTRG.4890	3	4	9	5	6	6	17	21	4	2	4	3	5	8	6	6	1	3	5	8	AMEX60DD301002340
MSTRG.4891	1	0	5	1	7	2	6	5	0	0	0	0	0	1	1	0	1	0	1	1	AMEX60DD301002341
MSTRG.4892	1	2	4	4	5	2	7	3	5	3	5	4	7	8	5	5	1	3	7	5	AMEX60DD301002342
AMEX60DD002350	2	0	0	1	0	0	3	1	0	0	0	0	0	0	0	0	0	1	0	0	AMEX60DD201002350
AMEX60DD002351	3	12	6	5	5	2	46	7	0	0	1	1	3	1	2	1	1	1	1	0	AMEX60DD201002351
MSTRG.4887	6	5	0	23	8	6	0	0	0	5	47	55	204	35	6	7	0	0	0	0	LOC105903790 [nr]|AMEX60DD201002348
MSTRG.4893	192	274	211	143	242	219	164	253	22	25	26	17	8	0	29	17	0	42	40	10	EPHB1|AMEX60DD201002331|LOC115478342 [nr]|EPHB1 [hs]|AMEX60DD101002331
MSTRG.4894	0	0	0	0	0	0	0	0	0	0	0	0	0	0	0	0	0	0	0	0	AMEX60DD301002332
AMEX60DD002362	0	0	0	0	0	0	0	0	0	0	0	0	0	0	0	0	0	0	0	0	A4GNT|AMEX60DD201002362
AMEX60DD002363	0	1	0	1	0	0	0	0	0	1	0	0	0	0	0	0	0	0	0	1	AMEX60DD201002363
AMEX60DD002364	1	0	3	0	0	0	0	0	0	1	0	0	1	0	1	1	3	4	0	0	LOC115635630 [nr]|AMEX60DD201002364|XELAEV_18031350MG [nr]
AMEX60DD002359	20	20	40	81	36	37	24	35	4	6	12	7	8	3	6	0	4	0	7	5	LOC115099569 [nr]|A4GNT [hs]|AMEX60DD201002359
AMEX60DD002372	11	12	25	33	24	18	44	27	0	0	0	0	0	0	3	0	0	0	0	0	AMEX60DD201002372|DZIP1L [nr]|AMEX60DD301002372
MSTRG.4897	27	46	44	75	86	51	67	85	0	0	0	0	0	0	4	0	7	0	0	0	DZIP1L|AMEX60DD201002371
MSTRG.4896	2668	1701	1976	4445	674	1890	3694	3580	330	289	601	542	581	457	347	249	48	200	408	619	LOC115463686 [nr]|A4GNT [hs]|AMEX60DD301002357|AMEX60DD201002357
MSTRG.4899	980	1198	344	319	203	229	346	562	26	23	14	5	46	21	25	29	12	33	83	93	SOX14|AMEX60DD201002376
MSTRG.4900	501	461	517	535	322	318	514	544	66	99	76	109	121	138	90	149	48	176	223	134	UBE2L3 [nr]|AMEX60DD301002377
MSTRG.4898	292	310	504	437	430	584	556	719	8	9	12	8	8	32	37	28	10	51	37	21	DZIP1L|AMEX60DD301002373
AMEX60DD002379	6	12	8	21	3	9	35	8	2	0	0	0	4	2	4	2	0	0	2	3	AMEX60DD201002379
MSTRG.4901	32	122	126	70	203	142	58	36	85	219	189	188	315	123	68	103	14	42	50	62	AMEX60DD301002380
MSTRG.4902	531	435	371	709	87	396	884	880	18	19	13	21	56	33	29	28	20	8	33	43	AMEX60DD301002382
MSTRG.4903	6755	7992	5390	5592	3502	4488	5957	6159	217	283	291	367	649	399	269	180	54	176	365	475	IL20RB|AMEX60DD301002383
MSTRG.4905	175	110	167	343	0	62	221	210	6	15	16	15	33	77	27	37	20	34	13	16	AMEX60DD301002392
MSTRG.4906	9	38	142	65	66	91	107	124	0	2	3	3	8	4	1	2	0	1	3	4	AMEX60DD201002394
AMEX60DD002395	9	12	54	36	15	22	30	49	0	0	1	1	1	1	0	0	0	1	1	1	LOC114595149 [nr]|AMEX60DD201002395
AMEX60DD002396	3	2	18	18	5	22	31	14	0	1	0	0	0	0	1	1	2	1	1	1	AMEX60DD201002396
AMEX60DD002397	33	85	55	54	40	59	78	82	5	9	5	10	4	1	6	3	2	5	7	3	CDK20|AMEX60DD301002397
MSTRG.4904	3	5	17	11	28	14	14	6	5	9	4	7	12	15	14	18	11	45	31	20	SLC35G2|AMEX60DD201002393
MSTRG.4910	33	32	47	55	42	29	53	56	0	0	3	2	2	0	5	0	0	5	5	3	N337_01070 [nr]|STAG1 [hs]|AMEX60DD102002401
MSTRG.4909	126	172	267	305	198	286	263	292	0	0	0	0	5	8	21	7	0	21	24	12	AMEX60DD301002399|STAG1.S [nr]|STAG1 [hs]|AMEX60DD201002399
MSTRG.4907	2920	3375	2790	2761	2084	2154	2601	2887	238	271	264	237	348	526	367	367	126	362	398	351	NCK1|AMEX60DD201002385|AMEX60DD101002385|LOC115371064 [nr]|AMEX60DD102002386
MSTRG.4911	752	1033	1107	1211	642	1034	1188	1133	137	171	166	136	164	219	191	167	80	268	214	191	MSL2|AMEX60DD201002403
MSTRG.4912	2109	2498	2966	3614	2151	2474	3262	3185	168	151	227	210	183	278	303	328	98	501	475	294	STAG1|AMEX60DD201002400|AMEX60DD301002400
AMEX60DD002405	8	8	4	9	1	0	6	7	0	0	0	0	0	0	0	0	0	0	0	0	AMEX60DD201002405
AMEX60DD002406	5	19	19	3	3	14	13	9	0	0	0	0	0	0	0	0	0	0	0	0	EOD39_5636 [nr]|AMEX60DD201002406
AMEX60DD002407	13	5	0	0	3	0	0	1	0	0	0	0	0	0	0	0	0	0	0	0	AMEX60DD301002407
MSTRG.4914	154	80	115	60	66	76	55	102	323	700	744	729	317	203	155	119	50	193	184	161	N331_04042 [nr]|AMEX60DD201002408
AMEX60DD002412	11	22	9	5	10	8	11	8	1	0	1	1	1	1	1	1	0	0	0	0	AMEX60DD103002412
MSTRG.4916	1315	1339	841	487	357	614	757	533	165	395	601	739	213	43	69	72	16	125	197	327	CCL20|AMEX60DD201002411
MSTRG.4913	5375	6240	5417	5711	3654	3758	5434	5549	401	404	498	628	628	709	601	531	203	796	1045	843	EOD39_8458 [nr]|PCCB [hs]|AMEX60DD201002402|PCCB.L [nr]
MSTRG.4917	2	4	5	14	10	4	5	9	2	2	3	2	5	9	7	8	5	3	4	4	AMEX60DD201002414
MSTRG.4919	93	110	95	163	68	124	230	110	49	122	141	163	235	96	59	62	12	33	34	33	LOC114644086 [nr]|AMEX60DD301002415
MSTRG.4922	94	188	3116	2750	4498	1196	1298	712	58	229	357	1036	1117	1426	862	936	83	71	125	156	LOC115099331 [nr]|AMEX60DD301002417
MSTRG.4918	1921	2344	615	815	252	720	557	414	75	91	245	676	947	36	32	39	15	65	160	431	H355_016656 [nr]|AMEX60DD301002413|AMEX60DD201002413|LOC112117806 [nr]|CCL20 [hs]|LOC115099045 [nr]
MSTRG.4920	113	356	203	415	189	212	511	128	30	42	50	71	41	71	35	42	13	17	22	30	LOC114644101 [nr]|AMEX60DD201002416
MSTRG.4915	3085	4685	6724	7633	3621	5638	6198	4974	283	329	436	429	169	126	114	76	26	97	308	318	PPP2R3A|AMEX60DD301002404|AMEX60DD201002404
MSTRG.4921	67	85	117	146	50	54	190	59	20	17	22	12	23	50	21	13	0	11	15	25	AMEX60DD301002418
MSTRG.4923	1741	1772	1155	1578	688	886	2649	1058	154	340	141	152	146	107	99	60	19	145	247	187	AMEX60DD201002419
AMEX60DD002429	3	6	2	1	3	5	2	0	0	0	0	0	0	1	0	0	0	0	0	0	AMEX60DD301002429
AMEX60DD002422	25	19	167	122	128	153	237	152	0	16	11	11	6	12	13	42	39	243	31	12	EOD39_7363 [nr]|EPHA4 [hs]|AMEX60DD201002422|EPHA5 [hs]|AMEX60DD102002422
AMEX60DD002431	17	7	0	14	0	0	0	9	0	0	2	4	0	0	0	0	0	0	3	0	LOC106707053 [nr]|AMEX60DD102002431
MSTRG.4924	489	156	273	169	152	261	180	330	107	232	261	433	71	57	45	27	11	53	60	59	HISAT2 Generated Gene
MSTRG.4925	15	5	9	8	7	15	8	15	16	36	45	55	31	15	15	16	12	34	40	40	LOC103092306 [nr]|AMEX60DD201002434
MSTRG.4926	257	86	180	92	98	130	117	202	192	363	372	454	177	114	112	70	30	108	137	113	LOC100336828 [nr]|AMEX60DD201002435
AMEX60DD002437	66	62	54	57	42	38	78	57	5	5	0	4	6	2	11	4	3	10	8	4	FOXL2|AMEX60DD201002437
MSTRG.4927	2007	2217	1023	978	603	590	803	930	274	443	357	489	383	334	234	207	47	182	258	207	RPL18A|AMEX60DD301002438
AMEX60DD002441	0	0	6	0	0	0	0	0	0	0	0	0	0	0	0	0	0	0	0	0	AMEX60DD201002441
MSTRG.4928	54	76	88	118	88	82	73	65	0	0	0	3	0	2	0	0	0	0	0	0	LOC104168230 [nr]|PIK3CB [hs]|AMEX60DD301002443|AMEX60DD103002443|PIK3CB
AMEX60DD002446	2	0	0	0	0	0	0	0	0	0	0	0	0	0	0	0	0	0	0	0	CIB84_008748 [nr]|AMEX60DD201002446|AMEX60DD103002446
AMEX60DD002447	66	44	39	42	20	34	37	22	0	4	4	3	5	8	2	6	4	4	4	0	PARPI_0000285 [nr]|VAMP2 [hs]|AMEX60DD201002447
MSTRG.4929	333	448	454	575	371	486	575	454	0	0	0	7	3	15	7	7	0	0	0	0	AMEX60DD201002442|LOC104505342 [nr]|PIK3CB [hs]|AMEX60DD301002442|CIB84_010731 [nr]
MSTRG.4931	78	49	18	5	5	13	7	27	2	1	3	6	3	1	1	2	1	1	2	3	LOC115088534 [nr]|HARBI1 [hs]|AMEX60DD301002449
AMEX60DD002450	1	0	0	0	0	0	2	0	0	0	0	0	0	0	0	0	0	0	0	0	AMEX60DD201002450
MSTRG.4930	1176	1537	1390	1675	984	1224	1637	1505	86	65	110	184	203	171	130	167	43	108	121	136	PIK3CB|AMEX60DD301002444
AMEX60DD002455	2	0	0	0	0	1	0	1	0	0	0	0	0	0	0	0	0	0	0	0	AMEX60DD201002455
AMEX60DD002457	22	91	27	5	8	31	21	39	0	0	2	0	0	0	0	0	0	1	5	0	AMEX60DD201002457
AMEX60DD002459	0	31	3	0	3	0	0	3	0	0	0	0	0	0	0	0	0	0	0	0	SLC19A3|AMEX60DD201002459
MSTRG.4933	47	28	53	145	24	102	65	41	3	0	0	9	0	14	9	0	0	29	0	0	LOC115478729 [nr]|DAW1 [hs]|AMEX60DD301002460
MSTRG.4932	10548	16764	5804	5258	2296	2214	4098	4457	186	248	435	458	632	342	182	124	54	145	302	348	LOC104631382 [nr]|PLSCR1 [hs]|AMEX60DD201002448|AMEX60DD301002448|LOC102348975 [nr]
AMEX60DD002454	15	26	19	9	6	25	11	12	0	0	0	0	0	0	0	0	0	0	0	0	SPHKAP|AMEX60DD201002454
MSTRG.4934	72	80	99	87	57	77	65	86	102	104	114	115	118	169	174	189	59	269	234	175	AMEX60DD201002464
MSTRG.4936	19	32	27	23	20	15	35	35	15	6	11	6	9	9	19	23	4	19	14	6	AMEX60DD301002466
MSTRG.4935	2684	3242	3275	3445	2234	3021	3534	3608	245	254	162	209	310	336	262	334	156	332	261	258	ZNF703|AMEX60DD102002465|AMEX60DD301002465
MSTRG.4937	8562	10256	11440	12416	7298	8792	11721	11505	1454	1462	1836	1720	1675	2566	1815	2038	742	2657	2680	2209	ERLIN2|AMEX60DD301002462|AMEX60DD101002462
AMEX60DD002471	9	0	0	0	0	3	0	0	0	0	0	0	0	0	0	0	0	0	0	0	AMEX60DD301002471|LOC108803360 [nr]
MSTRG.4941	0	5	36	3	5	11	27	22	18	12	15	29	20	72	56	36	19	60	39	31	AMEX60DD201002476
MSTRG.4938	2	2	3	5	14	2	1	2	1	2	3	5	20	2	1	3	1	0	0	1	AMEX60DD301002477
AMEX60DD002478	18	14	0	6	12	10	7	0	0	0	0	0	0	0	0	0	0	0	0	0	AMEX60DD301002478
AMEX60DD002480	3	7	20	14	6	2	10	20	0	0	0	0	1	2	3	4	1	2	2	3	MTFR1|AMEX60DD301002480
AMEX60DD002488	1	0	0	1	0	0	0	1	0	0	0	0	0	0	0	0	0	0	0	0	LOC107583309 [nr]|AMEX60DD201002488
AMEX60DD002490	5	3	7	13	10	10	12	15	0	0	0	0	0	1	1	0	0	1	1	0	LOC111836348 [nr]|AMEX60DD301002490
AMEX60DD002493	1	0	1	2	0	0	1	5	0	0	1	1	0	1	1	1	1	1	0	0	AMEX60DD201002493
AMEX60DD002497	0	10	12	26	0	5	0	9	0	0	0	0	0	0	0	0	0	0	0	0	DUSP26 [nr]|AMEX60DD301002497
AMEX60DD002506	53	81	163	318	50	124	110	77	0	2	0	2	4	0	0	2	0	0	0	0	LOC105357518 [nr]|AMEX60DD301002506
AMEX60DD002507	40	121	119	250	65	75	143	78	5	8	8	5	3	5	2	1	0	1	0	1	AMEX60DD301002507
AMEX60DD002503	16	21	26	53	11	19	36	38	0	0	0	0	0	0	0	0	0	0	0	0	VMD2 [nr]|AMEX60DD301002503|DUSP26 [nr]|AMEX60DD201002503
AMEX60DD002504	4	9	17	17	5	15	8	5	0	0	4	2	0	0	0	0	0	0	0	2	AMEX60DD301002504
MSTRG.4939	50	71	92	120	108	19	12	59	0	0	0	4	0	0	0	0	0	0	0	0	KCNU1 [nr]|AMEX60DD103002474|AMEX60DD301002474|KCNMA1
MSTRG.4940	0	0	0	0	0	0	0	0	0	0	0	0	0	0	0	0	0	0	0	0	AMEX60DD201002475
AMEX60DD002483	57	82	57	28	49	62	116	71	0	4	0	0	7	4	0	7	0	22	18	8	UNC5D|AMEX60DD201002483
MSTRG.4943	528	613	474	625	67	75	459	641	0	0	0	7	0	2	0	4	0	3	0	6	LOC115092685 [nr]|GGH [hs]|AMEX60DD201002511|AMEX60DD301002511
MSTRG.4944	697	847	553	758	93	114	700	845	140	254	247	197	174	301	180	218	54	142	177	213	LOC109637155 [nr]|GGH [hs]|AMEX60DD201002512|AMEX60DD301002512
MSTRG.4946	414	414	345	350	222	198	325	272	47	41	43	51	57	81	86	76	31	129	95	47	TTI2|AMEX60DD301002513|AMEX60DD103002513
AMEX60DD002498	0	0	0	0	0	0	0	0	0	0	0	0	0	0	0	0	0	0	0	0	AMEX60DD301002498
AMEX60DD002500	0	23	15	48	17	16	13	8	0	0	0	2	0	0	0	0	0	0	0	0	AMEX60DD201002500
AMEX60DD002499	33	51	88	189	53	92	68	53	4	8	5	5	4	4	2	2	0	1	1	1	AMEX60DD301002499
AMEX60DD002501	26	26	51	151	6	39	57	43	0	2	0	0	0	1	0	0	0	0	0	0	AMEX60DD201002501
AMEX60DD002502	18	36	24	81	1	22	20	32	2	2	4	1	2	0	2	0	0	0	0	1	DUSP26|AMEX60DD201002502
MSTRG.4945	17	34	33	58	14	73	34	80	13	7	17	18	5	12	12	21	5	33	20	15	AMEX60DD201002515
AMEX60DD002516	17	57	91	142	67	153	209	155	0	0	0	3	0	3	0	5	0	3	0	0	RNF122|AMEX60DD201002516
MSTRG.4947	2849	3097	2763	2438	1596	1423	2049	2373	127	173	163	177	280	310	275	229	90	227	239	208	MAK16|AMEX60DD301002514|AMEX60DD201002514|MAK16 [hs]|AMEX60DD102002514
MSTRG.4948	19	5	18	33	15	0	32	25	0	0	0	10	0	0	0	0	0	0	0	0	SLC18A1|AMEX60DD301002517
MSTRG.4950	17	12	2	9	2	3	16	15	3	2	1	3	2	16	4	5	1	7	1	3	AMEX60DD301002520
MSTRG.4952	418	526	535	451	290	401	443	531	33	28	49	48	35	86	56	61	22	74	64	54	BRF2|AMEX60DD301002521
MSTRG.4949	1527	1802	2011	1846	1429	1452	1824	2028	432	504	458	533	439	656	450	496	171	756	1046	775	PLPBP|AMEX60DD301002518
MSTRG.4951	322	255	2080	1702	1659	2579	5834	2857	67	124	135	83	40	63	37	33	10	107	93	55	ADGRA2|AMEX60DD301002519|AMEX60DD201002519
AMEX60DD002527	13	14	25	20	18	14	15	15	0	0	1	0	1	0	1	0	0	1	0	1	ROHU_019343 [nr]|ENV [hs]|AMEX60DD201002527
AMEX60DD002525	0	0	0	0	0	0	0	0	0	1	0	0	0	1	0	0	0	0	0	0	AMEX60DD301002525
AMEX60DD002524	6	0	0	0	0	6	0	0	0	0	0	0	0	0	0	0	0	0	0	0	LOC102930758 [nr]|PRLHR [hs]|AMEX60DD201002524
MSTRG.4953	4344	4773	3725	4528	2712	5484	5017	6960	186	298	505	733	930	279	189	220	70	190	337	471	RAB11FIP1|AMEX60DD301002522|RAB11FIP1.S [nr]|RAB11FIP1 [hs]|2010200K21RIK [nr]
AMEX60DD002537	0	0	0	0	0	0	0	0	0	0	0	0	0	0	0	0	0	0	0	0	AMEX60DD301002537
AMEX60DD002536	8	0	1	0	0	0	0	0	0	0	0	0	0	0	0	0	0	0	0	0	GOT1L1|AMEX60DD301002536
AMEX60DD002545	4	7	17	30	19	21	25	23	1	1	1	1	1	2	2	1	1	1	1	2	AMEX60DD301002545
AMEX60DD002546	2	6	12	13	14	15	13	7	1	1	1	0	1	1	0	1	1	1	2	1	AMEX60DD201002546
AMEX60DD002540	57	0	235	267	196	193	179	115	0	0	0	0	0	0	0	0	0	0	0	0	ADRB3 [nr]|ADRB1 [hs]|AMEX60DD301002540
AMEX60DD002541	0	0	0	0	0	0	0	0	0	0	0	0	0	0	0	0	0	0	0	0	AMEX60DD301002541
AMEX60DD002538	24	31	15	9	9	16	22	14	8	8	0	11	8	0	6	6	0	14	16	16	LOC107323794 [nr]|NPM2 [hs]|AMEX60DD301002538
MSTRG.4955	1637	1666	1841	1843	1098	1254	1409	1539	109	149	162	155	145	132	121	147	41	176	168	154	VDAC2|AMEX60DD201002548|AMEX60DD301002547
AMEX60DD002559	2	2	1	7	3	2	7	0	1	0	1	0	1	1	1	3	1	1	1	1	AMEX60DD201002559
AMEX60DD002560	1	2	1	5	3	2	6	2	1	0	0	0	1	2	1	2	1	1	1	1	AMEX60DD201002560
MSTRG.4958	157	388	262	151	0	0	97	123	23	24	29	25	27	30	31	18	9	15	42	33	AMEX60DD301002556
MSTRG.4956	0	0	0	0	0	0	0	0	0	0	0	0	0	0	0	0	0	0	0	0	LOC115469728 [nr]|AMEX60DD201002551
MSTRG.4957	519	554	630	472	321	314	381	391	652	730	675	646	472	499	570	648	202	725	734	439	AB205_0008660 [nr]|ATP5MC3 [hs]|AMEX60DD301002552
MSTRG.4959	1648	1714	1943	1847	1197	1100	1571	1871	390	431	452	493	298	409	296	352	112	513	586	469	EIF4EBP1|AMEX60DD103002562
AMEX60DD002564	0	0	6	5	0	0	0	3	3	0	0	0	3	0	0	0	0	0	0	0	STAR|AMEX60DD301002564
AMEX60DD002565	103	147	390	386	428	632	733	696	23	22	17	22	23	26	18	25	12	20	17	11	N/A|AMEX60DD301002565
AMEX60DD002566	3	6	3	0	0	0	0	0	2	0	2	0	3	2	0	0	0	4	6	4	DR999_PMT08860 [nr]|AMEX60DD201002566
AMEX60DD002567	44	84	63	105	63	37	106	72	4	5	5	5	8	16	5	11	7	30	13	10	LOC105357518 [nr]|AMEX60DD103002567
MSTRG.4960	3	9	9	7	4	0	10	5	8	12	11	4	6	14	22	15	5	19	8	4	HISAT2 Generated Gene
MSTRG.4962	2193	2399	2756	2504	1803	2292	2502	2612	143	160	173	204	201	233	198	189	63	254	274	206	ASH2L|AMEX60DD103002563|LOC114203665 [nr]|ASH2L [hs]|AMEX60DD102002563
MSTRG.4963	1017	1179	1179	1289	419	529	856	793	153	142	179	167	197	272	295	233	88	325	212	192	LSM1|AMEX60DD201002569|AMEX60DD102002569
MSTRG.4964	2068	2436	2364	2629	1939	1829	2508	2340	178	167	196	235	306	421	311	294	118	373	352	287	BAG4|AMEX60DD301002571|AMEX60DD201002571
MSTRG.4961	946	1210	1079	1109	895	1119	1256	1121	98	94	129	132	300	192	180	189	83	242	271	177	LOC115092705 [nr]|GRK5 [hs]|AMEX60DD201002568
AMEX60DD002575	254	405	497	886	342	496	979	749	44	57	51	54	79	85	82	53	17	53	51	62	LOC112546943 [nr]|AMEX60DD201002575
MSTRG.4967	162	160	202	295	105	150	246	194	5	18	22	23	28	25	21	11	6	14	22	20	LOC105525161 [nr]|DDHD2 [hs]|AMEX60DD201002574
MSTRG.4968	1258	1613	2249	2793	1854	2043	3526	2420	198	193	339	387	504	583	511	447	165	492	496	399	PLPP5|AMEX60DD301002577|AMEX60DD201002577
AMEX60DD002579	403	791	878	1104	536	713	1308	1119	54	46	66	89	66	82	114	98	39	100	99	73	NSD3|AMEX60DD301002579
AMEX60DD002582	9	6	8	11	2	20	2	26	0	0	0	0	0	2	1	0	0	0	1	0	AMEX60DD201002582
AMEX60DD002583	61	63	75	91	55	86	123	106	10	9	16	9	6	9	11	10	2	12	14	11	N/A|AMEX60DD201002583
MSTRG.4970	33	71	67	46	30	59	26	98	0	1	0	1	0	0	0	0	0	0	1	1	AMEX60DD201002584
MSTRG.4965	99	177	214	265	117	163	195	164	0	0	12	4	13	12	0	0	0	0	12	14	DDHD2|AMEX60DD301002572|AMEX60DD102002572
MSTRG.4966	8	0	0	0	0	0	10	0	0	0	0	0	0	0	0	0	0	0	0	0	AMEX60DD301002573
MSTRG.4971	836	981	1201	1301	719	752	1039	1042	92	94	122	135	82	125	109	111	57	142	107	127	LETM2|AMEX60DD201002581|AMEX60DD102002581|LOC110071128 [nr]|LETM2 [hs]
AMEX60DD002587	2	1	0	0	0	0	0	0	0	0	0	0	0	0	0	0	0	0	0	0	AMEX60DD301002587
MSTRG.4973	5707	5997	7558	6887	6889	8009	11882	8367	514	593	741	961	805	779	935	729	353	1368	989	557	FGFR1|AMEX60DD201002586|AMEX60DD301002586
MSTRG.4969	255	270	206	343	154	175	361	364	16	35	13	32	29	33	43	40	13	38	34	24	NSD3|AMEX60DD301002580|AMEX60DD201002580
MSTRG.4975	45	37	78	104	11	6	66	32	7	11	10	5	16	7	3	5	1	3	4	3	HTRA4.L [nr]|AMEX60DD301002598
MSTRG.4972	2820	3340	5657	6790	3998	4028	6601	5245	126	195	245	284	431	653	405	315	78	278	190	185	TACC1|AMEX60DD301002588|DR999_PMT08937 [nr]|TACC1 [hs]|AMEX60DD201002588|AMEX60DD201002589
MSTRG.4974	29	44	70	140	36	37	94	78	0	0	0	0	0	8	8	8	0	0	0	0	AMEX60DD301002597
AMEX60DD002594	0	0	0	0	0	0	0	0	0	0	0	0	0	0	0	0	0	0	0	0	LOC115092724 [nr]|ADAM32 [hs]|AMEX60DD301002594
AMEX60DD002595	37	6	3	13	7	10	3	11	4	6	5	3	3	4	2	2	0	2	4	3	AMEX60DD201002595
MSTRG.4976	1434	1528	1576	1887	1189	1488	2169	2172	146	154	192	287	326	380	269	228	88	274	275	237	TM2D2.L [nr]|TM2D2 [hs]|AMEX60DD201002599
AMEX60DD002602	10	5	6	12	15	19	7	15	0	0	1	0	0	0	0	0	0	0	1	0	AMEX60DD301002602
AMEX60DD002608	19	2	9	7	18	54	9	8	10	6	3	2	3	2	6	11	2	18	11	2	LOC106551554 [nr]|ZNF79 [hs]|AMEX60DD103002608
AMEX60DD002611	12	8	10	12	12	10	9	8	0	0	1	0	1	0	0	0	0	0	0	0	AMEX60DD201002611
AMEX60DD002610	50	99	111	141	29	43	139	110	6	10	9	2	2	14	18	12	8	22	12	6	AMEX60DD201002610|LOC115388170 [nr]
MSTRG.4978	523	420	574	634	569	665	782	644	562	822	753	828	1200	626	419	206	62	184	430	360	HTRA4 [nr]|HTRA1 [hs]|AMEX60DD301002600
MSTRG.4979	9	3	4	4	1	2	5	3	1	1	1	1	2	2	1	2	1	1	1	1	AMEX60DD301002601
AMEX60DD002613	37	26	26	30	19	18	33	30	2	4	5	4	4	5	3	2	1	3	3	3	N333_04569 [nr]|AMEX60DD301002613
AMEX60DD002614	1	1	0	2	0	1	1	1	1	1	0	1	1	2	1	1	1	1	0	1	AMEX60DD301002614
AMEX60DD002612	356	407	479	382	366	563	778	639	25	28	30	30	14	42	36	47	20	70	42	39	N/A|AMEX60DD201002612
AMEX60DD002609	57	113	135	157	37	62	126	91	5	9	9	7	3	4	9	11	5	10	6	7	LOC114789697 [nr]|ZNF420 [hs]|AMEX60DD201002609
MSTRG.4977	2828	4302	5552	6942	3010	3576	5778	5857	242	279	383	311	348	727	443	415	168	403	392	360	ADAM9|AMEX60DD102002596|AMEX60DD201002596
MSTRG.4980	520	398	385	446	255	292	429	391	31	31	40	38	19	25	17	18	0	19	37	39	LOC115074071 [nr]|AMEX60DD301002615|AMEX60DD201002615
MSTRG.4983	957	1397	2158	1956	1246	1178	1377	1473	91	119	175	182	231	348	201	214	57	96	152	120	PLEKHA2|AMEX60DD301002603|AMEX60DD102002603
AMEX60DD002617	1	0	0	1	0	0	2	1	0	0	0	0	0	0	0	0	0	0	0	0	AMEX60DD201002617
MSTRG.4982	0	0	0	0	34	43	14	0	0	0	0	0	0	0	0	0	0	0	0	0	EFHD1|AMEX60DD301002618
MSTRG.4981	3458	4308	8112	8971	4515	6434	8988	7915	243	398	419	363	283	603	439	362	106	229	385	387	EFHD1|AMEX60DD301002616
MSTRG.4986	1526	1828	1596	2071	1260	1884	1974	1972	232	247	237	218	231	334	226	203	78	216	234	246	GIGYF2|AMEX60DD201002621|AMEX60DD301002621
MSTRG.4988	0	0	0	0	0	0	29	4	0	0	0	0	0	0	0	0	0	0	0	0	AMEX60DD301002623
MSTRG.4987	199	126	232	240	404	556	11757	1923	47	28	17	24	58	27	34	0	4	24	75	85	SNORC|AMEX60DD301002622|SNORC [nr]
MSTRG.4985	0	0	0	0	0	0	0	0	0	0	0	0	4	0	0	0	7	5	11	11	KCNJ13|AMEX60DD201002619
MSTRG.4984	422	669	509	801	418	695	685	720	0	0	0	0	6	12	0	7	6	0	0	0	GIGYF2|AMEX60DD301002620
AMEX60DD002625	0	0	0	0	0	0	0	0	0	0	0	0	0	0	0	0	0	24	23	0	AMEX60DD301002625
AMEX60DD002624	389	402	719	832	491	636	1360	1475	31	44	68	32	91	59	32	24	11	0	5	45	AMEX60DD301002624|NGEF|AMEX60DD201002624
MSTRG.5000	390	619	1277	1530	1500	1485	1484	1154	29	55	69	119	153	195	103	103	17	53	37	58	INPP5D|AMEX60DD201002626|N/A|AMEX60DD301002626|INPP5D [nr]
MSTRG.5001	0	0	0	0	0	0	0	0	0	0	0	0	0	0	0	0	0	0	0	0	AMEX60DD201002627
MSTRG.5002	0	0	0	0	0	0	0	0	0	0	0	0	0	0	0	0	0	0	0	0	AMEX60DD201002628
MSTRG.5003	0	0	0	0	0	0	0	0	0	0	0	0	0	0	0	0	0	0	0	0	AMEX60DD201002629
MSTRG.5009	0	0	0	0	0	0	0	0	0	0	0	0	0	0	0	0	0	0	0	0	AMEX60DD201002634
MSTRG.5011	1695	2370	2634	2804	1627	2083	2923	2609	248	261	396	379	903	1256	844	761	259	632	486	451	ATG16L1.L [nr]|ATG16L1 [hs]|AMEX60DD201002636|AMEX60DD301002636|ATG16L1
MSTRG.5004	417	170	282	202	143	278	151	342	24	52	58	88	28	23	18	14	5	21	27	28	AMEX60DD201002630
MSTRG.5005	954	428	581	379	332	583	343	674	194	437	520	562	204	180	163	108	51	140	173	151	LOC116043362 [nr]|AMEX60DD201002631
MSTRG.5006	8551	3315	6189	3430	3078	4074	3418	5770	1528	3203	3424	3775	1394	951	736	556	204	894	1124	923	LOC100336828 [nr]|AMEX60DD201002632
MSTRG.5007	3141	1266	2343	1317	1139	1541	1339	2115	532	1184	1275	1291	546	380	292	218	95	319	353	313	HISAT2 Generated Gene
MSTRG.5008	6212	2862	4480	2731	2311	3847	2398	4580	428	836	922	1184	396	308	256	190	70	252	331	297	ROHU_037153 [nr]|AMEX60DD201002633
MSTRG.5010	1	0	0	0	0	0	0	0	0	0	0	1	0	1	0	0	0	0	0	1	AMEX60DD201002635
MSTRG.4989	40587	54081	43751	39498	16838	17904	10274	5771	0	0	0	1	0	0	0	0	0	0	0	0	LOC102694436 [nr]|C1QTNF2 [hs]|AMEX60DD201002637
AMEX60DD002646	16	6	17	15	0	11	0	0	0	0	0	0	0	0	0	0	0	0	0	0	PROC|AMEX60DD201002646
MSTRG.4990	4926	6627	7134	5831	3186	2884	1936	892	0	0	0	0	0	0	0	0	0	0	0	0	DNTS_027965 [nr]|AMEX60DD201002638
MSTRG.4993	0	0	0	0	0	0	0	0	0	0	0	0	0	0	0	0	0	0	0	0	SAG [hs]|AMEX60DD201002641
MSTRG.4994	0	0	5	0	0	0	0	0	0	0	0	0	0	0	0	0	0	0	0	1	WDR3 [nr]|AMEX60DD201002642
MSTRG.4992	57035	74635	64682	55170	28611	26918	17111	8900	0	0	0	0	0	0	2	0	2	0	0	0	EOD39_9437 [nr]|ADIF2 [hs]|AMEX60DD201002643|AMEX60DD101002643|AMEX60DD201002640
MSTRG.4991	988	1507	1549	1504	691	588	411	190	0	0	0	0	0	0	0	0	0	0	0	0	LOC102077236 [nr]|AMEX60DD101002639
MSTRG.4998	2963	3573	4763	4832	3342	3965	4982	4461	234	333	353	329	313	491	470	481	157	548	532	367	IWS1|AMEX60DD301002651|AMEX60DD201002651
AMEX60DD002652	0	11	6	10	0	13	8	4	0	0	0	0	0	0	0	0	0	0	0	0	AMEX60DD301002652
AMEX60DD002654	3	0	0	0	0	0	6	14	0	0	0	0	0	0	0	0	0	0	0	0	MYO7B|AMEX60DD301002654
MSTRG.4999	2995	3590	3443	5600	1226	1592	1744	1255	813	1537	967	886	438	463	219	65	16	23	137	111	ADIPOQ|AMEX60DD301002657
MSTRG.4995	759	1057	1079	1373	743	843	1398	1154	30	31	62	72	63	110	96	66	30	110	71	77	DGKD|AMEX60DD201002644|AMEX60DD301002644
MSTRG.4996	1757	2071	4704	6632	3283	4208	6909	5005	394	575	526	543	334	279	218	187	84	217	305	223	LIMS2|AMEX60DD301002655|AMEX60DD201002655
MSTRG.4997	46	75	398	381	309	379	870	499	64	62	64	57	54	25	33	16	28	53	108	86	GPR17|AMEX60DD201002656
AMEX60DD002660	7	10	68	66	71	93	103	76	2	0	0	0	0	2	2	0	0	0	2	0	AMEX60DD201002660
MSTRG.5014	103	108	195	180	208	272	529	339	42	50	31	39	16	41	23	24	12	20	33	18	AMEX60DD201002661
MSTRG.5012	3262	3090	2691	2356	2613	3263	30713	5700	914	1137	1093	965	915	1014	711	705	224	875	2467	2869	LOC101073407 [nr]|COPS9 [hs]|AMEX60DD103002658|COPS9|OTOS|AMEX60DD301002658|COPS9 [nr]|AMEX60DD102002658
MSTRG.5013	56	56	131	193	260	248	540	239	0	0	3	0	0	0	0	0	0	0	0	0	LOC112112348 [nr]|GPC5 [hs]|AMEX60DD201002659|DR999_PMT10992 [nr]
MSTRG.5015	315	308	677	711	902	997	1974	1279	23	42	33	24	14	27	10	14	4	17	34	21	LOC115478870 [nr]|GPC5 [hs]|AMEX60DD301002662
MSTRG.5016	0	1	1	1	1	1	0	0	0	1	0	0	1	0	0	0	0	0	0	0	LOC108698892 [nr]|AMEX60DD201002663
MSTRG.5017	0	0	0	0	0	0	0	0	0	0	0	0	0	0	0	0	0	1	0	0	AMEX60DD301002664
AMEX60DD002667	0	0	24	8	11	10	11	23	0	0	0	0	0	0	0	0	0	0	0	0	APOBEC4|AMEX60DD201002667|AMEX60DD301002667
AMEX60DD002672	1	7	3	2	1	1	6	2	0	1	0	1	0	1	1	0	0	1	0	1	AMEX60DD201002672
MSTRG.5021	0	0	0	0	0	0	0	0	0	0	0	1	0	0	0	0	0	1	0	0	AMEX60DD201002670
MSTRG.5020	139	135	169	270	170	126	353	253	15	24	22	21	17	30	46	32	8	83	95	72	AMEX60DD301002669
MSTRG.5022	1874	2498	2208	2339	1638	1736	2516	2463	349	406	433	366	451	559	484	448	198	642	638	505	LOC115657929 [nr]|HES6 [hs]|AMEX60DD201002668|LOC112122760 [nr]|AMEX60DD101002668
MSTRG.5019	0	0	2	0	0	4	0	0	0	0	0	0	0	0	0	0	0	0	0	0	AMEX60DD301002666|AMEX60DD103002666
MSTRG.5018	11031	13416	11104	11178	7834	8734	8319	12464	317	529	792	532	643	599	329	184	64	202	269	307	GPC1|AMEX60DD201002665|GPC1 [nr]|AMEX60DD102002665
MSTRG.5023	1882	2091	2043	2025	1409	1513	1799	1995	152	155	130	182	275	259	209	237	77	265	272	226	MRPL44|AMEX60DD102002673|AMEX60DD301002673
MSTRG.5024	123	149	280	322	46	45	241	225	12	16	8	16	12	13	14	19	5	8	19	18	UGGT1|AMEX60DD301002677
MSTRG.5025	763	0	1664	412	0	0	0	0	0	0	0	0	0	0	0	0	0	0	0	0	SRSF7|AMEX60DD201002679
MSTRG.5026	7924	9427	9986	9383	8707	7629	7854	8654	397	309	403	369	812	1461	1489	1482	629	1576	1158	651	SRSF7|AMEX60DD201002680
MSTRG.5027	1590	1775	2400	2585	1483	1862	2290	2266	120	182	188	168	167	210	181	165	71	118	177	173	HS6ST1.L [nr]|HS6ST1 [hs]|AMEX60DD301002682|HS6ST1|AMEX60DD102002682
MSTRG.5029	3734	6328	8171	10340	869	1111	6510	6977	408	514	475	599	826	1189	889	847	312	783	839	645	UGGT1|AMEX60DD301002674|AMEX60DD201002674
MSTRG.5030	0	0	0	0	0	0	0	0	0	0	0	0	0	0	0	0	0	0	0	0	AMEX60DD301002675
MSTRG.5028	575	1205	1022	1787	363	618	808	1115	98	90	165	110	121	131	87	97	33	79	86	131	PLEKHB2|AMEX60DD301002689
MSTRG.5031	10202	12707	15142	17182	9792	10920	17978	15853	3711	4294	5332	5532	4706	6743	5216	6158	2538	7931	6916	4961	FAM168B|AMEX60DD102002690|AMEX60DD201002690
AMEX60DD002698	2	5	2	39	37	39	21	17	0	0	0	0	1	3	0	1	0	1	0	0	LOC114595149 [nr]|AMEX60DD301002698
MSTRG.5032	21	43	75	95	65	81	104	81	15	17	23	27	39	37	30	14	5	9	11	9	AMEX60DD201002697
AMEX60DD002699	33	34	71	76	39	53	52	48	4	5	3	10	14	10	5	7	0	4	4	5	CIB84_013919 [nr]|KLHL6 [hs]|AMEX60DD201002699
AMEX60DD002700	15	11	29	45	40	40	36	47	7	4	7	6	15	18	7	4	1	4	7	7	AMEX60DD201002700
AMEX60DD002703	4	3	22	6	9	4	14	3	0	0	2	0	0	4	2	2	1	2	0	0	LOC104546597 [nr]|KLHL6 [hs]|AMEX60DD201002703
AMEX60DD002704	52	22	39	56	66	79	116	74	1	2	7	3	0	5	2	0	2	2	0	4	LOC113746826 [nr]|AMEX60DD201002704
MSTRG.5036	32	86	169	188	156	175	215	162	7	12	10	15	27	28	15	16	3	7	18	13	KLHL6|AMEX60DD201002701
AMEX60DD002702	5	14	14	27	10	8	34	20	0	0	0	0	0	0	0	0	0	0	0	0	KLHL6|AMEX60DD201002702
AMEX60DD002696	42	40	58	70	11	28	9	21	11	13	20	6	8	8	5	0	3	4	5	6	AMEX60DD201002696|DR999_PMT10997 [nr]|AMER3 [hs]
MSTRG.5033	3871	3967	3941	4447	3369	4957	5194	5654	73	133	150	154	135	119	112	84	32	66	89	159	ARHGEF4|AMEX60DD201002691
MSTRG.5034	0	3	0	0	11	0	0	0	0	0	0	0	0	0	0	0	0	0	4	0	AMEX60DD201002692
MSTRG.5035	0	0	0	0	0	0	0	0	0	0	0	0	0	0	0	0	0	0	0	0	AMEX60DD201002693
MSTRG.5037	3161	3395	3779	6027	2790	3666	5506	5594	211	324	520	302	360	320	331	293	93	186	300	294	DUI87_21504 [nr]|KLHL24 [hs]|AMEX60DD201002705|AMEX60DD301002705
MSTRG.5038	0	0	0	11	0	0	0	0	0	0	0	0	0	0	0	0	0	0	0	0	AMEX60DD301002706
MSTRG.5042	0	4	0	0	0	0	0	2	0	0	0	0	0	0	0	0	0	0	0	0	AMEX60DD201002711
MSTRG.5041	3	5	13	13	6	0	16	20	4	0	0	0	0	2	2	0	0	2	4	0	AMEX60DD301002710
MSTRG.5039	1398	1573	1306	1247	868	754	1096	1204	206	226	259	264	403	505	412	456	129	507	478	342	POLR2D [nr]|AMEX60DD301002713
MSTRG.5040	266	378	486	441	294	338	429	374	7	10	10	10	24	23	15	15	0	25	25	12	WDR33|AMEX60DD301002714
AMEX60DD002715	42	22	8	0	6	16	15	7	2	2	0	1	2	1	0	0	0	0	1	0	AMEX60DD301002715
MSTRG.5043	2370	2557	2716	2416	1960	2341	5306	3909	140	188	184	191	202	98	160	180	60	228	402	272	PXYLP1|AMEX60DD301002712|AB205_0050100 [nr]|PXYLP1 [hs]|AMEX60DD102002712
MSTRG.5045	650	587	651	690	476	536	655	768	25	35	23	38	59	114	89	95	28	76	73	49	AMEX60DD201002718|AMEX60DD301002719
AMEX60DD002722	25	14	8	0	6	13	4	6	0	2	0	1	2	1	0	0	0	0	1	0	AMEX60DD301002722
AMEX60DD002721	25	34	79	183	92	98	71	79	12	13	15	26	21	36	13	17	3	9	17	15	ST6GAL1|AMEX60DD201002721
MSTRG.5047	84	117	62	94	47	92	84	93	0	3	5	3	3	4	2	5	0	0	1	1	AMEX60DD201002723
MSTRG.5044	2412	3318	3980	4157	2655	3278	4481	3805	85	81	95	83	103	212	256	244	102	266	195	132	HISAT2 Generated Gene
MSTRG.5046	20	14	10	5	7	7	5	2	62	52	26	50	20	27	18	12	4	25	25	56	HISAT2 Generated Gene
AMEX60DD002727	2	15	5	8	7	4	6	2	0	0	0	0	0	0	0	0	0	0	0	0	AMEX60DD201002727
AMEX60DD002728	1	2	0	1	5	0	0	4	0	0	0	0	0	0	0	0	0	0	0	0	AMEX60DD301002728
AMEX60DD002729	4	3	8	5	7	15	10	10	0	4	0	2	4	3	3	0	0	2	0	0	AMEX60DD301002729
MSTRG.5049	879	1286	1397	1494	1066	1451	1276	1504	80	75	95	89	93	76	86	94	38	204	154	118	YEATS2|AMEX60DD301002708|AMEX60DD102002708
MSTRG.5050	0	0	0	0	0	0	0	0	0	0	0	0	0	0	0	0	0	0	0	0	AMEX60DD301002709
MSTRG.5048	32	38	29	24	0	13	10	14	0	0	6	0	0	8	0	0	0	0	0	0	AMEX60DD301002707
AMEX60DD002717	77	98	0	0	0	0	3	0	38	0	0	9	11	3	6	0	5	0	0	0	CIB84_003446 [nr]|AMEX60DD301002717
AMEX60DD002725	21	0	0	0	0	0	0	0	0	0	0	0	0	0	0	0	0	0	0	0	TMTOPS.2 [nr]|OPN3 [hs]|AMEX60DD201002725
MSTRG.5051	1215	1508	1962	2279	1606	1440	2185	2095	78	104	112	170	150	177	111	85	33	82	121	77	LOC115479205 [nr]|DBNDD2 [hs]|AMEX60DD201002730|LOC114659362 [nr]|AMEX60DD102002730
MSTRG.5053	963	1307	1660	1715	1209	1257	1534	1522	139	147	135	185	131	195	178	156	64	196	178	133	AMMECR1L|AMEX60DD301002733|AMEX60DD201002733|AMEX60DD102002733|LOC104320904 [nr]|AMMECR1L [hs]
MSTRG.5052	1253	1555	1839	2098	1359	2067	2097	1751	114	134	147	180	111	190	197	176	76	241	201	191	SAP130|AMEX60DD201002732|LOC103798405 [nr]|SAP130 [hs]|AMEX60DD301002732|LOC103543137 [nr]
AMEX60DD002740	8	7	10	24	22	27	31	19	0	2	2	3	0	4	2	2	2	2	2	3	AMEX60DD201002740
MSTRG.5055	946	1720	1066	918	761	885	292	1224	0	0	0	0	0	0	0	0	0	0	8	68	TRIMX [nr]|TRIM15 [hs]|AMEX60DD301002736|AMEX60DD201002736
MSTRG.5054	42	18	13	16	34	58	16	0	6	11	12	11	38	0	0	0	0	0	0	0	AMEX60DD201002738
MSTRG.5060	3506	5328	3939	5263	1647	3606	6268	6488	285	312	320	372	428	469	506	380	189	453	691	762	LOC115098474 [nr]|MUC3A [hs]|AMEX60DD301002734|XELAEV_18019163MG [nr]|MUC3B [hs]|LOC106722512 [nr]|LOC115096704 [nr]|AMEX60DD201002734
MSTRG.5056	1181	1443	1238	1432	375	670	499	817	43	48	54	67	25	18	9	19	0	6	17	26	AMEX60DD301002739|C3 [nr]|TIMP1 [hs]
MSTRG.5057	263	640	185	64	25	63	48	556	0	0	0	0	0	0	0	0	0	0	0	0	HISAT2 Generated Gene
MSTRG.5059	87	143	227	325	466	279	308	291	38	51	37	46	118	121	64	88	33	43	32	41	LOC115098990 [nr]|GPR35 [hs]|AMEX60DD201002741|AMEX60DD301002741
AMEX60DD002742	18	14	109	105	138	101	87	22	4	8	24	15	60	37	32	13	0	3	3	5	LOC115478817 [nr]|GPR35 [hs]|AMEX60DD201002742
MSTRG.5062	177	181	502	685	735	515	457	477	42	66	93	316	456	361	173	237	62	162	73	45	SPSB4|AMEX60DD201002746|AMEX60DD103002746|AMEX60DD301002746
MSTRG.5061	905	1432	1907	2890	1155	1316	2529	2229	126	139	227	271	164	330	281	246	91	340	280	210	DR999_PMT18289 [nr]|SLC25A36 [hs]|AMEX60DD201002744|SLC25A36
AMEX60DD002757	25	24	33	29	15	21	31	17	0	1	0	1	1	2	2	0	0	0	0	0	LOC108695870 [nr]|CASR [hs]|AMEX60DD301002757
AMEX60DD002761	2	3	7	19	3	4	8	0	2	0	0	0	0	0	0	0	0	0	0	0	AMEX60DD301002761
AMEX60DD002762	14	24	51	106	31	78	49	35	4	3	4	5	10	11	11	4	0	0	7	4	AMEX60DD301002762
MSTRG.5068	768	1053	1130	1101	470	452	1120	1227	45	45	47	64	32	126	91	122	93	86	40	72	LOC115077713 [nr]|CASR [hs]|AMEX60DD201002756|LOC115081501 [nr]|LOC115077627 [nr]
MSTRG.5063	924	1062	867	566	653	757	818	1172	68	70	77	67	73	78	57	72	26	122	50	33	RBP1|AMEX60DD301002752
AMEX60DD002758	8	22	41	72	31	38	33	30	0	2	4	5	4	4	0	0	0	0	2	0	KLHL30|AMEX60DD301002758
MSTRG.5064	0	0	0	0	0	0	0	6	0	0	3	2	0	5	0	8	0	9	2	4	CLSTN2|AMEX60DD201002748|AMEX60DD301002748
MSTRG.5065	0	0	0	0	0	0	0	0	3	0	0	0	6	0	0	0	0	0	0	0	HISAT2 Generated Gene
MSTRG.5066	1	0	0	0	2	0	0	1	0	1	0	0	0	0	0	1	0	0	0	0	AMEX60DD201002749
MSTRG.5069	656	904	1703	2145	1495	2101	2904	1937	59	52	97	112	334	283	221	208	74	235	222	167	SLC39A14|AMEX60DD201002763
MSTRG.5070	869	1071	1235	1183	631	892	1003	848	70	98	79	94	122	156	139	140	50	159	149	97	POLR3D|AMEX60DD301002773
AMEX60DD002769	133	145	165	107	57	82	93	147	2	0	3	0	3	2	4	0	0	0	0	2	LOC114644702 [nr]|ATAD1 [hs]|AMEX60DD103002769|AMEX60DD301002769|AMEX60DD102002769|LOC115365708 [nr]|AMEX60DD201002769
AMEX60DD002775	15	32	25	53	22	19	27	14	18	17	25	14	5	2	4	2	2	0	10	3	PHYHIP|AMEX60DD201002775
AMEX60DD002765	0	0	0	0	0	0	0	0	0	0	0	0	0	0	0	0	0	0	0	0	AMEX60DD301002765
AMEX60DD002764	8	0	0	6	0	0	0	6	0	0	0	0	0	0	0	0	0	0	0	0	PIWIL2|AMEX60DD201002764
MSTRG.5071	28	7	57	89	14	57	29	10	3	0	0	0	0	0	0	0	0	0	0	0	LOC101945237 [nr]|COL6A6 [hs]|AMEX60DD301002780
MSTRG.5075	42	41	144	220	41	201	41	35	0	0	0	0	0	0	0	0	0	0	0	0	UY3_13229 [nr]|AMEX60DD301002781
MSTRG.5076	424	525	896	1492	268	568	430	261	121	207	151	205	105	138	52	32	7	5	7	6	LOC102696460 [nr]|AMEX60DD301002782
MSTRG.5077	21	16	0	17	13	5	3	9	0	0	8	0	9	0	5	0	0	5	0	4	SFTPC|AMEX60DD102002783
AMEX60DD002786	2	0	0	0	0	3	0	0	0	0	2	0	0	2	0	0	1	2	0	4	AMEX60DD201002786
MSTRG.5072	0	0	0	0	4	0	0	0	0	0	0	0	0	0	0	0	0	0	0	0	GSKIP [nr]|AMEX60DD301002777
MSTRG.5073	46	20	207	351	37	145	88	56	0	0	0	0	0	0	0	0	0	0	0	0	LOC112104737 [nr]|COL6A5 [hs]|AMEX60DD301002778|DR999_PMT08942 [nr]|HARBI1 [hs]
MSTRG.5074	35	84	51	51	30	43	137	77	1	7	5	2	4	9	12	8	8	9	14	9	RTL1 [nr]|LOC100130764 [hs]|AMEX60DD201002779
AMEX60DD002784	0	0	6	0	15	5	12	0	0	0	0	0	3	0	0	0	0	0	0	0	EGK_18751 [nr]|LGI1 [hs]|AMEX60DD201002784|LGI3
AMEX60DD002785	5	0	0	0	0	6	0	0	0	0	0	0	0	0	0	0	0	0	0	0	LGI3|AMEX60DD201002785
MSTRG.5078	2	3	2	4	7	3	9	4	1	1	2	2	4	6	5	5	3	1	4	3	AMEX60DD201002791
MSTRG.5079	9	19	22	32	41	28	34	39	1	2	3	1	2	3	3	4	1	2	5	5	AMEX60DD103002792
MSTRG.5081	2672	2672	8522	8597	9044	10457	18143	13984	497	549	687	568	732	763	532	503	250	532	555	479	BMP1|AMEX60DD201002776|AMEX60DD103002776|AMEX60DD301002776
MSTRG.5080	4632	5877	7596	8028	4731	6157	6640	7493	544	509	766	801	1146	1005	767	750	245	762	890	885	REEP4|AMEX60DD301002787|AMEX60DD102002787
MSTRG.5082	627	735	595	506	369	359	453	565	13	21	17	14	14	25	16	10	9	9	22	32	NUDT18|AMEX60DD201002795|AMEX60DD301002795
AMEX60DD002797	45	73	116	136	108	130	243	155	10	23	30	33	20	11	9	7	5	8	12	13	DR999_PMT08919 [nr]|AFAP1L2 [hs]|AMEX60DD301002797|LOC115646368 [nr]|AMEX60DD201002797
MSTRG.5083	1557	2158	2681	2685	2115	2765	3391	2958	117	143	168	148	178	193	176	127	52	138	190	187	FAM160B2|AMEX60DD201002796|A6R68_12416 [nr]|FAM160B2 [hs]|AMEX60DD301002796
AMEX60DD002798	35	29	200	358	233	97	96	92	13	7	13	17	15	9	16	6	3	5	2	8	DMTN|AMEX60DD201002798
MSTRG.5085	18	25	18	8	6	0	4	0	0	0	0	3	0	0	0	0	5	36	0	0	FGF17|AMEX60DD201002799
MSTRG.5084	14496	6261	9800	5937	5324	9026	5259	10225	806	1754	1947	2333	801	687	625	398	186	584	679	657	LOC113837993 [nr]|AMEX60DD201002801
AMEX60DD002803	17	39	0	12	0	10	9	12	0	0	0	0	0	0	0	0	0	0	0	0	NPM2.S [nr]|NPM2 [hs]|AMEX60DD301002803
MSTRG.5086	5726	2263	4113	2319	2171	2660	2243	3815	1644	3120	3323	3625	1308	912	694	479	191	871	1115	877	AMEX60DD301002802
MSTRG.5089	15	19	28	23	36	25	99	92	53	50	69	61	47	34	27	12	7	33	52	42	AMEX60DD201002810
MSTRG.5088	0	0	10	4	10	9	17	2	8	14	10	10	14	23	12	7	8	20	16	13	HISAT2 Generated Gene
MSTRG.5087	68	56	117	114	168	165	565	449	25	59	85	65	81	39	38	15	14	42	81	76	LOC102366945 [nr]|KAZALD1 [hs]|AMEX60DD301002809
MSTRG.5094	0	3	0	1	1	0	0	0	6	8	4	11	9	21	17	23	0	27	1	10	AMEX60DD301002812
MSTRG.5095	189	268	239	288	251	322	244	282	20	15	29	25	56	116	85	92	65	132	73	37	AMEX60DD102002813|AMEX60DD201002813|AMEX60DD101002813|AMEX60DD301002813|AMEX60DD301002814
AMEX60DD002811	153	137	322	259	210	141	175	217	11	22	40	26	22	63	25	18	5	9	14	19	DOK2|AMEX60DD301002811
AMEX60DD002816	0	0	0	0	0	2	0	0	0	0	0	0	0	0	0	0	0	0	0	0	AMEX60DD201002816
AMEX60DD002817	12	1	0	1	0	0	14	7	0	0	0	0	0	0	0	0	0	0	0	0	AMEX60DD201002817
AMEX60DD002823	1	5	4	5	3	6	3	4	0	0	0	0	0	0	0	0	0	0	1	0	AMEX60DD201002823
AMEX60DD002829	11	7	9	8	13	19	6	5	1	1	1	1	2	2	1	1	1	2	0	1	AMEX60DD201002829
AMEX60DD002831	3	3	3	2	1	6	4	1	1	0	0	0	0	0	0	1	0	0	0	0	AMEX60DD201002831
MSTRG.5098	2	1	2	4	2	0	1	4	1	0	0	0	11	5	3	3	0	1	2	2	HISAT2 Generated Gene
MSTRG.5097	0	0	0	0	0	0	1	0	0	0	0	0	1	0	0	0	0	0	0	0	AMEX60DD201002822
MSTRG.5096	181	194	717	531	462	590	689	1202	88	90	90	82	55	67	75	51	16	70	108	90	GFRA2|AMEX60DD301002821
AMEX60DD002834	0	0	0	0	0	0	0	3	0	0	0	0	0	0	0	0	0	0	0	0	LOC115468114 [nr]|AMEX60DD301002834
AMEX60DD002836	8	28	17	7	0	14	5	6	4	0	0	0	0	0	0	2	0	0	0	2	LZTS1|AMEX60DD201002836
MSTRG.5099	6358	7052	14337	14260	12814	11238	14349	13511	892	918	1156	1364	1640	3229	2757	3685	1116	2801	1630	1472	AMEX60DD102002837|ATP6V1B2|AMEX60DD103002837|AMEX60DD101002837
MSTRG.5090	3058	3934	2503	2998	1529	1688	2238	2184	376	531	608	525	650	662	548	499	162	578	537	578	PBDC1 [hs]|AMEX60DD301002805|PBDC1|DR999_PMT08945 [nr]
MSTRG.5093	0	0	0	0	0	0	0	0	0	0	0	1	0	0	0	0	0	0	0	0	AMEX60DD201002808
MSTRG.5091	771	1375	1249	1454	958	1207	1222	1218	6	14	15	24	12	12	16	22	9	43	47	43	XPO7|AMEX60DD301002806|AMEX60DD101002806|AMEX60DD201002806|LOC114602709 [nr]|XPO7 [hs]
MSTRG.5092	6	0	0	0	0	0	13	0	0	0	0	0	0	0	0	0	0	0	3	0	AMEX60DD102002807
MSTRG.5105	1565	2363	2984	3355	2331	2689	3941	4875	102	177	235	302	504	175	133	100	61	120	119	164	SORBS3|AMEX60DD201002839|DR999_PMT08901 [nr]|SORBS3 [hs]|AMEX60DD301002839
MSTRG.5100	1399	2075	2791	4002	1788	2527	3255	2993	190	255	254	308	424	593	580	454	179	468	444	352	PPP3CC|AMEX60DD301002838|DNTS_031908 [nr]|PPP3CC [hs]|AMEX60DD201002838
MSTRG.5103	989	1400	1291	1233	532	815	791	766	97	151	310	322	293	143	96	103	36	68	65	86	CUNH8ORF58 [nr]|AMEX60DD201002844
MSTRG.5104	1	0	1	0	0	1	1	1	0	0	1	0	0	0	0	1	0	0	0	0	AMEX60DD201002845
MSTRG.5102	8020	7824	6758	6015	5035	5730	5999	7160	298	422	406	562	927	575	478	261	138	308	355	492	PDLIM2|AMEX60DD201002843|AMEX60DD301002843
MSTRG.5101	881	919	796	681	621	681	765	822	9	0	0	0	12	15	6	6	3	0	0	9	AMEX60DD201002842|AMEX60DD301002842
AMEX60DD002847	0	0	8	0	0	0	0	0	0	0	0	0	0	0	0	0	0	0	0	0	AMEX60DD201002847
AMEX60DD002848	0	0	3	12	0	0	0	0	0	0	0	0	0	0	0	0	0	0	0	0	AMEX60DD201002848|AMEX60DD301002848
MSTRG.5106	58	83	78	58	34	30	31	51	0	0	0	0	0	0	0	0	0	0	0	0	LOC115088534 [nr]|HARBI1 [hs]|AMEX60DD301002849|PEBP4 [nr]|AMEX60DD201002849
MSTRG.5107	0	0	0	0	0	0	0	0	0	0	0	0	0	0	0	0	0	0	0	0	AMEX60DD301002850
MSTRG.5108	1973	2124	2060	2531	1683	1857	3141	2809	56	93	102	201	307	246	196	127	67	162	159	199	RHOBTB2|AMEX60DD301002851|AMEX60DD102002851|AMEX60DD201002851|LOC102736384 [nr]|RHOBTB2 [hs]
MSTRG.5109	2108	2992	2372	2893	1714	2381	2293	2639	48	120	455	546	306	157	109	130	42	102	132	136	LOC101625632 [nr]|TNFRSF10B [hs]|AMEX60DD201002852|LOC115092645 [nr]
MSTRG.5110	0	0	0	0	0	0	0	0	0	0	0	0	0	0	0	0	0	0	0	0	AMEX60DD201002853
MSTRG.5113	25	17	100	56	199	43	67	66	29	150	367	546	1739	730	276	383	118	261	118	86	AMEX60DD201002858
MSTRG.5112	191	167	661	624	1403	429	557	569	322	1409	2737	2258	4899	2660	1175	1645	561	1401	738	607	LOC112109005 [nr]|PPP1R3C [hs]|AMEX60DD301002857
AMEX60DD002861	10	0	3	3	16	18	7	5	0	0	2	2	2	0	2	0	0	1	0	0	AMEX60DD301002861
MSTRG.5114	2027	1849	1999	2411	1906	2224	2113	1935	171	202	294	262	403	404	368	286	150	289	375	357	CHMP7|AMEX60DD301002854|AMEX60DD102002854
MSTRG.5115	1140	1488	1827	1588	1350	1097	1553	1335	230	274	413	339	494	422	491	340	176	443	415	286	GINS4|AMEX60DD301002855
MSTRG.5116	2319	2895	2671	3117	2298	2563	3086	2697	171	260	377	438	420	401	289	244	75	251	274	235	GPAT4|AMEX60DD201002859|AMEX60DD101002859|AMEX60DD102002859|AMEX60DD301002859
MSTRG.5117	0	0	10	3	0	0	4	11	0	4	0	0	0	0	0	0	0	3	0	0	AMEX60DD201002860
AMEX60DD002872	5	0	0	2	4	5	0	0	0	0	0	0	0	0	0	0	0	0	0	2	CGPICR_017125 [nr]|ANK1 [hs]|AMEX60DD301002872
MSTRG.5119	1730	2537	3100	3203	1879	2281	3264	3348	455	704	629	365	820	983	785	630	170	628	502	509	LOC102366716 [nr]|INPP5A [hs]|AMEX60DD201002867|LOC110525665 [nr]|AMEX60DD301002867|LOC111838230 [nr]
MSTRG.5118	91	100	179	191	99	104	168	187	0	3	0	4	3	5	0	0	0	0	0	0	LOC102692930 [nr]|AMEX60DD201002866|AMEX60DD301002866
AMEX60DD002871	11	0	30	48	32	40	31	12	0	0	0	0	0	0	0	0	0	0	0	0	ANK1|AMEX60DD201002871
MSTRG.5126	1	1	4	0	4	0	0	7	5	3	7	1	5	11	17	14	8	6	7	8	HISAT2 Generated Gene
AMEX60DD002884	15	43	30	46	19	48	60	21	0	2	2	1	2	3	3	4	1	1	2	2	GAS6|AMEX60DD201002884
MSTRG.5120	3370	4402	4698	7608	2672	3659	3375	2031	406	656	380	305	207	189	98	36	20	11	149	117	ANK1|AMEX60DD201002868|AMEX60DD301002868|LOC115082445 [nr]|ANK1 [hs]|ANK1 [nr]
MSTRG.5121	0	0	0	0	0	0	0	0	0	0	0	92	12	0	0	0	0	0	0	0	AMEX60DD301002869
MSTRG.5122	0	0	0	0	0	0	0	0	0	0	0	0	0	0	0	0	0	0	0	0	AMEX60DD301002870
MSTRG.5127	57	67	1313	1610	2485	1583	1196	1336	54	59	286	245	304	184	232	0	74	47	56	34	PLAT [nr]|AMEX60DD301002880
MSTRG.5128	194	218	6433	5993	6454	6404	5006	6752	0	0	32	159	113	181	0	241	0	44	0	0	PLAT|AMEX60DD201002881
MSTRG.5125	3447	3428	3625	4232	2998	3610	4593	4064	468	671	823	496	604	969	658	690	289	794	820	649	LLAP_10771 [nr]|AP3M2 [hs]|AMEX60DD201002879
MSTRG.5123	1238	1636	2510	3378	1726	2475	3466	3175	137	202	196	179	150	263	230	239	86	303	237	154	KAT6A|AMEX60DD301002877|LOC112547415 [nr]|AMEX60DD301002876|AMEX60DD201002877
MSTRG.5124	0	0	0	0	0	0	0	0	0	0	0	0	0	0	0	0	0	0	0	0	KAT6A [nr]|KAT6B [hs]|AMEX60DD301002878
MSTRG.5131	615	758	833	766	598	581	717	711	20	33	44	42	30	39	29	29	10	33	37	25	POLB [nr]|AMEX60DD301002887|AMEX60DD201002887
MSTRG.5129	475	557	110	75	110	66	24	41	0	0	0	5	3	0	0	0	0	0	0	0	HISAT2 Generated Gene
MSTRG.5130	2858	2882	2641	2750	1988	2194	2452	2917	32	44	66	62	135	112	77	74	31	88	111	91	IKBKB|AMEX60DD201002885|AMEX60DD301002885
MSTRG.5135	243	302	279	245	179	168	262	304	16	31	43	40	43	50	57	50	19	55	51	82	AMEX60DD301002896
AMEX60DD002909	2	1	2	2	1	1	2	1	0	0	0	0	1	0	1	0	1	0	0	1	AMEX60DD103002909
[truncated: 98,268 more rows]
