# Supplementary material for: Axolotl mandible regeneration occurs through mechanical gap closure and a shared regenerative program with the limb
Source: Dis Model Mech. 2024 Sep 27;17(9):dmm050743. doi: 10.1242/dmm.050743 (PMC11449444; doi:10.1242/dmm.050743)
Supplement: Table S3. Normalized gene counts of mandible and limb. [file dmm-17-050743-TableS3.xlsx]

## Sheet: Gene_CPMs_Jaw
Gene_ID	Mean CPM: Jaw0dpa	Mean CPM: Jaw5dpa	Mean CPM: Jaw14dpa	Mean CPM: Jaw35dpa	Gene_Symbol(s)
AMEX60DD000001	0.28	0.23	0.33	0.42	ZNF79 [hs]|AMEX60DD301000001|ZFP37 [nr]|ZNF568 [hs]
AMEX60DD000002	1.36	0.56	0.84	0.92	LOC114595135 [nr]|ZNF268 [hs]|AMEX60DD201000002
MSTRG.3652	8.87	7.73	8.54	8.43	LOC108802115 [nr]|ZNF268 [hs]|AMEX60DD301000003|LOC101953204 [nr]|ZNF850 [hs]|AMEX60DD201000003
AMEX60DD000004	3.92	2.23	2.96	2.88	LOC115462503 [nr]|ZNF268 [hs]|AMEX60DD201000004
MSTRG.3654	6.83	4.76	3.27	4.8	ZNF300 [nr]|AMEX60DD301000006|LOC115464621 [nr]|ZNF268 [hs]|AMEX60DD201000006
MSTRG.3655	0.02	0.05	0.15	0.05	LOC108803380 [nr]|ZNF268 [hs]|AMEX60DD301000007
MSTRG.3653	0.99	0.63	0.98	0.82	AMEX60DD201000005
AMEX60DD000021	0.14	0.24	0.74	0.21	LOC106702273 [nr]|AMEX60DD102000021
MSTRG.3656	19.97	13.7	16.09	14.47	FZD10|AMEX60DD201000016
AMEX60DD000026	3.68	2.29	1.32	4.31	LOC114595149 [nr]|AMEX60DD301000026
AMEX60DD000034	0.17	0.06	0	0.15	LOC106702022 [nr]|ENV [hs]|AMEX60DD102000034
AMEX60DD000035	0.02	0	0.1	0.01	AMEX60DD102000035
MSTRG.3657	11.22	21	19.71	16.05	AMEX60DD201000029|PARPI_0010196 [nr]|PARPI_0006348 [nr]|AMEX60DD301000030
MSTRG.3658	0.42	1.03	0.98	0.72	LOC102279365 [nr]|GLT1D1 [hs]|AMEX60DD201000031|AMEX60DD301000031
MSTRG.3659	0.84	1.81	1.65	1.5	GLT1D1|AMEX60DD301000033|AMEX60DD201000033
MSTRG.3661	20.4	19.33	22.61	22.34	SLC15A4|AMEX60DD201000036
MSTRG.3662	0.53	0.34	0.36	0.25	ATP5MG|AMEX60DD301000042
AMEX60DD000044	0.31	0.07	0.17	0.2	TMEM132B|AMEX60DD201000044
AMEX60DD000047	0	0.01	0	0.03	TMEM132B|AMEX60DD201000047
AMEX60DD000045	0.04	0	0	0	TMEM132B [nr]|KIAA1786 [hs]|AMEX60DD201000045
MSTRG.3663	2.02	5.82	8.85	10.96	TMEM132C|AMEX60DD201000038
MSTRG.3664	0	0	0	0.02	HISAT2 Generated Gene
MSTRG.3665	0	0	0	0	AMEX60DD201000039
MSTRG.3666	0	0	0	0	AMEX60DD201000040
MSTRG.3667	99.16	77.67	76.07	85.02	AACS|AMEX60DD201000048|AMEX60DD102000048
MSTRG.3668	0.44	0.52	0.54	0.44	AMEX60DD301000049
MSTRG.3670	6.47	8.66	6.6	6.6	DHX37 [hs]|AMEX60DD301000051|DHX37|AMEX60DD201000051
MSTRG.3671	0	0	0	0	AMEX60DD201000052
MSTRG.3669	26.37	29.01	26.51	25.98	BRI3BP|AMEX60DD201000050
MSTRG.3673	0.01	0	0	0	OJAV_G00236990 [nr]|AMEX60DD301000061
AMEX60DD000060	0.7	0.89	1.18	0.01	LOC101542680 [nr]|ZNF84 [hs]|AMEX60DD102000060
MSTRG.3672	5.24	3.72	3.75	3.63	LOC115474470 [nr]|ZNF268 [hs]|AMEX60DD201000058
AMEX60DD000059	1.91	2.65	3.4	1.84	ZNF300 [nr]|ZNF268 [hs]|AMEX60DD201000059
AMEX60DD000066	0.23	0.27	0.33	0.21	AMEX60DD201000066
AMEX60DD000071	0.02	0.01	0.02	0.01	AMEX60DD201000071
MSTRG.3679	383.26	271.89	251.41	249.84	LOC110222103 [nr]|UBC [hs]|AMEX60DD103000053|AMEX60DD103000054
MSTRG.3680	0.27	0.54	0.35	0.22	RIMBP2|AMEX60DD201000067
MSTRG.3681	0.02	0.03	0.02	0	AMEX60DD201000068
MSTRG.3682	1.17	1.01	1.39	0.14	AMEX60DD301000069|AMEX60DD201000069
MSTRG.3676	9.93	10.96	10.52	9.72	SCARB1.S [nr]|SCARB1 [hs]|AMEX60DD201000055|FUGU_019069 [nr]|AMEX60DD301000055
MSTRG.3677	0	0	0	0	AMEX60DD201000056
MSTRG.3678	0.03	0.04	0.25	0.05	AMEX60DD301000057|AMEX60DD201000057
AMEX60DD000077	0.17	0.12	0.05	0.17	AMEX60DD101000077
MSTRG.3683	0.47	0.28	0.28	0.25	AMEX60DD201000089
AMEX60DD000095	0.35	0.53	0.65	0.44	DNAI1|AMEX60DD201000095
AMEX60DD000079	0.04	0.09	0.07	0	AMEX60DD201000079|AMEX60DD102000079
AMEX60DD000098	0.03	0.03	0.06	0.03	AMEX60DD301000098
MSTRG.3684	0.15	0.06	0.13	0.03	AMEX60DD201000100
MSTRG.3685	0.09	0.21	0.11	0.17	AMEX60DD201000101
AMEX60DD000084	1.39	3.57	4.39	2.97	LOC106489890 [nr]|ADGRD1 [hs]|AMEX60DD201000084
AMEX60DD000106	0.09	0.09	0.2	0.16	LOC115396492 [nr]|AMEX60DD201000106
AMEX60DD000107	0.03	0.02	0.03	0.06	LOC113430707 [nr]|ULK1 [hs]|AMEX60DD201000107
MSTRG.3690	2.88	2.21	2.44	2.87	AMEX60DD201000105
MSTRG.3691	1.43	1.81	1.95	2.63	LOC104281150 [nr]|SFSWAP [hs]|AMEX60DD201000104|SFSWAP|AMEX60DD301000104
MSTRG.3693	11.22	10	10.95	10.67	BLOC1S2|AMEX60DD102000109|LOC103085771 [nr]|BLOC1S2 [hs]|AMEX60DD201000109
AMEX60DD000108	0	0.02	0.02	0.12	MMP17 [hs]|AMEX60DD201000108|MMP17|CIB84_011884 [nr]|AMEX60DD301000108
MSTRG.3692	19.83	17.33	18.36	19.13	LOC104281150 [nr]|SFSWAP [hs]|AMEX60DD201000103|SFSWAP|AMEX60DD301000103
MSTRG.3697	10.02	12.75	14.75	18.16	ULK1|AMEX60DD301000110|AMEX60DD201000110
MSTRG.3694	16.12	23.38	14.1	22.48	AMEX60DD301000120
MSTRG.3695	0.29	0.43	0.39	0.19	PPIL2|AMEX60DD103000121
AMEX60DD000123	0.35	0.28	0.53	0.66	LOC110015751 [nr]|RTL1 [hs]|AMEX60DD201000123
MSTRG.3696	8.76	6.22	4.58	5.96	PUS1|AMEX60DD201000122|AMEX60DD102000122
AMEX60DD000125	0.02	0.09	0.03	0.11	AMEX60DD201000125
MSTRG.3686	411.72	416.08	334.59	300.28	RAN [nr]|AMEX60DD201000072|AMEX60DD301000072|N/A|AMEX60DD301000075|AMEX60DD201000075
MSTRG.3687	0	0	0	0	AMEX60DD103000073
MSTRG.3689	0	0	0	0	AMEX60DD103000076
MSTRG.3688	0.56	0.69	0.96	0.91	STX2|AMEX60DD201000074
MSTRG.3698	8.95	25.26	23.04	30.73	YPEL2|AMEX60DD201000126|YPEL1.L [nr]|YPEL1 [hs]|AMEX60DD301000126|AV530_018375 [nr]
MSTRG.3699	0.68	0.15	0.2	0.35	AMEX60DD301000127
MSTRG.3700	13.37	12.92	11.38	10.69	PPIL2|AMEX60DD102000128|AMEX60DD201000128|AMEX60DD301000128
MSTRG.3701	11.88	16.06	15.5	18.5	LOC115660842 [nr]|AMEX60DD301000124|EP400 [nr]|AMEX60DD201000124|EP400 [hs]
MSTRG.3705	17.3	15.14	12.79	13.33	MRPL40 [nr]|NLVCF [hs]|AMEX60DD201000131
MSTRG.3702	12.82	9.55	8.13	9.18	LOC115100255 [nr]|C22ORF39 [hs]|AMEX60DD201000132|AMEX60DD301000132|CUNH22ORF39 [nr]|C11H22ORF39 [nr]
MSTRG.3706	27.24	20.22	19.14	20.29	UFD1|AMEX60DD201000133|AMEX60DD103000133
AMEX60DD000135	0.1	0.08	0.1	0.07	AMEX60DD201000135
MSTRG.3703	25.57	24.84	25.21	22.94	LOC115100518 [nr]|HIRA [hs]|AMEX60DD301000129|LOC101937578 [nr]|AMEX60DD201000129
MSTRG.3704	0	0	0	0	AMEX60DD103000130
MSTRG.3707	10.55	11.67	10.31	9.35	CDC45|AMEX60DD301000134|AMEX60DD102000134|AMEX60DD103000134
MSTRG.3711	0.46	2.01	2.21	1.02	GP1BB [nr]|AMEX60DD201000145|AMEX60DD102000145|GP1BB
AMEX60DD000146	0.1	0.15	0.21	0.32	CAMKK1|AMEX60DD201000146
MSTRG.3708	0.49	7.23	54.4	4.43	ASZ78_015360 [nr]|CLDN5 [hs]|AMEX60DD301000136|AMEX60DD201000136
MSTRG.3709	153.49	169.09	175.53	162.14	LOC101939207 [nr]|SEPTIN2 [hs]|AMEX60DD301000137|ASZ78_015360 [nr]|CLDN5 [hs]|AMEX60DD201000137
MSTRG.3710	0	0	0	0	TXPB_URIBO1 [nr]|PGBD4 [hs]|AMEX60DD301000138
MSTRG.3712	30.2	25.63	26.66	24.04	TBX1 [nr]|AMEX60DD301000147
MSTRG.3721	6.87	22.16	27.18	25.03	SEPT5IN.S [nr]|SEPTIN5 [hs]|AMEX60DD201000141|AMEX60DD301000141|LOC115476378 [nr]|SEPTIN5
MSTRG.3722	3.12	2.15	2.47	2.58	AMEX60DD301000142
MSTRG.3724	0	0	0	0	AMEX60DD301000144
MSTRG.3723	0.6	2.65	2.65	1.93	AMEX60DD301000143
MSTRG.3713	5.67	4.61	4.84	4.13	GNB1L|AMEX60DD201000148|AMEX60DD301000148
MSTRG.3719	0.24	0.18	0.37	0.48	AMEX60DD301000156
MSTRG.3715	13.41	13.83	14.32	13.47	TXNRD2 [nr]|AMEX60DD301000150|AMEX60DD201000150
MSTRG.3716	4.97	3.98	5.74	3.33	TXNRD2 [nr]|AMEX60DD301000151
MSTRG.3720	0.21	0.47	0.73	0.97	AMEX60DD201000157
AMEX60DD000158	0.02	0.22	0.26	0.34	AMEX60DD201000158
AMEX60DD000159	0.09	0.46	0.37	0.45	LOC115355879 [nr]|AMEX60DD201000159
MSTRG.3714	0.34	0.33	0.45	0.39	TXNRD2 [nr]|AMEX60DD201000152
AMEX60DD000155	1.07	2.62	1.22	1.15	COMT|AMEX60DD301000155|DUI87_17438 [nr]|COMT [hs]
MSTRG.3717	1.84	1.87	1.82	1.6	TXNRD2|AMEX60DD301000153|LOC104258013 [nr]|TXNRD2 [hs]|AMEX60DD102000153|AMEX60DD201000153
MSTRG.3726	2.17	6.94	6.23	7.42	ARVCF|AMEX60DD201000160|AMEX60DD301000160|ARVCF [hs]
MSTRG.3727	11.33	15.48	15.32	18.95	DGCR8|AMEX60DD301000164|AMEX60DD201000164
MSTRG.3725	31.29	26.67	28.34	29.91	AMEX60DD301000163|TANGO2|AMEX60DD102000163
MSTRG.3728	0.2	0.19	0.32	0.54	AMEX60DD201000168
MSTRG.3729	0.02	0.08	0.05	0.09	AMEX60DD201000169
MSTRG.3735	30.49	29.19	29.06	31.77	PGAM5|AMEX60DD201000171|PGAM5 [nr]|AMEX60DD102000171
MSTRG.3741	9.67	19.15	22.02	21.19	ZDHHC8|AMEX60DD201000170|AMEX60DD301000170
MSTRG.3730	21.33	18.05	13.48	17.57	TRMT2A|AMEX60DD103000166|LOC102798090 [nr]|TRMT2A [hs]|AMEX60DD102000166
MSTRG.3731	138.06	142.87	120.82	134.01	RANBP1.L [nr]|RANBP1 [hs]|AMEX60DD201000167|RANBP1 [nr]|AMEX60DD102000167
AMEX60DD000174	0.13	0.07	0.07	0.21	GOLGA3|AMEX60DD301000174
MSTRG.3732	0.52	0.71	0.46	0.66	ANKLE2|AMEX60DD201000173
MSTRG.3734	1.46	3.3	3.3	3.76	AMEX60DD301000175
MSTRG.3733	40.31	42.51	38.97	48.28	ANKLE2|AMEX60DD201000172
MSTRG.3736	5.01	5.69	6.49	8.5	AMEX60DD201000176
MSTRG.3738	1.31	1.51	1.82	2.22	LOC104614348 [nr]|GOLGA3 [hs]|AMEX60DD201000178
MSTRG.3737	8.05	11	11.32	12.53	AMEX60DD201000177
MSTRG.3739	0.35	0.42	0.25	0.33	ANKLE2 [nr]|AMEX60DD201000179
MSTRG.3747	1.53	1.58	1.44	1.62	AMEX60DD201000192
MSTRG.3742	1.53	4.18	3.6	4.91	AMEX60DD201000187
MSTRG.3743	0	0	0	0	AMEX60DD201000188
MSTRG.3740	4.36	4.47	5.35	6.01	DUI87_17430 [nr]|ANKLE2 [hs]|AMEX60DD301000180|ANKLE2|AMEX60DD201000180
AMEX60DD000190	1.03	2.55	2.36	4.7	AMEX60DD201000190
AMEX60DD000191	0	0.03	0.01	0.02	AMEX60DD201000191
AMEX60DD000194	0.02	0	0.02	0.03	AMEX60DD301000194
MSTRG.3746	3.67	6.15	6.91	6.49	GOLGA3 [nr]|AMEX60DD201000181|GOLGA3|AMEX60DD301000181
MSTRG.3744	0.44	1.2	1.43	1.18	LOC115073368 [nr]|AMEX60DD201000183|AMEX60DD102000183
MSTRG.3745	1.66	2.14	2.91	4.08	LOC104632589 [nr]|AMEX60DD201000184
MSTRG.3748	16.31	15.12	17.58	15.15	CHFR [nr]|AMEX60DD301000195
AMEX60DD000202	0.02	0.01	0.02	0.04	AMEX60DD201000202
AMEX60DD000205	0.04	0.05	0.05	0.06	AMEX60DD103000205
AMEX60DD000206	0.34	0.22	0.19	0.18	AMEX60DD101000206
AMEX60DD000199	0	0	0	0.03	AMEX60DD301000199
AMEX60DD000198	7.77	7.51	9.51	9.11	FBRSL1|AMEX60DD201000198|FBRSL1 [nr]|AUTS2 [hs]|AMEX60DD301000198
AMEX60DD000213	0.01	0	0.01	0.01	AMEX60DD201000213
MSTRG.3750	0.03	0.05	0.01	0.07	AMEX60DD301000212
MSTRG.3751	0.06	0.05	0.01	0.1	HISAT2 Generated Gene
MSTRG.3749	12.99	12.96	15.32	12.76	AMEX60DD301000193|CHFR|AMEX60DD201000193|N/A|AMEX60DD102000193
MSTRG.3752	27.06	20.74	21.85	22.63	COMT [nr]|AMEX60DD301000215|AMEX60DD201000215|COMT
MSTRG.3753	13.64	14.04	14.9	9.18	LOC115479915 [nr]|NOC4L [hs]|AMEX60DD103000216|AMEX60DD201000216|AMEX60DD301000216
MSTRG.3754	0	0.01	0	0.01	BANF1.S [nr]|AMEX60DD201000217
MSTRG.3758	10.25	23.02	19.59	23.23	PPM1F|AMEX60DD201000223
MSTRG.3756	0	0	0	0	AMEX60DD201000219
MSTRG.3757	0	0	0	0	AMEX60DD301000220
MSTRG.3755	23.03	24.83	26.2	27.73	MAPK1 [nr]|AMEX60DD201000218|AMEX60DD301000218
AMEX60DD000232	0.01	0	0	0	LOC106732794 [nr]|AMEX60DD201000232
MSTRG.3759	0.02	0.03	0.04	0	AMEX60DD301000228
MSTRG.3762	0.01	0.03	0.05	0	HISAT2 Generated Gene
MSTRG.3760	0.13	0.28	0.11	0.12	LOC115372353 [nr]|AMEX60DD201000229
MSTRG.3761	0.09	0.04	0.01	0.09	AMEX60DD201000230
MSTRG.3763	88.24	41.12	52.93	41.05	SDF2L1|AMEX60DD301000236
MSTRG.3764	44.37	34.95	35.67	29.1	TOP3B|AMEX60DD201000224|TOP3B [nr]|AMEX60DD301000224|AMEX60DD102000224|TOP3B.L [nr]|TOP3B [hs]|LOC109914435 [nr]
MSTRG.3765	0.01	0	0	0	AMEX60DD301000225
MSTRG.3766	0.38	0.22	0.31	0.32	ZBED9 [hs]|AMEX60DD201000226|AMEX60DD102000226
MSTRG.3767	13.51	16.35	14.18	12.51	SH_R122_JSM5CED3F [nr]|AMEX60DD201000243|YDJC|AMEX60DD301000243
AMEX60DD000240	0.06	0	0.08	0.03	AMEX60DD301000240
AMEX60DD000241	0.01	0	0	0	AMEX60DD301000241
AMEX60DD000239	0.14	0.07	0.1	0.09	AMEX60DD201000239
MSTRG.3768	0	0.89	0.88	0.7	AB205_0136590 [nr]|TOP3B [hs]|AMEX60DD201000245
MSTRG.3769	198.33	153.06	137.82	128.87	PARPI_0011654 [nr]|AMEX60DD201000244|UBE2L3 [nr]|AMEX60DD301000244
MSTRG.3770	0.17	0.06	0.1	0.08	AMEX60DD301000248
MSTRG.3771	0.34	0.22	0.04	0.13	AMEX60DD301000249
MSTRG.3772	34.09	45.39	37.24	42.94	HIC2|AMEX60DD201000247|AMEX60DD301000247
MSTRG.3773	26.51	27.36	29.53	24.76	SNAP29|AMEX60DD301000253|AMEX60DD201000253
AMEX60DD000263	0.09	0	0	0.03	AMEX60DD301000263
MSTRG.3776	55.91	49.13	43.83	53.38	SLC25A1|AMEX60DD201000257|AMEX60DD301000257
MSTRG.3778	33.37	52.51	56.1	50.72	CLTCL1|AMEX60DD201000254|LOC104469759 [nr]|CLTCL1 [hs]|AMEX60DD301000254|PARPI_0011647 [nr]|AMEX60DD201000256|CLTCL1 [nr]|CLTC [hs]|LOC103799557 [nr]|AMEX60DD301000256|LOC114586338 [nr]
MSTRG.3779	0	0	0	0	AMEX60DD301000255
MSTRG.3777	1.71	3.51	2.6	2.77	LOC109312801 [nr]|SBSPON [hs]|AMEX60DD301000259
AMEX60DD000260	6.06	7.98	7.93	7.18	LOC115661031 [nr]|AMEX60DD201000260|LOC112120414 [nr]|THADA [hs]
AMEX60DD000261	0	0	0	0	AMEX60DD301000261
MSTRG.3780	10.33	10.47	10.38	10.91	ESS2|AMEX60DD102000265|AMEX60DD301000265
MSTRG.3781	0	0.02	0	0.02	AMEX60DD301000266|TSSK2
MSTRG.3774	29.65	32.93	33.39	33.21	PI4KA [nr]|AMEX60DD301000250|PI4KA|AMEX60DD201000250|HCG_1999854 [hs]|AMEX60DD102000251
MSTRG.3775	0	0.01	0	0	SERPIND1|AMEX60DD201000252
AMEX60DD000271	0	0	0	0	AMEX60DD301000271
AMEX60DD000270	0.51	0.45	0.23	0.23	LOC115073307 [nr]|AMEX60DD201000270
MSTRG.3790	0.12	0.26	0.11	1.3	LOC114586993 [nr]|IGLV6 [hs]|AMEX60DD201000282|PARPI_0032739 [nr]|AMEX60DD301000283|PARPI_0011627 [nr]
MSTRG.3792	0.61	1.46	0.41	1.37	N/A|AMEX60DD301000284|AMEX60DD201000284
MSTRG.3796	0.07	0.85	0.27	0.11	LOC102250240 [nr]|AMEX60DD301000295
MSTRG.3800	0.09	0.09	0.03	0.48	N/A|AMEX60DD201000299
MSTRG.3802	0.19	0.34	0.36	1.65	LOC111092690 [nr]|AMEX60DD201000301
AMEX60DD000305	0.16	0	0.04	0.01	N/A|AMEX60DD201000305
AMEX60DD000307	0.12	0.02	0.04	0	N/A|AMEX60DD201000307
AMEX60DD000308	0.11	0.2	0	0.03	LOC107112710 [nr]|VPREB1 [hs]|AMEX60DD201000308
AMEX60DD000309	0.49	0.41	0.36	0.35	LOC100560921 [nr]|AMEX60DD201000309
MSTRG.3805	0.56	0.05	0.08	0.27	N/A|AMEX60DD201000306|IGLV51 [hs]|AMEX60DD301000306
MSTRG.3791	0.03	0.02	0.04	0.23	IG|AMEX60DD201000285|IGL@ [nr]|IG [hs]|AMEX60DD301000286
AMEX60DD000287	0.05	0.13	0.17	0.29	MONAX_5E002063 [nr]|AMEX60DD201000287
MSTRG.3793	0.27	0.22	0.51	1.73	TREES_T100009970 [nr]|AMEX60DD201000288
MSTRG.3788	14.65	5.77	6.87	18.65	IGLC1 [hs]|AMEX60DD301000273
MSTRG.3789	67.75	21.54	23.41	59.85	N/A|AMEX60DD201000274|AMEX60DD301000274
MSTRG.3806	3.9	2.26	2.85	2.44	LOC113837993 [nr]|AMEX60DD201000310
MSTRG.3782	39.04	54.74	42.28	57.08	DGCR2|AMEX60DD201000267|AMEX60DD301000267|EIF2B2 [nr]
MSTRG.3783	0	0	0	0	AMEX60DD301000268
MSTRG.3807	2.33	1.44	1.49	1.35	LOC100336780 [nr]|AMEX60DD201000311
AMEX60DD000320	0.14	0.03	0.06	0.05	IGLV [hs]|AMEX60DD201000320
MSTRG.3811	0.2	0.15	0.03	0.76	BN2614_LOCUS2 [nr]|AMEX60DD201000322
MSTRG.3812	0.09	0.1	0.05	0.31	XB5865391.L [nr]|AMEX60DD201000323
AMEX60DD000328	0	0	0.01	0	IG|AMEX60DD201000328
AMEX60DD000329	0.03	0.02	0.03	0.16	IGL@ [nr]|IG [hs]|AMEX60DD301000329
MSTRG.3814	0.54	0.14	0.17	0.65	LOC102250240 [nr]|AMEX60DD201000330|LOC101951136 [nr]|AMEX60DD301000331
MSTRG.3815	0.23	0.06	0.3	0.05	LOC102944433 [nr]|AMEX60DD201000332
MSTRG.3817	1.73	1.16	1.02	0.89	EOD39_15421 [nr]|AIMP1 [hs]|AMEX60DD301000335
MSTRG.3816	18.7	11.99	9.85	7.69	AIMP1|AMEX60DD201000334
AMEX60DD000315	0	0	0.22	0	PARPI_0029472 [nr]|AMEX60DD301000315
AMEX60DD000316	0	0.02	0	0	UY3_02104 [nr]|AMEX60DD201000316
MSTRG.3808	1.72	0.93	0.85	2.38	LOC102250240 [nr]|AMEX60DD201000312|IGLV [hs]|AMEX60DD301000312|D623_10000469 [nr]|AMEX60DD301000314
MSTRG.3809	0.19	0.12	0	0.1	UY3_02104 [nr]|AMEX60DD301000313
AMEX60DD000317	0.02	0	0	0	LOC101951136 [nr]|AMEX60DD201000317
MSTRG.3810	0.26	0.17	0.1	1.01	N/A|AMEX60DD201000318|LOC101951136 [nr]|AMEX60DD301000319
MSTRG.3818	3.47	39.36	66.38	57.29	MMP11|AMEX60DD301000336|AMEX60DD201000336
MSTRG.3820	1.84	2.25	2.59	2.57	LOC104011480 [nr]|DERL2 [hs]|AMEX60DD201000338|DERL2|AMEX60DD301000338|DERL3 [nr]|DV515_00011444 [nr]
MSTRG.3821	0.17	0.1	0.2	0.37	AMEX60DD201000339
MSTRG.3819	56.48	48.77	45.9	45.9	SMARCB1|AMEX60DD301000337|AMEX60DD103000337
MSTRG.3825	0.05	0.03	0.07	0.02	LOC115661072 [nr]|AMEX60DD201000346
MSTRG.3826	0.84	0.04	1.18	0.03	LOC102944433 [nr]|AMEX60DD301000347
AMEX60DD000351	0.06	0.09	0	0	LOC105706714 [nr]|AMEX60DD201000351
AMEX60DD000355	0.1	0.03	0.13	0.03	N/A|AMEX60DD201000355
MSTRG.3830	0.19	0.08	0.31	0.16	N/A|AMEX60DD301000357
MSTRG.3822	32.98	25.77	18.06	18.98	CHCHD10|AMEX60DD103000340
MSTRG.3831	0.16	0.09	0.09	0.21	BN2614_LOCUS2 [nr]|AMEX60DD201000358
AMEX60DD000342	0	0	0	0	AMEX60DD201000342
AMEX60DD000341	1.41	1.02	0.72	1.48	C11H22ORF15 [nr]|C22ORF15 [hs]|AMEX60DD201000341
AMEX60DD000362	0.2	0.17	0.1	0.22	SLC2A11|AMEX60DD201000362
MSTRG.3834	1.56	0.89	0.93	0.75	LOC111772992 [nr]|AMEX60DD201000370
AMEX60DD000375	0.12	0.03	0.05	0.07	AMEX60DD201000375
AMEX60DD000387	0.01	0	0.01	0	AMEX60DD201000387
MSTRG.3835	10.34	10.48	11.35	6.07	COMT.S [nr]|AMEX60DD201000388
MSTRG.3833	6.97	7.21	4.37	13.74	SLC2A11|AMEX60DD201000363
AMEX60DD000367	0	0	0	0	LOC105357518 [nr]|SLC2A11 [hs]|AMEX60DD201000367
AMEX60DD000389	0.04	0	0	0	LOC115480337 [nr]|SLC2A9 [hs]|AMEX60DD201000389|SLC2A11 [hs]
MSTRG.3836	0.08	0.47	0	0.03	LOC115480337 [nr]|SLC2A9 [hs]|AMEX60DD301000392
MSTRG.3837	2.73	1.66	2.5	5.49	N/A|AMEX60DD201000395
MSTRG.3838	0.21	0.46	0.26	0.31	LOC115480337 [nr]|SLC2A9 [hs]|AMEX60DD301000394
AMEX60DD000401	0.08	0.1	0.05	0.21	AMEX60DD301000401
MSTRG.3839	1.94	2.05	2.33	2.63	URAD [nr]|AMEX60DD201000398
MSTRG.3841	101.12	76.71	67.47	62.28	DDT|AMEX60DD103000400
MSTRG.3840	0.07	0.17	0.09	0.07	AMEX60DD201000399
MSTRG.3842	114.92	95.93	114.02	152.3	N/A|AMEX60DD301000402
AMEX60DD000411	0	0	0	0	AMEX60DD301000411
MSTRG.3843	58.66	51.85	49.58	50.8	CRKL|AMEX60DD301000412
MSTRG.3849	14.04	12.37	12.3	12.16	AMEX60DD201000414|KLHL22|AMEX60DD301000414
MSTRG.3851	0.06	0.04	0.04	0.06	AMEX60DD301000422
AMEX60DD000423	0.01	0	0.02	0.02	AMEX60DD201000423
MSTRG.3850	21.75	21.01	22.73	20.89	MED15|AMEX60DD103000415|AMEX60DD301000415
AMEX60DD000426	0.19	0.14	0.09	0.2	AMEX60DD201000426
MSTRG.3845	37.53	39.08	41.58	42.2	CABIN1|AMEX60DD201000404|N306_04888 [nr]|CABIN1 [hs]|AMEX60DD301000404|LOC104626118 [nr]|AMEX60DD102000404
MSTRG.3846	0.01	0	0.01	0	AMEX60DD201000405
MSTRG.3844	0.03	0	0	0.03	AMEX60DD301000403
MSTRG.3847	0.11	0.2	0.15	0.17	AMEX60DD301000406
MSTRG.3848	0.08	0.1	0.13	0.13	AMEX60DD301000407
MSTRG.3853	0.14	0.04	0.08	0.06	AMEX60DD301000421
MSTRG.3852	8.97	13.49	10.32	7.79	GGT5|AMEX60DD301000420
MSTRG.3856	27.07	40.44	31.13	20.92	LLAP_20936 [nr]|GGT5 [hs]|AMEX60DD301000431
AMEX60DD000438	0.02	0.01	0.01	0.02	LRRC75B [nr]|LRRC75A [hs]|AMEX60DD201000438
AMEX60DD000436	1.9	2.47	1.94	4.73	LRRC75B|AMEX60DD201000436|LOC113746826 [nr]|LOC105373926 [hs]|LRRC75B [hs]
AMEX60DD000437	0.16	0.29	0.2	0.04	AMEX60DD301000437
MSTRG.3854	2.66	1.71	1.52	1.68	LOC115480918 [nr]|CCDC74A [hs]|AMEX60DD301000416|LOC115100948 [nr]|AMEX60DD201000416|CCDC74B [hs]
MSTRG.3855	9.08	12.48	11.51	10.78	SMPD4|AMEX60DD201000417|AMEX60DD301000417
MSTRG.3860	0.65	0.86	0.73	0.88	LOC107385925 [nr]|AMEX60DD201000442
AMEX60DD000443	0.19	0.2	0.26	0.16	AMEX60DD301000443
MSTRG.3857	2.3	1.88	1.45	2.72	LOC115480694 [nr]|HCG_2010666 [hs]|AMEX60DD201000432|AMEX60DD301000432|AMEX60DD103000432
MSTRG.3859	0	0	0.08	0	LRRC75B [nr]|AMEX60DD201000434
MSTRG.3858	0.16	0.33	0.35	0.55	LRRC75B [nr]|AMEX60DD201000433
AMEX60DD000447	0.28	0.84	0.64	0.5	AMEX60DD301000447
AMEX60DD000445	0.55	1.8	1.57	0.98	AMEX60DD301000445
MSTRG.3861	77.67	66.25	51.01	43.92	SNRPD3|AMEX60DD201000439|AMEX60DD301000439
MSTRG.3862	26.35	21.53	22.45	22.99	GUCD1|AMEX60DD301000440|AMEX60DD201000440
MSTRG.3863	3.59	5.14	4.3	5.23	DPX16_9183 [nr]|AMEX60DD201000441
MSTRG.3864	8.35	4.21	2.9	4.07	UPB1.S [nr]|UPB1 [hs]|AMEX60DD301000444|UPB1|AMEX60DD201000444
MSTRG.3866	1.62	2.21	2.26	2.64	AMEX60DD201000454
AMEX60DD000455	0.34	0.52	0.53	0.58	AMEX60DD201000455
AMEX60DD000456	0.17	0.09	0.25	0.32	AMEX60DD201000456
AMEX60DD000453	1.99	2.06	1.04	1.77	RAB36|AMEX60DD201000453
MSTRG.3868	0	0	0	0	AMEX60DD301000458
MSTRG.3867	1.15	1.52	1.68	1.67	RAB36|AMEX60DD201000457
AMEX60DD000463	0	0.01	0.03	0.03	AMEX60DD201000463
MSTRG.3873	3.26	1.66	1.98	3.89	SLC5A1|AMEX60DD301000462
MSTRG.3877	67.23	68.35	66.79	72.39	YWHAH [nr]|AMEX60DD301000464|AMEX60DD201000464|AMEX60DD102000464
MSTRG.3874	2.35	2.51	3.19	3.83	LOC102930801 [nr]|RSPH14 [hs]|AMEX60DD201000459|RSPH14|AMEX60DD103000459|AMEX60DD301000459
MSTRG.3876	1.34	0.75	1.08	0.65	GNAZ|AMEX60DD301000461|AMEX60DD201000461
MSTRG.3875	0.84	0.69	0.37	0.43	LOC101523373 [nr]|IDI1 [hs]|AMEX60DD201000460
MSTRG.3869	15.01	24.36	19.04	18.71	SPECC1L|AMEX60DD201000448|AMEX60DD301000448
MSTRG.3870	3.7	4.18	2.82	2.77	AMEX60DD301000449|AMEX60DD201000449
MSTRG.3871	20.63	26.98	25.17	29.31	BCR|AMEX60DD201000450
MSTRG.3872	0.17	0.06	0.79	0.42	AMEX60DD301000451
AMEX60DD000469	0.13	0.27	0.31	0.28	FD755_009355 [nr]|LOC340211 [hs]|AMEX60DD201000469
AMEX60DD000470	0.37	1.65	0.8	0.49	ROHU_010238 [nr]|LOC100130764 [hs]|AMEX60DD301000470
MSTRG.3879	14.12	15.13	18.95	20.02	DEPDC5|AMEX60DD301000465|AMEX60DD201000465|AMEX60DD102000465|E1301_TTI003913 [nr]
MSTRG.3878	15.84	19.09	18.69	20.04	PRR14L|AMEX60DD301000467
MSTRG.3883	32.91	27.29	30.78	33.95	EIF4ENIF1|AMEX60DD201000475|LOC101388841 [nr]|EIF4ENIF1 [hs]|AMEX60DD301000475|AMEX60DD102000475
AMEX60DD000478	0.1	0.03	0.02	0.01	AMEX60DD201000478
MSTRG.3884	9.38	9.94	12.14	10.78	PATZ1|AMEX60DD201000477|CADR_000028247 [nr]|AMEX60DD301000477
MSTRG.3885	7.22	4.21	3.91	5.28	HISAT2 Generated Gene
MSTRG.3882	99.21	67.75	53.33	60.95	DRG1|AMEX60DD201000476|AMEX60DD102000476
MSTRG.3886	23.62	26.57	23.07	19.69	PIK3IP1|AMEX60DD201000479|AMEX60DD301000479
MSTRG.3887	0.03	0.11	0.03	0.12	AMEX60DD301000480
MSTRG.3880	17.11	16.21	17.28	17	PISD|AMEX60DD102000473|AMEX60DD201000473|PISD.L [nr]|PISD [hs]|AMEX60DD301000473
MSTRG.3881	2.07	1.65	1.76	1.95	AMEX60DD201000474|SFI1|AMEX60DD301000474|DR999_PMT16710 [nr]|SFI1 [hs]
MSTRG.3888	77.61	55.93	49.75	51.12	LIMK2|AMEX60DD201000482|AMEX60DD301000482|LOC111162707 [nr]|LIMK2 [hs]|AMEX60DD102000482|AMEX60DD103000482
MSTRG.3891	0	0	0	0	AMEX60DD301000486
MSTRG.3889	26.44	23.09	20.79	22.44	RNF185|AMEX60DD301000484
MSTRG.3890	8.63	7.57	6.12	6.12	LOC105527942 [nr]|C12ORF43 [hs]|AMEX60DD301000485|AMEX60DD201000485
MSTRG.3892	32.88	27.94	31.68	32.2	DR999_PMT16716 [nr]|SPPL3 [hs]|AMEX60DD201000488|SPPL3
MSTRG.3893	31.27	29.78	24.3	20.66	ACADS|AMEX60DD102000489
MSTRG.3895	87.17	65.36	57.03	63.78	UNC119B|AMEX60DD103000490|AMEX60DD201000490|AMEX60DD301000490
MSTRG.3896	0	0	0	0	LOC115401458 [nr]|AMEX60DD301000491
AMEX60DD000493	0.05	0.04	0.07	0.03	AMEX60DD102000493
MSTRG.3897	0.23	0.18	0.15	0.13	HISAT2 Generated Gene
AMEX60DD000495	0	0	0	0	DPX16_12726 [nr]|AMEX60DD201000495
AMEX60DD000494	0.02	0	0	0	AMEX60DD201000494
MSTRG.3894	96.28	85.36	95.08	112	TREES_T100018637 [nr]|MLEC [hs]|AMEX60DD201000492|MLEC
AMEX60DD000496	0.81	1.29	1.38	1.62	HCFC1 [nr]|AMEX60DD201000496|N/A
AMEX60DD000497	1.22	1.87	1.85	2.16	CABP1 [nr]|AMEX60DD201000497|AMEX60DD301000497|CABP1
MSTRG.3899	9.77	8.54	6.76	8.34	POP5|AMEX60DD301000498|AMEX60DD201000498|AMEX60DD103000498
MSTRG.3900	133.36	114.91	129.31	131.54	RNF10|AMEX60DD102000499|AMEX60DD201000499
MSTRG.3901	11.24	10.2	6.95	7.19	COQ5|AMEX60DD301000500|AMEX60DD201000500
AMEX60DD000502	0.06	0.05	0.06	0.06	AMEX60DD101000502
MSTRG.3898	544.76	366.84	251.45	266.04	LOC110406354 [nr]|AMEX60DD301000501|AMEX60DD102000501
MSTRG.3902	236.01	233.45	164.95	159.31	AMEX60DD301000503
MSTRG.3904	23.6	16.77	13.04	14.68	AMEX60DD301000504|TRIAP1|TRIAP1 [nr]
MSTRG.3905	52.68	36.08	26.57	31.09	GATC [hs]|AMEX60DD201000505|GATC|AMEX60DD102000505
MSTRG.3909	1.41	1.78	1.62	1.26	AMEX60DD201000513
AMEX60DD000512	0.2	0.26	0.25	0.07	LOC111565595 [nr]|AMEX60DD201000512|PLA2G1B [nr]
MSTRG.3906	147.56	115.71	89	83.1	COX6A1 [hs]|AMEX60DD301000507|AMEX60DD102000507
MSTRG.3907	0.22	0.07	0.1	0.15	AMEX60DD301000517
AMEX60DD000518	1.05	1.03	1.27	1.25	WDR3 [nr]|UNKNOWN [hs]|AMEX60DD301000518
MSTRG.3913	21.7	14.28	14.12	11.58	MSI1A [nr]|MSI1 [hs]|AMEX60DD301000509|MSI1C [nr]|AMEX60DD201000509|MSI1B [nr]
MSTRG.3914	0.23	0.02	0	0.09	AMEX60DD301000510
MSTRG.3908	0.04	0.01	0.06	0.03	EEF1A1|AMEX60DD301000520
MSTRG.3915	0.11	0.04	0.06	0.09	EEF1A1 [hs]|AMEX60DD301000522
AMEX60DD000519	0.65	0.62	0.75	0.64	SIRT4|AMEX60DD301000519
MSTRG.3910	6.61	8.9	7.06	5.39	EOD39_18978 [nr]|LOC107985532 [hs]|AMEX60DD301000514|AMEX60DD201000514|LOC102359725 [nr]
MSTRG.3911	0.01	0.01	0.01	0	AMEX60DD102000515
MSTRG.3912	0.26	0.16	0.15	0.18	AMEX60DD301000516
MSTRG.3916	113.34	146.42	122.59	117.47	PXN|AMEX60DD201000525|AMEX60DD301000525|TGFB1I1 [nr]|PXN [hs]
MSTRG.3918	0.01	0	0	0.03	LOC111559199 [nr]|AMEX60DD201000528
MSTRG.3919	0.73	0.85	1.08	0.95	AMEX60DD201000529|LOC111559199 [nr]|AMEX60DD102000529
MSTRG.3920	2.91	6.62	3.94	3.51	AMEX60DD301000531
MSTRG.3921	46.34	37.81	34.28	32.32	RAB35|AMEX60DD301000530
MSTRG.3922	4.03	9.87	5.85	4.58	BICDL1|AMEX60DD201000532|LOC102387334 [nr]|BICDL1 [hs]|AMEX60DD301000532
MSTRG.3923	1.46	1.52	1.7	1.6	VMP1 [hs]|AMEX60DD201000533|MONAX_5E024994 [nr]
MSTRG.3924	124.82	131.97	124.98	119.36	DR999_PMT12737 [nr]|AMEX60DD201000527
AMEX60DD000541	0.09	0.17	0.04	0.04	AMEX60DD301000541
MSTRG.3926	63.79	57.14	55.1	60.95	PRKAB1|AMEX60DD301000539|AMEX60DD201000539
MSTRG.3925	9.9	9.83	6.14	7.33	DR999_PMT12749 [nr]|TMEM233 [hs]|AMEX60DD301000544
MSTRG.3929	0.19	0.42	0.72	0.46	LOC104032547 [nr]|NCOR2 [hs]|AMEX60DD301000547|LOC103774904 [nr]
MSTRG.3927	1.48	2.41	2.15	2.48	NCOR2|AMEX60DD301000545|LOC103803163 [nr]|NCOR2 [hs]|AMEX60DD201000545
MSTRG.3928	1.51	0.62	0.71	1.19	AMEX60DD201000546
MSTRG.3930	7.56	14.67	10.09	8.04	CIT|AMEX60DD301000535|CIT [hs]|AMEX60DD201000535
MSTRG.3931	4.88	5.79	4.67	3.79	AMEX60DD201000536
MSTRG.3932	0.26	0.23	0.34	0.24	AMEX60DD201000537
MSTRG.3933	0.04	0.04	0.06	0.06	AMEX60DD201000538
MSTRG.3917	3025.99	1733.42	1342.92	1453.71	RPLP0.L [nr]|RPLP0 [hs]|AMEX60DD301000526|RPLP0|AMEX60DD201000526|AMEX60DD102000526|AMEX60DD103000526
MSTRG.3935	0.76	0.5	0.65	0.39	AMEX60DD201000556
MSTRG.3934	2.2	1.15	0.97	0.1	AMEX60DD201000557
MSTRG.3936	72.34	98.97	110.37	110.14	RFLNA.L [nr]|RFLNA [hs]|AMEX60DD301000552|AMEX60DD201000552
AMEX60DD000559	1.88	1.48	1.27	1.43	CCDC92|AMEX60DD301000559|AMEX60DD201000559
AMEX60DD000560	0	0.02	0.01	0	AMEX60DD201000560
MSTRG.3940	26.65	44.63	46.65	48.8	NCOR2|AMEX60DD201000548|AMEX60DD301000548|AMEX60DD201000551
MSTRG.3942	0	0	0	0	AMEX60DD301000550
MSTRG.3941	0.01	0.01	0.01	0	AMEX60DD301000549
MSTRG.3937	0.15	0.23	0.26	0.19	AB205_0205260 [nr]|DNAH10 [hs]|AMEX60DD301000562
MSTRG.3938	0	0	0	0.02	AMEX60DD201000563
MSTRG.3939	0.04	0.03	0.03	0.02	OJAV_G00236990 [nr]|AMEX60DD201000564
AMEX60DD000561	0.24	0.29	0.53	0.4	DNAH10 [hs]|AMEX60DD301000561|DNAH10|AMEX60DD201000561
AMEX60DD000568	0.05	0.11	0.13	0	LOC108716549 [nr]|AMEX60DD201000568
MSTRG.3946	13.34	12.15	11.22	10.18	GTF2H3|AMEX60DD102000569|AMEX60DD201000569|AMEX60DD301000569
MSTRG.3947	24.96	21.45	23.65	23.72	EIF2B1|AMEX60DD201000570
MSTRG.3949	10.62	9.26	8.3	9.28	DDX55|AMEX60DD102000571|AMEX60DD201000571
MSTRG.3943	20.93	17.78	18.1	18.58	ATP6V0A2|AMEX60DD201000565|ATP6V0A2.L [nr]|AMEX60DD102000565
MSTRG.3944	5.54	5.34	4.51	6.41	TCTN2 [nr]|AMEX60DD301000566|TCTN2|AMEX60DD201000566
MSTRG.3945	0.01	0.09	0.05	0	AMEX60DD103000567
MSTRG.3948	215.51	168.49	132.14	167.27	TMED2.L [nr]|TMED2 [hs]|AMEX60DD201000572|TMED2|AMEX60DD301000572|AMEX60DD102000572
MSTRG.3950	21.23	36.58	31.66	42.32	RILPL1|AMEX60DD201000573|AMEX60DD301000573
MSTRG.3951	0.11	0.62	0.28	0.56	LOC116219103 [nr]|AMEX60DD301000574
MSTRG.3952	4.62	3.96	3.98	3.95	SNRNP35|AMEX60DD201000575|AMEX60DD102000575
MSTRG.3954	0	0	0.01	0.01	AMEX60DD201000577
MSTRG.3953	40.22	39.75	48.65	49.58	RILPL2|AMEX60DD201000576
MSTRG.3955	22.97	22.85	16.99	21.55	KMT5A|AMEX60DD201000579|AMEX60DD301000579|AMEX60DD102000579|KMT5A [nr]
AMEX60DD000584	0.01	0.03	0	0.03	AMEX60DD301000584
MSTRG.3956	21.79	14.32	12.7	12.06	CDK2AP1|AMEX60DD201000585|AMEX60DD102000585
AMEX60DD000590	0.15	0.04	0.11	0.05	AMEX60DD201000590
MSTRG.3958	0.48	0.64	0.75	0.54	AMEX60DD201000589
MSTRG.3959	15.12	10.51	8.07	10.17	C11H12ORF65 [nr]|C12ORF65 [hs]|AMEX60DD301000586|AMEX60DD103000586|C13H12ORF65 [nr]|AMEX60DD201000586
MSTRG.3960	2.74	5.4	5.55	5.51	AMEX60DD301000587|MPHOSPH9|AMEX60DD201000587
MSTRG.3957	14.74	15.35	14.09	13.9	SBNO1|AMEX60DD301000582|AMEX60DD301000583|SBNO1 [nr]|FLJ10833 [hs]
MSTRG.3966	9.7	12.53	12.93	17.03	ARL6IP4|AMEX60DD201000592|AMEX60DD102000592|AMEX60DD301000592
MSTRG.3963	1.28	1.04	0.76	0.78	LOC102930336 [nr]|GIN1 [hs]|AMEX60DD201000594|LLAP_9426 [nr]
MSTRG.3964	17.77	17.58	14.4	11.64	CIRBP|AMEX60DD201000595
MSTRG.3967	8.04	4.27	3.53	4.32	OGFOD2|AMEX60DD301000593|AMEX60DD103000593|DR999_PMT02598 [nr]|OGFOD2 [hs]
MSTRG.3965	0.06	0.07	0.02	0.07	HISAT2 Generated Gene
MSTRG.3961	17.34	19.95	18.21	20.57	PITPNM2|AMEX60DD301000591|AMEX60DD201000591|PITPNM1 [hs]|PITPNM2 [hs]
MSTRG.3962	81.87	53.01	56.32	52.73	HISAT2 Generated Gene
MSTRG.3969	55.27	57.04	56.14	59.39	ABCB9|AMEX60DD201000596|AMEX60DD301000596
MSTRG.3968	91.16	74.09	79.64	78.25	VPS37B|AMEX60DD201000597
MSTRG.3970	35.07	30.17	27.99	30.5	HIP1R|AMEX60DD301000598|AMEX60DD201000598
AMEX60DD000602	0.03	0	0	0.01	HCAR1 [nr]|HCAR3 [hs]|AMEX60DD201000602
AMEX60DD000604	0.01	0.04	0.01	0.05	PITPNM2|AMEX60DD301000604
AMEX60DD000603	1.1	0.59	0.48	0.77	OGFOD2|AMEX60DD201000603
MSTRG.3971	7.06	6.43	5.27	5.83	CCDC62|AMEX60DD201000599|AMEX60DD301000599
MSTRG.3972	0	0	0	0	AMEX60DD301000600
MSTRG.3974	44.94	36.89	32.11	31.95	DENR|AMEX60DD201000601|AMEX60DD301000601|AMEX60DD102000601|EI555_000722 [nr]
MSTRG.3973	66.96	53.34	50.32	47.97	CIRBP [nr]|AMEX60DD201000605
MSTRG.3977	0.63	1.08	0.87	1.14	XELAEV_18000201MG [nr]|AMEX60DD201000609
MSTRG.3978	31.97	29.08	26.1	26.08	RSRC2|AMEX60DD201000610|AMEX60DD301000610
AMEX60DD000617	0	0	0	0	AMEX60DD301000617
AMEX60DD000616	0.29	0.33	0.24	0.14	PARPI_0014259 [nr]|AMEX60DD301000616
MSTRG.3982	16.37	15.39	12.96	14.22	VPS33A|AMEX60DD102000615|AMEX60DD201000615
MSTRG.3979	3.12	1.89	1.68	2.5	LOC115100635 [nr]|AMEX60DD201000611|AMEX60DD301000611|LOC115479569 [nr]
MSTRG.3981	0	0	0	0	AMEX60DD301000613
MSTRG.3980	38.28	33.2	29.6	34.49	ZCCHC8|AMEX60DD201000612
MSTRG.3975	7.14	11.34	7.36	7.13	KNTC1|AMEX60DD301000608
MSTRG.3976	0.06	0.05	0.02	0.08	RPS2|AMEX60DD301000607
MSTRG.3985	0.78	0.97	1.12	0.81	AMEX60DD201000622
AMEX60DD000619	0.63	0.75	2.25	1.28	AMEX60DD201000619|AMEX60DD301000619|B3GNT4
MSTRG.3983	15.28	14.71	11.8	12.14	DIABLO|AMEX60DD301000618|DIABLO.L [nr]|DIABLO [hs]|AMEX60DD103000618|AMEX60DD102000618|LOC111156472 [nr]
MSTRG.3984	0.7	0.88	0.51	0.34	LRRC43|AMEX60DD301000620|AMEX60DD103000620
MSTRG.3988	24.71	20.82	20.71	22.94	BCL7A|AMEX60DD301000624|AMEX60DD201000624
AMEX60DD000627	0.34	0.3	0.17	0.22	WDR66|AMEX60DD301000627|AMEX60DD103000627
MSTRG.3987	45.91	51.2	47.88	52.2	CLIP1|AMEX60DD201000614|AMEX60DD301000614|DR999_PMT02496 [nr]|CLIP1 [hs]|AMEX60DD102000614
AMEX60DD000629	0.62	0.26	0.58	0.24	AMEX60DD201000629
MSTRG.3991	40.91	33.2	27.49	32.48	PSMD9|AMEX60DD201000628|AMEX60DD301000628
MSTRG.3993	4.95	17.39	17.33	20.68	LOC115479662 [nr]|HPD [hs]|AMEX60DD201000630|AMEX60DD301000630
MSTRG.3989	1.55	1.37	1.24	0.91	WDR66|AMEX60DD301000625
MSTRG.3990	0.68	0.67	0.7	0.77	CYRIA|AMEX60DD201000626
MSTRG.3992	6.41	8.49	7.44	7.47	BN2614_LOCUS7 [nr]|SETD1B [hs]|AMEX60DD201000631
AMEX60DD000635	0	0	0	0	AMEX60DD201000635|AMEX60DD301000635
AMEX60DD000636	0.02	0.01	0	0.02	AMEX60DD301000636
MSTRG.3999	13.29	11.11	8.72	10.82	ASZ78_002063 [nr]|RHOF [hs]|AMEX60DD201000638|RHOF
MSTRG.4000	0	0	0	0	AMEX60DD103000639
MSTRG.4001	15.47	13.97	9.03	12	TMEM120B|AMEX60DD103000640|AMEX60DD102000640
AMEX60DD000641	0.43	0.28	0.27	0.21	MORN3.S [nr]|MORN3 [hs]|AMEX60DD103000641|AMEX60DD301000641
MSTRG.3998	12.22	11.3	9.17	10.13	ORAI1|AMEX60DD201000642
MSTRG.3994	3.95	4.94	5.18	5.31	SETD1B [nr]|AMEX60DD301000632|LOC104564044 [nr]|AMEX60DD201000632
MSTRG.3995	0.03	0.02	0.05	0.16	D4764_17G0006420 [nr]|AMEX60DD301000633
MSTRG.3997	4.12	4.9	3.95	4.39	AMEX60DD301000634|LOC115088534 [nr]|HARBI1 [hs]|AMEX60DD201000634
MSTRG.3996	0.04	0.13	0.04	0.04	LOC115097565 [nr]|AMEX60DD301000633
MSTRG.4002	25.82	27.32	22.71	29.04	RNF34|AMEX60DD301000646|AMEX60DD201000646
MSTRG.4003	11.1	9.91	9.28	8.3	ANAPC5 [nr]|AMEX60DD301000647|ANAPC5|AMEX60DD102000647|ANAPC5.L [nr]
MSTRG.4004	0.12	0.28	0.15	0.02	AMEX60DD201000648
MSTRG.4014	12.59	13.85	14.16	12.34	P2RX7|AMEX60DD102000653|AMEX60DD201000653
AMEX60DD000657	0.01	0	0	0	AMEX60DD301000657
MSTRG.4005	31.39	28.16	28.74	26.44	KDM2B|AMEX60DD201000643|AMEX60DD301000643|KDM2B [nr]|KDM2A [hs]|AMEX60DD102000643|KDM2B.S [nr]|KDM2B [hs]|AMEX60DD101000643|AMEX60DD103000643
MSTRG.4006	0.01	0	0	0	AMEX60DD301000644
MSTRG.4007	0	0	0	0	AMEX60DD301000645
MSTRG.4008	7.35	15.88	12.26	15	CAMKK2|AMEX60DD301000650|CAMKK2 [nr]|AMEX60DD201000650
MSTRG.4010	0	0	0	0	AMEX60DD301000651
MSTRG.4009	25.55	21.47	22.05	21.81	P2RX4|AMEX60DD102000652|AMEX60DD301000652|LOC106900159 [nr]|P2RX4 [hs]|AMEX60DD103000652
MSTRG.4013	3.21	2.94	3.5	3.11	IFT81.S [nr]|IFT81 [hs]|AMEX60DD301000655|IFT81|AMEX60DD201000655
MSTRG.4017	19.51	13.8	10.78	12.42	LOC104926370 [nr]|UBE2G1 [hs]|AMEX60DD201000661
MSTRG.4016	0	0	0	0	LOC104947849 [nr]|ANAPC7 [hs]|AMEX60DD301000660
MSTRG.4015	7.34	10	6.93	9.22	PARPI_0014279 [nr]|ANAPC7 [hs]|AMEX60DD201000659|ANAPC7
MSTRG.4018	203.54	213.69	219.47	196.39	ATP2A2 [hs]|AMEX60DD201000658|ATP2A2 [nr]|AMEX60DD301000658
AMEX60DD000663	0.04	0.06	0.06	0.11	AMEX60DD201000663
MSTRG.4019	199.49	145.69	128.3	138.05	ARPC3|AMEX60DD201000662|CELAPHUS_00000333 [nr]|ARPC3 [hs]|AMEX60DD102000662
MSTRG.4020	33.73	32.01	30.16	30.94	GPN3.L [nr]|GPN3 [hs]|AMEX60DD201000665|GPN3|LOC114586124 [nr]
MSTRG.4021	40.49	33.12	22.19	26.03	VPS29|AMEX60DD301000667|AMEX60DD103000667
AMEX60DD000671	0.06	0.07	0.07	0.07	AMEX60DD301000671
MSTRG.4022	23.62	21.68	18.83	22.12	CELAPHUS_00000330 [nr]|PPTC7 [hs]|AMEX60DD301000669|PARPI_0014250 [nr]|AMEX60DD201000669
MSTRG.4023	2.48	2.88	2.98	3.56	TCTN1|AMEX60DD103000670|AMEX60DD301000670|AMEX60DD201000670
MSTRG.4024	3.35	8.22	12.12	9.41	HVCN1.S [nr]|HVCN1 [hs]|AMEX60DD301000672|AMEX60DD103000672|AMEX60DD201000672
MSTRG.4025	54.4	43.2	38.48	44.84	LOC114118855 [nr]|PPP1CC [hs]|AMEX60DD103000673|PPP1CC.L [nr]|AMEX60DD102000673|PPP1CC|AMEX60DD301000673|LOC101868697 [nr]
MSTRG.4026	0.05	0	0.05	0.01	CCDC63|AMEX60DD301000675|AMEX60DD103000675
MSTRG.4028	7.83	6.32	6.81	6.23	PHETA2 [nr]|PHETA1 [hs]|AMEX60DD301000680
MSTRG.4027	195.83	193.25	93.75	144.96	MYL2|AMEX60DD201000676
MSTRG.4030	0.01	0.05	0.15	0.01	HISAT2 Generated Gene
MSTRG.4029	9.99	14.85	13.37	16.52	HISAT2 Generated Gene
AMEX60DD000679	0	0	0.01	0.01	LOC102352108 [nr]|AMEX60DD201000679
AMEX60DD000678	1.11	1.18	1.29	1.15	CUX2|AMEX60DD201000678
MSTRG.4033	4.62	4.88	5.63	4.86	ATXN2|AMEX60DD301000683|AMEX60DD201000683
MSTRG.4035	20.86	15.83	16.37	15.13	BRAP|AMEX60DD301000684
MSTRG.4032	0	0	0	0	AMEX60DD301000682
MSTRG.4031	14.35	15.43	16.33	14.72	ATXN2|AMEX60DD301000681
AMEX60DD000690	4.53	3.58	3.66	3.15	AMEX60DD201000690
MSTRG.4042	0.03	0.07	0.11	0.04	AMEX60DD301000697
MSTRG.4036	72.87	68.02	65.78	71.46	ALDH2|AMEX60DD201000689
MSTRG.4040	3	3.98	5.46	3.21	TMEM116|AMEX60DD201000694|MDA_GLEAN10011711 [nr]|AMEX60DD201000695
MSTRG.4041	8.1	7.01	10.42	5.34	ERP29|AMEX60DD301000696
MSTRG.4043	4.23	5.22	4.9	5.49	DUI87_17345 [nr]|MAPKAPK5 [hs]|AMEX60DD201000691|MAPKAPK5|AMEX60DD301000691|CELAPHUS_00000251 [nr]
MSTRG.4044	0	0	0	0	AMEX60DD301000692
MSTRG.4037	28.79	21.28	20.23	20.7	ACAD10|AMEX60DD201000686|AMEX60DD102000686
MSTRG.4038	0.15	0.14	0.11	0.14	UBE2I|AMEX60DD201000687
MSTRG.4039	0.02	0.01	0.03	0.03	AMEX60DD201000688
MSTRG.4046	1.05	1.9	2.12	2.37	HECTD4 [nr]|AMEX60DD301000705|AB205_0167670 [nr]|KIAA0614 [hs]
MSTRG.4045	10.62	11.54	10.75	12.62	HECTD4 [nr]|KIAA0614 [hs]|AMEX60DD201000704|AMEX60DD301000704
MSTRG.4047	1.5	2.39	3.06	3.05	CIB84_012431 [nr]|HECTD4 [hs]|AMEX60DD301000706|HECTD4
MSTRG.4049	0	0.06	0.02	0	AMEX60DD201000699
MSTRG.4051	0.01	0.01	0.01	0.06	AMEX60DD201000701
MSTRG.4050	26.84	25.52	23.5	22.93	NAA25|AMEX60DD201000700|AMEX60DD102000700
MSTRG.4053	24.3	18.23	19.31	19.8	TRAFD1|AMEX60DD301000703|AMEX60DD103000703|AMEX60DD102000703
MSTRG.4048	0.09	0.06	0.1	0.07	AMEX60DD301000698
MSTRG.4052	0.02	0.03	0.03	0.08	AMEX60DD201000702
MSTRG.4056	1.05	0.65	0.52	0.64	LOC113432265 [nr]|PSMB6 [hs]|AMEX60DD301000712
MSTRG.4057	17.11	20.8	20.52	22.88	LOC115479556 [nr]|AMEX60DD201000709|PTPN11|AMEX60DD301000709|PTPN11 [hs]
MSTRG.4059	0.28	0.45	0.25	0.44	PTPN11 [nr]|AMEX60DD201000722|PTPN11|LOC104312380 [nr]|AMEX60DD301000722
AMEX60DD000724	0.06	0.15	0.07	0.11	LOC102733047 [nr]|USP30 [hs]|AMEX60DD301000724
MSTRG.4060	0.34	0.2	0.12	0.14	LOC102733047 [nr]|USP30 [hs]|AMEX60DD301000725
MSTRG.4061	0.25	0.59	1.41	2.51	AMEX60DD201000726
MSTRG.4055	0.2	1.32	1.15	1.62	RPH3A|AMEX60DD301000711|AMEX60DD201000711
MSTRG.4063	10.74	30.56	63.55	100.97	AMEX60DD201000727
AMEX60DD000728	0.29	0.25	0.3	0.31	SART3 [nr]|AMEX60DD201000728
MSTRG.4064	15	13.2	14.4	16.21	FICD|AMEX60DD201000729|FICD [nr]
MSTRG.4062	6.91	8.51	9.05	12.8	CMKLR1|AMEX60DD201000718|AMEX60DD301000718
MSTRG.4054	1995.95	1147.21	871.07	1014.61	RPL6|AMEX60DD201000708|AMEX60DD103000708|PARPI_0024758 [nr]|RPL6 [hs]|AMEX60DD101000708
MSTRG.4065	1.9	2.57	2.31	2.02	SART3 [nr]|AMEX60DD301000731
MSTRG.4068	8.07	50.75	96.48	182.4	TMEM119|AMEX60DD201000732|AMEX60DD301000732|AMEX60DD301000734
MSTRG.4069	0	0	0	0.03	TMEM119|AMEX60DD301000733
AMEX60DD000716	0.3	0.55	0.36	2.35	WSCD2|AMEX60DD201000716|AMEX60DD301000716
AMEX60DD000717	0	0	0	0	AMEX60DD201000717|AMEX60DD301000717
MSTRG.4067	27.85	31.62	28.83	26.71	SART3|AMEX60DD301000730
MSTRG.4066	41.5	22.49	17.09	15.54	ISCU|AMEX60DD102000735
MSTRG.4070	23.37	20.97	16.66	17.7	D9C73_028124 [nr]|SELPLG [hs]|AMEX60DD201000736|AMEX60DD301000736
AMEX60DD000742	2.53	1.66	0.56	1.66	LOC104149398 [nr]|SSH1 [hs]|AMEX60DD201000742|SSH1
AMEX60DD000743	0.72	1.75	2.75	2.82	LOC104149398 [nr]|SSH1 [hs]|AMEX60DD301000743
MSTRG.4071	0.85	0.49	0.33	0.46	LOC103207168 [nr]|CYB5A [hs]|AMEX60DD201000747
MSTRG.4078	0.1	0.35	0.23	0.26	AMEX60DD301000750
AMEX60DD000749	0.04	0.01	0	0.03	LOC104314052 [nr]|SVOP [hs]|AMEX60DD201000749
MSTRG.4072	4.52	10.26	10.22	11.57	AMEX60DD201000738
MSTRG.4073	7.54	14.37	11.95	14.15	CORO1C [nr]|AMEX60DD301000739|CORO1C|AMEX60DD201000739
MSTRG.4075	0.01	0	0.01	0	AMEX60DD301000741
MSTRG.4074	0.66	0.41	0.25	0.51	AMEX60DD103000740
AMEX60DD000748	0.83	0.55	0.44	0.62	SVOP|AMEX60DD201000748
MSTRG.4076	1.93	2.01	1.14	2.96	DAO.L [nr]|DAO [hs]|AMEX60DD201000745|DAO|AMEX60DD301000745|AMEX60DD103000745
MSTRG.4077	0	0	0.04	0	AMEX60DD201000746
MSTRG.4082	6.88	5.35	3.91	4.1	ALKBH2|AMEX60DD301000753|AMEX60DD102000753|AMEX60DD201000753
MSTRG.4083	10.96	7.7	5.68	6.53	UNG|AMEX60DD301000754|UNG [nr]
AMEX60DD000744	0.33	0.49	0.48	0.55	SSH1|AMEX60DD201000744
MSTRG.4085	0.15	0.06	0.08	0.08	LOC111606693 [nr]|AMEX60DD301000761
AMEX60DD000759	0.02	0	0	0.01	FOXN4|AMEX60DD301000759
AMEX60DD000758	0.05	0.05	0	0.03	FOXN4|AMEX60DD301000758|AMEX60DD101000758
AMEX60DD000760	0	0	0	0	AMEX60DD301000760
MSTRG.4079	2.77	2.71	2.12	2.73	USP30|AMEX60DD301000751
MSTRG.4081	0.02	0.03	0.05	0.03	AMEX60DD301000752
MSTRG.4080	0.6	1.45	1.48	0.64	HISAT2 Generated Gene
MSTRG.4084	0.16	1	0.57	0.33	ACACB|AMEX60DD301000755|ACACB [nr]|ACACA [hs]
MSTRG.4086	0.82	2.27	1.18	0.93	ACACB|AMEX60DD201000757|LOC115100985 [nr]|ACACA [hs]|AMEX60DD301000757
AMEX60DD000756	0.63	2.01	1.38	0.76	ACACB|AMEX60DD301000756
AMEX60DD000779	0	0	0	0.02	LOC108790302 [nr]|ALDH3B1 [hs]|AMEX60DD301000779
MSTRG.4105	0.15	0.7	0.17	0.5	AMEX60DD301000782
MSTRG.4106	0.02	0.01	0.03	0.03	AMEX60DD301000783
AMEX60DD000784	0.12	0.2	0.2	0.21	AMEX60DD201000784
MSTRG.4096	0.15	0.04	0.15	0.09	AMEX60DD301000785
MSTRG.4103	0.31	0.19	0.19	0.15	AMEX60DD301000786
MSTRG.4104	2.92	1.15	1.49	1.88	MVK|AMEX60DD102000777
AMEX60DD000780	0.04	0.04	0.07	0	UBE3B|AMEX60DD201000780
MSTRG.4089	2.09	1.24	2.1	0.26	AMEX60DD301000762|MYO1H
MSTRG.4090	38.17	33.65	25.25	27.19	KCTD10|AMEX60DD201000763|AMEX60DD103000763|ROHU_017512 [nr]|KCTD10 [hs]|AMEX60DD301000763|AMEX60DD102000763
MSTRG.4091	0.71	0.97	1.21	1.15	UBE3B|AMEX60DD201000764|AMEX60DD301000764
MSTRG.4094	0	0	0	0	AMEX60DD301000767
MSTRG.4092	0.01	0	0.02	0.02	AMEX60DD201000765
MSTRG.4093	0.12	0.29	0.24	0.11	AMEX60DD201000766
MSTRG.4095	0.05	0.03	0.03	0.02	AMEX60DD201000768
MSTRG.4087	8.4	8.32	8.62	9.19	UBE3B|AMEX60DD301000769|CIB84_000898 [nr]|UBE3B [hs]
MSTRG.4088	0	0.14	0.32	0	AMEX60DD201000770
MSTRG.4107	9.17	6.68	9.77	7.65	AMEX60DD301000795|FAM222A|AMEX60DD201000795
MSTRG.4097	0.2	0.09	0.11	0.08	LOC115100958 [nr]|ALDH3B1 [hs]|AMEX60DD301000771|LOC108790302 [nr]|ALDH3A1 [hs]|AMEX60DD201000771
MSTRG.4098	0	0	0	0	AMEX60DD301000772
MSTRG.4099	0.08	0	0.03	0	AMEX60DD301000773
MSTRG.4101	0	0	0	0	AMEX60DD201000775
MSTRG.4100	13.7	5.1	3.92	5.11	AMEX60DD201000774
MSTRG.4102	13.87	10	11.28	9.42	MMAB|AMEX60DD301000776
MSTRG.4111	0	0	0	0	AMEX60DD301000801
MSTRG.4112	8.17	5.45	7.96	9.7	TRPV4|AMEX60DD301000802|TRPV4 [nr]|AMEX60DD201000802
MSTRG.4110	23.29	20.36	17.77	14.93	GLTP [nr]|AMEX60DD301000804|GLTP|AMEX60DD201000804
MSTRG.4115	13.47	8.19	9.53	8.04	LOC108634846 [nr]|AMEX60DD201000805
MSTRG.4108	655.72	662.76	641.56	707.97	YBX1 [nr]|AMEX60DD201000803
MSTRG.4109	3.34	0.34	20.18	0	AMEX60DD201000803
MSTRG.4116	9.23	5.35	4.87	4.89	LOC100337476 [nr]|AMEX60DD301000808
MSTRG.4117	1.55	0.86	1.1	0.96	LOC108176166 [nr]|AMEX60DD301000809
MSTRG.4119	0.86	0.43	0.53	0.33	XELAEV_18029838MG [nr]|AMEX60DD201000811
AMEX60DD000813	2.48	4.62	4.07	3.24	LOC114552212 [nr]|AMEX60DD201000813
AMEX60DD000814	0.11	0.14	0.18	0.1	LOC115400030 [nr]|AMEX60DD201000814
MSTRG.4113	98.56	60.12	56.13	54.25	AMEX60DD201000806
MSTRG.4114	0.01	0	0	0	CHK1 [nr]|AMEX60DD201000807
MSTRG.4118	26.05	14.8	16.09	14.5	LOC257642 [nr]|AMEX60DD201000810
MSTRG.4120	9.01	8.69	7.9	6.48	TCHP|AMEX60DD201000812
AMEX60DD000816	0.16	0.18	0.17	0.18	AMEX60DD301000816
MSTRG.4121	6.06	4.75	4.62	5.55	AMEX60DD301000818
MSTRG.4123	3.87	2.61	2.58	4.32	DR999_PMT02416 [nr]|AMEX60DD201000819
MSTRG.4126	0.04	0.01	0.03	0.01	XELAEV_18029838MG [nr]|AMEX60DD201000825
MSTRG.4125	7.48	4.27	5.2	4.35	LOC116043362 [nr]|LC27 [hs]|AMEX60DD201000824
MSTRG.4127	3.75	2.31	2.18	2.19	CDH1D [nr]|AMEX60DD201000826
AMEX60DD000829	1.62	2.1	2.3	2.22	AMEX60DD201000829
MSTRG.4124	4.01	4.95	5.88	6.02	ANKRD13A|AMEX60DD201000817
AMEX60DD000835	0.01	0.01	0	0	AMEX60DD201000835
AMEX60DD000832	0.11	0.1	0	0.11	CRYBB3|AMEX60DD201000832
MSTRG.4128	4.38	5.85	3.71	5.09	KIAA1671|AMEX60DD201000831|AMEX60DD301000831
AMEX60DD000840	0	0.09	0	0.03	LOC109067814 [nr]|GRK3 [hs]|AMEX60DD201000840
MSTRG.4129	1.67	5.07	1.63	1.28	MYO18B|AMEX60DD201000842|AMEX60DD301000842
AMEX60DD000838	0.04	0.15	0.12	0.12	GRK3 [hs]|AMEX60DD301000838|AMEX60DD201000838|ADRBK2_3 [nr]
AMEX60DD000839	0.04	0	0	0	LOC110512753 [nr]|GRK3 [hs]|AMEX60DD201000839
AMEX60DD000841	0.44	0.49	0.4	0.46	GRK3|AMEX60DD201000841
MSTRG.4122	7.67	8.88	7.34	6.93	GIT2|AMEX60DD301000815
AMEX60DD000827	0	0	0	0	AMEX60DD301000827
AMEX60DD000828	1.35	2.41	1.77	2.08	SGSM1|AMEX60DD103000828|LOC115100809 [nr]|SGSM1 [hs]|AMEX60DD301000828
AMEX60DD000847	0	0.01	0	0.03	LOC115073103 [nr]|AMEX60DD201000847
MSTRG.4130	5	5.66	4.42	4.8	ASPHD2|AMEX60DD201000846
MSTRG.4131	16.41	30.46	14.21	9.66	MYO18B|AMEX60DD301000843|AMEX60DD201000843|LOC108715734 [nr]|MYO18B [hs]|AMEX60DD103000843
AMEX60DD000845	0.13	0.15	0.74	0.44	SEZ6L|AMEX60DD201000845
AMEX60DD000859	0.09	0	0	0	CRYBB1 [hs]|AMEX60DD201000859
AMEX60DD000863	0.01	0	0.01	0	AMEX60DD301000863
MSTRG.4136	7.35	6.78	5.98	7.16	TPST2|AMEX60DD301000862|AMEX60DD201000862
AMEX60DD000864	0.1	0.11	0.04	0.15	TCHP|AMEX60DD103000864
MSTRG.4133	10.85	10.92	11.84	11.87	HPS4|AMEX60DD201000848|HPS4 [nr]|BK1048E9 [hs]|AMEX60DD301000848|AMEX60DD103000848
MSTRG.4134	0	0.04	0.01	0	AMEX60DD201000849
MSTRG.4135	4.38	3.35	2.84	2.63	SRRD|AMEX60DD301000850|AMEX60DD102000850
MSTRG.4137	12.05	11.37	8.84	11.82	LOC115480570 [nr]|RDH14 [hs]|AMEX60DD102000861|AMEX60DD201000861|AB205_0054650 [nr]|AMEX60DD301000861
MSTRG.4132	8.92	7.65	7.2	7.3	TPST2|AMEX60DD201000857|D9C73_027807 [nr]|TPST2 [hs]|AMEX60DD301000857
AMEX60DD000870	0.05	0.05	0.07	0.07	AMEX60DD201000870
AMEX60DD000867	7.05	3.32	4.22	3.86	AMEX60DD201000867
AMEX60DD000871	0.29	0.21	0.23	0.28	AMEX60DD201000871
AMEX60DD000881	0.83	0.76	0.77	0.85	LOC112106605 [nr]|CHUK [hs]|AMEX60DD201000881
MSTRG.4144	7.04	7.44	5.45	4.45	AMEX60DD201000883
MSTRG.4139	0	0	0	0	AMEX60DD301000852
MSTRG.4140	0	0	0	0	AMEX60DD301000853
MSTRG.4141	0	0	0	0	AMEX60DD301000854
MSTRG.4142	0	0	0	0	AMEX60DD301000855
MSTRG.4143	0	0	0	0	AMEX60DD301000856
MSTRG.4138	90.72	98.83	86	94.4	LOC115479550 [nr]|CLUH [hs]|AMEX60DD201000851
AMEX60DD000890	0.33	0.59	0.54	0.65	AMEX60DD201000890
MSTRG.4147	1.93	3.49	2.53	2.85	AMEX60DD201000889
MSTRG.4145	10.87	14.26	13.34	17.16	MN1|AMEX60DD301000888
MSTRG.4146	0.1	0.08	0.03	0.03	HISAT2 Generated Gene
MSTRG.4148	13.07	10.24	7.25	7.91	PITPNB|AMEX60DD201000891|MONAX_5E000356 [nr]|PITPNB [hs]|AMEX60DD301000891|AMEX60DD102000892
MSTRG.4149	0	0	0	0	AMEX60DD201000893
MSTRG.4157	0.06	0.19	0	0.09	APLNR.S [nr]|APLNR [hs]|AMEX60DD201000904
MSTRG.4156	3.05	8.22	6.22	6.81	LOC115479886 [nr]|APLNR [hs]|AMEX60DD201000903
MSTRG.4150	3.86	7.42	9.39	11.18	TTC28|AMEX60DD301000896|AMEX60DD201000896
MSTRG.4151	0.47	0.45	0.34	0.15	AMEX60DD301000897
MSTRG.4152	0.04	0.06	0.16	0.1	AMEX60DD201000898
MSTRG.4158	6.58	3.36	2.7	4.49	LOC112104526 [nr]|SLC2A11 [hs]|AMEX60DD301000902|LOC102461712 [nr]|SLC2A9 [hs]|AMEX60DD102000902|LOC101932748 [nr]|AMEX60DD101000902
MSTRG.4153	1.3	2.26	1.85	1.12	CHEK2|AMEX60DD201000900|AMEX60DD301000900|CHEK2 [hs]|AMEX60DD102000900
MSTRG.4154	13.79	8.34	7.75	8.93	VMD2 [nr]|AMEX60DD102000901|HSCB|AMEX60DD201000901|AMEX60DD103000901
MSTRG.4155	0.02	0.01	0.03	0	HISAT2 Generated Gene
MSTRG.4159	9.65	9.14	7.65	6.66	LOC115100770 [nr]|RABGEF1 [hs]|AMEX60DD301000905|AMEX60DD201000905
MSTRG.4166	23.36	19.33	21.89	19.44	MORC2|AMEX60DD201000906|AMEX60DD301000906|AMEX60DD102000906
MSTRG.4167	0	0	0	0	AMEX60DD201000907
MSTRG.4168	0.01	0	0	0	AMEX60DD301000908
MSTRG.4162	20.33	30.77	28.1	23.39	SMTN|AMEX60DD201000909|SMTN [nr]|AMEX60DD301000909|LLAP_11215 [nr]|SMTN [hs]
MSTRG.4160	168.69	159.61	164.96	205.66	AMEX60DD301000910
MSTRG.4161	33.42	37.36	37.78	46.88	SELENOM|AMEX60DD301000911
AMEX60DD000919	0.82	1.22	1.42	1.77	PLA2G3|AMEX60DD201000919
MSTRG.4169	41.67	40.12	69.61	28.2	LOC102356815 [nr]|OAS3 [hs]|AMEX60DD201000920|LOC115073073 [nr]|OAS1 [hs]
MSTRG.4165	0.14	3.47	0	2.33	LOC113746826 [nr]|LOC105373926 [hs]|AMEX60DD201000914
MSTRG.4164	8.98	7.23	9.06	8.27	LOC113746826 [nr]|LOC105373926 [hs]|AMEX60DD201000915
MSTRG.4163	1.99	2.31	1.98	1.84	INPP5J|AMEX60DD201000913
MSTRG.4170	5.89	41.26	86.1	15.78	LOC102567000 [nr]|OASL [hs]|AMEX60DD301000921
MSTRG.4172	12.31	22.67	62	11.33	LOC115073459 [nr]|AMEX60DD201000925
MSTRG.4173	1.38	2.87	7.18	1.4	LOC115073459 [nr]|AMEX60DD301000926
MSTRG.4171	31.38	39.79	39.33	27.71	LOC115479913 [nr]|OAS3 [hs]|AMEX60DD201000922|OAS1 [nr]|OASL [hs]|AMEX60DD301000922
MSTRG.4174	19.66	68.84	152.33	26.54	ISG15 [nr]|AMEX60DD201000923|LOC115073459 [nr]|LOC114595149 [nr]
MSTRG.4175	0.02	1.12	1.57	0.12	AMEX60DD301000924
AMEX60DD000931	0	0	0	0.01	AMEX60DD301000931
AMEX60DD000930	0.06	0	0	0	TEP1 [hs]|AMEX60DD301000930
AMEX60DD000928	0.03	0.07	0.17	0.08	Z043_110971 [nr]|P2RX2 [hs]|AMEX60DD301000928
MSTRG.4176	93.64	86.54	113.23	58.89	OAS3|AMEX60DD301000927
MSTRG.4181	1.92	2.29	3.58	2.67	PXMP2|AMEX60DD201000934|AMEX60DD102000934|AMEX60DD301000934
AMEX60DD000938	0.44	0.44	0.41	0.4	LOC115077192 [nr]|AMEX60DD201000938
AMEX60DD000939	0.03	0	0	0.01	LOC112107679 [nr]|ZP3 [hs]|AMEX60DD301000939|DR999_PMT20654 [nr]|AMEX60DD201000939
MSTRG.4177	11.96	14.95	13.57	11.07	POLE [nr]|AMEX60DD201000933|POLE
AMEX60DD000940	0.35	0.16	0.16	0.17	LOC103169153 [nr]|ZP3 [hs]|AMEX60DD201000940|LOC112060228 [nr]|AMEX60DD102000940
MSTRG.4178	1.34	1.6	1.06	1.28	GAL3ST1|AMEX60DD201000937
MSTRG.4182	50.7	52.89	53.82	51.69	AMEX60DD201000935|PES1
MSTRG.4179	24.66	18.17	14.82	14.19	MTFP1|AMEX60DD201000941|AMEX60DD102000941|AMEX60DD301000941|AMEX60DD103000941
MSTRG.4180	0.1	0.04	0.08	0.04	LOC112587105 [nr]|AMEX60DD201000944
MSTRG.4184	8.29	7.89	9.18	10.05	RNF215|AMEX60DD301000945
MSTRG.4183	59.01	53.54	55.04	62.81	SEC14L2|AMEX60DD301000942|AMEX60DD201000942
MSTRG.4185	0.11	0.05	0.06	0.11	AMEX60DD201000950
MSTRG.4186	0.77	0.59	0.67	0.76	CCDC157|AMEX60DD201000946|AMEX60DD103000946
MSTRG.4188	70.23	62.52	67.85	65.74	SF3A1|AMEX60DD201000948
MSTRG.4187	0.02	0.02	0.01	0.01	AMEX60DD201000947
MSTRG.4190	43.13	43.95	41.68	43.83	TBC1D10A|AMEX60DD301000949|AMEX60DD201000949|LOC115084588 [nr]
AMEX60DD000954	0.03	0.08	0.03	0.02	AMEX60DD301000954
MSTRG.4192	2.09	2.94	2.82	2.28	LIF|AMEX60DD201000956
AMEX60DD000953	0.41	2.55	2.38	2.03	LOC115073421 [nr]|AMEX60DD301000953
MSTRG.4191	9.79	7.61	6.64	6.97	CASTOR1 [nr]|AMEX60DD301000952
AMEX60DD000964	6.57	5.33	4.52	4.53	TMEM62|AMEX60DD201000964
MSTRG.4193	0	0	0	0	AMEX60DD301000961
MSTRG.4194	44	32.45	26.7	26.85	LOC115479719 [nr]|ACADVL [hs]|AMEX60DD301000962|LOC115100538 [nr]
MSTRG.4189	214.96	123.25	134.56	116.79	LOC113837993 [nr]|AMEX60DD201000951
MSTRG.4201	60.97	40.3	42.4	34.29	ASCC2|AMEX60DD201000965|AMEX60DD102000965|AMEX60DD101000965
MSTRG.4202	0.03	0.02	0.01	0.02	ASCC2|AMEX60DD301000966
MSTRG.4195	23.85	24.52	26	25.22	MTMR3|AMEX60DD301000963|AMEX60DD201000963|LOC104557156 [nr]|MTMR3 [hs]
MSTRG.4197	20.23	15.73	14.63	15.77	ZMAT5|AMEX60DD201000968
MSTRG.4196	100.46	62.37	63.12	45.75	UQCR10|AMEX60DD201000967|AMEX60DD103000967|AMEX60DD102000967
MSTRG.4198	1.96	1.56	1.92	1.79	AMEX60DD201000972|AMEX60DD201000975
MSTRG.4199	0.01	0.04	0.06	0.03	AMEX60DD301000973
MSTRG.4200	0.01	0.01	0.05	0.01	AMEX60DD201000974
AMEX60DD000984	0	0	0	0	AMEX60DD301000984
AMEX60DD000979	0	0	0	0.02	AMEX60DD301000979|AMEX60DD103000979
AMEX60DD000980	0.03	0.04	0.02	0.04	AMEX60DD301000980
MSTRG.4204	0.01	0	0.01	0.01	AMEX60DD201000982
MSTRG.4203	4.04	1.77	1.83	1.72	LOC105357518 [nr]|NIPSNAP1 [hs]|AMEX60DD201000981|LOC111947684 [nr]|AMEX60DD301000983
AMEX60DD000988	0.86	0.29	1.1	0.18	NEFH|AMEX60DD201000988
AMEX60DD000992	0.03	0.04	0	0.04	E1301_TTI005140 [nr]|AMEX60DD201000992
AMEX60DD000993	0.01	0.02	0	0.01	AMEX60DD201000993
AMEX60DD000991	1.12	0.38	0.34	0.52	LOC115100900 [nr]|AMEX60DD201000991
MSTRG.4208	22.32	23.69	21.32	20.66	THOC5|AMEX60DD201000987|LOC102725922 [nr]|THOC5 [hs]|AMEX60DD301000987
AMEX60DD000989	0.55	0.1	0.13	0.18	LOC115100900 [nr]|AMEX60DD201000989
MSTRG.4205	21.48	23.07	27.33	27.62	NF2|AMEX60DD301000976|AMEX60DD201000976|LOC115199672 [nr]
MSTRG.4206	0.03	0.02	0.06	0.05	AMEX60DD201000977
MSTRG.4207	0.04	0.05	0.07	0.06	ROHU_019343 [nr]|AMEX60DD201000978
MSTRG.4209	11.96	17.29	22.56	13.93	GAS2L1 [nr]|AMEX60DD201000997|GAS2L1
MSTRG.4210	0	0	0	0	AMEX60DD301000998
MSTRG.4211	53.99	53.9	47.88	53.9	AP1B1 [nr]|AMEX60DD301000994|AP1B1|AMEX60DD201000994
MSTRG.4212	0	0	0	0.01	AMEX60DD201000995
MSTRG.4213	0.37	0	0.14	0.23	RASL10A [nr]|RASL10B [hs]|AMEX60DD102000996|AMEX60DD201000996
MSTRG.4219	6.07	3.43	2.64	3.36	RHBDD3|AMEX60DD301001001|AMEX60DD201001001
MSTRG.4220	0.08	0.26	0.27	0.16	HISAT2 Generated Gene
MSTRG.4215	0.47	0.84	2.15	0.45	AMEX60DD301001007
MSTRG.4214	70.57	93.97	83.19	65.58	LOC104575523 [nr]|EWSR1 [hs]|AMEX60DD201001000|AMEX60DD102001000|AMEX60DD301001000
AMEX60DD001011	0.36	0.2	0.26	0.59	RASAL1 [nr]|AMEX60DD201001011
AMEX60DD001016	4.99	5.34	5.87	3.12	AMEX60DD201001016
MSTRG.4223	28.08	77.25	140.76	130.51	EMID1|AMEX60DD102001004|AMEX60DD301001004
MSTRG.4224	1.42	0.96	0.79	0.64	AMEX60DD301001005
AMEX60DD001008	0.2	0.3	0.15	0.23	DTX1|AMEX60DD201001008
AMEX60DD001009	0	0	0	0	AMEX60DD301001009
AMEX60DD001015	1.66	0.92	0.68	1.08	CFAP73 [nr]|CCDC42 [hs]|AMEX60DD301001015
MSTRG.4216	0.61	0.29	1.05	1.72	AMEX60DD301001012|RASAL1|AMEX60DD201001012
MSTRG.4217	0.13	0.06	0.07	0.05	AMEX60DD301001013
MSTRG.4225	16.06	14.82	13.23	17.28	DDX54|AMEX60DD201001017|AMEX60DD301001017|AMEX60DD102001017
MSTRG.4227	5.95	6.72	6.49	7.54	LOC108184914 [nr]|RITA1 [hs]|AMEX60DD201001019|TMEM161B [hs]|RITA1
MSTRG.4226	0.01	0	0	0.01	AMEX60DD301001018
MSTRG.4228	8.14	13.08	12.24	11.64	AMEX60DD301001029
MSTRG.4229	3.49	5.7	4.69	4.71	TPCN1|AMEX60DD301001028
MSTRG.4238	0.71	2	4.24	1.03	DR999_PMT12787 [nr]|AMEX60DD201001032
MSTRG.4240	28.56	28.08	28.03	26.72	SLC8B1|AMEX60DD201001030|AMEX60DD301001030|LOC104354952 [nr]|SLC8B1 [hs]
MSTRG.4239	33.62	37.78	49.81	40.95	FQN60_017739 [nr]|PLBD2 [hs]|AMEX60DD103001031|PLBD2
MSTRG.4241	27.8	21.84	19.35	15.95	SDSL [nr]|AMEX60DD201001033|AMEX60DD301001033|SDSL
AMEX60DD001034	0	0	0	0	AMEX60DD301001034
AMEX60DD001035	0.04	0.04	0.01	0.04	AMEX60DD103001035
AMEX60DD001043	0.06	0.02	0.01	0.02	AMEX60DD201001043
MSTRG.4242	0.12	0.06	0.1	0.08	TXNL4B|AMEX60DD301001046
MSTRG.4243	0.31	0.32	0.33	0.28	AMEX60DD301001047
MSTRG.4244	0.2	0.21	0.22	0.16	AMEX60DD301001048
MSTRG.4251	0	0.01	0	0	TBX5|AMEX60DD301001050|AMEX60DD102001050|AMEX60DD201001050|LOC102457892 [nr]
MSTRG.4250	12.1	17.3	20.26	17.51	TBX3|AMEX60DD201001056
MSTRG.4247	0.02	0.02	0	0	TMEM167A|AMEX60DD201001060
AMEX60DD001063	0.16	0.04	0.16	0.09	AMEX60DD301001063
AMEX60DD001065	0.09	0.16	0.04	0.14	AMEX60DD201001065
AMEX60DD001066	0.61	0.44	0.39	0.21	AMEX60DD201001066
MSTRG.4245	12.29	12.29	11.29	10.01	LOC106540410 [nr]|RBM19 [hs]|AMEX60DD301001040|RBM19|AMEX60DD201001040|AMEX60DD102001040
MSTRG.4246	0.01	0.01	0.02	0.02	AMEX60DD301001041
MSTRG.4230	0.35	0.34	0.39	0.31	IQCD|AMEX60DD201001020|IQCD [nr]|AMEX60DD301001020
MSTRG.4234	0	0	0.01	0	LOC100336617 [nr]|AMEX60DD301001024
MSTRG.4235	0	0	0	0	AMEX60DD201001026
MSTRG.4231	67.98	35.94	43.44	38.07	LOC113837993 [nr]|AMEX60DD201001021|LOC111196389 [nr]|AMEX60DD301001021
MSTRG.4232	501.95	284.15	316.45	276.71	LOC113837993 [nr]|AMEX60DD301001022|AMEX60DD301001025
MSTRG.4233	170.69	103.19	95.61	91.64	LOC100336617 [nr]|AMEX60DD201001023
MSTRG.4236	2.78	1.83	1.76	1.71	HISAT2 Generated Gene
MSTRG.4237	0.04	0.05	0.06	0.08	PARPI_0016114 [nr]|AMEX60DD201001027
MSTRG.4253	0.13	0.45	0.19	0.25	AMEX60DD301001071
AMEX60DD001070	0.08	0.16	0.09	0.15	MED13L|AMEX60DD201001070
AMEX60DD001074	1.07	2.06	1.35	2.58	LOC115478516 [nr]|AMEX60DD201001074
AMEX60DD001076	0.01	0	0	0	AMEX60DD201001076
AMEX60DD001075	1.43	1.12	1.02	0.66	D4764_17G0000900 [nr]|AMEX60DD201001075
MSTRG.4258	8.06	6.66	5.9	5.8	C11H12ORF49 [nr]|C12ORF49 [hs]|AMEX60DD201001072|CUNH12ORF49 [nr]|SPRING1 [hs]|AMEX60DD102001072
MSTRG.4259	0.02	0	0	0	HISAT2 Generated Gene
MSTRG.4257	3.79	2.78	1.74	1.68	AMEX60DD201001077
MSTRG.4260	0.2	0.24	0.19	0.27	LOC104351542 [nr]|RNFT2 [hs]|AMEX60DD201001073|RNFT2
MSTRG.4263	0.07	0.13	0.03	0.09	AMEX60DD301001082
MSTRG.4261	9.82	9.19	9.04	7.52	AMEX60DD103001080
MSTRG.4262	25.24	17.77	15.69	16.45	TESC|AMEX60DD301001079
MSTRG.4264	2.5	1.88	1.33	1.77	FBXO21|AMEX60DD201001083|AMEX60DD301001083
AMEX60DD001089	0	0	0	0	KSR2|AMEX60DD301001089
AMEX60DD001090	0	0	0	0	AMEX60DD301001090
AMEX60DD001085	0	0	0	0	AMEX60DD301001085
AMEX60DD001084	0.03	0.1	0.16	0.09	NOS1|AMEX60DD201001084
MSTRG.4268	20.06	26.68	21.04	25.24	WSB2 [nr]|AMEX60DD301001092|WSB2
MSTRG.4269	0	0.07	0.1	0	AMEX60DD301001093
MSTRG.4265	44.87	34.7	29.64	31.07	RFC5|AMEX60DD201001091
MSTRG.4266	4.59	6.98	5.95	6.43	VSIG10|AMEX60DD301001094
AMEX60DD001098	0.07	0.01	0	0.01	SLC66A1L [nr]|SLC66A1 [hs]|AMEX60DD301001098
MSTRG.4272	1.86	4.64	5.06	8.68	LOC112944919 [nr]|AMEX60DD201001102
MSTRG.4267	2.88	4.08	3.35	4.1	AMEX60DD301001095
MSTRG.4270	1.86	2.85	2.46	2.93	AMEX60DD201001096
MSTRG.4271	23.86	22.47	19.17	22	AMEX60DD201001097
AMEX60DD001100	0	0	0	0	AMEX60DD201001100
AMEX60DD001099	0.72	0.52	0.6	0.28	E1301_TTI023775 [nr]|AMEX60DD201001099
MSTRG.4273	0.02	0.03	0.01	0.04	HISAT2 Generated Gene
MSTRG.4256	1218.45	1358.15	555.68	608.71	ACTC1.L [nr]|ACTC1 [hs]|AMEX60DD102001069|NUP133 [nr]|AMEX60DD301001069|LOC115481165 [nr]|ACTA1 [hs]
MSTRG.4254	10.88	13.3	12.68	13.66	MED13L|AMEX60DD201001067
MSTRG.4255	245.74	416.6	98.8	112.2	NUP133 [nr]|ACTC1 [hs]|AMEX60DD102001068
MSTRG.4275	17.78	10.67	7.29	6.45	LOC102935661 [nr]|AMEX60DD101001103
MSTRG.4274	0.89	9.5	11.49	18.89	HISAT2 Generated Gene
MSTRG.4277	0.52	0.52	0.5	0.45	AMEX60DD201001107
MSTRG.4276	10.77	6.58	4.67	4.82	LOC102935661 [nr]|AMEX60DD201001104
AMEX60DD001105	0.02	0.01	0	0	AMEX60DD201001105
MSTRG.4278	0.6	0.47	0.41	0.46	AMEX60DD301001108
MSTRG.4279	2.17	2.57	2.11	3.16	AMEX60DD103001109|AMEX60DD201001111
MSTRG.4280	0.67	0.77	0.54	0.96	AMEX60DD301001110
AMEX60DD001114	0.02	0.06	0.05	0.01	FANCL|AMEX60DD301001114
AMEX60DD001115	0	0	0.02	0.03	AMEX60DD201001115
AMEX60DD001116	0	0.01	0.01	0	AMEX60DD301001116
MSTRG.4284	0.5	0.64	0.46	0.54	AMEX60DD201001125
MSTRG.4282	70.28	52.64	30.37	33.69	PEBP1|AMEX60DD201001121
MSTRG.4283	0.04	0.08	0.03	0.02	AMEX60DD102001122
MSTRG.4288	0.14	0.07	0.09	0.07	OJAV_G00236990 [nr]|AMEX60DD201001129
MSTRG.4291	0.01	0	0	0	AMEX60DD301001131
MSTRG.4290	0.39	0.26	0.23	0.14	AMEX60DD301001130
MSTRG.4292	0	0	0	0.01	AMEX60DD301001132
MSTRG.4289	0.85	0.34	0.37	0.31	AMEX60DD301001134
MSTRG.4293	0.01	0.01	0	0.03	AMEX60DD201001138
AMEX60DD001139	0.01	0	0.02	0.01	AMEX60DD201001139
MSTRG.4296	0.03	0.1	0.04	0.09	AMEX60DD301001140|AMEX60DD201001140
MSTRG.4287	0.83	1.02	0.89	1.02	AMEX60DD201001126|AMEX60DD301001126
MSTRG.4294	0	0	0	0	AMEX60DD301001127
MSTRG.4295	10.72	8.72	7.32	8.48	SUDS3|AMEX60DD103001128|AMEX60DD301001128|AMEX60DD201001128|AMEX60DD101001128
MSTRG.4281	1782.69	817.11	611.07	731.03	PEBP1|AMEX60DD102001118
MSTRG.4286	0	0	0	0	AMEX60DD301001124
MSTRG.4285	36.65	32.45	31.95	36.81	LOC104567827 [nr]|TAOK3 [hs]|AMEX60DD102001123
AMEX60DD001142	0.91	0	0.74	0	LOC109290323 [nr]|SRRM4 [hs]|AMEX60DD201001142
AMEX60DD001143	0.29	0.87	0	0.93	AMEX60DD301001143
MSTRG.4299	24.89	45.45	25.23	25.87	HSPB8|AMEX60DD301001144
AMEX60DD001148	0.72	1.82	1.44	1.77	AMEX60DD301001148
MSTRG.4297	79.56	47.82	45.54	45.37	LOC100336828 [nr]|AMEX60DD201001141
MSTRG.4298	92.23	52.02	52.09	52.25	HISAT2 Generated Gene
MSTRG.4301	6.97	3.83	3.8	3.22	AMEX60DD201001150
MSTRG.4300	15.68	18.64	20.42	17.73	KREMEN1|AMEX60DD301001149
AMEX60DD001146	0.3	0.37	0.43	0.64	LOC108717077 [nr]|CCDC60 [hs]|AMEX60DD201001146|CCDC60
AMEX60DD001156	0.11	0.18	0.27	0.23	AMEX60DD301001156
AMEX60DD001157	0.04	0.17	0.21	0.15	AMEX60DD301001157
MSTRG.4302	4.7	2.51	2.02	2.6	AMEX60DD301001153
MSTRG.4303	3.93	3.78	4.02	4.22	ZNRF3 [nr]|KIAA1133 [hs]|AMEX60DD201001151|AMEX60DD301001152|AMEX60DD103001151
MSTRG.4304	503.96	390.86	462.1	471.07	XBP1|AMEX60DD301001158
MSTRG.4311	2.94	3	2.12	1.86	LOC108717117 [nr]|SLC35E4 [hs]|AMEX60DD301001163
MSTRG.4305	1.06	0.51	0.32	0.35	LOC106704024 [nr]|AMEX60DD102001165
MSTRG.4306	33.97	20.58	18.29	19.37	LOC115072923 [nr]|SYNRG [hs]|AMEX60DD201001166|AMEX60DD301001166
MSTRG.4307	15.04	9.94	9.3	10.3	CCDC117|AMEX60DD201001159|AMEX60DD301001159|AAES_142837 [nr]|CCDC117 [hs]|AMEX60DD103001159
MSTRG.4308	0.01	0	0.01	0	AMEX60DD301001160
MSTRG.4309	0	0	0	0	AMEX60DD201001161
MSTRG.4310	54.77	56.55	75.14	83.63	TCN2|AMEX60DD301001162
AMEX60DD001172	0.66	0.78	0.92	0.48	AMEX60DD201001172
MSTRG.4312	0	0	0	0.07	LOC113744033 [nr]|AMEX60DD301001168|OSBP2|CUNH5ORF52 [nr]|C5ORF52 [hs]
MSTRG.4313	5.26	3.62	2.56	3.82	LOC101590776 [nr]|AMEX60DD201001169|AMEX60DD103001169|AMEX60DD301001169
MSTRG.4314	0.07	0.23	0.16	0.09	LOC100493526 [nr]|AMEX60DD201001173|
MSTRG.4315	0	0	0.01	0	LOC113406115 [nr]|LOC105373926 [hs]|AMEX60DD201001174
MSTRG.4316	0.58	0.69	0.54	0.61	COPE|AMEX60DD301001175
MSTRG.4317	11.06	11.11	11.03	8	OSBP2|AMEX60DD201001171|LOC104031154 [nr]|OSBP2 [hs]|LOC109290317 [nr]|AMEX60DD301001171
MSTRG.4322	0.74	0.58	0.55	0.66	AIFM3|AMEX60DD201001186|AIFM3.L [nr]|AIFM3 [hs]|AIFM3.S [nr]|LOC112870121 [nr]|AMEX60DD301001186
MSTRG.4323	0	0	0	0	AMEX60DD201001187
AMEX60DD001190	0.63	0.53	0.21	0.39	AMEX60DD301001190
MSTRG.4320	0.32	0.2	0.07	0.18	AIFM3 [hs]|AMEX60DD201001185
MSTRG.4318	1	1.09	1.42	1.23	TAB3|AMEX60DD201001183
MSTRG.4319	1.15	0.55	0.46	0.75	NDUFB1|AMEX60DD301001184
MSTRG.4321	10.88	9.39	7.33	9.3	SLC7A4|AMEX60DD201001189|PARPI_0007370 [nr]
MSTRG.4324	27.17	32.88	36.11	36.73	LZTR1|AMEX60DD301001179|LOC109920449 [nr]|LZTR1 [hs]|AMEX60DD102001179|AMEX60DD201001179
MSTRG.4325	0	0	0	0	AMEX60DD301001180
MSTRG.4326	27.12	15.35	11.62	14.4	LOC101812386 [nr]|DGCR6 [hs]|AMEX60DD102001181|LOC115100799 [nr]|AMEX60DD301001181|AMEX60DD201001181|LOC104396629 [nr]|DGCR6L [hs]
MSTRG.4327	1.4	1.02	1.16	1.67	LRRC74B|AMEX60DD201001191
MSTRG.4328	0.54	0.46	0.42	0.86	AMEX60DD301001192
AMEX60DD001196	0.05	0.04	0	0.03	AMEX60DD301001196
MSTRG.4329	7.28	7.46	5.53	11.16	PROM2 [nr]|AMEX60DD301001199|PROM2|AMEX60DD201001200|AMEX60DD301001200
MSTRG.4330	31.74	29.74	22.54	24.54	FAHD2A.L [nr]|FAHD2A [hs]|AMEX60DD102001202|AMEX60DD201001202|AMEX60DD301001202
AMEX60DD001201	0.78	0.75	0.66	0.39	KCNIP3|AMEX60DD102001201|AMEX60DD201001201
AMEX60DD001206	0.05	0.09	0.08	0.1	AMEX60DD201001206
AMEX60DD001207	1.1	3.86	5.43	4.69	ADRA2B|AMEX60DD201001207
MSTRG.4331	23.98	25.35	22.08	23.69	STARD7|AMEX60DD301001209|EGK_05568 [nr]|STARD7 [hs]|AMEX60DD102001209|AMEX60DD201001209
MSTRG.4333	46.31	52.18	51.64	56.66	TMEM127|AMEX60DD201001212
MSTRG.4332	13.96	14.03	11.43	12.42	CIAO1|AMEX60DD201001211
MSTRG.4335	0	0.06	0.02	0.02	LOC115094109 [nr]|HARBI1 [hs]|AMEX60DD201001215
MSTRG.4334	1.83	2.25	2.29	2.24	LOC113962762 [nr]|SNRNP200 [hs]|AMEX60DD301001214
MSTRG.4336	0.36	0.21	0.2	0.22	ITPRIPL1|AMEX60DD301001216
MSTRG.4341	1.35	1.87	2.3	1.09	PARPI_0007353 [nr]|AMEX60DD201001218
MSTRG.4337	2.38	1.86	4.92	1.86	NEURL3|AMEX60DD201001222
MSTRG.4338	1.05	2.24	2.35	1.73	ARID5A|AMEX60DD201001223|ARID5A [hs]
MSTRG.4339	31.46	30.32	32.19	30.35	SNRNP200|AMEX60DD201001213|AMEX60DD301001213
MSTRG.4340	18.27	38.19	33.52	26.25	NCAPH|AMEX60DD201001217
MSTRG.4342	17.75	22.48	19.32	17.96	LMAN2L|AMEX60DD301001234
MSTRG.4352	37.47	34.31	40.08	38.49	KANSL3|AMEX60DD301001224|AMEX60DD103001224|AMEX60DD101001224
AMEX60DD001237	0.33	0.8	0.48	0.47	N/A|AMEX60DD301001237
MSTRG.4344	11.65	13.5	14.12	13.52	CNNM3|AMEX60DD201001236|AMEX60DD301001236
AMEX60DD001238	0.04	0.15	0.07	0.17	ANKRD23 [nr]|ANKRD1 [hs]|AMEX60DD301001238
AMEX60DD001244	0.07	0.07	0.07	0.1	AMEX60DD301001244
MSTRG.4353	13.82	16.56	18.88	20.38	SEMA4C|AMEX60DD301001241|AMEX60DD201001241
MSTRG.4343	13.82	11.45	13.61	13.59	CNNM4|AMEX60DD301001235|PHYPO_G00078770 [nr]|CNNM4 [hs]|LOC102363038 [nr]|AMEX60DD201001235
MSTRG.4351	2.53	1.86	1.62	1.36	ANKRD39|AMEX60DD201001240|AMEX60DD102001240|AMEX60DD301001240
MSTRG.4345	1.01	0.41	0.19	0.5	FER1L5|AMEX60DD301001229|FER1L5 [nr]|MYOF [hs]|AMEX60DD201001229
MSTRG.4346	0	0	0	0	AMEX60DD301001230
MSTRG.4347	0.01	0	0	0	AMEX60DD201001231
MSTRG.4348	0	0	0	0	HISAT2 Generated Gene
MSTRG.4349	0	0	0.01	0	LOC105903676 [nr]|AMEX60DD201001232
MSTRG.4350	1.83	0.72	0.71	0.86	AMEX60DD201001233
MSTRG.4354	0	0	0	0.01	AMEX60DD301001245
MSTRG.4355	158.83	112.07	89.23	79.13	LOC114447202 [nr]|COX5B [hs]|AMEX60DD301001246|LOC101938209 [nr]|AMEX60DD102001246|LOC103046374 [nr]
AMEX60DD001250	0.01	0.01	0.01	0	AMEX60DD301001250
AMEX60DD001252	0.07	1.13	0.75	0.67	LOC115468077 [nr]|NPY1R [hs]|AMEX60DD201001252
MSTRG.4357	93.14	117.65	109.78	126.62	ACTR1B|AMEX60DD301001247
MSTRG.4358	37.67	25.63	24.08	25.58	LOC100563753 [nr]|MARCHF5 [hs]|AMEX60DD201001248
AMEX60DD001260	0.05	0.09	0	0.01	B3GALT2|AMEX60DD201001260
AMEX60DD001258	0.02	0.05	0.06	0	AMEX60DD301001258|LOC115092887 [nr]
MSTRG.4356	106.6	137.2	121.19	130.26	PURB|AMEX60DD201001255
MSTRG.4359	10.85	9.92	8.16	9.34	AMEX60DD201001262|AMEX60DD301001262
AMEX60DD001264	0.06	0.17	0.09	0.08	PHYPO_G00144010 [nr]|AMEX60DD301001264
AMEX60DD001265	0.03	0.08	0.02	0.02	AMEX60DD201001265
MSTRG.4360	28.26	26.93	28.67	22.07	VAMP5 [nr]|AMEX60DD201001263
AMEX60DD001271	0.2	0.13	0.18	0.23	AMEX60DD201001271
MSTRG.4362	0	0	0	0	AMEX60DD201001268
MSTRG.4361	23.07	15.36	14.35	14.82	RNF181|AMEX60DD201001267
MSTRG.4363	4.14	2.74	2.33	3.92	HISAT2 Generated Gene
MSTRG.4364	27.35	33.14	33.69	30.28	TMEM150A|AMEX60DD201001269|MONAX_5E042095 [nr]|TMEM150A [hs]|AMEX60DD301001269|DPX16_23071 [nr]
MSTRG.4370	0.06	0	0.04	0	AMEX60DD301001279
MSTRG.4371	0	0.23	0.3	0.24	AMEX60DD102001280
MSTRG.4372	13.98	10.84	8.21	10.42	LOC115469247 [nr]|AMEX60DD301001278|LOC115092872 [nr]|PSAPL1 [hs]
MSTRG.4369	0.05	0.07	0.05	0.05	AMEX60DD301001277
MSTRG.4368	52.71	60.51	57.83	58.47	LOC115469247 [nr]|PSAP [hs]|AMEX60DD201001276|AMEX60DD301001276
AMEX60DD001281	0.32	0.29	0.13	0.19	PAX8|AMEX60DD201001281|AMEX60DD301001281
MSTRG.4365	3.26	3.02	2.73	2.83	C5H2ORF68 [nr]|C2ORF68 [hs]|AMEX60DD301001273|AMEX60DD201001273
MSTRG.4367	6.65	7.86	7.57	8.53	LOC115469246 [nr]|AMEX60DD301001275
MSTRG.4366	24.56	23.73	23.95	23.96	USP39|AMEX60DD301001274
MSTRG.4373	29.77	11.3	16.03	28.6	AMEX60DD301001283
MSTRG.4374	14.84	13.05	5.87	18	AMEX60DD201001284
MSTRG.4375	0	0.08	0.08	0.28	AMEX60DD301001285
MSTRG.4377	0.47	1.54	1.02	0.86	AMEX60DD301001289|AMEX60DD201001289
MSTRG.4380	0.02	0.1	0.14	0.09	AMEX60DD201001291
MSTRG.4379	0.36	0.77	0.63	0.46	AMEX60DD201001290
MSTRG.4378	12.1	11.57	10.38	7.17	LOC115469253 [nr]|AMEX60DD201001287|IL1B [hs]|AMEX60DD301001287
MSTRG.4376	33.91	37.2	42.8	41.26	LOC115092869 [nr]|PSD4 [hs]|AMEX60DD301001282|AMEX60DD201001282
AMEX60DD001296	0	0	0	0	AMEX60DD301001296
AMEX60DD001297	0.02	0.01	0.05	0.03	XELAEV_18009995MG [nr]|AMEX60DD301001297
AMEX60DD001298	0.28	0.12	0.1	0.1	AMEX60DD101001298
MSTRG.4381	3.27	9.54	7.99	6.45	CKAP2L|AMEX60DD301001288|AMEX60DD201001288
MSTRG.4382	0.08	0.28	0.22	0.13	HISAT2 Generated Gene
AMEX60DD001294	0	0	0	0	AMEX60DD301001294
AMEX60DD001295	0	0	0	0.01	AMEX60DD301001295
AMEX60DD001293	0.07	0.06	0.06	0.01	AMEX60DD201001293
MSTRG.4384	80.22	66.22	57.26	42.5	LOC115469253 [nr]|IL1B [hs]|AMEX60DD301001286
MSTRG.4383	0.81	2.45	2.43	0.84	LOC115092864 [nr]|NT5C2 [hs]|AMEX60DD102001292|AMEX60DD301001292
AMEX60DD001302	2.07	1.26	1.88	2.33	AMEX60DD201001302
AMEX60DD001303	1.83	3.48	3.66	2.72	LOC102350047 [nr]|SEC24C [hs]|AMEX60DD201001303
MSTRG.4386	21.28	20.27	15.09	14.8	MRPS24|AMEX60DD301001304|AMEX60DD201001304
MSTRG.4385	235.33	183.94	194.22	158.66	SLC20A1|AMEX60DD301001301|AMEX60DD103001301|LLAP_15748 [nr]|SLC20A1 [hs]|AMEX60DD102001301
MSTRG.4387	0.49	0.51	0.56	0.57	LOC103800651 [nr]|OGDH [hs]|AMEX60DD301001316
MSTRG.4388	1.89	2.23	2.37	2.21	LOC104532369 [nr]|OGDH [hs]|AMEX60DD301001315|OGDH|AMEX60DD201001315
MSTRG.4391	1.17	0.73	0.6	0.49	LOC108785592 [nr]|AMEX60DD201001319
AMEX60DD001320	0.06	0.1	0.36	0.52	AMEX60DD201001320|AMEX60DD102001320
MSTRG.4390	30.39	32.65	27.54	26.77	E2I00_017014 [nr]|OGDH [hs]|AMEX60DD301001317
MSTRG.4389	27.87	25.31	23.73	21.41	NUDCD3|AMEX60DD201001311|AMEX60DD101001311
AMEX60DD001322	0	0	0	0	AMEX60DD201001322
AMEX60DD001321	0.04	0.13	0.51	0.47	LOC115092442 [nr]|MCHR1 [hs]|AMEX60DD201001321
MSTRG.4394	22.25	30.63	22.64	24.17	CAMK2B|AMEX60DD201001307|AMEX60DD301001307|CAMK2B [hs]
MSTRG.4395	0.01	0.04	0.01	0.02	AMEX60DD201001308
MSTRG.4396	0	0	0	0	AMEX60DD301001309
MSTRG.4397	0	0	0	0	AMEX60DD103001310
MSTRG.4392	414.33	423.19	149.54	195.92	PGAM2|AMEX60DD201001324
AMEX60DD001327	1.43	1.04	0.51	0.29	AMEX60DD201001327
AMEX60DD001328	1.13	0.52	0.49	0.26	AMEX60DD201001328|LOC115088534 [nr]|HARBI1 [hs]|AMEX60DD301001328
AMEX60DD001329	0.08	0.11	0.11	0.13	AMEX60DD301001329
MSTRG.4398	0.45	0.45	0.27	0.23	LOC108712737 [nr]|AMEX60DD201001330|LOC108785592 [nr]|AMEX60DD301001330
MSTRG.4393	213.01	209.81	76.69	99.88	PARPI_0010863 [nr]|PGAM1 [hs]|AMEX60DD301001326
AMEX60DD001334	0.48	0.47	0.43	0.82	LOC113138288 [nr]|AMEX60DD201001334
AMEX60DD001339	1.3	1.36	1.88	1.8	AMEX60DD201001339
AMEX60DD001340	0.07	0	0.11	0.11	LOC112545154 [nr]|AMEX60DD201001340
MSTRG.4400	32.3	37.58	38.61	35.47	ZMIZ2|AMEX60DD201001335|AMEX60DD301001335
MSTRG.4401	0	0	0	0	AMEX60DD301001336
MSTRG.4403	28.66	23.03	12.4	14.89	AMEX60DD301001342
MSTRG.4399	4227.37	2283.22	1980.55	2037.53	LOC111571239 [nr]|AMEX60DD201001331|AMEX60DD103001331|PPIF [hs]|AMEX60DD101001331|SMAX5B_015220 [nr]|AMEX60DD301001331|AMEX60DD102001331|LOC115398272 [nr]
MSTRG.4402	40.23	40.99	43.85	36.64	AMEX60DD201001338|LOC115469267 [nr]|LOC727726 [hs]
MSTRG.4407	60.54	73.63	76.47	73.06	OGDH|AMEX60DD201001341
AMEX60DD001344	0.05	0.01	0.02	0.01	AMEX60DD201001344
MSTRG.4404	59.1	51.59	47.12	56.56	TMED4|AMEX60DD301001343
AMEX60DD001350	2.64	1.37	0.56	0.75	AMEX60DD301001350|LOC115370481 [nr]|AMEX60DD201001350
AMEX60DD001352	0	0	0	0	NPC1L1|AMEX60DD301001352
AMEX60DD001353	0	0	0	0	AMEX60DD301001353
AMEX60DD001351	3.17	1.68	1.14	1.06	NPC1L1|AMEX60DD301001351|AMEX60DD201001351
MSTRG.4405	0.07	0.02	0.1	0.09	HISAT2 Generated Gene
MSTRG.4406	8.22	6.92	7.31	8.3	LOC115092844 [nr]|AMEX60DD201001354
MSTRG.4408	16.61	15.7	12.61	14.59	DDX56|AMEX60DD201001345|AMEX60DD301001345
MSTRG.4409	0.26	0.28	0.26	0.26	DDX56|AMEX60DD201001346
MSTRG.4410	9.94	7.46	5.91	6.68	LOC115092844 [nr]|AMEX60DD301001347
MSTRG.4412	34.85	55.42	45.41	61.74	YKT6|AMEX60DD201001355|AMEX60DD301001355
MSTRG.4413	0	0	0	0	GCK|AMEX60DD201001357
MSTRG.4414	1.96	1.36	1.15	1.26	MPHOSPH10|AMEX60DD301001358
MSTRG.4415	18.13	12.07	9.34	9.58	MYL7|AMEX60DD301001359|MYL7.L [nr]|MYL7 [hs]
MSTRG.4416	13.53	15.34	12.37	11.21	POLD2|AMEX60DD102001361
MSTRG.4417	24.1	122.17	219.36	239.03	AEBP1|AMEX60DD201001362|AMEX60DD301001362
MSTRG.4418	0	0	0.01	0.03	AMEX60DD301001363
MSTRG.4419	0	0.11	0.08	0.29	Y956_11202 [nr]|AMEX60DD301001364
MSTRG.4420	11.47	9.39	10.29	9.43	ELMOD3|AMEX60DD301001365|AMEX60DD201001365|AMEX60DD103001365|AMEX60DD102001365
MSTRG.4421	137.96	153.82	137.06	154.67	DBNL|AMEX60DD301001366|AMEX60DD201001366
MSTRG.4423	0.05	0.03	0.03	0.03	BAYA_14209 [nr]|AMEX60DD201001374
AMEX60DD001373	0.08	0.11	0	0.02	AMEX60DD201001373|AMEX60DD301001373
MSTRG.4422	54.85	46.29	43.68	42.61	UBE2D1 [nr]|UBE2D4 [hs]|AMEX60DD301001367|UBE2D4|LOC102389850 [nr]|AMEX60DD102001367|UBE2D1
MSTRG.4424	0	0	0	0	AMEX60DD301001368
MSTRG.4425	18.44	21.11	22.65	23.44	TCF7L1|AMEX60DD301001369|AMEX60DD201001369
MSTRG.4426	0.03	0.03	0.01	0.02	AMEX60DD201001370
MSTRG.4428	33.9	39.53	38.3	39.62	AMEX60DD301001376|TGOLN2|AMEX60DD201001376
MSTRG.4427	0.9	2.53	5.02	1.35	LOC115092832 [nr]|AMEX60DD201001379
AMEX60DD001380	0.8	0.65	0.18	0.35	LOC115092812 [nr]|RETSAT [hs]|AMEX60DD201001380
MSTRG.4431	38.02	24.97	22.12	24.07	LOC115469283 [nr]|RETSAT [hs]|AMEX60DD301001381|LOC115468086 [nr]|AMEX60DD103001381
AMEX60DD001384	0.08	0.29	0.99	0.42	CB1_000252031 [nr]|ACTG2 [hs]|AMEX60DD102001384|AMEX60DD201001384
MSTRG.4429	527.9	418.8	425.4	532.14	LOC112551351 [nr]|AMEX60DD201001377|AMEX60DD301001377
MSTRG.4430	0	0	0	0.29	LOC112551351 [nr]|AMEX60DD301001378
MSTRG.4432	21.81	22.86	21.95	22.3	DUSP11 [nr]|AMEX60DD301001382|DUSP11|AMEX60DD201001382|AMEX60DD102001382
MSTRG.4433	20.77	18.93	16.33	15.51	STAMBP|AMEX60DD301001383|AMEX60DD201001383
MSTRG.4434	10.94	10.79	11.69	11.29	CUNH2ORF42 [nr]|C2ORF42 [hs]|AMEX60DD301001385|AMEX60DD201001385|AMEX60DD102001385
MSTRG.4435	13.27	8.76	6.38	6.91	AMEX60DD301001386|N/A|AMEX60DD201001386|D4764_0190130 [nr]
MSTRG.4436	143.79	132.16	126.75	129.66	TIA1|AMEX60DD301001387|AMEX60DD102001387|AMEX60DD201001387
MSTRG.4438	45.88	25.77	27.23	27.79	PCYOX1|AMEX60DD201001388|DV515_00017124 [nr]|PCYOX1 [hs]
MSTRG.4437	68.77	53.86	42.97	41.85	SNRPG|AMEX60DD301001389
MSTRG.4439	21.7	12.87	12.45	13.1	FAM136A|AMEX60DD201001390
MSTRG.4441	0.18	0.05	0.49	0.09	HISAT2 Generated Gene
MSTRG.4440	15.84	19.56	20.13	12.25	TGFA|AMEX60DD201001392|AMEX60DD301001392
AMEX60DD001394	0.01	0	0.01	0	OJAV_G00236990 [nr]|AMEX60DD201001394
AMEX60DD001396	0.06	0.03	0.03	0.09	AMEX60DD301001396
AMEX60DD001398	0.1	0.11	0.18	0.18	AMEX60DD201001398
MSTRG.4442	0.39	0.32	0.29	0.42	AMEX60DD301001393
AMEX60DD001397	0.27	0.21	0.16	0.25	QRFPR|AMEX60DD301001397
MSTRG.4444	21.43	19.85	17.34	20.13	GMCL1|AMEX60DD301001399|AMEX60DD201001399
MSTRG.4445	26.05	33.3	34.31	35.49	AAK1|AMEX60DD201001401|AAK1 [nr]|LOC112268437 [hs]
MSTRG.4446	32.72	30.65	26.72	31.06	NFU1|AMEX60DD301001402
MSTRG.4443	400.25	259.84	251.15	268.53	ANXA4|AMEX60DD102001400
MSTRG.4447	185.53	140.65	152.29	173.38	GFPT1|AMEX60DD301001403|AMEX60DD201001403
MSTRG.4452	4.21	11.17	9.48	11.13	CDS2|AMEX60DD301001417|AMEX60DD201001417
MSTRG.4448	14.09	44.96	52.31	75.22	LOC103078647 [nr]|ANTXR1 [hs]|AMEX60DD301001404|ANTXR1
MSTRG.4449	0	0	0.02	0	LOC115469338 [nr]|GKN1 [hs]|AMEX60DD201001405
MSTRG.4450	0	0	0	0.04	LOC115091615 [nr]|GKN2 [hs]|AMEX60DD201001406|AMEX60DD301001406|AMEX60DD102001406
MSTRG.4451	0	0.05	0	0.04	LOC115469338 [nr]|GKN1 [hs]|AMEX60DD101001407
MSTRG.4453	7.73	9.39	10.2	9.54	ARHGAP25|AMEX60DD301001416|DR999_PMT18201 [nr]|ARHGAP25 [hs]|AMEX60DD201001416
MSTRG.4454	117.3	95.47	75.82	64.02	PCNA.L [nr]|AMEX60DD101001418
MSTRG.4455	22.69	19.36	17.89	19.52	TMEM230|AMEX60DD301001419|AMEX60DD201001419|AMEX60DD102001419
MSTRG.4458	10.48	20.15	32.03	30.69	PRNP [nr]|AMEX60DD301001422|AMEX60DD201001422
MSTRG.4463	6.86	20.12	21.04	25.55	RASSF2|AMEX60DD201001421|AMEX60DD301001421|RASSF2 [nr]
AMEX60DD001424	0	0	0	0	AMEX60DD301001424
AMEX60DD001423	0.02	0	0.02	0.08	AMEX60DD301001423
MSTRG.4459	0.51	0.12	0.42	0.24	AMEX60DD301001432
AMEX60DD001434	0	0.13	0.38	0.74	LRRTM4|AMEX60DD201001434
AMEX60DD001435	0	0	0	0	AMEX60DD301001435
MSTRG.4456	11	16.19	16.1	16.92	AMEX60DD301001420|SLC23A2|AMEX60DD201001420
MSTRG.4457	0.01	0	0.01	0.01	HISAT2 Generated Gene
MSTRG.4460	0.11	0.11	0.05	0.14	AAES_74569 [nr]|LRRTM4 [hs]|AMEX60DD201001436
MSTRG.4461	0.01	0.02	0	0.04	AMEX60DD301001437
MSTRG.4464	0.89	0.76	0.59	0.68	HNRNPL [nr]|AMEX60DD103001443
MSTRG.4462	47.02	26.62	30	25.82	LOC103092306 [nr]|AMEX60DD201001442
MSTRG.4466	0.21	0.13	0.17	0.11	AMEX60DD201001445
MSTRG.4465	54.16	33.32	31.56	31.29	LOC100336636 [nr]|AMEX60DD301001444
AMEX60DD001448	0.06	0.07	0.05	0.12	AMEX60DD301001448
MSTRG.4468	0.1	0.24	0.31	0.63	ADRA1A|AMEX60DD201001449
MSTRG.4469	10.56	36.99	37.78	39.79	DPYSL2|AMEX60DD201001450|AMEX60DD301001450|PARPI_0003670 [nr]|DPYSL2 [hs]
MSTRG.4470	0	0.02	0.04	0	AMEX60DD301001451
MSTRG.4467	64.67	35.78	41.13	35.95	ROHU_028321 [nr]|AMEX60DD201001446
MSTRG.4473	0.08	1.8	10.32	6.34	DPX16_21124 [nr]|AMEX60DD201001458
MSTRG.4474	0.33	0.19	0.17	0.4	LOC102935927 [nr]|CYP2J2 [hs]|AMEX60DD201001454|LOC113409222 [nr]|PARPI_0023346 [nr]|CYP2B6 [hs]|LOC101936616 [nr]|LOC101929829 [hs]|AMEX60DD301001454|PARPI_0024057 [nr]|AMEX60DD102001454
MSTRG.4475	1.53	0.79	1.08	1.12	AMEX60DD201001455
MSTRG.4477	0.07	0.06	0.14	0.17	HISAT2 Generated Gene
AMEX60DD001464	0.06	0.08	0.14	0.14	AMEX60DD201001464
AMEX60DD001459	0	0.05	0.49	0.23	LOC115099602 [nr]|CYP2J2 [hs]|AMEX60DD201001459
AMEX60DD001460	0.13	0.09	0.18	0.07	AMEX60DD301001460
MSTRG.4479	0.1	0.08	0.12	0.15	AMEX60DD301001465
MSTRG.4471	41.52	46.64	40.66	52.34	PPP2R2A [nr]|BNIP3L [hs]|AMEX60DD301001452|BNIP3L|AMEX60DD201001452
MSTRG.4472	0.01	0	0	0	AMEX60DD201001453
MSTRG.4481	17.2	16.33	17.95	16.72	MTERF4|AMEX60DD301001467|MTERF4 [nr]
MSTRG.4480	1.47	1.43	1.74	1.96	LOC106702273 [nr]|ENV [hs]|AMEX60DD301001466
MSTRG.4478	6.36	0.61	1.82	5.48	LOC115099359 [nr]|CYP2J2 [hs]|AMEX60DD301001468
AMEX60DD001472	0.13	0.07	0.05	0.06	LOC115099602 [nr]|CYP2J2 [hs]|AMEX60DD103001472|AMEX60DD201001472
MSTRG.4482	4.86	5.8	6.14	6.42	N338_02708 [nr]|AMEX60DD301001475|CAPN10|CAPN10 [nr]|AMEX60DD201001475
MSTRG.4483	1.88	2.15	0.55	0.16	AMEX60DD301001476
MSTRG.4484	0.61	1.14	1.71	1.19	CAPN10 [nr]|AMEX60DD301001477|HCG_32657 [hs]|AMEX60DD201001477
MSTRG.4486	2.64	1.7	2.03	1.87	AMEX60DD301001478
MSTRG.4487	1.27	2.33	1.63	1.62	AMEX60DD301001479|AMEX60DD201001479
MSTRG.4485	0.03	0.15	0.07	0.08	HISAT2 Generated Gene
MSTRG.4489	0.18	0.03	0.13	0.13	RNPEPL1|AMEX60DD201001481
MSTRG.4488	24.34	22.79	30.41	31.05	LLAP_10202 [nr]|RNPEPL1 [hs]|AMEX60DD201001480|ABCC5 [nr]
AMEX60DD001485	0.05	0.07	0.06	0.04	AMEX60DD201001485
MSTRG.4490	1.08	0.78	0.76	0.74	LOC100336828 [nr]|AMEX60DD201001489
MSTRG.4493	3.2	3.87	3.32	3.27	AB205_0208550 [nr]|POMK [hs]|AMEX60DD201001494
MSTRG.4491	49.19	45.11	42.11	40.74	EIF2B5|AMEX60DD201001487|DR999_PMT18879 [nr]|EIF2B5 [hs]|AMEX60DD101001487|AMEX60DD301001487
MSTRG.4492	0.23	0.14	0.27	0.19	HISAT2 Generated Gene
MSTRG.4496	18.23	14.4	16.82	22.05	ABCC5|AMEX60DD301001482|AMEX60DD201001482|LOC104511877 [nr]|ABCC5 [hs]
MSTRG.4497	0.01	0.02	0.01	0.02	LOC103174533 [nr]|AMEX60DD201001483
MSTRG.4498	0.03	0.08	0.08	0	AMEX60DD102001484
MSTRG.4494	38.34	35.49	38.17	34.36	DVL3|AMEX60DD201001492|DVL3.L [nr]|DVL3 [hs]|AMEX60DD301001492
MSTRG.4495	0	0	0	0	AMEX60DD301001493
MSTRG.4500	252.45	216.95	203.64	214.28	AP2M1|AMEX60DD201001495|AMEX60DD101001495|DNTS_015873 [nr]|AP2M1 [hs]|AMEX60DD102001495
MSTRG.4499	28.31	25.3	24.66	27.61	LOC103191471 [nr]|PHF13 [hs]|AMEX60DD201001500
MSTRG.4503	18.63	24.6	25.96	23.57	DR999_PMT18881 [nr]|ABCF3 [hs]|AMEX60DD301001499|ABCF3|AMEX60DD103001499|AMEX60DD102001499
AMEX60DD001504	0.03	0.02	0	0.07	AMEX60DD301001504
AMEX60DD001506	2.79	3.25	4.1	5.54	ORF2P [nr]|AMEX60DD201001506
MSTRG.4501	40.69	42.84	49.11	35.5	LOC115082225 [nr]|AMEX60DD301001501|AMEX60DD201001501
MSTRG.4502	2.39	1.94	1.49	1.53	AMEX60DD301001505|AMEX60DD201001505
AMEX60DD001503	0.09	0.22	0.33	0.16	CCDC150|AMEX60DD103001503|AMEX60DD201001503
MSTRG.4506	47.62	40.3	42.78	42.01	ALG3|AMEX60DD201001508|AMEX60DD102001508
AMEX60DD001507	7.04	2.27	3.04	3.87	VWA5B2|AMEX60DD201001507
AMEX60DD001513	0.36	0.55	0.41	0.43	PUM1|AMEX60DD201001513
AMEX60DD001512	0.41	0.51	0.48	0.24	LOC115099210 [nr]|CAMK2N2 [hs]|AMEX60DD201001512
MSTRG.4507	10.72	8.93	7.73	8.59	LOC115657318 [nr]|MUL1 [hs]|AMEX60DD201001514
MSTRG.4505	31.27	15.52	10.76	11.52	RPL13A|AMEX60DD301001510
MSTRG.4504	2.95	2.3	2.77	3.04	EEF1AKMT4|AMEX60DD301001509
AMEX60DD001516	0.53	2.17	1.6	2.16	ECE2|AMEX60DD201001516|ECE2 [nr]|AMEX60DD301001516
AMEX60DD001519	0.01	0	0	0	AMEX60DD201001519
MSTRG.4508	109.96	124.03	115.73	103.8	PSMD2|AMEX60DD102001517|AMEX60DD301001517
AMEX60DD001526	0.04	0.07	0.08	0.1	AMEX60DD102001526
MSTRG.4509	0.02	0.06	0.01	0.04	AMEX60DD301001528
MSTRG.4510	2.68	8.84	14.5	14.21	CHRD|AMEX60DD201001527|AMEX60DD301001527
MSTRG.4512	14.21	10.35	7.89	8.78	POLR2H|AMEX60DD201001531|AMEX60DD301001531
AMEX60DD001523	6.15	6.09	5.77	6.95	FAM131A|AMEX60DD201001523|FAM131A [nr]|AMEX60DD301001523
MSTRG.4511	2.7	6.99	4.58	4.88	LOC115098873 [nr]|AMEX60DD301001530|AMEX60DD201001530
MSTRG.4513	55.3	30.72	28.25	35.49	TEDDM1|AMEX60DD301001533
AMEX60DD001539	0.52	0.16	0.02	0.03	DHRS4L2 [hs]|AMEX60DD201001539
AMEX60DD001535	0.49	0.14	0.05	0	LOC115077145 [nr]|DHRS4 [hs]|AMEX60DD201001535
AMEX60DD001540	0.21	0.06	0.02	0	AMEX60DD301001540
AMEX60DD001541	0.04	0.04	0	0	AMEX60DD201001541
AMEX60DD001543	0.01	0.03	0	0.01	AMEX60DD201001543
AMEX60DD001534	0.3	0.06	0.23	0.12	LOC113028410 [nr]|AMEX60DD102001534
MSTRG.4514	0.37	6.41	10.41	11.93	AEBP1|AMEX60DD201001542
AMEX60DD001546	0.07	0.06	0.05	0.06	DCP1B|AMEX60DD201001546
MSTRG.4515	6.54	7.64	5.01	5.22	TRIM69 [hs]|AMEX60DD301001547
AMEX60DD001554	0.02	0.03	0.16	0.02	AB205_0079130 [nr]|AMEX60DD301001554
MSTRG.4516	0.02	0.02	0	0.02	LOC111772992 [nr]|AMEX60DD201001555
MSTRG.4520	33.27	32.02	44.24	38.7	EPHB3|AMEX60DD201001552|AMEX60DD301001552
MSTRG.4519	0	0.02	0	0	LOC108708171 [nr]|AMEX60DD301001560
MSTRG.4518	3.41	7.91	8.03	8.92	CLDN11|AMEX60DD201001559
MSTRG.4517	2.51	2.64	1.54	1.63	SLC7A14|AMEX60DD201001557
AMEX60DD001561	0.03	0.16	0.04	0.08	LOC115082526 [nr]|SLC7A14 [hs]|AMEX60DD201001561
MSTRG.4521	139.45	206.02	213.82	201.74	EIF4G1|AMEX60DD201001520|AMEX60DD301001520|AMEX60DD103001520
MSTRG.4522	0	0	0	0	AMEX60DD103001521
MSTRG.4523	0.11	0.3	0.3	0.27	AMEX60DD301001522
MSTRG.4526	654.89	329	285.57	335.94	DR999_PMT05608 [nr]|RPL22L1 [hs]|AMEX60DD301001563|AMEX60DD102001563|LOC104634092 [nr]|RPL22L1
AMEX60DD001567	0.01	0	0.01	0	AMEX60DD301001567
AMEX60DD001579	0.04	0.04	0.07	0.06	AMEX60DD301001579
MSTRG.4528	0	0.05	0	0.03	AMEX60DD301001574
MSTRG.4529	1.97	1.14	0.96	1	TMEM212|AMEX60DD201001575|AMEX60DD301001575
MSTRG.4531	29.86	26	29.27	31.75	TNIK|AMEX60DD201001569|AMEX60DD301001569
MSTRG.4533	0	0	0.01	0.01	LOC115460730 [nr]|AMEX60DD201001571
MSTRG.4534	0.01	0.01	0.01	0	CNGB3.L [nr]|AMEX60DD201001572
MSTRG.4532	0.01	0	0.01	0.01	AMEX60DD201001570
MSTRG.4527	31.48	20.34	20.62	39.71	PLD1|AMEX60DD301001573|AMEX60DD201001573|PLD1 [hs]
MSTRG.4535	29.82	40.39	48.84	28.52	TNFSF10 [nr]|AMEX60DD301001581|TNFSF10
MSTRG.4536	1.16	1.42	2.21	0.88	AMEX60DD201001592
MSTRG.4540	8.54	9.57	13.79	5.7	AMEX60DD201001593
MSTRG.4530	13.48	40.76	52	61.1	FNDC3B|AMEX60DD301001580|AMEX60DD201001580|LOC104623481 [nr]|FNDC3B [hs]
MSTRG.4525	0	0	0	0	AMEX60DD301001565
MSTRG.4524	1697.27	1284.35	1067.39	1250.74	EIF5A2 [nr]|EIF5A [hs]|AMEX60DD201001564|LOC112547415 [nr]|UY3_13470 [nr]|AMEX60DD301001566|AMEX60DD102001564|AMEX60DD103001564|EOD39_0568 [nr]
AMEX60DD001582	0.32	0.62	0.82	1.79	LOC102462789 [nr]|AMEX60DD201001582|NLGN1 [hs]|NLGN1
AMEX60DD001583	0	0	0	0	AMEX60DD301001583
MSTRG.4537	0.35	0.28	0.3	0.33	DR999_PMT05633 [nr]|NAALADL2 [hs]|AMEX60DD301001597|AMEX60DD201001597
AMEX60DD001591	0.61	0.23	0.24	0.28	SPATA16|AMEX60DD201001591|AMEX60DD301001591
MSTRG.4538	0.59	0.57	0.52	0.52	NAALADL2 [hs]|AMEX60DD301001595
MSTRG.4539	3.02	2.66	2.45	2.26	BRCC3|AMEX60DD301001596
MSTRG.4544	0.19	0.23	0.26	0.31	AMEX60DD301001606
MSTRG.4541	2.16	1.48	2.05	1.98	NAALADL2|AMEX60DD301001599
MSTRG.4542	0	0	0	0	AMEX60DD201001600
MSTRG.4543	0.12	0.12	0.07	0.06	HISAT2 Generated Gene
MSTRG.4545	0.15	0.14	0.11	0.12	AMEX60DD301001610
MSTRG.4546	0.09	0.11	0.1	0.04	HISAT2 Generated Gene
MSTRG.4547	0.1	0.09	0.28	0.09	HISAT2 Generated Gene
MSTRG.4548	3.81	5.2	3.63	5.8	AMEX60DD201001614
AMEX60DD001611	1.3	1.18	1.44	2.3	ZMAT3|AMEX60DD201001611|AMEX60DD301001611|AMEX60DD102001611
AMEX60DD001615	0.42	0.2	0.06	0.12	KCNMB3 [nr]|AMEX60DD201001615|KCNMB3
AMEX60DD001619	0.23	0.57	0.43	0.45	LOC116035472 [nr]|AMEX60DD201001619
AMEX60DD001622	0.17	0.31	0.23	0.24	AMEX60DD201001622
MSTRG.4551	0.69	0.93	0.86	0.99	LOC103805531 [nr]|MFN1 [hs]|AMEX60DD201001620
MSTRG.4552	17.87	15.41	11.99	15.88	ZNF639|AMEX60DD301001616|AMEX60DD201001616|AMEX60DD102001616
MSTRG.4553	0.24	0.35	0.26	0.21	AMEX60DD301001617
AMEX60DD001608	0	0.03	0	0.02	AMEX60DD201001608
AMEX60DD001609	0.28	0.63	0.56	0.73	KCNMB2|AMEX60DD301001609|AMEX60DD201001609
MSTRG.4554	30.28	32.24	26.48	27.5	TBL1XR1|AMEX60DD201001603|AMEX60DD301001603
MSTRG.4550	0	0	0	0	AMEX60DD201001613
MSTRG.4549	7.42	7.73	6.06	6.64	PIK3CA [nr]|AMEX60DD201001612
AMEX60DD001625	0.05	0.04	0.04	0.06	AMEX60DD201001625
MSTRG.4555	27.55	33.46	32.33	38.55	MFN1|AMEX60DD201001623
MSTRG.4557	8.6	6.91	6.09	4.78	AMEX60DD201001630
MSTRG.4558	0	0.05	0	0	AMEX60DD301001626
MSTRG.4561	0	0	0	0	AMEX60DD301001629
MSTRG.4559	1.72	1.25	1.06	1.54	E1301_TTI003913 [nr]|AMEX60DD201001627
MSTRG.4560	19.99	16.75	15.07	15.39	ACTL6A|AMEX60DD301001628
MSTRG.4556	104.37	111.07	99.16	117.35	GNB4|AMEX60DD301001624
MSTRG.4563	6.68	6.14	5.23	5.92	TTC14|AMEX60DD201001632|AMEX60DD301001632
AMEX60DD001638	0.07	0.09	0.04	0.09	AMEX60DD201001638
MSTRG.4562	1.91	2.28	1.89	1.54	CCDC39|AMEX60DD301001633|CCDC39.L [nr]|CCDC39 [hs]|AMEX60DD201001633
AMEX60DD001645	0.12	0.11	0.13	0.13	HOMER1|AMEX60DD201001645
AMEX60DD001641	0.15	0.15	0.14	0.09	LOC113406115 [nr]|AMEX60DD201001641
MSTRG.4564	1.15	0.65	1.32	0.4	AMEX60DD201001639
MSTRG.4565	60.53	26.65	24.28	20.22	SOX2|AMEX60DD201001640
MSTRG.4566	44.06	46.23	35.95	36.52	FXR1|AMEX60DD301001634|PARPI_0018598 [nr]|FXR1 [hs]|AMEX60DD103001634
MSTRG.4567	19.73	20.26	17.02	22.44	DCUN1D1|AMEX60DD301001649|AMEX60DD103001649
MSTRG.4576	76.68	64.39	60.31	69.96	ATP11B|AMEX60DD201001648|AMEX60DD102001648|AMEX60DD101001648|AMEX60DD301001648
MSTRG.4569	43.81	42.59	32.81	35.16	MCCC1.S [nr]|MCCC1 [hs]|AMEX60DD102001650|MCCC1 [nr]|AMEX60DD201001650
AMEX60DD001651	0	0	0	0	AMEX60DD301001651
AMEX60DD001652	0.17	0.23	0.13	0.24	MCF2L2 [nr]|MCF2L [hs]|AMEX60DD201001652|LOC104073145 [nr]|AMEX60DD301001652
AMEX60DD001653	0	0	0	0	AMEX60DD301001653
AMEX60DD001654	0.09	0.03	0.03	0.07	AMEX60DD201001654
AMEX60DD001655	0.06	0.06	0.07	0.07	AMEX60DD301001655
MSTRG.4577	0.26	0.2	0.17	0.15	LOC109062171 [nr]|AQP11 [hs]|AMEX60DD301001661
AMEX60DD001659	0	0	0	0	LOC113983590 [nr]|AMEX60DD201001659
AMEX60DD001660	0.06	0.13	0.03	0.06	FAM221A|AMEX60DD301001660
MSTRG.4574	0.18	0.1	0.07	0.13	AMEX60DD201001656|AMEX60DD301001656
MSTRG.4575	158.6	306.13	476.33	222.48	LAMP3 [nr]|AMEX60DD301001657
MSTRG.4568	5.51	7.76	2	9.22	HISAT2 Generated Gene
MSTRG.4572	3.83	5.67	0.2	7.38	AMEX60DD201001658
MSTRG.4571	13.32	18.52	3.96	24.8	HISAT2 Generated Gene
MSTRG.4570	19.4	24.69	1.68	36.6	HISAT2 Generated Gene
MSTRG.4573	250.31	316.93	134.09	394.6	HISAT2 Generated Gene
MSTRG.4581	19.74	17.21	15.03	13.18	RFC4|AMEX60DD102001665|AMEX60DD103001665|AMEX60DD301001665
MSTRG.4578	0.02	0	0	0.01	MCF2L2|AMEX60DD201001662|LLAP_12616 [nr]|AMEX60DD301001662
MSTRG.4579	59.44	64.3	48.34	50.04	B3GNT5|AMEX60DD301001663|AMEX60DD201001663
MSTRG.4580	0.09	0.05	0.08	0.03	AMEX60DD301001664
MSTRG.4582	57.28	34.13	30.85	42.22	EIF4A2 [nr]|AMEX60DD301001667|LOC115099309 [nr]|EIF4A2 [hs]|AMEX60DD201001667|AMEX60DD102001667|AMEX60DD101001667
AMEX60DD001686	0.01	0	0.02	0.01	AMEX60DD201001686
AMEX60DD001674	0.36	0.23	0.56	0.59	FETUB.S [nr]|FETUB [hs]|AMEX60DD102001674|AMEX60DD201001674|AMEX60DD301001674
AMEX60DD001668	0.46	0.32	0.44	0.47	AMEX60DD301001668|AMEX60DD201001668
MSTRG.4583	82.25	61.48	60.99	52.8	AMEX60DD201001669|AMEX60DD301001669|AMEX60DD102001671|AMEX60DD301001671|AMEX60DD201001671
MSTRG.4584	0	0.01	0	0	AMEX60DD201001670
AMEX60DD001687	0.4	0.25	0.25	0.14	LOC102346777 [nr]|ANOS1 [hs]|AMEX60DD301001687
MSTRG.4588	0	0	0.59	0	PARPI_0014716 [nr]|AMEX60DD201001692
MSTRG.4587	0.65	2.83	1.89	2.71	PARPI_0014716 [nr]|AMEX60DD201001692
MSTRG.4590	14.97	12.25	12.61	11.25	SENP5|AMEX60DD201001689
MSTRG.4589	0.05	0.09	0	0.03	AMEX60DD301001688
AMEX60DD001693	0.14	1	0.99	0.94	PIGZ|AMEX60DD201001693|AMEX60DD102001693
MSTRG.4585	45.5	39.75	36.13	32.79	NCBP2AS2 [nr]|NCBP2 [hs]|AMEX60DD301001690|NCBP2 [nr]
MSTRG.4586	0	0	0	0	NCBP2AS2 [nr]|AMEX60DD201001691
AMEX60DD001699	0.04	0.07	0.01	0.12	AMEX60DD201001699
MSTRG.4593	17.64	14.69	14.02	16.03	DLG1|AMEX60DD201001697|AMEX60DD301001697
MSTRG.4594	0.52	0.29	0.01	0.34	HISAT2 Generated Gene
MSTRG.4591	5.03	5.04	5.29	5.24	DLG1|AMEX60DD201001698
MSTRG.4592	28.51	13.81	7.34	1.92	AMEX60DD201001702
MSTRG.4595	31.09	34.01	29.23	28.91	PPP1R2|AMEX60DD201001703
MSTRG.4598	0.78	0.78	0.53	0.78	AB205_0043540 [nr]|LSG1 [hs]|AMEX60DD201001710
MSTRG.4596	12.14	15.17	14.01	16.06	BDH1|AMEX60DD301001700|LOC104400378 [nr]|BDH1 [hs]|AMEX60DD201001700
MSTRG.4597	145.87	70.88	35.85	14.04	LOC115478989 [nr]|BDH1 [hs]|AMEX60DD301001701|AMEX60DD201001701|APOD
AMEX60DD001713	0.12	0.12	0.07	0.09	AMEX60DD102001713
MSTRG.4602	0.07	0.05	0	0.05	TIMELESS [hs]|AMEX60DD201001718|TIMELESS
MSTRG.4600	1.26	0	0	1.27	FAM43A|AMEX60DD301001716
MSTRG.4601	2.43	2.79	3.6	3.63	FAM43A|AMEX60DD301001715
MSTRG.4611	0	0	0	0	AMEX60DD201001727
MSTRG.4610	4.39	7.06	6.17	6.8	AMEX60DD201001726|ATP13A3 [nr]
MSTRG.4599	16.88	26.78	20.39	32.77	ACAP2|AMEX60DD301001704|LOC112547415 [nr]|AMEX60DD201001704
MSTRG.4609	0.25	1.22	0.93	0.76	LOC115099440 [nr]|CPN2 [hs]|AMEX60DD301001731
AMEX60DD001732	0	0	0	0	AMEX60DD301001732
AMEX60DD001733	0.13	0.4	0.39	0.18	LOC115479306 [nr]|LRRC15 [hs]|AMEX60DD301001733|AMEX60DD201001733
AMEX60DD001734	0	0	0	0	AMEX60DD301001734
MSTRG.4607	0	0	0	0	AMEX60DD201001729
MSTRG.4608	5.2	33.97	43.01	53.17	LOC115099438 [nr]|LRRC15 [hs]|AMEX60DD201001730
MSTRG.4605	42.11	26.39	20.29	23.77	TMEM44|AMEX60DD301001720
MSTRG.4603	22.25	19.96	19.75	18.87	LSG1|AMEX60DD201001719
MSTRG.4606	0.63	1.25	1.06	1.24	ATP13A3|AMEX60DD201001724
MSTRG.4612	12.2	14.28	13.2	14.3	SKIL|AMEX60DD201001735
AMEX60DD001738	0.04	0	0.02	0.09	LOC104406492 [nr]|MEGF6 [hs]|AMEX60DD301001738
MSTRG.4613	35.23	32.85	29.5	33.52	AMEX60DD301001736|PRKCI|AMEX60DD102001736
MSTRG.4614	0.09	0.06	0.09	0.09	HISAT2 Generated Gene
AMEX60DD001741	0.06	0.03	0.02	0.03	AMEX60DD201001741
MSTRG.4615	1.27	0.61	0.62	0.5	PHC3|AMEX60DD201001737|AMEX60DD301001737|PHC3 [hs]
MSTRG.4617	27.54	19.11	10.37	16.25	GPR160|AMEX60DD301001739|AMEX60DD201001739|AMEX60DD102001739
MSTRG.4618	14.48	8.13	8.67	7.57	LRRC31|AMEX60DD301001743
MSTRG.4619	0.1	0.12	0.05	0.12	HISAT2 Generated Gene
AMEX60DD001755	0.02	0	0	0	AMEX60DD301001755
AMEX60DD001753	0	0	0	0.05	AMEX60DD102001753
AMEX60DD001754	0.26	0.09	0.17	0.3	AMEX60DD301001754|AMEX60DD201001754
AMEX60DD001750	0	0.04	0	0	AMEX60DD301001750
MSTRG.4616	32.97	38.19	37.54	46.42	SEC62|AMEX60DD301001740|AMEX60DD201001740|SEC62 [hs]
AMEX60DD001744	0.24	0.13	0.13	0.19	LRRIQ4|AMEX60DD301001744
AMEX60DD001745	0.68	0.61	0.73	0.61	LRRC34|AMEX60DD301001745|AMEX60DD201001745
MSTRG.4624	0.65	1.71	2.05	2.54	MECOM|AMEX60DD301001756|AMEX60DD201001756|MECOM [nr]|RUNX1 [hs]
MSTRG.4620	3.91	3.84	3.83	3.81	MYNN|AMEX60DD201001746|AMEX60DD301001746|AMEX60DD101001746|AMEX60DD102001746
MSTRG.4623	0	0	0.01	0.02	AMEX60DD201001749
MSTRG.4621	0.33	0.05	0.03	0.37	LOC115089817 [nr]|AMEX60DD201001747
MSTRG.4622	0.07	0.07	0.02	0.09	PARPI_0029192 [nr]|AMEX60DD201001748
MSTRG.4625	4.91	6.7	7.69	13.63	LOC102371371 [nr]|MEGF6 [hs]|AMEX60DD201001757|LOC102361865 [nr]|MEGF11 [hs]|AMEX60DD301001757|LOC101953726 [nr]
MSTRG.4626	0.01	0	0.01	0	AMEX60DD301001758
MSTRG.4627	0.02	0.05	0.03	0	LOC111559199 [nr]|AMEX60DD102001759
MSTRG.4628	0.12	0.12	0.35	0.82	LOC101953726 [nr]|MEGF6 [hs]|AMEX60DD103001760
MSTRG.4629	0.45	0.28	0.43	0.35	LOC109923947 [nr]|TRPV6 [hs]|AMEX60DD301001762
MSTRG.4630	0.97	0.55	0.36	1.12	LOC102363419 [nr]|TRPV6 [hs]|AMEX60DD301001763
MSTRG.4631	0.77	0.47	0.42	0.65	HISAT2 Generated Gene
AMEX60DD001764	0.48	0.13	0.16	0.03	LOC101943397 [nr]|AMEX60DD301001764|AMEX60DD103001764
MSTRG.4632	34.76	61.87	68.17	91.32	GOLIM4|AMEX60DD201001761
MSTRG.4634	22.73	20.11	27.55	39.12	SERPINI1|AMEX60DD201001766|AMEX60DD103001766|AMEX60DD102001766
MSTRG.4633	4.8	2.73	1.96	3.39	LOC115099641 [nr]|AMEX60DD301001765
MSTRG.4635	14.92	14.08	15.76	17.11	AMEX60DD301001768
AMEX60DD001776	0.04	0.03	0.03	0.03	AMEX60DD301001776
AMEX60DD001777	0.03	0.03	0.04	0.04	AMEX60DD201001777
AMEX60DD001775	0.17	0.13	0	0.12	AMEX60DD201001775
MSTRG.4636	89.42	71.67	61.51	67.9	PDCD10|AMEX60DD201001767|AMEX60DD301001767|PDCD10 [nr]
AMEX60DD001769	0	0	0	0	WDR49|AMEX60DD201001769|AMEX60DD301001769
AMEX60DD001781	0.03	0.01	0.01	0.01	AMEX60DD301001781
MSTRG.4639	0.01	0	0	0	AMEX60DD201001784
MSTRG.4638	0.02	0.06	0.05	0.11	AMEX60DD301001783
MSTRG.4640	0.18	0.19	0.2	0.19	CB1_085717002 [nr]|HCG_1642748 [hs]|AMEX60DD201001785
MSTRG.4641	0.14	0.21	0.15	0.2	AMEX60DD201001786
AMEX60DD001789	0.11	0.04	0.01	0	SI [nr]|MGAM [hs]|AMEX60DD301001789
AMEX60DD001790	0.33	0.02	0	0.1	AMEX60DD301001790
AMEX60DD001787	0	0	0	0	AMEX60DD201001787
AMEX60DD001788	0.19	0.74	0.53	0.63	SLITRK3|AMEX60DD201001788
AMEX60DD001795	0	0	0	0	AMEX60DD301001795
AMEX60DD001773	0.3	0	0	0.16	ZBBX|AMEX60DD201001773|AMEX60DD301001773
MSTRG.4637	3	6.9	2.72	2.44	HISAT2 Generated Gene
MSTRG.4642	11.67	9.87	11.53	9.65	SPTSSB|AMEX60DD201001800|AMEX60DD301001800
MSTRG.4643	0	0.01	0	0.02	AMEX60DD201001801
MSTRG.4646	51.02	36.04	31.99	34.73	NMD3|AMEX60DD301001802|AMEX60DD103001802|AMEX60DD102001802
MSTRG.4648	0	0	0.01	0	HISAT2 Generated Gene
MSTRG.4647	0.24	0.27	0.17	0.16	LOC115438963 [nr]|AMEX60DD201001808
AMEX60DD001809	0.08	0	0.04	0.02	TRIM59|AMEX60DD301001809
MSTRG.4649	10.26	10.81	8.27	7.81	TRIM59|AMEX60DD102001807|AMEX60DD301001807
MSTRG.4644	8.59	15.82	14.18	14.98	PPM1L|AMEX60DD102001803|PPM1L [hs]|AMEX60DD301001803|AMEX60DD201001803
MSTRG.4645	0.04	0.03	0.05	0.01	AMEX60DD301001804
MSTRG.4650	49.6	58.24	49.2	48.64	KPNA4|AMEX60DD102001806|AMEX60DD201001806
AMEX60DD001813	0.49	0.63	0.53	0.71	CUNH3ORF80 [nr]|C3ORF80 [hs]|AMEX60DD201001813
MSTRG.4651	4.82	1.83	2.56	1.72	AMEX60DD201001815
MSTRG.4652	3.02	1.57	1.81	1.15	CARD8 [nr]|AMEX60DD201001814|AMEX60DD301001814|AMEX60DD102001814
AMEX60DD001820	1.33	3.49	2.13	1.15	LOC115099646 [nr]|P2RY4 [hs]|AMEX60DD301001820
AMEX60DD001821	0.07	0.21	0.06	0.11	UNKNOWN [hs]|AMEX60DD301001821
MSTRG.4656	11.03	13.69	12.49	12.28	SCHIP1|AMEX60DD103001816|LOC115478872 [nr]|SCHIP1 [hs]|AMEX60DD201001816|LOC101942521 [nr]|AMEX60DD301001816
MSTRG.4658	30.61	30.73	31.23	28.28	MFSD1|AMEX60DD201001822|AMEX60DD301001822
MSTRG.4657	80.24	188.15	120.32	106.05	LOC115479139 [nr]|RARRES1 [hs]|AMEX60DD201001823|AMEX60DD102001823
AMEX60DD001825	0.05	0	0.02	0	AMEX60DD301001825
AMEX60DD001826	0.13	0.11	0.14	0.08	LOC109063033 [nr]|FLJ12662 [hs]|AMEX60DD103001826
MSTRG.4660	17.16	13.57	12.95	13.34	GFM1|AMEX60DD301001824|GFM1 [hs]|AMEX60DD102001824
MSTRG.4653	40.88	59.91	47.23	38.1	SMC4|AMEX60DD102001810|AMEX60DD201001810|LOC112981349 [nr]|SMC4 [hs]
MSTRG.4654	4.7	4.78	4.33	3.61	IFT80|AMEX60DD201001811|AMEX60DD301001811
MSTRG.4655	0	0	0	0	AMEX60DD301001812
MSTRG.4659	41.57	38.64	14.72	14.3	MLF1|AMEX60DD201001827|AMEX60DD103001827|AMEX60DD102001827|AMEX60DD301001827
MSTRG.4661	0.62	0.96	1.28	1.31	AMEX60DD301001833
MSTRG.4662	2.66	2.09	1.99	2.33	HISAT2 Generated Gene
AMEX60DD001835	4.48	6	7.03	8.4	LOC108799479 [nr]|SLC66A1 [hs]|AMEX60DD201001835|AMEX60DD301001835
AMEX60DD001836	0.05	0	0.01	0	AMEX60DD201001836
AMEX60DD001840	0.01	0	0.01	0.01	AMEX60DD201001840
MSTRG.4663	0.01	0.02	0.02	0.02	HISAT2 Generated Gene
MSTRG.4670	0.01	0.02	0.02	0.02	AMEX60DD301001844
MSTRG.4666	0.22	0.13	0.21	0.23	AMEX60DD201001845
AMEX60DD001848	0.05	0.04	0.04	0.06	EOD39_14575 [nr]|AMEX60DD301001848
MSTRG.4674	1.86	0.75	0.69	0.65	LOC115478366 [nr]|ANKRD65 [hs]|AMEX60DD301001846
MSTRG.4675	14.19	7.74	6.32	7.87	LOC107557347 [nr]|CCNL1 [hs]|AMEX60DD201001847|E2I00_019082 [nr]|CCNL1|AMEX60DD301001847|PHYPO_G00211450 [nr]
MSTRG.4667	0	0	0	0.01	DR999_PMT05628 [nr]|VEPH1 [hs]|AMEX60DD201001837
MSTRG.4668	24.11	171.54	109.09	35.56	PTX3|AMEX60DD102001838|AMEX60DD201001838|AMEX60DD301001838
MSTRG.4669	0.17	0.1	0.17	0.18	AMEX60DD301001839
MSTRG.4671	29.45	26.05	26.82	23.48	TIPARP|AMEX60DD201001854|AMEX60DD102001854
MSTRG.4664	26.08	17.46	14.64	16.69	HISAT2 Generated Gene
MSTRG.4665	0.46	0.69	0.54	1.02	SHOX2|AMEX60DD201001828|LOC115533677 [nr]|SHOX2 [hs]|AMEX60DD301001828|CGPICR_010019 [nr]
AMEX60DD001849	0.16	0.21	0.11	0.21	LEKR1|AMEX60DD201001849|AMEX60DD301001849
AMEX60DD001850	0.08	0.04	0	0.02	AMEX60DD301001850
MSTRG.4672	0.4	0.43	0.68	0.51	HISAT2 Generated Gene
MSTRG.4673	268.93	168.17	142.71	155.56	SSR3|AMEX60DD102001857
AMEX60DD001866	0.11	0.07	0.09	0.05	PHYPO_G00119740 [nr]|AMEX60DD301001866
MSTRG.4676	20.19	14.96	12.75	13.96	SLC33A1|AMEX60DD301001863|AMEX60DD201001863
MSTRG.4677	0.05	0.04	0.06	0.04	AMEX60DD201001864
AMEX60DD001858	0.76	1.06	1.02	1.19	LOC108717042 [nr]|KCNAB1 [hs]|AMEX60DD201001858
AMEX60DD001859	0.09	0.01	0.01	0.02	AMEX60DD301001859
AMEX60DD001860	0.16	0.04	0.05	0.03	AMEX60DD301001860
MSTRG.4680	46.06	39.7	34.7	34.13	GMPS|AMEX60DD301001861|AMEX60DD201001861|AMEX60DD102001861
MSTRG.4679	0	0	0.01	0	HISAT2 Generated Gene
MSTRG.4678	5.13	4.33	4.23	4.67	C9H3ORF33 [nr]|C3ORF33 [hs]|AMEX60DD301001865|AMEX60DD201001865|CUNH3ORF33 [nr]
MSTRG.4681	15.25	18.31	5.16	4.45	AMEX60DD201001869
AMEX60DD001871	0.38	0.14	0.22	0.2	AB205_0212710 [nr]|TBC1D15 [hs]|AMEX60DD301001871
AMEX60DD001872	0.01	0	0	0	AMEX60DD201001872
AMEX60DD001870	1.75	1.51	1.1	1.39	MME|AMEX60DD201001870
AMEX60DD001874	0.03	0.12	0.32	0.26	GPR149|AMEX60DD201001874
AMEX60DD001867	0.68	0.97	0.67	0.31	LYPA_23C003587 [nr]|PLCH1 [hs]|AMEX60DD201001867|LOC108717044 [nr]|PLCH1
AMEX60DD001878	0.03	0.02	0.03	0.02	AMEX60DD301001878
AMEX60DD001881	0.03	0.02	0.06	0.05	AMEX60DD201001881
MSTRG.4684	23.36	28.68	28.96	21.35	RAP2B|AMEX60DD301001885
AMEX60DD001894	0	0	0	0	AMEX60DD201001894
AMEX60DD001888	0.51	1.95	0.76	1.95	AMEX60DD201001888
AMEX60DD001889	4.83	5.51	3.74	5.68	P2RY1|AMEX60DD201001889
MSTRG.4683	13.15	9.41	8.73	9.1	ARHGEF26 [hs]|AMEX60DD301001877
MSTRG.4685	24.68	25.64	28.09	27.24	DHX36|AMEX60DD301001875|AMEX60DD201001875|AMEX60DD102001875|LOC112547415 [nr]
MSTRG.4686	2.04	2.58	1.72	3.06	LOC112547415 [nr]|AMEX60DD301001876
MSTRG.4687	0.32	1.1	1.36	0.99	XB5844514 [PROVISIONAL:CYSLTR2] [nr]|CYSLTR1 [hs]|AMEX60DD201001900|AMEX60DD301001900
MSTRG.4693	35.79	51.34	50.6	49.05	MBNL1|AMEX60DD301001895|AMEX60DD201001895|LOC101407127 [nr]|MBNL1 [hs]|LOC109919226 [nr]|LOC108718127 [nr]
MSTRG.4696	0	0	0	0	AMEX60DD201001898
MSTRG.4694	0.03	0.05	0.11	0.03	AMEX60DD301001896
MSTRG.4695	0.02	0.08	0.16	0.04	D4764_06G0007210 [nr]|AMEX60DD102001897
AMEX60DD001910	0.01	0	0.01	0.02	LOC113107952 [nr]|AMEX60DD201001910
AMEX60DD001912	1.27	0.91	0.81	1.44	P2RY12|AMEX60DD301001912
AMEX60DD001913	1.01	0.73	0.64	0.93	LOC115098925 [nr]|P2RY13 [hs]|AMEX60DD201001913
MSTRG.4691	3.92	20.58	47	60.29	IGSF10|AMEX60DD301001909|AMEX60DD201001909
AMEX60DD001904	0.97	0.76	0.24	0.15	AADAC|AMEX60DD301001904
AMEX60DD001905	0.18	0.17	0.08	0.04	AADAC|AMEX60DD301001905
MSTRG.4692	9.03	4.4	3.59	3.55	GPR87|AMEX60DD301001914|AMEX60DD201001914
AMEX60DD001917	0.01	0	0.01	0	AMEX60DD201001917
MSTRG.4689	0.04	0.03	0.03	0.02	AADAC|AMEX60DD201001902
MSTRG.4690	0.01	0	0	0	LOC100130764 [hs]|AMEX60DD301001903
MSTRG.4688	76.86	70.99	67.39	85.69	AADAC|AMEX60DD201001901|AMEX60DD301001901
AMEX60DD001915	0.63	1.24	1.37	0.85	P2RY14|AMEX60DD201001915
AMEX60DD001916	0.73	0.69	0.67	0.86	GPR171|AMEX60DD301001916
AMEX60DD001920	0.54	0.17	0.28	0.14	SIAH2|AMEX60DD103001920
AMEX60DD001919	0	0.03	0.09	0	PARPI_0000414 [nr]|MINDY4B [hs]|AMEX60DD301001919|MINDY4B
AMEX60DD001922	0	0	0	0	AMEX60DD301001922|AMEX60DD102001922
AMEX60DD001921	0.31	0.46	0.5	0.69	ERICH6|AMEX60DD201001921
MSTRG.4697	74.59	57.7	47.1	49.35	SELENOT|AMEX60DD301001924|AMEX60DD102001924|FD755_014207 [nr]|SELENOT [hs]
MSTRG.4698	29.13	28.64	28.8	32.98	SERP1|AMEX60DD301001927|AMEX60DD102001927
MSTRG.4700	14.7	17.49	15.29	15.43	TSC22D2|AMEX60DD102001928|AMEX60DD301001928
MSTRG.4699	31.78	32.79	28.8	32.38	EIF2A [nr]|AMEX60DD301001925|EIF2A|AMEX60DD102001925|AMEX60DD201001925
AMEX60DD001936	0.02	0	0	0	AMEX60DD301001936|LOC109072201 [nr]
MSTRG.4701	31.96	29.36	23.55	27.87	LOC101388887 [nr]|COMMD2 [hs]|AMEX60DD201001939|COMMD2
MSTRG.4711	3.84	5.61	4.81	4.91	TM4SF1|AMEX60DD201001945
MSTRG.4702	38.11	44.09	45.46	42	WWTR1|AMEX60DD301001940
AMEX60DD001948	0	0	0	0	AMEX60DD301001948
AMEX60DD001947	0.06	0.07	0.11	0.05	TM4SF18|AMEX60DD201001947
MSTRG.4703	113.4	247.78	358.8	450.97	PFN2|AMEX60DD201001932|CGPICR_009953 [nr]|PFN2 [hs]|AMEX60DD101001932
MSTRG.4704	13.74	10.38	12.01	12.06	RNF13|AMEX60DD103001933|AMEX60DD301001933|PARPI_0000404 [nr]|RNF13 [hs]
MSTRG.4705	0.25	0.58	0.18	0.36	LOC107982656 [nr]|AMEX60DD301001934
MSTRG.4706	0.13	0.28	0.12	0.24	LOC116223618 [nr]|AMEX60DD301001935
MSTRG.4707	4.92	2.09	1.99	5.45	LOC115098864 [nr]|GGT1 [hs]|AMEX60DD201001941|AMEX60DD301001941
MSTRG.4708	0	0	0	0	MGC116491 [nr]|TM4SF4 [hs]|AMEX60DD201001942
MSTRG.4709	0.01	0.01	0	0.01	LOC102351696 [nr]|AMEX60DD201001943
MSTRG.4710	0.01	0	0	0.01	AMEX60DD201001944
AMEX60DD001946	0.11	0.23	0.13	0.17	LOC103065273 [nr]|CP [hs]|AMEX60DD301001946|CP|AMEX60DD201001946
MSTRG.4712	7.68	8.36	9.11	10.8	HPS3|AMEX60DD301001949|AMEX60DD201001949
MSTRG.4713	0.21	0.25	0.21	0.34	HPS3|AMEX60DD201001950
AMEX60DD001961	0.01	0.07	0.01	0.06	AMEX60DD201001961
MSTRG.4720	0.65	2.22	1.43	2.24	LOC114595149 [nr]|AMEX60DD201001960
MSTRG.4730	0.02	0.17	0.3	0.23	HISAT2 Generated Gene
MSTRG.4718	70.88	48.02	47.83	78.89	GYG1|AMEX60DD103001957|AMEX60DD201001957|AMEX60DD102001957
MSTRG.4714	235.55	237.78	286.2	285.65	AMEX60DD301001951|LOC115078221 [nr]|VWA5A [hs]|AMEX60DD201001951|LOC108799018 [nr]|AMEX60DD201001955
MSTRG.4715	0	0	0	0	AMEX60DD301001952
MSTRG.4716	0	0	0	0	AMEX60DD301001953
MSTRG.4717	5.67	6.03	6.77	7.37	AMEX60DD301001954|AMEX60DD201001954
MSTRG.4719	0.44	1.14	0.77	0.64	LOC107124661 [nr]|CPA3 [hs]|AMEX60DD301001959|LOC115657461 [nr]
MSTRG.4721	8.61	28.77	15.34	18.73	LOC115478661 [nr]|CPA3 [hs]|AMEX60DD301001958|CPB1 [hs]|AMEX60DD201001958
MSTRG.4729	0.99	3.01	3.94	6.32	AGTR1|AMEX60DD301001963
MSTRG.4728	0.71	2.66	1.27	1.51	AMEX60DD301001973
MSTRG.4725	0.52	0.36	0.38	0.44	AMEX60DD201001977|AMEX60DD102001977
MSTRG.4726	0	0	0	0.01	AMEX60DD201001978
MSTRG.4727	0.01	0	0.02	0	AMEX60DD201001979
AMEX60DD001983	0.01	0	0.02	0.01	AMEX60DD301001983
AMEX60DD001984	0.2	0.26	0.2	0.2	AMEX60DD103001984
MSTRG.4724	0.01	0.03	0.06	0.01	HISAT2 Generated Gene
MSTRG.4722	7.24	11.11	10.04	8.6	HLTF|AMEX60DD103001956|AMEX60DD201001956|AMEX60DD301001956|AMEX60DD102001956|HLTF [hs]
MSTRG.4723	0.01	0.01	0	0.01	HISAT2 Generated Gene
AMEX60DD001991	0.5	0.18	0.24	0.19	LOC115478913 [nr]|PLSCR5 [hs]|AMEX60DD201001991
MSTRG.4731	0.16	1.34	0.98	0.95	AMEX60DD301002003
MSTRG.4732	7.51	45	45.56	41.89	ITM2C|AMEX60DD201002001
MSTRG.4733	5.22	2.04	2.65	0.8	AMEX60DD201002002
AMEX60DD001992	1.12	0.83	0.64	0.28	PLSCR1|AMEX60DD301001992|PLSCR2 [nr]|PLSCR1 [hs]|LOC102175526 [nr]|AMEX60DD201001992
AMEX60DD001993	0	0	0	0	AMEX60DD301001993
MSTRG.4737	51.31	42.69	37.53	43	LOC104559581 [nr]|CAB39 [hs]|AMEX60DD201002004|EOD39_7673 [nr]|AMEX60DD301002004|LOC104042001 [nr]
MSTRG.4738	1.92	1.79	1.58	1.5	LOC104048291 [nr]|CAB39 [hs]|AMEX60DD301002005|E2I00_017242 [nr]|Z043_119407 [nr]|AMEX60DD201002005
MSTRG.4739	0.39	0.46	0.64	0.55	LOC568735 [nr]|AMEX60DD201002006|AMEX60DD301002006
MSTRG.4740	7.01	8.32	7.95	6.99	LOC568735 [nr]|AMEX60DD301002007
MSTRG.4735	0	0	0	0	AMEX60DD301002009
MSTRG.4734	10.78	25.81	19.83	20.99	PID1|AMEX60DD201002008
MSTRG.4736	4.42	3.56	5.78	3.07	DNER|AMEX60DD201002010|AMEX60DD103002010|AMEX60DD101002010|LOC104029755 [nr]|DNER [hs]|DNER [nr]|AMEX60DD301002010
MSTRG.4741	8.94	12.02	10.32	8.45	SLC16A14|AMEX60DD201002015|AMEX60DD301002015
AMEX60DD002022	3.59	4.62	3.83	5.03	LOC115383145 [nr]|AMEX60DD201002022
AMEX60DD002016	0	0.02	0	0	LOC112547415 [nr]|AMEX60DD301002016
AMEX60DD002017	0	0.01	0	0	AMEX60DD301002017
AMEX60DD002019	1.5	1.44	1	0.99	AMEX60DD201002019|AMEX60DD301002019
AMEX60DD002020	6.36	7.66	7.78	8.98	ZBTB38|AMEX60DD201002020|AMEX60DD301002020
AMEX60DD002018	0.04	0.05	0	0	AMEX60DD201002018
AMEX60DD002024	0.09	0.21	0.21	0.06	LOC115098789 [nr]|AMEX60DD201002024|AMEX60DD301002024|LOC115479302 [nr]
AMEX60DD002026	0	0	0	0	GRK7|AMEX60DD301002026
MSTRG.4743	0.49	1.48	2	1.08	EOD39_3278 [nr]|PROS1 [hs]|AMEX60DD201002023|LOC115098791 [nr]|AMEX60DD103002023
MSTRG.4744	25.26	21.8	22.21	18.77	RNF7|AMEX60DD201002025|GW7_20195 [nr]
MSTRG.4742	0.68	1.37	0.83	1.52	RASA2|AMEX60DD301002021
MSTRG.4745	0	0	0	0	AMEX60DD301002011
MSTRG.4747	5.12	7.03	6.11	7.84	FBXO36|AMEX60DD301002014|AMEX60DD201002014
MSTRG.4746	46.99	50.8	48.94	52.24	TRIP12|AMEX60DD301002012|DR999_PMT16664 [nr]|TRIP12 [hs]|AMEX60DD103002013
MSTRG.4748	156.42	96.95	82.37	101.57	ATP1B3.L [nr]|ATP1B3 [hs]|AMEX60DD201002027
MSTRG.4749	27.51	31.71	32.22	32.67	TFDP2|AMEX60DD201002028|LOC108386904 [nr]|TFDP2 [hs]|AMEX60DD301002028
MSTRG.4755	0.21	0.22	0.2	0.35	XRN1|AMEX60DD301002037
MSTRG.4756	1.18	1.81	1.23	1.7	XRN1|AMEX60DD201002040
MSTRG.4750	0	0	0	0	AMEX60DD201002029
MSTRG.4754	0.86	1.58	1.08	1.12	GK5|AMEX60DD301002033
MSTRG.4751	1.35	1.88	1.74	2.21	AMEX60DD201002030
MSTRG.4752	0.44	1.44	1.21	1.26	LOC107604018 [nr]|AMEX60DD301002031
MSTRG.4753	1.72	3.64	2.37	2.68	AB205_0013370 [nr]|GK5 [hs]|AMEX60DD301002032
AMEX60DD002042	0.12	0.08	0.11	0.13	ATR|AMEX60DD301002042
MSTRG.4758	13.24	8.29	7.56	8.16	AMEX60DD201002043|AMEX60DD301002043
MSTRG.4757	18.1	22.55	20.81	22.96	XRN1|AMEX60DD301002034|AMEX60DD301002035
MSTRG.4763	2.22	6.46	9.63	13.48	PCOLCE2|AMEX60DD201002048|MONAX_5E042857 [nr]|PCOLCE2 [hs]
MSTRG.4760	25.26	19.83	17.1	16.46	LOC115457591 [nr]|MRPL24 [hs]|AMEX60DD103002046
MSTRG.4759	8.65	6.59	7.11	7.62	ATR|AMEX60DD301002041
MSTRG.4761	0	0	0	0	AMEX60DD301002044
MSTRG.4762	9.64	6.89	4.64	5.6	PLS1|AMEX60DD301002045|AMEX60DD201002045
AMEX60DD002050	0.82	1.52	0.5	0.77	PAQR9|AMEX60DD301002050|AMEX60DD201002050
AMEX60DD002051	0	0	0	0	PAQR9|AMEX60DD301002051
MSTRG.4764	4.93	6.27	7.11	7.82	TRPC1 [hs]|AMEX60DD201002047|TRPC1|AMEX60DD301002047
MSTRG.4765	0.89	7.59	11.23	16.51	PCOLCE2|AMEX60DD301002049|PCOLCE2.L [nr]|PCOLCE2 [hs]
AMEX60DD002059	0.85	0.77	1.3	1.32	AMEX60DD201002059
AMEX60DD002060	0.01	0.03	0	0	AMEX60DD301002060
MSTRG.4766	0.07	0.03	0.02	0.03	LOC115088534 [nr]|HARBI1 [hs]|AMEX60DD201002055
MSTRG.4767	21.37	29.82	38.94	31.41	CHST2 [nr]|AMEX60DD301002056
MSTRG.4769	32.89	28.05	23.98	34.74	DIPK2A|AMEX60DD301002065|AMEX60DD201002065
MSTRG.4770	0.94	0.59	0.59	0.58	LOC310926 [nr]|AMEX60DD201002070
MSTRG.4768	4.64	2.42	3.04	2.43	OJAV_G00236990 [nr]|AMEX60DD201002069
MSTRG.4771	151.29	155.08	156.6	123.78	HSP70 [nr]|HSPA8 [hs]|AMEX60DD201002074
AMEX60DD002094	0.13	0.25	0.73	1.37	LOC103282875 [nr]|HARBI1 [hs]|AMEX60DD301002094
AMEX60DD002095	0.34	0.26	0.52	1.28	LOC114595149 [nr]|AMEX60DD301002095
MSTRG.4772	6.69	12.47	8.6	12.49	AMEX60DD301002052|LOC115370421 [nr]|AMEX60DD201002052
MSTRG.4773	9.83	8.07	9.54	8.23	U2SURP|AMEX60DD201002053|AMEX60DD301002053
MSTRG.4775	0.88	0.6	0.58	0.58	AMEX60DD301002100|AMEX60DD201002100
AMEX60DD002101	0.14	0.03	0.06	0.04	AMEX60DD301002101
MSTRG.4776	0.31	0.79	0.88	1	AMEX60DD301002108|AMEX60DD201002108
MSTRG.4777	0.46	0.26	0.27	0.34	AMEX60DD301002109
MSTRG.4774	15.74	10.09	6.86	7.96	PARL|AMEX60DD301002099
MSTRG.4778	40.71	75.68	151.52	250.61	PLOD2|AMEX60DD301002096|AMEX60DD201002096
MSTRG.4779	0.22	0.67	1.68	2.46	PLOD2|AMEX60DD201002097
MSTRG.4780	18.22	48.76	25.18	31.65	ROHU_001730 [nr]|AMEX60DD301002112
AMEX60DD002110	0.45	1.01	1.1	1.06	ANKMY1|AMEX60DD301002110|AMEX60DD201002110
MSTRG.4781	136.94	109.12	89.78	85.84	LOC109974404 [nr]|AMEX60DD301002113|AMEX60DD201002113
MSTRG.4782	70.65	54.65	70.43	42.84	LOC102940281 [nr]|AMEX60DD301002114|LOC115082697 [nr]
MSTRG.4783	18.94	9.06	17.07	8.3	LOC115082697 [nr]|AMEX60DD201002115
MSTRG.4786	0.35	0.26	0.25	0.11	AMEX60DD301002118|AIRE|AMEX60DD103002118|AIRE [nr]|LOC112112171 [nr]|AIRE [hs]
MSTRG.4784	60.99	71.09	69.46	76.17	LOC115082692 [nr]|AMEX60DD201002116|AMEX60DD301002116|USP8 [hs]|LOC115400030 [nr]
MSTRG.4785	0	0	0	0	AMEX60DD301002117
MSTRG.4790	30.71	28.65	24.44	27.49	SCLY|AMEX60DD201002124|AMEX60DD301002124|VMD2 [nr]|SCLY [hs]|AMEX60DD102002124
MSTRG.4791	0	0	0	0	AMEX60DD201002125
AMEX60DD002133	0.01	0	0	0	AMEX60DD201002133
MSTRG.4792	0	0	0	0	AMEX60DD301002130
MSTRG.4793	0.85	1.21	0.8	0.62	LOC104078572 [nr]|AMEX60DD201002131
AMEX60DD002135	0.01	0.01	0	0.01	AMEX60DD301002135
MSTRG.4794	42.64	39.47	34.32	35.83	ATP6V1H|AMEX60DD102002127|LOC102866574 [nr]|ATP6V1H [hs]|AMEX60DD201002127
MSTRG.4795	14.67	9.34	17.82	23.25	EPHA4|AMEX60DD301002138
MSTRG.4788	0	0	0	0	AMEX60DD301002120
MSTRG.4789	4	5.37	6.18	4.93	LOC102364558 [nr]|AMEX60DD301002121|LOC115098937 [nr]|SP140 [hs]|SP100 [hs]|AMEX60DD201002121
MSTRG.4787	10.38	10.56	11.07	10.65	LOC112543511 [nr]|AMEX60DD301002119
MSTRG.4796	40.95	30	38.17	35.07	LOC109109234 [nr]|AMEX60DD201002142
AMEX60DD002144	0.14	0.11	0.37	0.17	LOC115478843 [nr]|AMEX60DD201002144
MSTRG.4797	17.12	21.71	18.14	20.95	LOC114814616 [nr]|AMEX60DD201002143
MSTRG.4802	56.2	46.69	41.89	45.7	AGFG1|AMEX60DD301002140|AMEX60DD201002140
MSTRG.4803	0	0	0.01	0	AGFG1|AMEX60DD301002141
MSTRG.4799	0.94	0.5	0.53	0.57	LOC115082694 [nr]|USP18 [hs]|AMEX60DD301002145
MSTRG.4800	0.06	0.04	0.09	0.05	AMEX60DD201002146
MSTRG.4801	4.46	2.34	1.33	2.14	TM4SF20|AMEX60DD201002149|TM4SF20.L [nr]|TM4SF20 [hs]
MSTRG.4798	21.65	21.49	25.76	24.06	LOC115082697 [nr]|AMEX60DD301002147
MSTRG.4805	11.65	7.42	6.57	8.85	RHBDD1|AMEX60DD201002157|AMEX60DD301002157
AMEX60DD002163	0.06	0.12	0.15	0.05	AMEX60DD201002163
AMEX60DD002164	0.1	0.3	0.15	0.13	N/A|AMEX60DD201002164
MSTRG.4810	31.64	28.19	23.32	25.43	MFF|AMEX60DD301002150|AMEX60DD201002150|EI555_002785 [nr]|MFF [hs]|AMEX60DD102002150|AMEX60DD103002150|LOC115098464 [nr]|AMEX60DD101002150
MSTRG.4811	0.14	0.31	0.43	0.38	DOCK10.S [nr]|DOCK10 [hs]|AMEX60DD201002168
MSTRG.4813	0.21	0.49	0.86	0.75	DOCK10|AMEX60DD301002169|AMEX60DD201002169
MSTRG.4807	0	0.01	0.02	0.02	IRS1 [nr]|AMEX60DD301002159|IRS1|AMEX60DD201002159
MSTRG.4808	0.09	0.14	0	0.11	AMEX60DD201002160|AMEX60DD301002160
MSTRG.4806	12.82	11.62	12.31	11.2	IRS1|AMEX60DD201002158
MSTRG.4809	6.48	5.43	4.85	6.08	LOC113114959 [nr]|RHBDD1 [hs]|AMEX60DD201002161|AMEX60DD301002161
MSTRG.4814	2.44	4.73	4.89	5.89	AB205_0014980 [nr]|DOCK10 [hs]|AMEX60DD201002170|DOCK10|AMEX60DD301002170
MSTRG.4812	0.72	2.59	3.02	3.43	DOCK10|AMEX60DD301002166|AMEX60DD301002167
AMEX60DD002179	0.43	0.59	0.49	0.51	FAM124B [nr]|AMEX60DD301002179|FAM124B|AMEX60DD201002179
MSTRG.4815	100.75	86.82	80.1	86.2	CUL3|AMEX60DD102002177|AMEX60DD301002177
MSTRG.4816	0	0	0	0	AMEX60DD301002178
MSTRG.4817	38.16	43.01	54.2	61.37	SERPINE2|AMEX60DD201002185
MSTRG.4819	0	0	0.01	0	AMEX60DD201002183
MSTRG.4818	14.73	11.11	9.59	14.29	LOC115478721 [nr]|PRSS16 [hs]|AMEX60DD102002182|AMEX60DD201002182|LOC115098998 [nr]|AMEX60DD301002182
MSTRG.4820	0.38	0.21	0.16	0.37	AB205_0023860 [nr]|AMEX60DD301002184
MSTRG.4821	15.13	6.47	4.71	6.06	AMEX60DD301002188
MSTRG.4824	1.75	5.31	7.32	2.5	SCG2|AMEX60DD201002189
MSTRG.4825	0	0	0	0	AMEX60DD301002190
MSTRG.4826	0	0	0	0	AMEX60DD201002191
MSTRG.4822	40.4	17.58	13.01	16.67	AP1S3 [nr]|AMEX60DD301002187|AP1S3|AMEX60DD201002187
MSTRG.4823	51.01	32.15	30.08	30.7	WDFY1|AMEX60DD201002186|AMEX60DD102002186|FD754_005736 [nr]|WDFY1 [hs]
AMEX60DD002198	0	0	0	0	LOC101426031 [nr]|KIF1A [hs]|AMEX60DD201002198
AMEX60DD002199	0	0	0	0.09	KIF1A|AMEX60DD201002199|AMEX60DD301002199
AMEX60DD002200	0	0	0	0	AMEX60DD301002200
AMEX60DD002201	0	0	0	0	AMEX60DD301002201
AMEX60DD002202	0	0	0	0.02	LOC104487261 [nr]|KIF1A [hs]|AMEX60DD201002202|AMEX60DD301002202
MSTRG.4828	7.77	5.03	5.04	5.34	DNTS_027007 [nr]|ACSL3 [hs]|AMEX60DD201002193|LOC104618778 [nr]|AMEX60DD301002193|ACSL3|EOD39_8125 [nr]|PARPI_0014716 [nr]|CELAPHUS_00014991 [nr]|ACSL3.S [nr]
MSTRG.4829	0.06	0.04	0.05	0.02	AMEX60DD201002194
MSTRG.4830	3.47	4.89	5.94	5.88	E1301_TTI003913 [nr]|LOC340211 [hs]|AMEX60DD201002195
AMEX60DD002206	0	0	0	0	LOC115478696 [nr]|AMEX60DD201002206
AMEX60DD002207	0	0	0	0	AMEX60DD301002207
AMEX60DD002208	0	0.05	0.01	0.01	AMEX60DD201002208
AMEX60DD002219	0.02	0	0	0	AMEX60DD301002219
AMEX60DD002223	0.01	0	0	0	AMEX60DD301002223
MSTRG.4832	0	0	0	0	AMEX60DD201002217
MSTRG.4833	0	0	0	0.04	AMEX60DD201002218
MSTRG.4831	7.38	4.64	5.5	6.49	SNED1|AMEX60DD201002216|AMEX60DD301002216|SNED1.L [nr]|SNED1 [hs]|SNED1 [nr]|AMEX60DD102002216
AMEX60DD002228	0.01	0	0	0	AMEX60DD201002228
MSTRG.4841	0.05	0.04	0.01	0.02	BAYA_14209 [nr]|AMEX60DD301002234
MSTRG.4837	12.62	12.99	10.63	9.16	BOK|AMEX60DD201002229
MSTRG.4834	17.39	11.02	7.79	9.31	ING5 [nr]|D2HGDH [hs]|AMEX60DD201002221|AMEX60DD301002221|D2HGDH|AMEX60DD102002221
MSTRG.4835	0.24	0.26	0.19	0.09	HISAT2 Generated Gene
MSTRG.4836	39.4	37.63	31.85	37.72	DTYMK [nr]|AMEX60DD201002222
MSTRG.4843	0.43	0.52	0.25	0.22	HISAT2 Generated Gene
MSTRG.4842	34.69	38.5	44.15	52.55	FARP2 [nr]|AMEX60DD201002236
MSTRG.4846	26	24.17	23.65	21.9	STK25|AMEX60DD201002230|AMEX60DD301002230|AMEX60DD103002230|STK25 [nr]|AMEX60DD102002230|STK25 [hs]|AMEX60DD201002233
MSTRG.4847	0.01	0	0	0	AMEX60DD201002231
MSTRG.4848	0	0	0	0	LOC115089817 [nr]|AMEX60DD201002232
AMEX60DD002235	0.88	0.59	0.35	0.39	FARP2|AMEX60DD201002235
MSTRG.4849	8.88	10.49	12.37	13.63	AB205_0138780 [nr]|HDLBP [hs]|AMEX60DD201002242
MSTRG.4850	19.43	18.44	19.26	20.51	SEPTIN2|AMEX60DD301002239|AMEX60DD102002239|LOC101880542 [nr]|SEPTIN2 [hs]|AMEX60DD201002239
MSTRG.4851	0	0	0	0	DNAJC13 [nr]|AMEX60DD201002240
MSTRG.4838	16.15	14.23	18.03	16.66	ATG4B|AMEX60DD103002224|AMEX60DD102002224|AMEX60DD301002224|ATG4B [nr]|AMEX60DD101002224
MSTRG.4839	0	0	0	0	AMEX60DD301002225
MSTRG.4840	8.2	4.82	3.21	2.46	THAP4|AMEX60DD201002226|AMEX60DD301002226|LOC101342365 [nr]|THAP4 [hs]
MSTRG.4845	1.07	0.56	0.32	0.42	AMEX60DD301002237
MSTRG.4844	3.89	5.1	5.36	6.71	LOC106490213 [nr]|FARP2 [hs]|AMEX60DD102002238
MSTRG.4861	898.13	969.55	1180.84	1298.42	AMEX60DD301002243|HDLBP|AMEX60DD201002243|ASZ78_003617 [nr]|HDLBP [hs]
AMEX60DD002249	0.02	0.04	0.01	0.02	AMEX60DD201002249
MSTRG.4852	0.12	0.11	0.13	0.12	AMEX60DD201002251
MSTRG.4856	20.46	17.81	16.3	17.35	RNF168|AMEX60DD201002252|AMEX60DD103002252
AMEX60DD002245	0.64	0.91	1.17	1.11	ANO7|AMEX60DD301002245|AMEX60DD201002245
MSTRG.4859	0.26	0.47	0.74	0.77	AMEX60DD301002259|TM4SF19 [nr]|TM4SF5 [hs]|AMEX60DD201002259
AMEX60DD002267	4.47	2.49	3.48	2.12	LOC115099495 [nr]|GAL3ST2 [hs]|AMEX60DD201002267|AMEX60DD301002267|LOC106900805 [nr]
MSTRG.4857	12.62	10.88	10.1	11.27	UBXN7|AMEX60DD201002257|AMEX60DD301002257
MSTRG.4858	2.84	1.56	2.66	3.18	HISAT2 Generated Gene
MSTRG.4853	65.57	72.27	79.43	75.4	PPP1R7 [nr]|AMEX60DD102002246|PPP1R7|AMEX60DD201002246|AMEX60DD301002246
MSTRG.4854	5.55	8.87	7.02	6.44	DR999_PMT13586 [nr]|PASK [hs]|AMEX60DD301002247|PASK|AMEX60DD201002247|PASK [nr]
MSTRG.4855	1.56	1.51	1.68	1.59	LOC105357518 [nr]|AMEX60DD201002248
AMEX60DD002270	0.04	0.04	0.09	0.06	AMEX60DD301002270
AMEX60DD002269	0.03	0.02	0.04	0.06	DR999_PMT13636 [nr]|AQP12B [hs]|AMEX60DD201002269
MSTRG.4860	49.86	70.51	64.86	71.73	AMEX60DD301002271
AMEX60DD002279	0	0	0	0	PASK [nr]|AMEX60DD301002279
AMEX60DD002280	0.13	0.04	0.09	0.1	LOC102456868 [nr]|AMEX60DD301002280
AMEX60DD002282	0.17	0.15	0.13	0.12	LOC106511726 [nr]|AMEX60DD201002282
MSTRG.4867	1.45	2.78	2.35	2.8	PAK2|AMEX60DD201002273
MSTRG.4868	0.02	0	0	0	AMEX60DD301002274
MSTRG.4863	0	0	0	0	AMEX60DD201002277
MSTRG.4864	0.02	0	0.01	0.02	PARPI_0000414 [nr]|MINDY4B [hs]|AMEX60DD301002278
MSTRG.4862	0.66	1.41	1.19	1.23	Y1Q_0014088 [nr]|PAK2 [hs]|AMEX60DD301002276
MSTRG.4865	3.76	6.96	6.75	7.37	HISAT2 Generated Gene
MSTRG.4866	0.02	0.05	0.06	0.06	EOD39_11143 [nr]|AMEX60DD301002272
MSTRG.4870	0.58	2.29	2.01	1.9	NRROS [nr]|AMEX60DD201002292
MSTRG.4869	0.73	2.85	2.41	2.57	NRROS|AMEX60DD201002290|NRROS [nr]
MSTRG.4871	14.31	14.95	20.08	17.16	PIGX|AMEX60DD201002285|AMEX60DD301002285
MSTRG.4874	2.31	1.43	1.5	1.68	CEP19|AMEX60DD201002288|AMEX60DD301002288
MSTRG.4875	0.13	0.11	0	0.12	AMEX60DD301002289
MSTRG.4872	0.24	0.12	0.06	0.15	AMEX60DD301002286
MSTRG.4873	0.47	0.82	0.9	0.65	AMEX60DD301002287
MSTRG.4876	0.01	0	0.02	0	AMEX60DD301002293
MSTRG.4877	12.87	8.15	7.55	8.16	FBXO45|AMEX60DD201002294
MSTRG.4878	5.18	3.23	2.72	2.77	WDR53|AMEX60DD301002295
AMEX60DD002304	0.03	0.08	0.04	0.11	AMEX60DD301002304
AMEX60DD002300	0	0.03	0	0	LOC108786104 [nr]|LTF [hs]|AMEX60DD201002300|TF-A [nr]
AMEX60DD002301	0.01	0	0.02	0	AMEX60DD301002301
MSTRG.4879	29.05	23.39	20.17	25	SRPRB|AMEX60DD201002303|CIB84_006855 [nr]|SRPRB [hs]|AMEX60DD103002303
MSTRG.4880	4.08	5.37	3.9	3.98	SLCO2A1|AMEX60DD201002307|AMEX60DD301002307
AMEX60DD002311	0.01	0	0	0	LOC115478516 [nr]|AMEX60DD201002311
AMEX60DD002313	0.47	0.79	1.17	1.03	LOC105357518 [nr]|AMEX60DD201002313
MSTRG.4881	8.81	16.26	16.86	12.16	AMOTL2|AMEX60DD201002314
MSTRG.4882	4.28	5.78	4.87	5.15	AMEX60DD201002315
MSTRG.4883	0.13	0.08	0.11	0.17	AMEX60DD201002316
MSTRG.4885	348.6	129.69	598.38	224.35	TF-A [nr]|AMEX60DD201002298|TF [nr]|LTF [hs]|AMEX60DD301002298|AMEX60DD101002298|AMEX60DD102002298|PARPI_0000238 [nr]|TF [hs]
MSTRG.4886	0.84	0.54	3.67	1.06	AMEX60DD201002299|AMEX60DD301002299
MSTRG.4884	15.47	17.97	17.81	18.8	RYK|AMEX60DD301002309
AMEX60DD002322	0.98	0.21	0.17	0.12	KY|AMEX60DD301002322
AMEX60DD002320	0.27	1.38	0.03	0.11	LOC115099385 [nr]|KY [hs]|AMEX60DD301002320|KY|AMEX60DD201002320
AMEX60DD002321	0	0	0	0	AMEX60DD301002321
AMEX60DD002319	2.07	1.59	1.99	1.61	CEP63|AMEX60DD201002319|AMEX60DD102002319
MSTRG.4888	0.27	0.22	0.16	0.17	LOC110202030 [nr]|ZNF525 [hs]|AMEX60DD301002335
MSTRG.4889	0.02	0.03	0.05	0.05	AMEX60DD301002336
MSTRG.4895	0.95	1.01	0.73	0.97	BANF1.S [nr]|BANF1 [hs]|AMEX60DD201002337
AMEX60DD002338	0.03	0.04	0.01	0.01	AMEX60DD201002338
MSTRG.4890	0.04	0.06	0.07	0.16	AMEX60DD301002340
MSTRG.4891	0.01	0.03	0.05	0.05	AMEX60DD301002341
MSTRG.4892	0.02	0.03	0.04	0.04	AMEX60DD301002342
AMEX60DD002350	0.01	0	0	0.02	AMEX60DD201002350
AMEX60DD002351	0.08	0.05	0.04	0.22	AMEX60DD201002351
MSTRG.4887	0.06	0.1	0.08	0	LOC105903790 [nr]|AMEX60DD201002348
MSTRG.4893	2.61	1.55	2.61	1.79	EPHB1|AMEX60DD201002331|LOC115478342 [nr]|EPHB1 [hs]|AMEX60DD101002331
MSTRG.4894	0	0	0	0	AMEX60DD301002332
AMEX60DD002362	0	0	0	0	A4GNT|AMEX60DD201002362
AMEX60DD002363	0.01	0	0	0	AMEX60DD201002363
AMEX60DD002364	0.01	0.01	0	0	LOC115635630 [nr]|AMEX60DD201002364|XELAEV_18031350MG [nr]
AMEX60DD002359	0.23	0.52	0.41	0.25	LOC115099569 [nr]|A4GNT [hs]|AMEX60DD201002359
AMEX60DD002372	0.13	0.25	0.24	0.3	AMEX60DD201002372|DZIP1L [nr]|AMEX60DD301002372
MSTRG.4897	0.41	0.52	0.79	0.65	DZIP1L|AMEX60DD201002371
MSTRG.4896	25.27	27.76	14.04	31.12	LOC115463686 [nr]|A4GNT [hs]|AMEX60DD301002357|AMEX60DD201002357
MSTRG.4899	12.29	2.9	2.43	3.9	SOX14|AMEX60DD201002376
MSTRG.4900	5.49	4.59	3.62	4.53	UBE2L3 [nr]|AMEX60DD301002377
MSTRG.4898	3.41	4.12	5.67	5.46	DZIP1L|AMEX60DD301002373
AMEX60DD002379	0.1	0.13	0.07	0.18	AMEX60DD201002379
MSTRG.4901	0.84	0.86	1.97	0.4	AMEX60DD301002380
MSTRG.4902	5.53	4.68	2.62	7.55	AMEX60DD301002382
MSTRG.4903	83.29	47.95	44.76	51.85	IL20RB|AMEX60DD301002383
MSTRG.4905	1.65	2.21	0.33	1.84	AMEX60DD301002392
MSTRG.4906	0.25	0.91	0.88	0.99	AMEX60DD201002394
AMEX60DD002395	0.12	0.4	0.21	0.34	LOC114595149 [nr]|AMEX60DD201002395
AMEX60DD002396	0.03	0.16	0.15	0.19	AMEX60DD201002396
AMEX60DD002397	0.65	0.48	0.55	0.68	CDK20|AMEX60DD301002397
MSTRG.4904	0.04	0.12	0.24	0.09	SLC35G2|AMEX60DD201002393
MSTRG.4910	0.37	0.44	0.41	0.47	N337_01070 [nr]|STAG1 [hs]|AMEX60DD102002401
MSTRG.4909	1.67	2.49	2.7	2.38	AMEX60DD301002399|STAG1.S [nr]|STAG1 [hs]|AMEX60DD201002399
MSTRG.4907	35.59	24.25	23.91	23.5	NCK1|AMEX60DD201002385|AMEX60DD101002385|LOC115371064 [nr]|AMEX60DD102002386
MSTRG.4911	10.02	10.11	9.32	9.93	MSL2|AMEX60DD201002403
MSTRG.4912	26.02	28.67	26	27.58	STAG1|AMEX60DD201002400|AMEX60DD301002400
AMEX60DD002405	0.09	0.06	0.01	0.06	AMEX60DD201002405
AMEX60DD002406	0.13	0.1	0.09	0.09	EOD39_5636 [nr]|AMEX60DD201002406
AMEX60DD002407	0.11	0	0.02	0	AMEX60DD301002407
MSTRG.4914	1.36	0.77	0.8	0.67	N331_04042 [nr]|AMEX60DD201002408
AMEX60DD002412	0.18	0.06	0.1	0.08	AMEX60DD103002412
MSTRG.4916	15.08	5.84	5.39	5.51	CCL20|AMEX60DD201002411
MSTRG.4913	65.65	48.58	41.82	47	EOD39_8458 [nr]|PCCB [hs]|AMEX60DD201002402|PCCB.L [nr]
MSTRG.4917	0.03	0.08	0.08	0.06	AMEX60DD201002414
MSTRG.4919	1.15	1.12	1.06	1.45	LOC114644086 [nr]|AMEX60DD301002415
MSTRG.4922	1.56	25.67	33.35	8.57	LOC115099331 [nr]|AMEX60DD301002417
MSTRG.4918	24.06	6.22	5.32	4.15	H355_016656 [nr]|AMEX60DD301002413|AMEX60DD201002413|LOC112117806 [nr]|CCL20 [hs]|LOC115099045 [nr]
MSTRG.4920	2.56	2.68	2.26	2.71	LOC114644101 [nr]|AMEX60DD201002416
MSTRG.4915	43.46	62.61	51.55	47.74	PPP2R3A|AMEX60DD301002404|AMEX60DD201002404
MSTRG.4921	0.86	1.15	0.59	1.06	AMEX60DD301002418
MSTRG.4923	19.96	11.89	8.82	15.78	AMEX60DD201002419
AMEX60DD002429	0.05	0.01	0.04	0.01	AMEX60DD301002429
AMEX60DD002422	0.25	1.27	1.58	1.66	EOD39_7363 [nr]|EPHA4 [hs]|AMEX60DD201002422|EPHA5 [hs]|AMEX60DD102002422
AMEX60DD002431	0.14	0.06	0	0.04	LOC106707053 [nr]|AMEX60DD102002431
MSTRG.4924	3.82	1.94	2.29	2.19	HISAT2 Generated Gene
MSTRG.4925	0.12	0.07	0.12	0.1	LOC103092306 [nr]|AMEX60DD201002434
MSTRG.4926	2.03	1.2	1.28	1.37	LOC100336828 [nr]|AMEX60DD201002435
AMEX60DD002437	0.73	0.48	0.45	0.58	FOXL2|AMEX60DD201002437
MSTRG.4927	23.92	8.75	6.74	7.42	RPL18A|AMEX60DD301002438
AMEX60DD002441	0	0.03	0	0	AMEX60DD201002441
MSTRG.4928	0.73	0.9	0.96	0.59	LOC104168230 [nr]|PIK3CB [hs]|AMEX60DD301002443|AMEX60DD103002443|PIK3CB
AMEX60DD002446	0.01	0	0	0	CIB84_008748 [nr]|AMEX60DD201002446|AMEX60DD103002446
AMEX60DD002447	0.64	0.35	0.3	0.25	PARPI_0000285 [nr]|VAMP2 [hs]|AMEX60DD201002447
MSTRG.4929	4.39	4.48	4.8	4.4	AMEX60DD201002442|LOC104505342 [nr]|PIK3CB [hs]|AMEX60DD301002442|CIB84_010731 [nr]
MSTRG.4931	0.73	0.1	0.1	0.15	LOC115088534 [nr]|HARBI1 [hs]|AMEX60DD301002449
AMEX60DD002450	0.01	0	0	0.01	AMEX60DD201002450
MSTRG.4930	15.26	13.36	12.38	13.44	PIK3CB|AMEX60DD301002444
AMEX60DD002455	0.01	0	0.01	0	AMEX60DD201002455
AMEX60DD002457	0.61	0.14	0.21	0.26	AMEX60DD201002457
AMEX60DD002459	0.16	0.01	0.02	0.01	SLC19A3|AMEX60DD201002459
MSTRG.4933	0.43	0.85	0.68	0.45	LOC115478729 [nr]|DAW1 [hs]|AMEX60DD301002460
MSTRG.4932	152.52	48.38	25.5	36.63	LOC104631382 [nr]|PLSCR1 [hs]|AMEX60DD201002448|AMEX60DD301002448|LOC102348975 [nr]
AMEX60DD002454	0.23	0.12	0.17	0.1	SPHKAP|AMEX60DD201002454
MSTRG.4934	0.86	0.81	0.75	0.65	AMEX60DD201002464
MSTRG.4936	0.28	0.22	0.2	0.3	AMEX60DD301002466
MSTRG.4935	33.44	29.33	29.39	30.56	ZNF703|AMEX60DD102002465|AMEX60DD301002465
MSTRG.4937	106.24	104.1	90.32	99.37	ERLIN2|AMEX60DD301002462|AMEX60DD101002462
AMEX60DD002471	0.06	0	0.02	0	AMEX60DD301002471|LOC108803360 [nr]
MSTRG.4941	0.03	0.17	0.09	0.21	AMEX60DD201002476
MSTRG.4938	0.02	0.03	0.09	0.01	AMEX60DD301002477
AMEX60DD002478	0.18	0.03	0.12	0.03	AMEX60DD301002478
AMEX60DD002480	0.06	0.15	0.05	0.13	MTFR1|AMEX60DD301002480
AMEX60DD002488	0.01	0	0	0	LOC107583309 [nr]|AMEX60DD201002488
AMEX60DD002490	0.05	0.09	0.11	0.12	LOC111836348 [nr]|AMEX60DD301002490
AMEX60DD002493	0.01	0.01	0	0.03	AMEX60DD201002493
AMEX60DD002497	0.05	0.16	0.03	0.04	DUSP26 [nr]|AMEX60DD301002497
AMEX60DD002506	0.75	2.08	0.96	0.8	LOC105357518 [nr]|AMEX60DD301002506
AMEX60DD002507	0.88	1.6	0.79	0.94	AMEX60DD301002507
AMEX60DD002503	0.21	0.34	0.17	0.32	VMD2 [nr]|AMEX60DD301002503|DUSP26 [nr]|AMEX60DD201002503
AMEX60DD002504	0.07	0.15	0.11	0.06	AMEX60DD301002504
MSTRG.4939	0.68	0.92	0.75	0.31	KCNU1 [nr]|AMEX60DD103002474|AMEX60DD301002474|KCNMA1
MSTRG.4940	0	0	0	0	AMEX60DD201002475
AMEX60DD002483	0.78	0.37	0.62	0.8	UNC5D|AMEX60DD201002483
MSTRG.4943	6.45	4.78	0.8	4.72	LOC115092685 [nr]|GGH [hs]|AMEX60DD201002511|AMEX60DD301002511
MSTRG.4944	8.71	5.7	1.16	6.62	LOC109637155 [nr]|GGH [hs]|AMEX60DD201002512|AMEX60DD301002512
MSTRG.4946	4.71	3.04	2.38	2.55	TTI2|AMEX60DD301002513|AMEX60DD103002513
AMEX60DD002498	0	0	0	0	AMEX60DD301002498
AMEX60DD002500	0.12	0.27	0.19	0.09	AMEX60DD201002500
AMEX60DD002499	0.47	1.2	0.8	0.52	AMEX60DD301002499
AMEX60DD002501	0.3	0.87	0.24	0.43	AMEX60DD201002501
AMEX60DD002502	0.3	0.45	0.12	0.22	DUSP26|AMEX60DD201002502
MSTRG.4945	0.28	0.39	0.47	0.49	AMEX60DD201002515
AMEX60DD002516	0.4	1.01	1.21	1.55	RNF122|AMEX60DD201002516
MSTRG.4947	33.7	22.76	17.11	18.94	MAK16|AMEX60DD301002514|AMEX60DD201002514|MAK16 [hs]|AMEX60DD102002514
MSTRG.4948	0.14	0.22	0.09	0.24	SLC18A1|AMEX60DD301002517
MSTRG.4950	0.17	0.05	0.03	0.13	AMEX60DD301002520
MSTRG.4952	5.32	4.32	3.86	4.17	BRF2|AMEX60DD301002521
MSTRG.4949	18.8	16.87	16.26	16.49	PLPBP|AMEX60DD301002518
MSTRG.4951	3.31	16.56	23.6	37.03	ADGRA2|AMEX60DD301002519|AMEX60DD201002519
AMEX60DD002527	0.15	0.2	0.18	0.13	ROHU_019343 [nr]|ENV [hs]|AMEX60DD201002527
AMEX60DD002525	0	0	0	0	AMEX60DD301002525
AMEX60DD002524	0.04	0	0.03	0	LOC102930758 [nr]|PRLHR [hs]|AMEX60DD201002524
MSTRG.4953	51.64	35.96	45.28	51.35	RAB11FIP1|AMEX60DD301002522|RAB11FIP1.S [nr]|RAB11FIP1 [hs]|2010200K21RIK [nr]
AMEX60DD002537	0	0	0	0	AMEX60DD301002537
AMEX60DD002536	0.05	0	0	0	GOT1L1|AMEX60DD301002536
AMEX60DD002545	0.06	0.2	0.23	0.21	AMEX60DD301002545
AMEX60DD002546	0.04	0.11	0.16	0.09	AMEX60DD201002546
AMEX60DD002540	0.35	2.19	2.2	1.25	ADRB3 [nr]|ADRB1 [hs]|AMEX60DD301002540
AMEX60DD002541	0	0	0	0	AMEX60DD301002541
AMEX60DD002538	0.31	0.11	0.14	0.15	LOC107323794 [nr]|NPM2 [hs]|AMEX60DD301002538
MSTRG.4955	18.77	16.09	13.23	12.62	VDAC2|AMEX60DD201002548|AMEX60DD301002547
AMEX60DD002559	0.02	0.03	0.03	0.03	AMEX60DD201002559
AMEX60DD002560	0.02	0.03	0.03	0.03	AMEX60DD201002560
MSTRG.4958	3	1.82	0	0.94	AMEX60DD301002556
MSTRG.4956	0	0	0	0	LOC115469728 [nr]|AMEX60DD201002551
MSTRG.4957	6.08	4.83	3.59	3.3	AB205_0008660 [nr]|ATP5MC3 [hs]|AMEX60DD301002552
MSTRG.4959	19.09	16.57	13.01	14.74	EIF4EBP1|AMEX60DD103002562
AMEX60DD002564	0	0.05	0	0.01	STAR|AMEX60DD301002564
AMEX60DD002565	1.4	3.39	5.91	6.11	N/A|AMEX60DD301002565
AMEX60DD002566	0.05	0.01	0	0	DR999_PMT08860 [nr]|AMEX60DD201002566
AMEX60DD002567	0.71	0.73	0.57	0.76	LOC105357518 [nr]|AMEX60DD103002567
MSTRG.4960	0.07	0.07	0.02	0.06	HISAT2 Generated Gene
MSTRG.4962	26.02	23.01	22.95	21.89	ASH2L|AMEX60DD103002563|LOC114203665 [nr]|ASH2L [hs]|AMEX60DD102002563
MSTRG.4963	12.41	10.77	5.31	7.05	LSM1|AMEX60DD201002569|AMEX60DD102002569
MSTRG.4964	25.44	21.78	21.32	20.74	BAG4|AMEX60DD301002571|AMEX60DD201002571
MSTRG.4961	12.14	9.55	11.29	10.16	LOC115092705 [nr]|GRK5 [hs]|AMEX60DD201002568
AMEX60DD002575	3.68	6	4.68	7.38	LOC112546943 [nr]|AMEX60DD201002575
MSTRG.4967	1.83	2.16	1.42	1.88	LOC105525161 [nr]|DDHD2 [hs]|AMEX60DD201002574
MSTRG.4968	16.17	21.96	21.94	25.38	PLPP5|AMEX60DD301002577|AMEX60DD201002577
AMEX60DD002579	6.62	8.63	6.99	10.37	NSD3|AMEX60DD301002579
AMEX60DD002582	0.09	0.08	0.12	0.12	AMEX60DD201002582
AMEX60DD002583	0.7	0.72	0.78	0.98	N/A|AMEX60DD201002583
MSTRG.4970	0.57	0.5	0.49	0.53	AMEX60DD201002584
MSTRG.4965	1.53	2.09	1.56	1.53	DDHD2|AMEX60DD301002572|AMEX60DD102002572
MSTRG.4966	0.05	0	0	0.04	AMEX60DD301002573
MSTRG.4971	10.27	10.92	8.29	8.9	LETM2|AMEX60DD201002581|AMEX60DD102002581|LOC110071128 [nr]|LETM2 [hs]
AMEX60DD002587	0.02	0	0	0	AMEX60DD301002587
MSTRG.4973	66.41	63.18	83.72	86.45	FGFR1|AMEX60DD201002586|AMEX60DD301002586
MSTRG.4969	2.98	2.38	1.85	3.1	NSD3|AMEX60DD301002580|AMEX60DD201002580
MSTRG.4975	0.47	0.79	0.1	0.42	HTRA4.L [nr]|AMEX60DD301002598
MSTRG.4972	34.79	54.24	45.31	50.61	TACC1|AMEX60DD301002588|DR999_PMT08937 [nr]|TACC1 [hs]|AMEX60DD201002588|AMEX60DD201002589
MSTRG.4974	0.41	0.91	0.41	0.74	AMEX60DD301002597
AMEX60DD002594	0	0	0	0	LOC115092724 [nr]|ADAM32 [hs]|AMEX60DD301002594
AMEX60DD002595	0.26	0.07	0.09	0.06	AMEX60DD201002595
MSTRG.4976	16.8	15.09	15.01	18.57	TM2D2.L [nr]|TM2D2 [hs]|AMEX60DD201002599
AMEX60DD002602	0.09	0.08	0.19	0.09	AMEX60DD301002602
AMEX60DD002608	0.13	0.07	0.39	0.07	LOC106551554 [nr]|ZNF79 [hs]|AMEX60DD103002608
AMEX60DD002611	0.12	0.1	0.12	0.07	AMEX60DD201002611
AMEX60DD002610	0.83	1.1	0.4	1.06	AMEX60DD201002610|LOC115388170 [nr]
MSTRG.4978	5.41	5.27	6.93	6.09	HTRA4 [nr]|HTRA1 [hs]|AMEX60DD301002600
MSTRG.4979	0.07	0.03	0.02	0.03	AMEX60DD301002601
AMEX60DD002613	0.36	0.24	0.21	0.27	N333_04569 [nr]|AMEX60DD301002613
AMEX60DD002614	0.01	0.01	0.01	0.01	AMEX60DD301002614
AMEX60DD002612	4.32	3.77	5.17	6.06	N/A|AMEX60DD201002612
AMEX60DD002609	0.94	1.27	0.55	0.93	LOC114789697 [nr]|ZNF420 [hs]|AMEX60DD201002609
MSTRG.4977	39.88	54.42	36.99	49.79	ADAM9|AMEX60DD102002596|AMEX60DD201002596
MSTRG.4980	5.27	3.62	3.08	3.51	LOC115074071 [nr]|AMEX60DD301002615|AMEX60DD201002615
MSTRG.4983	13.19	17.99	13.71	12.2	PLEKHA2|AMEX60DD301002603|AMEX60DD102002603
AMEX60DD002617	0.01	0	0	0.01	AMEX60DD201002617
MSTRG.4982	0	0	0.43	0.06	EFHD1|AMEX60DD301002618
MSTRG.4981	43.78	74.52	61.13	72.27	EFHD1|AMEX60DD301002616
MSTRG.4986	18.93	15.96	17.53	16.88	GIGYF2|AMEX60DD201002621|AMEX60DD301002621
MSTRG.4988	0	0	0	0.14	AMEX60DD301002623
MSTRG.4987	1.88	2.06	5.37	58	SNORC|AMEX60DD301002622|SNORC [nr]
MSTRG.4985	0	0	0	0	KCNJ13|AMEX60DD201002619
MSTRG.4984	6.09	5.69	6.18	6.01	GIGYF2|AMEX60DD301002620
AMEX60DD002625	0	0	0	0	AMEX60DD301002625
AMEX60DD002624	4.49	6.76	6.31	12.14	AMEX60DD301002624|NGEF|AMEX60DD201002624
MSTRG.5000	5.63	12.23	16.86	11.27	INPP5D|AMEX60DD201002626|N/A|AMEX60DD301002626|INPP5D [nr]
MSTRG.5001	0	0	0	0	AMEX60DD201002627
MSTRG.5002	0	0	0	0	AMEX60DD201002628
MSTRG.5003	0	0	0	0	AMEX60DD201002629
MSTRG.5009	0	0	0	0	AMEX60DD201002634
MSTRG.5011	22.81	23.73	20.78	23.65	ATG16L1.L [nr]|ATG16L1 [hs]|AMEX60DD201002636|AMEX60DD301002636|ATG16L1
MSTRG.5004	3.45	2.12	2.33	2.12	AMEX60DD201002630
MSTRG.5005	8.09	4.22	5.08	4.37	LOC116043362 [nr]|AMEX60DD201002631
MSTRG.5006	69.79	42.34	40.03	39.44	LOC100336828 [nr]|AMEX60DD201002632
MSTRG.5007	25.89	16.11	14.99	14.82	HISAT2 Generated Gene
MSTRG.5008	53.08	31.7	34.22	29.98	ROHU_037153 [nr]|AMEX60DD201002633
MSTRG.5010	0.01	0	0	0	AMEX60DD201002635
MSTRG.4989	532.23	364.14	195.8	68.41	LOC102694436 [nr]|C1QTNF2 [hs]|AMEX60DD201002637
AMEX60DD002646	0.13	0.14	0.06	0	PROC|AMEX60DD201002646
MSTRG.4990	64.93	56.78	34.39	12.04	DNTS_027965 [nr]|AMEX60DD201002638
MSTRG.4993	0	0	0	0	SAG [hs]|AMEX60DD201002641
MSTRG.4994	0	0.02	0	0	WDR3 [nr]|AMEX60DD201002642
MSTRG.4992	740.78	524.64	314.19	110.85	EOD39_9437 [nr]|ADIF2 [hs]|AMEX60DD201002643|AMEX60DD101002643|AMEX60DD201002640
MSTRG.4991	13.95	13.34	7.26	2.56	LOC102077236 [nr]|AMEX60DD101002639
MSTRG.4998	36.89	41.91	41.04	40.38	IWS1|AMEX60DD301002651|AMEX60DD201002651
AMEX60DD002652	0.06	0.07	0.07	0.05	AMEX60DD301002652
AMEX60DD002654	0.02	0	0	0.09	MYO7B|AMEX60DD301002654
MSTRG.4999	37.17	39.25	15.78	12.81	ADIPOQ|AMEX60DD301002657
MSTRG.4995	10.19	10.68	8.92	10.91	DGKD|AMEX60DD201002644|AMEX60DD301002644
MSTRG.4996	21.62	49.3	41.97	50.88	LIMS2|AMEX60DD301002655|AMEX60DD201002655
MSTRG.4997	0.68	3.4	3.86	5.84	GPR17|AMEX60DD201002656
AMEX60DD002660	0.1	0.59	0.92	0.76	AMEX60DD201002660
MSTRG.5014	1.2	1.64	2.69	3.7	AMEX60DD201002661
MSTRG.5012	36.19	22.09	32.95	154.45	LOC101073407 [nr]|COPS9 [hs]|AMEX60DD103002658|COPS9|OTOS|AMEX60DD301002658|COPS9 [nr]|AMEX60DD102002658
MSTRG.5013	0.64	1.41	2.87	3.32	LOC112112348 [nr]|GPC5 [hs]|AMEX60DD201002659|DR999_PMT10992 [nr]
MSTRG.5015	3.55	6.06	10.69	13.88	LOC115478870 [nr]|GPC5 [hs]|AMEX60DD301002662
MSTRG.5016	0.01	0.01	0.01	0	LOC108698892 [nr]|AMEX60DD201002663
MSTRG.5017	0	0	0	0	AMEX60DD301002664
AMEX60DD002667	0	0.14	0.12	0.15	APOBEC4|AMEX60DD201002667|AMEX60DD301002667
AMEX60DD002672	0.04	0.02	0.01	0.03	AMEX60DD201002672
MSTRG.5021	0	0	0	0	AMEX60DD201002670
MSTRG.5020	1.56	1.91	1.69	2.59	AMEX60DD301002669
MSTRG.5022	24.58	19.85	19.02	21.3	LOC115657929 [nr]|HES6 [hs]|AMEX60DD201002668|LOC112122760 [nr]|AMEX60DD101002668
MSTRG.5019	0	0.01	0.02	0	AMEX60DD301002666|AMEX60DD103002666
MSTRG.5018	137.93	97.32	93.23	89.15	GPC1|AMEX60DD201002665|GPC1 [nr]|AMEX60DD102002665
MSTRG.5023	22.5	17.77	16.46	16.24	MRPL44|AMEX60DD102002673|AMEX60DD301002673
MSTRG.5024	1.53	2.62	0.51	1.99	UGGT1|AMEX60DD301002677
MSTRG.5025	4.68	9.21	0	0	SRSF7|AMEX60DD201002679
MSTRG.5026	97.98	84.68	92.64	70.68	SRSF7|AMEX60DD201002680
MSTRG.5027	19.05	21.75	18.75	19.49	HS6ST1.L [nr]|HS6ST1 [hs]|AMEX60DD301002682|HS6ST1|AMEX60DD102002682
MSTRG.5029	56.05	80.61	11.09	57.73	UGGT1|AMEX60DD301002674|AMEX60DD201002674
MSTRG.5030	0	0	0	0	AMEX60DD301002675
MSTRG.5028	9.84	12.18	5.45	8.24	PLEKHB2|AMEX60DD301002689
MSTRG.5031	129.13	140.96	116.55	144.64	FAM168B|AMEX60DD102002690|AMEX60DD201002690
AMEX60DD002698	0.04	0.17	0.43	0.16	LOC114595149 [nr]|AMEX60DD301002698
MSTRG.5032	0.35	0.74	0.82	0.79	AMEX60DD201002697
AMEX60DD002699	0.38	0.64	0.51	0.43	CIB84_013919 [nr]|KLHL6 [hs]|AMEX60DD201002699
AMEX60DD002700	0.15	0.32	0.45	0.36	AMEX60DD201002700
AMEX60DD002703	0.04	0.12	0.08	0.07	LOC104546597 [nr]|KLHL6 [hs]|AMEX60DD201002703
AMEX60DD002704	0.43	0.41	0.81	0.81	LOC113746826 [nr]|AMEX60DD201002704
MSTRG.5036	0.65	1.56	1.86	1.61	KLHL6|AMEX60DD201002701
AMEX60DD002702	0.1	0.18	0.1	0.23	KLHL6|AMEX60DD201002702
AMEX60DD002696	0.47	0.56	0.21	0.13	AMEX60DD201002696|DR999_PMT10997 [nr]|AMER3 [hs]
MSTRG.5033	44.52	36.58	46.44	46.44	ARHGEF4|AMEX60DD201002691
MSTRG.5034	0.02	0	0.07	0	AMEX60DD201002692
MSTRG.5035	0	0	0	0	AMEX60DD201002693
MSTRG.5037	37.17	42.58	36.14	47.5	DUI87_21504 [nr]|KLHL24 [hs]|AMEX60DD201002705|AMEX60DD301002705
MSTRG.5038	0	0.05	0	0	AMEX60DD301002706
MSTRG.5042	0.02	0	0	0.01	AMEX60DD201002711
MSTRG.5041	0.04	0.11	0.04	0.15	AMEX60DD301002710
MSTRG.5039	16.81	11.16	9.2	9.85	POLR2D [nr]|AMEX60DD301002713
MSTRG.5040	3.61	4.05	3.55	3.43	WDR33|AMEX60DD301002714
AMEX60DD002715	0.37	0.04	0.12	0.09	AMEX60DD301002715
MSTRG.5043	27.93	22.45	24.15	39.35	PXYLP1|AMEX60DD301002712|AB205_0050100 [nr]|PXYLP1 [hs]|AMEX60DD102002712
MSTRG.5045	7.06	5.85	5.69	6.09	AMEX60DD201002718|AMEX60DD301002719
AMEX60DD002722	0.23	0.04	0.1	0.04	AMEX60DD301002722
AMEX60DD002721	0.33	1.13	1.07	0.64	ST6GAL1|AMEX60DD201002721
MSTRG.5047	1.13	0.68	0.77	0.76	AMEX60DD201002723
MSTRG.5044	32.17	35.52	33.28	35.42	HISAT2 Generated Gene
MSTRG.5046	0.2	0.07	0.08	0.03	HISAT2 Generated Gene
AMEX60DD002727	0.09	0.06	0.06	0.03	AMEX60DD201002727
AMEX60DD002728	0.02	0	0.03	0.02	AMEX60DD301002728
AMEX60DD002729	0.04	0.06	0.12	0.09	AMEX60DD301002729
MSTRG.5049	12.13	12.62	14.07	11.91	YEATS2|AMEX60DD301002708|AMEX60DD102002708
MSTRG.5050	0	0	0	0	AMEX60DD301002709
MSTRG.5048	0.4	0.23	0.07	0.1	AMEX60DD301002707
AMEX60DD002717	0.99	0	0	0.01	CIB84_003446 [nr]|AMEX60DD301002717
AMEX60DD002725	0.13	0	0	0	TMTOPS.2 [nr]|OPN3 [hs]|AMEX60DD201002725
MSTRG.5051	15.35	18.49	17.26	18.31	LOC115479205 [nr]|DBNDD2 [hs]|AMEX60DD201002730|LOC114659362 [nr]|AMEX60DD102002730
MSTRG.5053	12.75	14.74	13.91	13.08	AMMECR1L|AMEX60DD301002733|AMEX60DD201002733|AMEX60DD102002733|LOC104320904 [nr]|AMMECR1L [hs]
MSTRG.5052	15.83	17.17	19.09	16.45	SAP130|AMEX60DD201002732|LOC103798405 [nr]|SAP130 [hs]|AMEX60DD301002732|LOC103543137 [nr]
AMEX60DD002740	0.09	0.15	0.27	0.21	AMEX60DD201002740
MSTRG.5055	14.81	8.68	9.25	6.54	TRIMX [nr]|TRIM15 [hs]|AMEX60DD301002736|AMEX60DD201002736
MSTRG.5054	0.35	0.13	0.51	0.07	AMEX60DD201002738
MSTRG.5060	49.42	40.04	28.95	54.59	LOC115098474 [nr]|MUC3A [hs]|AMEX60DD301002734|XELAEV_18019163MG [nr]|MUC3B [hs]|LOC106722512 [nr]|LOC115096704 [nr]|AMEX60DD201002734
MSTRG.5056	14.8	11.64	5.79	5.65	AMEX60DD301002739|C3 [nr]|TIMP1 [hs]
MSTRG.5057	4.97	1.1	0.48	2.61	HISAT2 Generated Gene
MSTRG.5059	1.28	2.4	4.28	2.56	LOC115098990 [nr]|GPR35 [hs]|AMEX60DD201002741|AMEX60DD301002741
AMEX60DD002742	0.18	0.94	1.36	0.46	LOC115478817 [nr]|GPR35 [hs]|AMEX60DD201002742
MSTRG.5062	2.03	5.16	7.14	4	SPSB4|AMEX60DD201002746|AMEX60DD103002746|AMEX60DD301002746
MSTRG.5061	13.05	20.84	13.9	20.34	DR999_PMT18289 [nr]|SLC25A36 [hs]|AMEX60DD201002744|SLC25A36
AMEX60DD002757	0.28	0.27	0.2	0.2	LOC108695870 [nr]|CASR [hs]|AMEX60DD301002757
AMEX60DD002761	0.03	0.11	0.04	0.03	AMEX60DD301002761
AMEX60DD002762	0.21	0.68	0.6	0.36	AMEX60DD301002762
MSTRG.5068	10.23	9.75	5.21	10.05	LOC115077713 [nr]|CASR [hs]|AMEX60DD201002756|LOC115081501 [nr]|LOC115077627 [nr]
MSTRG.5063	11.23	6.29	7.92	8.53	RBP1|AMEX60DD301002752
AMEX60DD002758	0.16	0.49	0.39	0.27	KLHL30|AMEX60DD301002758
MSTRG.5064	0	0	0	0.03	CLSTN2|AMEX60DD201002748|AMEX60DD301002748
MSTRG.5065	0	0	0	0	HISAT2 Generated Gene
MSTRG.5066	0.01	0	0.01	0	AMEX60DD201002749
MSTRG.5069	8.76	16.76	20.09	20.66	SLC39A14|AMEX60DD201002763
MSTRG.5070	10.94	10.57	8.51	7.91	POLR3D|AMEX60DD301002773
AMEX60DD002769	1.58	1.19	0.78	1.03	LOC114644702 [nr]|ATAD1 [hs]|AMEX60DD103002769|AMEX60DD301002769|AMEX60DD102002769|LOC115365708 [nr]|AMEX60DD201002769
AMEX60DD002775	0.26	0.34	0.23	0.17	PHYHIP|AMEX60DD201002775
AMEX60DD002765	0	0	0	0	AMEX60DD301002765
AMEX60DD002764	0.05	0.03	0	0.03	PIWIL2|AMEX60DD201002764
MSTRG.5071	0.21	0.63	0.39	0.17	LOC101945237 [nr]|COL6A6 [hs]|AMEX60DD301002780
MSTRG.5075	0.47	1.58	1.31	0.32	UY3_13229 [nr]|AMEX60DD301002781
MSTRG.5076	5.35	10.36	4.61	2.95	LOC102696460 [nr]|AMEX60DD301002782
MSTRG.5077	0.21	0.07	0.1	0.05	SFTPC|AMEX60DD102002783
AMEX60DD002786	0.01	0	0.02	0	AMEX60DD201002786
MSTRG.5072	0	0	0.02	0	GSKIP [nr]|AMEX60DD301002777
MSTRG.5073	0.39	2.42	0.99	0.61	LOC112104737 [nr]|COL6A5 [hs]|AMEX60DD301002778|DR999_PMT08942 [nr]|HARBI1 [hs]
MSTRG.5074	0.65	0.45	0.41	0.91	RTL1 [nr]|LOC100130764 [hs]|AMEX60DD201002779
AMEX60DD002784	0	0.03	0.12	0.05	EGK_18751 [nr]|LGI1 [hs]|AMEX60DD201002784|LGI3
AMEX60DD002785	0.03	0	0.03	0	LGI3|AMEX60DD201002785
MSTRG.5078	0.03	0.03	0.06	0.06	AMEX60DD201002791
MSTRG.5079	0.15	0.23	0.39	0.31	AMEX60DD103002792
MSTRG.5081	30.38	74.77	109.61	137.24	BMP1|AMEX60DD201002776|AMEX60DD103002776|AMEX60DD301002776
MSTRG.5080	59.2	68.2	60.97	60.52	REEP4|AMEX60DD301002787|AMEX60DD102002787
MSTRG.5082	7.7	4.82	4.11	4.36	NUDT18|AMEX60DD201002795|AMEX60DD301002795
AMEX60DD002797	0.66	1.1	1.34	1.7	DR999_PMT08919 [nr]|AFAP1L2 [hs]|AMEX60DD301002797|LOC115646368 [nr]|AMEX60DD201002797
MSTRG.5083	20.85	23.44	27.32	27.14	FAM160B2|AMEX60DD201002796|A6R68_12416 [nr]|FAM160B2 [hs]|AMEX60DD301002796
AMEX60DD002798	0.37	2.42	1.91	0.8	DMTN|AMEX60DD201002798
MSTRG.5085	0.24	0.11	0.04	0.02	FGF17|AMEX60DD201002799
MSTRG.5084	121.68	69.19	79.69	66.52	LOC113837993 [nr]|AMEX60DD201002801
AMEX60DD002803	0.31	0.05	0.05	0.09	NPM2.S [nr]|NPM2 [hs]|AMEX60DD301002803
MSTRG.5086	46.96	28.3	27.1	26.01	AMEX60DD301002802
MSTRG.5089	0.19	0.22	0.35	0.82	AMEX60DD201002810
MSTRG.5088	0	0.06	0.11	0.08	HISAT2 Generated Gene
MSTRG.5087	0.71	1.01	1.88	4.33	LOC102366945 [nr]|KAZALD1 [hs]|AMEX60DD301002809
MSTRG.5094	0.02	0	0.01	0	AMEX60DD301002812
MSTRG.5095	2.56	2.3	3.21	2.25	AMEX60DD102002813|AMEX60DD201002813|AMEX60DD101002813|AMEX60DD301002813|AMEX60DD301002814
AMEX60DD002811	1.66	2.55	2.01	1.68	DOK2|AMEX60DD301002811
AMEX60DD002816	0	0	0.01	0	AMEX60DD201002816
AMEX60DD002817	0.08	0	0	0.09	AMEX60DD201002817
AMEX60DD002823	0.03	0.04	0.05	0.03	AMEX60DD201002823
AMEX60DD002829	0.1	0.07	0.18	0.05	AMEX60DD201002829
AMEX60DD002831	0.03	0.02	0.04	0.02	AMEX60DD201002831
MSTRG.5098	0.02	0.03	0.01	0.02	HISAT2 Generated Gene
MSTRG.5097	0	0	0	0	AMEX60DD201002822
MSTRG.5096	2.13	5.47	5.89	8.12	GFRA2|AMEX60DD301002821
AMEX60DD002834	0	0	0	0.01	LOC115468114 [nr]|AMEX60DD301002834
AMEX60DD002836	0.2	0.11	0.07	0.05	LZTS1|AMEX60DD201002836
MSTRG.5099	75.93	124.93	136.4	119.16	AMEX60DD102002837|ATP6V1B2|AMEX60DD103002837|AMEX60DD101002837
MSTRG.5090	39.36	23.97	18.11	18.92	PBDC1 [hs]|AMEX60DD301002805|PBDC1|DR999_PMT08945 [nr]
MSTRG.5093	0	0	0	0	AMEX60DD201002808
MSTRG.5091	11.93	11.78	12.14	10.44	XPO7|AMEX60DD301002806|AMEX60DD101002806|AMEX60DD201002806|LOC114602709 [nr]|XPO7 [hs]
MSTRG.5092	0.04	0	0	0.05	AMEX60DD102002807
MSTRG.5105	21.98	27.65	28.22	37.77	SORBS3|AMEX60DD201002839|DR999_PMT08901 [nr]|SORBS3 [hs]|AMEX60DD301002839
MSTRG.5100	19.45	29.53	24.1	26.72	PPP3CC|AMEX60DD301002838|DNTS_031908 [nr]|PPP3CC [hs]|AMEX60DD201002838
MSTRG.5103	13.4	11.03	7.5	6.66	CUNH8ORF58 [nr]|AMEX60DD201002844
MSTRG.5104	0.01	0	0.01	0.01	AMEX60DD201002845
MSTRG.5102	90.17	55.88	60.54	56.37	PDLIM2|AMEX60DD201002843|AMEX60DD301002843
MSTRG.5101	10.22	6.47	7.33	6.79	AMEX60DD201002842|AMEX60DD301002842
AMEX60DD002847	0	0.04	0	0	AMEX60DD201002847
AMEX60DD002848	0	0.06	0	0	AMEX60DD201002848|AMEX60DD301002848
MSTRG.5106	0.79	0.6	0.36	0.35	LOC115088534 [nr]|HARBI1 [hs]|AMEX60DD301002849|PEBP4 [nr]|AMEX60DD201002849
MSTRG.5107	0	0	0	0	AMEX60DD301002850
MSTRG.5108	23.23	20	19.93	25.44	RHOBTB2|AMEX60DD301002851|AMEX60DD102002851|AMEX60DD201002851|LOC102736384 [nr]|RHOBTB2 [hs]
MSTRG.5109	28.6	22.94	22.88	21.12	LOC101625632 [nr]|TNFRSF10B [hs]|AMEX60DD201002852|LOC115092645 [nr]
MSTRG.5110	0	0	0	0	AMEX60DD201002853
MSTRG.5113	0.24	0.69	1.42	0.57	AMEX60DD201002858
MSTRG.5112	2.05	5.62	10.7	4.82	LOC112109005 [nr]|PPP1R3C [hs]|AMEX60DD301002857
AMEX60DD002861	0.06	0.03	0.19	0.05	AMEX60DD301002861
MSTRG.5114	22.12	19.22	23.21	17.31	CHMP7|AMEX60DD301002854|AMEX60DD102002854
MSTRG.5115	14.79	14.95	13.91	12.35	GINS4|AMEX60DD301002855
MSTRG.5116	29.39	25.23	27.35	24.72	GPAT4|AMEX60DD201002859|AMEX60DD101002859|AMEX60DD102002859|AMEX60DD301002859
MSTRG.5117	0	0.06	0	0.06	AMEX60DD201002860
AMEX60DD002872	0.03	0.01	0.05	0	CGPICR_017125 [nr]|ANK1 [hs]|AMEX60DD301002872
MSTRG.5119	23.9	27.52	23.35	28.3	LOC102366716 [nr]|INPP5A [hs]|AMEX60DD201002867|LOC110525665 [nr]|AMEX60DD301002867|LOC111838230 [nr]
MSTRG.5118	1.08	1.61	1.14	1.52	LOC102692930 [nr]|AMEX60DD201002866|AMEX60DD301002866
AMEX60DD002871	0.07	0.34	0.4	0.18	ANK1|AMEX60DD201002871
MSTRG.5126	0.01	0.02	0.02	0.03	HISAT2 Generated Gene
AMEX60DD002884	0.32	0.33	0.37	0.34	GAS6|AMEX60DD201002884
MSTRG.5120	43.73	53.42	35.39	23.06	ANK1|AMEX60DD201002868|AMEX60DD301002868|LOC115082445 [nr]|ANK1 [hs]|ANK1 [nr]
MSTRG.5121	0	0	0	0	AMEX60DD301002869
MSTRG.5122	0	0	0	0	AMEX60DD301002870
MSTRG.5127	0.7	12.73	23.3	10.84	PLAT [nr]|AMEX60DD301002880
MSTRG.5128	2.33	54.33	72.63	50.41	PLAT|AMEX60DD201002881
MSTRG.5125	39.1	34.25	37.09	37.01	LLAP_10771 [nr]|AP3M2 [hs]|AMEX60DD201002879
MSTRG.5123	16.16	25.62	23.45	28.4	KAT6A|AMEX60DD301002877|LOC112547415 [nr]|AMEX60DD301002876|AMEX60DD201002877
MSTRG.5124	0	0	0	0	KAT6A [nr]|KAT6B [hs]|AMEX60DD301002878
MSTRG.5131	7.74	6.99	6.66	6.11	POLB [nr]|AMEX60DD301002887|AMEX60DD201002887
MSTRG.5129	5.83	0.81	1.01	0.28	HISAT2 Generated Gene
MSTRG.5130	32.62	23.54	23.54	23	IKBKB|AMEX60DD201002885|AMEX60DD301002885
MSTRG.5135	3.07	2.29	1.96	2.42	AMEX60DD301002896
AMEX60DD002909	0.02	0.02	0.01	0.01	AMEX60DD103002909
[truncated: 98,268 more rows]

## Sheet: Gene_CPMs_Limb
Gene_ID	Mean CPM: Limb0hpa	Mean CPM: Limb3hpa	Mean CPM: Limb6hpa	Mean CPM: Limb12hpa	Mean CPM: Limb1dpa	Mean CPM: Limb3dpa	Mean CPM: Limb5dpa	Mean CPM: Limb7dpa	Mean CPM: Limb10dpa	Mean CPM: Limb14dpa	Mean CPM: Limb21dpa	Mean CPM: Limb28dpa	Gene_Symbol(s)
AMEX60DD000001	0	0	0	0	0	0	0	0	0	0	0	0	ZNF79 [hs]|AMEX60DD301000001|ZFP37 [nr]|ZNF568 [hs]
AMEX60DD000002	0	0	0	0	0	0	0	0	0	0	0.34	0	LOC114595135 [nr]|ZNF268 [hs]|AMEX60DD201000002
MSTRG.3652	3.32	4.63	3.66	4.22	2.92	3.07	2.77	4.11	3.53	4.11	3.16	3.38	LOC108802115 [nr]|ZNF268 [hs]|AMEX60DD301000003|LOC101953204 [nr]|ZNF850 [hs]|AMEX60DD201000003
AMEX60DD000004	1.08	0.31	0.62	0.55	0.32	1.02	1.19	0.85	1.23	0.86	0.9	1.59	LOC115462503 [nr]|ZNF268 [hs]|AMEX60DD201000004
MSTRG.3654	4.3	4.24	4.77	3.11	2.53	4.63	2.58	4.25	4.59	4.72	2.65	2.91	ZNF300 [nr]|AMEX60DD301000006|LOC115464621 [nr]|ZNF268 [hs]|AMEX60DD201000006
MSTRG.3655	0	0	0	0	0.13	0	0	0	0	0	0	0	LOC108803380 [nr]|ZNF268 [hs]|AMEX60DD301000007
MSTRG.3653	0	0	0	0.35	0	0.54	0.53	0.57	0.88	0.67	0.17	0	AMEX60DD201000005
AMEX60DD000021	0	0	0.28	0	0	0	0.26	0	0.71	0.18	0.23	0	LOC106702273 [nr]|AMEX60DD102000021
MSTRG.3656	1.52	2.43	1.24	0.35	1.23	1.94	0.86	0.92	3.35	1.96	1.3	1.52	FZD10|AMEX60DD201000016
AMEX60DD000026	1.88	0.55	1.31	0.83	0.91	2.05	1.72	1.35	1.59	3.19	1.18	1.85	LOC114595149 [nr]|AMEX60DD301000026
AMEX60DD000034	0	0.08	0	0	0	0.11	0.2	0.14	0	0	0.06	0.13	LOC106702022 [nr]|ENV [hs]|AMEX60DD102000034
AMEX60DD000035	0	0	0	0	0	0	0	0	0	0	0	0	AMEX60DD102000035
MSTRG.3657	6.01	8.16	6.84	7.26	10.38	10.72	12.29	14.24	14.82	9.13	10.2	12.11	AMEX60DD201000029|PARPI_0010196 [nr]|PARPI_0006348 [nr]|AMEX60DD301000030
MSTRG.3658	0	0	0	0	0	0	0	0	0	0	0	0	LOC102279365 [nr]|GLT1D1 [hs]|AMEX60DD201000031|AMEX60DD301000031
MSTRG.3659	0	0	0	0	0	0	0	0	0	0	0	0	GLT1D1|AMEX60DD301000033|AMEX60DD201000033
MSTRG.3661	15.06	16	14.93	15.21	22.06	24.77	16.32	21.6	15.88	14.28	10.54	14.43	SLC15A4|AMEX60DD201000036
MSTRG.3662	3.14	4.71	2.83	3.46	5.71	4.2	3.43	3.97	2.65	3.55	3.49	3.57	ATP5MG|AMEX60DD301000042
AMEX60DD000044	0.27	0.24	0.48	0.14	0.26	0	0	0	0	0	0.23	0.2	TMEM132B|AMEX60DD201000044
AMEX60DD000047	0	0	0	0	0	0	0	0	0	0	0	0	TMEM132B|AMEX60DD201000047
AMEX60DD000045	0	0	0	0	0	0	0	0	0	0	0	0	TMEM132B [nr]|KIAA1786 [hs]|AMEX60DD201000045
MSTRG.3663	3.05	2.67	2	1.18	1.69	1.29	3.43	1.63	2.65	4.96	3.49	2.85	TMEM132C|AMEX60DD201000038
MSTRG.3664	0	0	0	0	0	0	0	0	0	0	0	0	HISAT2 Generated Gene
MSTRG.3665	0	0	0	0	0	0	0	0	0	0	0	0	AMEX60DD201000039
MSTRG.3666	0	0	0	0	0	0	0	0	0	0	0	0	AMEX60DD201000040
MSTRG.3667	30.65	26.51	30.7	44.4	50.09	23.85	22.92	17.35	20.11	23.96	37.43	43.43	AACS|AMEX60DD201000048|AMEX60DD102000048
MSTRG.3668	0	0	0	0.28	0.19	0	0	0.21	0	0	0	0.2	AMEX60DD301000049
MSTRG.3670	4.03	3.29	3.53	4.01	4.22	6.19	9.71	7.86	8.47	7.35	5.81	4.5	DHX37 [hs]|AMEX60DD301000051|DHX37|AMEX60DD201000051
MSTRG.3671	0	0	0	0	0	0	0	0	0	0	0	0	AMEX60DD201000052
MSTRG.3669	17.57	15.92	28.9	44.4	53.78	50.45	48.22	54.47	48.68	55.88	27.85	24.69	BRI3BP|AMEX60DD201000050
MSTRG.3673	0.63	0.78	0.62	0.9	0.58	0.54	0.2	0.5	0.18	0.55	0.62	0.46	OJAV_G00236990 [nr]|AMEX60DD301000061
AMEX60DD000060	0.99	0.94	0.69	0.69	0.52	0.59	1.06	0.99	0	1.47	0.9	0.73	LOC101542680 [nr]|ZNF84 [hs]|AMEX60DD102000060
MSTRG.3672	1.79	1.96	1.59	1.24	1.3	2.32	1.98	2.48	2.82	2.21	1.69	2.18	LOC115474470 [nr]|ZNF268 [hs]|AMEX60DD201000058
AMEX60DD000059	1.08	0.71	0.76	0.97	0.39	0.7	0.92	0.71	0.71	1.29	0.73	0.46	ZNF300 [nr]|ZNF268 [hs]|AMEX60DD201000059
AMEX60DD000066	0.54	0.71	0.35	0.83	0.19	0.27	0.59	1.2	1.06	0.55	0.68	0.2	AMEX60DD201000066
AMEX60DD000071	0	0	0	0	0	0.05	0	0	0	0.06	0.06	0	AMEX60DD201000071
MSTRG.3679	156.31	221.51	210.25	173.64	252.57	199.93	222.21	195.57	211.14	246.63	224.35	216.27	LOC110222103 [nr]|UBC [hs]|AMEX60DD103000053|AMEX60DD103000054
MSTRG.3680	0	0	0	0	0	0	0	0	0	0	0	0	RIMBP2|AMEX60DD201000067
MSTRG.3681	0	0	0	0	0	0	0.07	0	0	0.06	0.06	0.07	AMEX60DD201000068
MSTRG.3682	1.34	1.57	1.11	1.04	1.1	0.32	0.99	1.27	1.06	0.55	0.56	0.86	AMEX60DD301000069|AMEX60DD201000069
MSTRG.3676	4.21	3.61	4.49	8.85	3.7	2.85	3.17	2.48	3.18	3.31	6.37	8.61	SCARB1.S [nr]|SCARB1 [hs]|AMEX60DD201000055|FUGU_019069 [nr]|AMEX60DD301000055
MSTRG.3677	0	0	0	0	0	0	0	0	0	0	0	0	AMEX60DD201000056
MSTRG.3678	7.26	8.55	8.16	5.81	8.43	3.66	5.48	5.1	6.88	4.41	5.02	6.22	AMEX60DD301000057|AMEX60DD201000057
AMEX60DD000077	0.09	0.08	0.07	0.07	0.06	0.05	0.07	0.07	0.18	0.06	0.06	0.07	AMEX60DD101000077
MSTRG.3683	0	0	0	0	0	0	0	0.14	0	0	0.06	0	AMEX60DD201000089
AMEX60DD000095	0.27	0.63	0.55	1.24	0.84	1.13	1.39	0.64	0.35	0.74	0.34	0	DNAI1|AMEX60DD201000095
AMEX60DD000079	0	0	0	0	0	0	0	0	0	0	0	0	AMEX60DD201000079|AMEX60DD102000079
AMEX60DD000098	0	0	0	0	0	0.05	0.07	0	0	0	0	0	AMEX60DD301000098
MSTRG.3684	1.52	1.73	1.04	1.45	2.72	2.48	1.85	1.91	4.23	4.17	2.25	0.93	AMEX60DD201000100
MSTRG.3685	0.09	0.16	0.07	0	0	0	0	0.14	0.35	0	0	0	AMEX60DD201000101
AMEX60DD000084	4.12	5.88	3.6	3.39	3.7	3.02	2.51	2.12	1.59	2.82	2.37	1.99	LOC106489890 [nr]|ADGRD1 [hs]|AMEX60DD201000084
AMEX60DD000106	0.18	0	0.14	0.14	0.13	0	0	0	0.18	0.06	0.06	0.13	LOC115396492 [nr]|AMEX60DD201000106
AMEX60DD000107	0	0	0	0	0	0	0	0	0	0	0	0	LOC113430707 [nr]|ULK1 [hs]|AMEX60DD201000107
MSTRG.3690	2.15	3.53	3.25	3.25	2.98	3.61	2.38	3.47	2.12	2.7	3.44	2.71	AMEX60DD201000105
MSTRG.3691	0.45	0	1.04	0.35	0	0.86	0.73	1.13	1.23	0.55	0.73	0.6	LOC104281150 [nr]|SFSWAP [hs]|AMEX60DD201000104|SFSWAP|AMEX60DD301000104
MSTRG.3693	7.44	7.84	5.6	5.67	6.03	5.22	6.94	5.38	6.88	7.72	7.05	6.49	BLOC1S2|AMEX60DD102000109|LOC103085771 [nr]|BLOC1S2 [hs]|AMEX60DD201000109
AMEX60DD000108	0	0	0	0	0	0	0	0.35	0	0	0	0	MMP17 [hs]|AMEX60DD201000108|MMP17|CIB84_011884 [nr]|AMEX60DD301000108
MSTRG.3692	6.99	8.08	7.81	8.57	8.82	8.13	9.12	8.85	6.88	7.35	6.26	6.69	LOC104281150 [nr]|SFSWAP [hs]|AMEX60DD201000103|SFSWAP|AMEX60DD301000103
MSTRG.3697	3.76	5.18	7.74	5.46	4.48	7.43	6.67	7.08	6	8.09	5.64	5.96	ULK1|AMEX60DD301000110|AMEX60DD201000110
MSTRG.3694	39.88	30.2	44.52	52.63	36.33	37.75	50.6	52.63	43.39	57.78	60.32	60.24	AMEX60DD301000120
MSTRG.3695	0	0	0	0	0	0	0	0	0	0	0	0	PPIL2|AMEX60DD103000121
AMEX60DD000123	0.18	0	0.35	0.55	0.65	0.16	0.46	0.92	0.53	0.74	0.23	0.2	LOC110015751 [nr]|RTL1 [hs]|AMEX60DD201000123
MSTRG.3696	1.79	2.27	2.28	4.7	8.95	9.8	7.6	8.36	6.53	7.72	4.74	3.57	PUS1|AMEX60DD201000122|AMEX60DD102000122
AMEX60DD000125	0	0	0.14	0	0	0.16	0	0.14	0	0.06	0	0	AMEX60DD201000125
MSTRG.3686	526.92	486.78	537.13	553.29	475.43	655.31	721.13	725.04	677.18	859.51	698.49	514.49	RAN [nr]|AMEX60DD201000072|AMEX60DD301000072|N/A|AMEX60DD301000075|AMEX60DD201000075
MSTRG.3687	0	0	0	0	0	0	0	0	0	0	0	0	AMEX60DD103000073
MSTRG.3689	0	0	0	0	0	0	0	0	0	0	0	0	AMEX60DD103000076
MSTRG.3688	0.63	0.86	0.48	0.41	0.26	1.4	2.31	2.05	2.12	2.51	1.24	0.86	STX2|AMEX60DD201000074
MSTRG.3698	28.59	38.98	40.86	23.72	12.59	27.84	31.77	25.07	31.22	37.62	26.49	18.27	YPEL2|AMEX60DD201000126|YPEL1.L [nr]|YPEL1 [hs]|AMEX60DD301000126|AV530_018375 [nr]
MSTRG.3699	0	0	0	0	0	21.16	0	0	0	0	0	0	AMEX60DD301000127
MSTRG.3700	11.83	13.96	13.62	9.4	5.38	12.44	12.48	10.98	13.41	11.09	12.68	10.39	PPIL2|AMEX60DD102000128|AMEX60DD201000128|AMEX60DD301000128
MSTRG.3701	6.36	6.75	6.29	6.78	7.2	10.61	7.86	10.13	9.53	9.38	7.1	5.3	LOC115660842 [nr]|AMEX60DD301000124|EP400 [nr]|AMEX60DD201000124|EP400 [hs]
MSTRG.3705	7.53	7.53	7.88	9.27	8.95	11.95	14.33	12.32	11.47	11.27	9.75	10.26	MRPL40 [nr]|NLVCF [hs]|AMEX60DD201000131
MSTRG.3702	13	12.71	12.93	15.28	11.42	11.04	16.91	14.8	14.29	19.06	15.61	14.5	LOC115100255 [nr]|C22ORF39 [hs]|AMEX60DD201000132|AMEX60DD301000132|CUNH22ORF39 [nr]|C11H22ORF39 [nr]
MSTRG.3706	17.84	13.41	16.39	20.19	19.01	19.38	23.58	21.39	14.64	18.2	18.77	17.15	UFD1|AMEX60DD201000133|AMEX60DD103000133
AMEX60DD000135	0	0.08	0.07	0	0.06	0	0	0.07	0	0.06	0	0	AMEX60DD201000135
MSTRG.3703	10.04	13.18	13.97	12.59	13.11	12.12	12.55	12.54	16.76	12.81	10.15	9.66	LOC115100518 [nr]|HIRA [hs]|AMEX60DD301000129|LOC101937578 [nr]|AMEX60DD201000129
MSTRG.3704	0	0	0	0	0	0	0	0	0	0	0	0	AMEX60DD103000130
MSTRG.3707	13.53	16.31	11.82	8.85	5.9	9.8	11.49	17.57	13.58	17.16	14.88	11.12	CDC45|AMEX60DD301000134|AMEX60DD102000134|AMEX60DD103000134
MSTRG.3711	2.78	4.08	5.32	4.7	5.32	9.53	3.96	6.52	6.7	3.43	2.42	1.39	GP1BB [nr]|AMEX60DD201000145|AMEX60DD102000145|GP1BB
AMEX60DD000146	0	0.16	0.07	0	0.06	0.05	0.07	0.28	0.18	0	0.17	0.2	CAMKK1|AMEX60DD201000146
MSTRG.3708	0.9	3.37	4.22	4.7	3.57	6.46	12.15	0	10.23	1.04	0.28	0.2	ASZ78_015360 [nr]|CLDN5 [hs]|AMEX60DD301000136|AMEX60DD201000136
MSTRG.3709	88.1	83.38	88.5	85.33	81.62	98.92	105.29	133.94	128.94	128.31	131.51	125.71	LOC101939207 [nr]|SEPTIN2 [hs]|AMEX60DD301000137|ASZ78_015360 [nr]|CLDN5 [hs]|AMEX60DD201000137
MSTRG.3710	0	0	0	0	0	0	0	0	0.18	0	0	0	TXPB_URIBO1 [nr]|PGBD4 [hs]|AMEX60DD301000138
MSTRG.3712	10.22	10.51	5.74	4.98	8.11	9.32	9.45	6.66	8.29	7.41	14.66	15.09	TBX1 [nr]|AMEX60DD301000147
MSTRG.3721	8.96	5.02	7.33	15.42	16.09	16.26	20.28	21.96	18.52	11.46	11.39	7.08	SEPT5IN.S [nr]|SEPTIN5 [hs]|AMEX60DD201000141|AMEX60DD301000141|LOC115476378 [nr]|SEPTIN5
MSTRG.3722	5.47	7.84	6.5	3.87	4.61	5.55	4.1	4.82	4.94	2.76	2.42	2.45	AMEX60DD301000142
MSTRG.3724	0.09	0	0.07	0	0	0	0	0	0.18	0	0	0.2	AMEX60DD301000144
MSTRG.3723	0	6.59	1.87	0	7.01	6.68	0	0	0	0	0	0	AMEX60DD301000143
MSTRG.3713	10.31	10.2	7.4	4.43	6.1	7.16	9.12	8.15	9.17	7.6	9.08	10.92	GNB1L|AMEX60DD201000148|AMEX60DD301000148
MSTRG.3719	0.72	0.78	0.48	0.9	0.58	0.97	0.92	1.84	2.12	0.74	0.34	0.46	AMEX60DD301000156
MSTRG.3715	7.62	8.94	4.56	8.44	3.7	4.79	9.18	8.57	0	6.5	7.27	8.34	TXNRD2 [nr]|AMEX60DD301000150|AMEX60DD201000150
MSTRG.3716	0	0	5.74	2.14	5.97	3.28	0	0	11.99	3	0	0	TXNRD2 [nr]|AMEX60DD301000151
MSTRG.3720	0.63	0.24	0.55	0.41	0.32	0.38	0.79	1.06	0.88	0.49	0.45	0.33	AMEX60DD201000157
AMEX60DD000158	0.18	0	0	0	0.19	0	0.26	0.5	0.88	0.18	0.17	0.07	AMEX60DD201000158
AMEX60DD000159	0.54	0	0.48	0.62	0.91	0.59	1.45	1.49	1.23	1.41	0.56	0.79	LOC115355879 [nr]|AMEX60DD201000159
MSTRG.3714	0	0	0	0	0	0	0	0	0	0	0	0	TXNRD2 [nr]|AMEX60DD201000152
AMEX60DD000155	0.72	1.49	0.97	1.59	0.58	0.38	1.12	1.63	1.06	0.86	0.17	0.53	COMT|AMEX60DD301000155|DUI87_17438 [nr]|COMT [hs]
MSTRG.3717	0.45	0	1.04	0.41	0	0.65	0.26	0.21	0	0.18	0	0.2	TXNRD2|AMEX60DD301000153|LOC104258013 [nr]|TXNRD2 [hs]|AMEX60DD102000153|AMEX60DD201000153
MSTRG.3726	3.05	3.69	2.9	2.77	3.37	6.19	10.11	11.47	13.41	4.35	3.1	2.52	ARVCF|AMEX60DD201000160|AMEX60DD301000160|ARVCF [hs]
MSTRG.3727	10.76	6.51	8.23	11.48	13.17	32.52	28.54	28.4	29.99	25.12	15.5	14.96	DGCR8|AMEX60DD301000164|AMEX60DD201000164
MSTRG.3725	13.18	14.67	15.49	13	15.77	8.94	10.17	7.37	7.58	8.15	8.96	10.13	AMEX60DD301000163|TANGO2|AMEX60DD102000163
MSTRG.3728	0	0	0	0	0	0	0	0	0	0	0	0	AMEX60DD201000168
MSTRG.3729	0	0.08	0.07	0	0	0	0	0.07	0	0	0	0.07	AMEX60DD201000169
MSTRG.3735	33.52	32.55	36.02	39.56	38.73	63.22	55.42	70.12	55.56	58.58	47.29	34.49	PGAM5|AMEX60DD201000171|PGAM5 [nr]|AMEX60DD102000171
MSTRG.3741	11.29	11.77	15.69	13.97	11.35	13.19	12.95	11.12	10.58	10.72	8.57	7.61	ZDHHC8|AMEX60DD201000170|AMEX60DD301000170
MSTRG.3730	11.02	10.82	10.65	10.23	12.65	18.2	15.39	14.8	15.52	19.12	16.74	14.7	TRMT2A|AMEX60DD103000166|LOC102798090 [nr]|TRMT2A [hs]|AMEX60DD102000166
MSTRG.3731	156.49	154.36	187.36	151.51	164.66	209.84	239.65	254.57	235.13	286.89	186.14	151.06	RANBP1.L [nr]|RANBP1 [hs]|AMEX60DD201000167|RANBP1 [nr]|AMEX60DD102000167
AMEX60DD000174	0	0	0	0	0	0.11	0	0	0.18	0	0	0	GOLGA3|AMEX60DD301000174
MSTRG.3732	0	0	0	0	0	0	0	0	0	0.12	0	0	ANKLE2|AMEX60DD201000173
MSTRG.3734	0.36	0.63	1.11	1.04	1.82	1.67	1.92	1.13	1.23	0.8	1.41	0.99	AMEX60DD301000175
MSTRG.3733	27.87	28.32	25.86	26	23.88	32.2	30.32	32.8	29.81	32.11	23.62	20.26	ANKLE2|AMEX60DD201000172
MSTRG.3736	5.92	7.06	6.71	3.67	9.73	10.23	8.79	9.07	12.35	9.01	5.81	6.36	AMEX60DD201000176
MSTRG.3738	0	0	0.41	0.28	0.58	0.65	0.66	0.64	1.23	0.43	0.62	0.53	LOC104614348 [nr]|GOLGA3 [hs]|AMEX60DD201000178
MSTRG.3737	7.08	6.35	9.96	8.99	13.62	15.67	13.87	11.12	10.05	9.93	7.95	12.05	AMEX60DD201000177
MSTRG.3739	0	0	0	0	0	0	0	0	0	0	0	0	ANKLE2 [nr]|AMEX60DD201000179
MSTRG.3747	0	0	0	0.14	0.13	0.05	0	0.21	0	0	0	0.2	AMEX60DD201000192
MSTRG.3742	3.67	3.76	2.97	4.43	5.84	7.16	16.38	14.45	18.17	7.84	5.36	4.24	AMEX60DD201000187
MSTRG.3743	0	0	0	0	0	0	0	0	0	0	0	0	AMEX60DD201000188
MSTRG.3740	0	0	0	0	0.26	0	0.33	0.35	1.23	0	0	0	DUI87_17430 [nr]|ANKLE2 [hs]|AMEX60DD301000180|ANKLE2|AMEX60DD201000180
AMEX60DD000190	3.05	1.8	1.94	2.01	2.47	2.32	6.28	5.81	4.76	3.74	2.42	1.72	AMEX60DD201000190
AMEX60DD000191	0	0	0	0	0	0	0	0	0	0	0	0	AMEX60DD201000191
AMEX60DD000194	0	0	0.07	0	0.06	0	0	0.07	0	0	0	0	AMEX60DD301000194
MSTRG.3746	0	0	0	0	0	0	0	0	0	0	0	0	GOLGA3 [nr]|AMEX60DD201000181|GOLGA3|AMEX60DD301000181
MSTRG.3744	0.45	0.39	0.76	0.55	0.32	0.59	0.46	0.71	0	0.61	0.96	0.79	LOC115073368 [nr]|AMEX60DD201000183|AMEX60DD102000183
MSTRG.3745	8.87	7.37	2.7	2.35	1.56	1.56	3.04	1.63	3.35	3.62	3.21	3.44	LOC104632589 [nr]|AMEX60DD201000184
MSTRG.3748	19.45	21.73	21.5	18.74	18.81	21.43	15.66	27.06	16.93	20.04	21.42	33.83	CHFR [nr]|AMEX60DD301000195
AMEX60DD000202	0	0.08	0	0	0	0	0	0	0	0	0.06	0.07	AMEX60DD201000202
AMEX60DD000205	0.09	0.08	0.07	0.07	0.06	0.32	0.07	0.07	0.18	0.06	0.11	0.07	AMEX60DD103000205
AMEX60DD000206	0.09	0.08	0.07	0.07	0.06	0.05	0.07	0.07	0.35	0.12	0.11	0.13	AMEX60DD101000206
AMEX60DD000199	0	0	0	0	0	0	0	0	0	0	0	0	AMEX60DD301000199
AMEX60DD000198	7.17	8.47	8.3	7.26	6.81	5.65	5.35	8.78	10.05	13.85	6.71	5.3	FBRSL1|AMEX60DD201000198|FBRSL1 [nr]|AUTS2 [hs]|AMEX60DD301000198
AMEX60DD000213	0.09	0.08	0.07	0.14	0.13	0.16	0.26	0.28	0.53	0.25	0.17	0.13	AMEX60DD201000213
MSTRG.3750	0.36	0.16	0.21	0.21	0.13	0.43	0.33	1.06	2.12	0.74	0.51	0.07	AMEX60DD301000212
MSTRG.3751	2.42	1.73	1.38	1.18	1.17	3.34	4.03	2.48	2.65	1.78	1.35	1.39	HISAT2 Generated Gene
MSTRG.3749	0	1.41	1.11	0.97	1.88	2.1	2.05	2.41	0.71	1.9	2.37	2.98	AMEX60DD301000193|CHFR|AMEX60DD201000193|N/A|AMEX60DD102000193
MSTRG.3752	58.89	51.45	37.2	33.88	39.32	46.09	47.43	51.92	45.33	39.77	42.67	46.27	COMT [nr]|AMEX60DD301000215|AMEX60DD201000215|COMT
MSTRG.3753	15.15	12.86	14.1	14.87	19.79	30.64	35.27	25.64	28.4	36.89	27.62	21.05	LOC115479915 [nr]|NOC4L [hs]|AMEX60DD103000216|AMEX60DD201000216|AMEX60DD301000216
MSTRG.3754	0	0	0	0	0.45	0	0	0	0	0.61	0	0	BANF1.S [nr]|AMEX60DD201000217
MSTRG.3758	27.69	31.85	35.88	34.65	18.23	37.42	29.26	31.02	20.29	16.48	15.67	18.6	PPM1F|AMEX60DD201000223
MSTRG.3756	0	0	0.14	0	0	0	0	0	0	0	0	0	AMEX60DD201000219
MSTRG.3757	0	0	0	0	0	0	0	0	0	0	0	0	AMEX60DD301000220
MSTRG.3755	34.51	37.02	37.06	27.38	23.75	35.05	49.01	49.72	47.45	45.16	34.84	29.19	MAPK1 [nr]|AMEX60DD201000218|AMEX60DD301000218
AMEX60DD000232	0	0	0	0	0	0	0	0	0	0	0	0	LOC106732794 [nr]|AMEX60DD201000232
MSTRG.3759	0	0	0	0	0	0	0	0	0	0	0	0	AMEX60DD301000228
MSTRG.3762	0.72	0.24	0.21	0	0.71	0.05	0.79	0	0.88	1.23	0.68	0.13	HISAT2 Generated Gene
MSTRG.3760	0.09	0	0	0	0	0	0.13	0.35	0	0.18	0.28	0.13	LOC115372353 [nr]|AMEX60DD201000229
MSTRG.3761	1.08	0.63	0.41	0.21	0.13	0.05	0.26	0	0.53	0.49	0.39	0.53	AMEX60DD201000230
MSTRG.3763	68.74	65.02	73.84	77.8	173.87	98.05	60.84	62.97	50.63	55.7	68.88	75.8	SDF2L1|AMEX60DD301000236
MSTRG.3764	9.5	17.18	15.28	14.52	9.8	13.95	16.78	15.44	17.29	12.5	13.81	16.48	TOP3B|AMEX60DD201000224|TOP3B [nr]|AMEX60DD301000224|AMEX60DD102000224|TOP3B.L [nr]|TOP3B [hs]|LOC109914435 [nr]
MSTRG.3765	0	0.08	0.07	0.07	0.06	0	0.07	0.07	0	0	0	0.07	AMEX60DD301000225
MSTRG.3766	0.63	0.39	0.41	0.9	0.52	1.08	0.59	0.5	0.35	1.1	0.34	0.33	ZBED9 [hs]|AMEX60DD201000226|AMEX60DD102000226
MSTRG.3767	9.59	13.1	12.38	13.55	22.64	12.55	12.29	10.13	11.64	13.66	12.57	11.58	SH_R122_JSM5CED3F [nr]|AMEX60DD201000243|YDJC|AMEX60DD301000243
AMEX60DD000240	0	0	0	0	0	0	0	0	0	0	0	0	AMEX60DD301000240
AMEX60DD000241	0	0	0	0	0	0	0	0	0	0	0	0	AMEX60DD301000241
AMEX60DD000239	0	0	0	0	0.13	0	0	0	0	0	0	0	AMEX60DD201000239
MSTRG.3768	0	0	0	0	0	0	0	0	0	0	0	0	AB205_0136590 [nr]|TOP3B [hs]|AMEX60DD201000245
MSTRG.3769	321.13	312.1	255.18	330.34	331.92	302.03	314.89	409.06	363.9	450.19	467.37	416.98	PARPI_0011654 [nr]|AMEX60DD201000244|UBE2L3 [nr]|AMEX60DD301000244
MSTRG.3770	0.18	0.24	0	0	0	0.22	0	0.14	0.18	0	0.17	0.07	AMEX60DD301000248
MSTRG.3771	0.27	0.16	0.21	0.48	0.06	0.16	0.2	0.14	0	0	0.06	0.26	AMEX60DD301000249
MSTRG.3772	43.2	40.63	33.88	50.55	51.38	63.32	61.5	64.32	71.09	49.63	53.95	59.98	HIC2|AMEX60DD201000247|AMEX60DD301000247
MSTRG.3773	18.19	19.14	22.05	26	33.28	31.77	21.34	27.06	15.7	19.06	15.9	16.62	SNAP29|AMEX60DD301000253|AMEX60DD201000253
AMEX60DD000263	0	0	0	0	0	0	0	0	0	0	0	0	AMEX60DD301000263
MSTRG.3776	60.32	55.69	58.77	61.75	55.41	34.89	35.67	37.82	44.45	46.75	78.24	104.26	SLC25A1|AMEX60DD201000257|AMEX60DD301000257
MSTRG.3778	24.02	26.67	25.37	25.52	37.82	41.78	39.5	39.52	34.75	33.46	22.49	18.27	CLTCL1|AMEX60DD201000254|LOC104469759 [nr]|CLTCL1 [hs]|AMEX60DD301000254|PARPI_0011647 [nr]|AMEX60DD201000256|CLTCL1 [nr]|CLTC [hs]|LOC103799557 [nr]|AMEX60DD301000256|LOC114586338 [nr]
MSTRG.3779	0	0	0	0	0	0	0	0	0	0	0	0	AMEX60DD301000255
MSTRG.3777	4.75	6.43	3.66	4.08	2.27	1.29	1.85	1.13	0	0.98	1.01	0.93	LOC109312801 [nr]|SBSPON [hs]|AMEX60DD301000259
AMEX60DD000260	2.96	2.2	3.32	3.39	1.49	5.01	4.36	2.9	4.06	4.96	2.93	2.58	LOC115661031 [nr]|AMEX60DD201000260|LOC112120414 [nr]|THADA [hs]
AMEX60DD000261	0	0	0	0	0	0	0	0	0	0	0	0	AMEX60DD301000261
MSTRG.3780	3.41	4.08	3.25	3.73	4.02	5.28	5.42	6.16	4.06	5.15	4.74	3.97	ESS2|AMEX60DD102000265|AMEX60DD301000265
MSTRG.3781	0	0	0	0	0	0	0	0	0	0	0	0.13	AMEX60DD301000266|TSSK2
MSTRG.3774	11.56	11.61	11.2	15.35	16.15	14.75	14.73	14.73	10.58	10.48	14.66	15.03	PI4KA [nr]|AMEX60DD301000250|PI4KA|AMEX60DD201000250|HCG_1999854 [hs]|AMEX60DD102000251
MSTRG.3775	0	0	0	0	0	0	0	0	0	0	0	0	SERPIND1|AMEX60DD201000252
AMEX60DD000271	0	0	0	0	0	0	0	0	0	0	0	0	AMEX60DD301000271
AMEX60DD000270	0	0	0	0	0.91	0	0	0	0	1.23	0	0	LOC115073307 [nr]|AMEX60DD201000270
MSTRG.3790	0	0.24	0.21	0	0.26	0.27	0.13	0	0	0.18	0.17	0.07	LOC114586993 [nr]|IGLV6 [hs]|AMEX60DD201000282|PARPI_0032739 [nr]|AMEX60DD301000283|PARPI_0011627 [nr]
MSTRG.3792	0.27	0	1.11	0.41	0.32	0.16	0.66	0	0	0.18	0.23	0.33	N/A|AMEX60DD301000284|AMEX60DD201000284
MSTRG.3796	0	1.33	0	0	0.39	0.16	1.98	0	0	0	0.06	0	LOC102250240 [nr]|AMEX60DD301000295
MSTRG.3800	0	0	0.14	0	0	0	0	0	0	0	0	0	N/A|AMEX60DD201000299
MSTRG.3802	0	0	0.21	0.28	0	0	0.13	0	0	0	0	0	LOC111092690 [nr]|AMEX60DD201000301
AMEX60DD000305	0	0.39	0	0	0	0	0	0	0	0	0	0	N/A|AMEX60DD201000305
AMEX60DD000307	0	0	0	0	0.13	0	0	0	0	0	0	0	N/A|AMEX60DD201000307
AMEX60DD000308	0	0	0	0	0	0.22	0	0	0	0	0	0	LOC107112710 [nr]|VPREB1 [hs]|AMEX60DD201000308
AMEX60DD000309	0	0.31	0	0	0.19	0	0	0	0	0	0	0	LOC100560921 [nr]|AMEX60DD201000309
MSTRG.3805	0	0	0	0	0.32	0	0	0	0	0	0	0	N/A|AMEX60DD201000306|IGLV51 [hs]|AMEX60DD301000306
MSTRG.3791	0	0	0.07	0	0.06	0	0.07	0	0	0.12	0.06	0	IG|AMEX60DD201000285|IGL@ [nr]|IG [hs]|AMEX60DD301000286
AMEX60DD000287	0	0	0	0	0	0.16	0	0	0	0.18	0	0	MONAX_5E002063 [nr]|AMEX60DD201000287
MSTRG.3793	0.63	0	0.35	0.76	0	0	0	0	0	0.06	0	0.93	TREES_T100009970 [nr]|AMEX60DD201000288
MSTRG.3788	0.54	7.84	5.67	9.54	1.36	4.2	5.88	1.06	1.59	1.35	0.96	1.72	IGLC1 [hs]|AMEX60DD301000273
MSTRG.3789	43.2	182.52	101.7	152.41	34.13	95.9	54.63	4.39	7.58	19.91	54.57	62.95	N/A|AMEX60DD201000274|AMEX60DD301000274
MSTRG.3806	15.51	26.35	26.96	30.43	11.03	7.32	9.91	7.3	10.94	9.74	10.94	10.53	LOC113837993 [nr]|AMEX60DD201000310
MSTRG.3782	16.49	15.06	13.34	18.6	26.99	27.25	41.22	40.59	49.04	38.36	23.9	27.87	DGCR2|AMEX60DD201000267|AMEX60DD301000267|EIF2B2 [nr]
MSTRG.3783	0	0	0	0	0	0	0	0	0	0	0	0	AMEX60DD301000268
MSTRG.3807	35.94	49.96	51.3	66.04	23.29	11.85	13.87	9.92	9.53	12.81	14.43	14.17	LOC100336780 [nr]|AMEX60DD201000311
AMEX60DD000320	0	0	0.28	0	0	0.32	0	0	0	0.31	0	0	IGLV [hs]|AMEX60DD201000320
MSTRG.3811	0	0	0	0	0	0	0.4	0	0	0	0	0.4	BN2614_LOCUS2 [nr]|AMEX60DD201000322
MSTRG.3812	0	0	0	0	0	0	0	0	0	0	0.06	0	XB5865391.L [nr]|AMEX60DD201000323
AMEX60DD000328	0	0	0	0	0	0	0	0	0	0.06	0	0	IG|AMEX60DD201000328
AMEX60DD000329	0	0	0.07	0	0.06	0	0.07	0	0	0.06	0.06	0	IGL@ [nr]|IG [hs]|AMEX60DD301000329
MSTRG.3814	0	0	0.21	0	0.06	0	0	0	0	0.37	0	0	LOC102250240 [nr]|AMEX60DD201000330|LOC101951136 [nr]|AMEX60DD301000331
MSTRG.3815	0	1.65	0	0	0.13	0	0.2	0	0	0	0	0.13	LOC102944433 [nr]|AMEX60DD201000332
MSTRG.3817	5.83	8.08	5.95	5.88	7.01	5.76	5.75	6.23	6.53	5.09	4.57	5.76	EOD39_15421 [nr]|AIMP1 [hs]|AMEX60DD301000335
MSTRG.3816	15.95	21.49	12.86	17.7	13.36	11.79	11.49	15.87	9.17	14.46	12.4	14.36	AIMP1|AMEX60DD201000334
AMEX60DD000315	0	0	0	0	0	0.11	0	0	0	0	0	0	PARPI_0029472 [nr]|AMEX60DD301000315
AMEX60DD000316	0	0	0	0	0	0	0	0	0	0	0	0	UY3_02104 [nr]|AMEX60DD201000316
MSTRG.3808	0	0.24	0	0.21	0.32	0.16	0	0	0	0.18	0	0.13	LOC102250240 [nr]|AMEX60DD201000312|IGLV [hs]|AMEX60DD301000312|D623_10000469 [nr]|AMEX60DD301000314
MSTRG.3809	0	0	0	0.9	0	0	0	0	0	0	0	0	UY3_02104 [nr]|AMEX60DD301000313
AMEX60DD000317	0	0	0	0	0	0	0	0	0	0	0	0	LOC101951136 [nr]|AMEX60DD201000317
MSTRG.3810	0	0	0	0	0.06	0	0	0	0	0.18	0	0	N/A|AMEX60DD201000318|LOC101951136 [nr]|AMEX60DD301000319
MSTRG.3818	0.45	0.78	1.38	0.83	5.9	93.96	46.24	53.76	26.81	27.08	8.23	4.63	MMP11|AMEX60DD301000336|AMEX60DD201000336
MSTRG.3820	1.52	1.41	1.18	1.18	1.36	1.29	0.86	0	0	0.74	0.79	1.85	LOC104011480 [nr]|DERL2 [hs]|AMEX60DD201000338|DERL2|AMEX60DD301000338|DERL3 [nr]|DV515_00011444 [nr]
MSTRG.3821	0	0	0	0	0	0	0	0	0	0	0.06	0	AMEX60DD201000339
MSTRG.3819	32.36	29.18	31.04	29.25	43.4	57.24	54.69	68.99	62.27	57.66	41.6	37.27	SMARCB1|AMEX60DD301000337|AMEX60DD103000337
MSTRG.3825	0	0.71	0	0	0.06	0	0.13	0	0	0	0	0.13	LOC115661072 [nr]|AMEX60DD201000346
MSTRG.3826	0	1.96	0	0	0.19	0	0.2	0	0	0	0	0.2	LOC102944433 [nr]|AMEX60DD301000347
AMEX60DD000351	0	0	0.28	0.14	0	0	0	0	0	0	0	0.33	LOC105706714 [nr]|AMEX60DD201000351
AMEX60DD000355	0	0	0	0	0	0	0	0	0	0	0	0	N/A|AMEX60DD201000355
MSTRG.3830	0	0	0	0	0	0.22	0	0.07	0	0	0	0	N/A|AMEX60DD301000357
MSTRG.3822	28.05	35.3	29.04	36.37	37.63	36.94	41.15	41.65	40.22	34.68	35.18	30.72	CHCHD10|AMEX60DD103000340
MSTRG.3831	0.18	0	0	0	1.04	4.47	0	0	0	0	0	0.07	BN2614_LOCUS2 [nr]|AMEX60DD201000358
AMEX60DD000342	0	0	0	0	0	0	0	0	0	0	0	0	AMEX60DD201000342
AMEX60DD000341	0.27	0	0.21	0.35	0.19	0	0.79	0.35	0	0.55	0.73	0.4	C11H22ORF15 [nr]|C22ORF15 [hs]|AMEX60DD201000341
AMEX60DD000362	0	0	0	0	0	0.16	0	0	0	0	0	0	SLC2A11|AMEX60DD201000362
MSTRG.3834	9.5	13.96	14.8	22.13	5.26	3.28	4.1	2.69	2.12	2.63	3.89	6.16	LOC111772992 [nr]|AMEX60DD201000370
AMEX60DD000375	0	0.24	0	0	0.13	0.16	0.13	0	0.18	0.06	0	0.13	AMEX60DD201000375
AMEX60DD000387	0	0	0	0	0	0.05	0	0	0	0	0.06	0	AMEX60DD201000387
MSTRG.3835	26.8	35.53	25.86	21.92	26.86	28.65	25.17	27.98	24.52	19.12	15.33	22.04	COMT.S [nr]|AMEX60DD201000388
MSTRG.3833	1.52	1.65	2.97	2.21	2.53	1.56	0.99	1.2	1.94	1.41	1.75	2.45	SLC2A11|AMEX60DD201000363
AMEX60DD000367	0	0	0	0	0	0	0	0	0	0	0	0	LOC105357518 [nr]|SLC2A11 [hs]|AMEX60DD201000367
AMEX60DD000389	0	0	0	0	0	0	0	0	0	0	0	0	LOC115480337 [nr]|SLC2A9 [hs]|AMEX60DD201000389|SLC2A11 [hs]
MSTRG.3836	1.97	1.65	1.31	1.52	2.08	0.92	0.92	0.35	0	0	0	0.73	LOC115480337 [nr]|SLC2A9 [hs]|AMEX60DD301000392
MSTRG.3837	1.17	2.04	0.9	1.11	1.36	1.18	0.4	0.42	1.23	0.43	0.9	1.19	N/A|AMEX60DD201000395
MSTRG.3838	0	0	0.62	0.35	0	0	0	0	0	0	0	0.79	LOC115480337 [nr]|SLC2A9 [hs]|AMEX60DD301000394
AMEX60DD000401	0.45	0.31	0.21	0.14	0.45	0.16	0.33	0.14	0.35	0.12	0.28	0.2	AMEX60DD301000401
MSTRG.3839	0.9	0.71	0.62	0.69	0.84	0.97	0.46	1.27	0.88	0.74	1.07	0.53	URAD [nr]|AMEX60DD201000398
MSTRG.3841	85.33	117.81	83.31	79.18	77.85	64.78	64.54	75.93	71.97	72.49	76.55	69.31	DDT|AMEX60DD103000400
MSTRG.3840	0	0	0	0	0	0	0.13	0.07	0	0.18	0.06	0	AMEX60DD201000399
MSTRG.3842	54.58	82.83	95.06	84.16	120.15	80.23	61.63	40.94	31.93	28	39.52	47.46	N/A|AMEX60DD301000402
AMEX60DD000411	0	0	0	0	0	0	0	0	0	0	0	0	AMEX60DD301000411
MSTRG.3843	26.44	25.57	31.73	48.68	57.74	63.11	50.53	45.69	41.81	52.33	43.63	47.93	CRKL|AMEX60DD301000412
MSTRG.3849	9.23	7.61	7.88	7.12	7.14	9.58	9.97	7.37	7.58	9.5	9.53	11.06	AMEX60DD201000414|KLHL22|AMEX60DD301000414
MSTRG.3851	0.99	0.63	0.35	0.48	0.39	0.86	0.79	2.12	2.65	2.45	0.96	0.73	AMEX60DD301000422
AMEX60DD000423	0	0	0	0	0	0	0	0	0.18	0	0	0	AMEX60DD201000423
MSTRG.3850	16.76	14.51	14.86	14.25	26.86	25.9	24.97	26.42	23.64	28.55	21.53	20.72	MED15|AMEX60DD103000415|AMEX60DD301000415
AMEX60DD000426	0.09	0	0.07	0.07	0	0.05	0	0.07	0.18	0.06	0.06	0	AMEX60DD201000426
MSTRG.3845	12.28	14.67	16.39	22.61	19.53	11.79	13.34	11.62	12.17	16.79	18.6	18.2	CABIN1|AMEX60DD201000404|N306_04888 [nr]|CABIN1 [hs]|AMEX60DD301000404|LOC104626118 [nr]|AMEX60DD102000404
MSTRG.3846	0	0	0	0	0	0	0	0	0	0	0	0	AMEX60DD201000405
MSTRG.3844	0	0	0	0	0	0	0	0	0	0	0	0	AMEX60DD301000403
MSTRG.3847	0	0.08	0	0	0.06	0.05	0.07	0.14	0	0.12	0.06	0.13	AMEX60DD301000406
MSTRG.3848	0	0	0	0.07	0	0	0	0	0	0	0	0	AMEX60DD301000407
MSTRG.3853	0	0	0	0	0	0	0	0	0	0	0	0	AMEX60DD301000421
MSTRG.3852	0	0	0	0	0	0.7	1.12	0	0	0	0	0	GGT5|AMEX60DD301000420
MSTRG.3856	12.91	12.39	15.21	11.55	18.23	30.69	31.84	15.65	20.46	14.64	11.56	12.38	LLAP_20936 [nr]|GGT5 [hs]|AMEX60DD301000431
AMEX60DD000438	0	0	0	0	0	0	0	0	0	0	0	0	LRRC75B [nr]|LRRC75A [hs]|AMEX60DD201000438
AMEX60DD000436	0	2.51	1.24	0.62	0.71	1.51	1.52	1.13	2.47	1.47	0.79	0	LRRC75B|AMEX60DD201000436|LOC113746826 [nr]|LOC105373926 [hs]|LRRC75B [hs]
AMEX60DD000437	0	0	0	0.69	0	0.32	0	0	0	0	0	0	AMEX60DD301000437
MSTRG.3854	0	0	0	0.21	0	0.59	1.45	0.78	0	0.74	0.68	0.53	LOC115480918 [nr]|CCDC74A [hs]|AMEX60DD301000416|LOC115100948 [nr]|AMEX60DD201000416|CCDC74B [hs]
MSTRG.3855	6.01	3.61	4.7	4.77	3.89	5.6	7.86	8.71	10.23	9.62	6.76	5.96	SMPD4|AMEX60DD201000417|AMEX60DD301000417
MSTRG.3860	2.78	2.27	1.66	1.31	3.05	1.45	1.45	1.27	1.59	1.1	2.09	1.52	LOC107385925 [nr]|AMEX60DD201000442
AMEX60DD000443	0.09	0.08	0.07	0.07	0.32	0.11	0.07	0.14	0.18	0.12	0.17	0.2	AMEX60DD301000443
MSTRG.3857	1.97	1.57	2.07	3.39	3.37	1.62	1.98	1.13	0.71	0.61	2.54	5.1	LOC115480694 [nr]|HCG_2010666 [hs]|AMEX60DD201000432|AMEX60DD301000432|AMEX60DD103000432
MSTRG.3859	0	0	0	0	0	0	0	0	0	0	0	0	LRRC75B [nr]|AMEX60DD201000434
MSTRG.3858	0	0	0	0	0	0	0	0	0	0	0	0	LRRC75B [nr]|AMEX60DD201000433
AMEX60DD000447	0.72	0.86	1.11	1.45	0.45	0.86	0.46	0.35	0.35	0.31	0.85	0.26	AMEX60DD301000447
AMEX60DD000445	0.45	0.63	0.28	0.83	0	0.43	0.33	0.28	0.53	0.37	1.01	0.53	AMEX60DD301000445
MSTRG.3861	128.7	120.71	125.76	161.47	160.25	212.53	224.92	261.09	236.9	233.83	196.17	179.07	SNRPD3|AMEX60DD201000439|AMEX60DD301000439
MSTRG.3862	6.09	5.33	8.5	13.14	18.43	17.55	16.91	16.36	16.58	15.56	13.7	16.68	GUCD1|AMEX60DD301000440|AMEX60DD201000440
MSTRG.3863	0.54	0.55	0.69	0.97	1.36	1.18	1.26	0.71	0.53	0.49	0.85	0.79	DPX16_9183 [nr]|AMEX60DD201000441
MSTRG.3864	10.49	18.28	10.99	6.85	6.88	4.68	3.04	1.2	0	0.8	2.87	3.11	UPB1.S [nr]|UPB1 [hs]|AMEX60DD301000444|UPB1|AMEX60DD201000444
MSTRG.3866	1.61	2.2	6.64	7.4	10.77	8.88	4.76	6.45	1.41	1.65	0.73	0.86	AMEX60DD201000454
AMEX60DD000455	0	0	0	0.07	0.06	0.05	0.07	0.07	0	0	0	0	AMEX60DD201000455
AMEX60DD000456	0	0	0	0	0	0	0.07	0.07	0	0	0	0	AMEX60DD201000456
AMEX60DD000453	1.43	2.75	1.66	1.8	0.45	0.65	0.59	1.49	1.06	1.41	1.07	1.32	RAB36|AMEX60DD201000453
MSTRG.3868	0	0	0	0	0.06	0.05	0	0	0	0	0	0	AMEX60DD301000458
MSTRG.3867	0	0.39	1.24	0	2.08	1.35	0.59	0.42	0	0	0	0.26	RAB36|AMEX60DD201000457
AMEX60DD000463	0	0	0	0	0	0	0	0	0	0	0	0	AMEX60DD201000463
MSTRG.3873	0	0	0	0	0	0	0	0	0	0	0	0	SLC5A1|AMEX60DD301000462
MSTRG.3877	64.89	58.04	75.84	96.47	95.24	97.03	100.47	95.55	91.73	102.94	86.19	74.54	YWHAH [nr]|AMEX60DD301000464|AMEX60DD201000464|AMEX60DD102000464
MSTRG.3874	2.06	2.67	3.18	2.28	3.7	1.67	2.05	2.12	1.23	1.78	1.92	2.65	LOC102930801 [nr]|RSPH14 [hs]|AMEX60DD201000459|RSPH14|AMEX60DD103000459|AMEX60DD301000459
MSTRG.3876	0.54	0.47	0.41	0.28	0.39	0.22	0.26	0.35	0.53	0.31	0.23	0.07	GNAZ|AMEX60DD301000461|AMEX60DD201000461
MSTRG.3875	0.18	0	0.14	0.28	0	0.16	0.4	0.14	0.35	0.18	0.34	0.33	LOC101523373 [nr]|IDI1 [hs]|AMEX60DD201000460
MSTRG.3869	17.21	17.18	19.08	18.67	14.4	19.33	18.36	19.41	16.05	17.46	12.01	12.05	SPECC1L|AMEX60DD201000448|AMEX60DD301000448
MSTRG.3870	6.18	9.96	8.85	2.97	5.97	2.91	4.76	5.31	4.59	3.74	6.37	4.04	AMEX60DD301000449|AMEX60DD201000449
MSTRG.3871	0	0	6.36	6.5	8.89	11.25	9.58	13.53	11.29	11.09	6.71	6.82	BCR|AMEX60DD201000450
MSTRG.3872	0	0	0	0	0	0	0	0	0	0	0	0	AMEX60DD301000451
AMEX60DD000469	0.54	0.78	0.69	0.97	0.32	0.48	0.66	0.42	0.71	1.04	0.51	0.33	FD755_009355 [nr]|LOC340211 [hs]|AMEX60DD201000469
AMEX60DD000470	2.6	4	3.25	3.11	1.82	1.62	1.45	0.5	0.71	0.12	1.13	1.13	ROHU_010238 [nr]|LOC100130764 [hs]|AMEX60DD301000470
MSTRG.3879	1.79	2.43	2.42	2.97	2.53	3.66	3.24	3.82	1.94	4.53	3.72	2.98	DEPDC5|AMEX60DD301000465|AMEX60DD201000465|AMEX60DD102000465|E1301_TTI003913 [nr]
MSTRG.3878	8.42	9.33	11.2	11.2	11.22	18.58	16.65	19.62	16.93	18.57	13.3	12.51	PRR14L|AMEX60DD301000467
MSTRG.3883	20.17	20.08	21.43	21.09	18.88	23.53	21.2	24.37	24.34	20.59	14.83	14.83	EIF4ENIF1|AMEX60DD201000475|LOC101388841 [nr]|EIF4ENIF1 [hs]|AMEX60DD301000475|AMEX60DD102000475
AMEX60DD000478	0.27	0.08	0.07	0.14	0.13	0.11	0.07	0.07	0.18	0.06	0.06	0.13	AMEX60DD201000478
MSTRG.3884	5.11	5.96	6.22	5.12	12.07	11.31	12.62	12.54	18.17	13.66	8.12	7.94	PATZ1|AMEX60DD201000477|CADR_000028247 [nr]|AMEX60DD301000477
MSTRG.3885	2.15	1.57	0.97	1.45	0.97	0.92	0.66	0.85	0.18	0.67	1.24	2.32	HISAT2 Generated Gene
MSTRG.3882	94.92	113.89	95.41	100.41	90.05	88.42	88.98	88.68	95.78	97.37	103.44	113.53	DRG1|AMEX60DD201000476|AMEX60DD102000476
MSTRG.3886	23.03	41.89	28.9	13.97	4.15	12.92	17.24	11.83	10.23	8.09	10.71	7.68	PIK3IP1|AMEX60DD201000479|AMEX60DD301000479
MSTRG.3887	0	0	0	0	0	0	0	0	0	0	0	0	AMEX60DD301000480
MSTRG.3880	6.45	7.92	6.57	7.26	11.35	12.55	11.56	13.03	10.58	9.68	8.57	7.28	PISD|AMEX60DD102000473|AMEX60DD201000473|PISD.L [nr]|PISD [hs]|AMEX60DD301000473
MSTRG.3881	0.72	0.39	0.28	0.28	0.45	0.59	0.53	0.85	1.23	0.55	0.51	0.2	AMEX60DD201000474|SFI1|AMEX60DD301000474|DR999_PMT16710 [nr]|SFI1 [hs]
MSTRG.3888	31.55	35.22	42.59	48.41	40.22	22.29	22.59	21.32	25.93	28.06	32.02	45.61	LIMK2|AMEX60DD201000482|AMEX60DD301000482|LOC111162707 [nr]|LIMK2 [hs]|AMEX60DD102000482|AMEX60DD103000482
MSTRG.3891	0	0	0	0	0	0	0	0	0	0	0	0	AMEX60DD301000486
MSTRG.3889	16.04	16.79	12.24	11.55	9.21	12.92	13.41	13.03	12.7	14.15	12.29	15.42	RNF185|AMEX60DD301000484
MSTRG.3890	3.94	2.82	2.35	1.66	4.87	5.87	5.81	8.15	5.82	8.82	6.43	5.36	LOC105527942 [nr]|C12ORF43 [hs]|AMEX60DD301000485|AMEX60DD201000485
MSTRG.3892	20.97	18.12	19.5	17.43	13.88	23.75	24.57	20.9	27.34	20.89	20.01	20.12	DR999_PMT16716 [nr]|SPPL3 [hs]|AMEX60DD201000488|SPPL3
MSTRG.3893	23.84	26.67	22.12	20.88	21.93	19.22	20.68	24.37	26.46	31.31	26.21	23.63	ACADS|AMEX60DD102000489
MSTRG.3895	89.9	81.26	89.88	85.54	113.02	106.56	111.63	97.47	101.6	100.68	99.32	110.68	UNC119B|AMEX60DD103000490|AMEX60DD201000490|AMEX60DD301000490
MSTRG.3896	0	0	0	0	0	0	0	0	0	0	0	0	LOC115401458 [nr]|AMEX60DD301000491
AMEX60DD000493	0	0	0	0	0.06	0.05	0	0.07	0	0.06	0.06	0.07	AMEX60DD102000493
MSTRG.3897	0	0	0	0	0	0.05	0.07	0	0	0.06	0	0.07	HISAT2 Generated Gene
AMEX60DD000495	0	0	0	0	0	0	0	0	0	0	0	0	DPX16_12726 [nr]|AMEX60DD201000495
AMEX60DD000494	0	0	0	0	0	0	0	0	0	0	0	0	AMEX60DD201000494
MSTRG.3894	107.82	54.91	87.67	111.61	139.29	184.59	169.89	162.06	166.16	165.44	140.25	141	TREES_T100018637 [nr]|MLEC [hs]|AMEX60DD201000492|MLEC
AMEX60DD000496	0.63	0.55	0.41	0.41	1.17	1.51	1.12	1.35	1.59	1.41	0.96	0.6	HCFC1 [nr]|AMEX60DD201000496|N/A
AMEX60DD000497	1.25	2.2	1.8	1.52	0.71	1.13	0.46	0.99	0.53	0.86	0.51	0.99	CABP1 [nr]|AMEX60DD201000497|AMEX60DD301000497|CABP1
MSTRG.3899	7.53	5.8	5.12	6.92	6.23	7.27	7.93	11.19	12.17	17.71	17.36	13.84	POP5|AMEX60DD301000498|AMEX60DD201000498|AMEX60DD103000498
MSTRG.3900	136.23	175.31	146.71	149.23	147.79	107.42	89.84	102.28	77.97	116.61	118.04	120.55	RNF10|AMEX60DD102000499|AMEX60DD201000499
MSTRG.3901	12.73	9.65	11.62	12.45	10.32	15.56	14.33	16.72	17.46	19.55	17.98	14.96	COQ5|AMEX60DD301000500|AMEX60DD201000500
AMEX60DD000502	0	0	0	0	0	0.05	0	0	0.18	0.06	0.06	0.07	AMEX60DD101000502
MSTRG.3898	931.32	830.49	741.56	931.7	922.89	1083.61	937.26	1095.21	903.84	1479.06	1333.33	1163.7	LOC110406354 [nr]|AMEX60DD301000501|AMEX60DD102000501
MSTRG.3902	1208.54	1098.35	1279.8	894.63	819.99	864.94	1111.38	1141.47	1082	1208.96	1115.8	1003.76	AMEX60DD301000503
MSTRG.3904	14.52	12.94	16.39	20.26	33.74	28.59	25.56	25.71	22.58	25.8	24.24	23.83	AMEX60DD301000504|TRIAP1|TRIAP1 [nr]
MSTRG.3905	90.08	91.38	74.18	50.83	39.96	45.66	53.64	42.43	48.16	44.42	46	46.87	GATC [hs]|AMEX60DD201000505|GATC|AMEX60DD102000505
MSTRG.3909	1.97	2.67	2.56	1.31	1.1	2.15	1.39	2.2	0	1.41	1.8	1.32	AMEX60DD201000513
AMEX60DD000512	0	0	0	0	0	0	0	0	0	0	0	0	LOC111565595 [nr]|AMEX60DD201000512|PLA2G1B [nr]
MSTRG.3906	121.18	107.77	85.11	117.49	93.49	84.65	77.15	119.35	84.32	115.01	108.23	99.89	COX6A1 [hs]|AMEX60DD301000507|AMEX60DD102000507
MSTRG.3907	1.25	0.71	0.55	0.69	0.52	0.48	0.66	0.78	0.53	0.61	0.9	1.46	AMEX60DD301000517
AMEX60DD000518	0.09	0.08	0.07	0.14	0.13	0.11	0.4	0.14	0	0.31	0.23	0.07	WDR3 [nr]|UNKNOWN [hs]|AMEX60DD301000518
MSTRG.3913	10.4	11.14	9.82	6.43	7.4	29.45	44.72	65.8	65.97	73.78	27.45	24.23	MSI1A [nr]|MSI1 [hs]|AMEX60DD301000509|MSI1C [nr]|AMEX60DD201000509|MSI1B [nr]
MSTRG.3914	0.54	0.86	0.83	0	0.52	0.32	0	0	0	0	0.28	0.26	AMEX60DD301000510
MSTRG.3908	0.18	0.16	0.07	0	0.39	0	0.13	0.14	0	0.12	0.06	0.07	EEF1A1|AMEX60DD301000520
MSTRG.3915	4.93	9.26	8.02	9.47	10.7	7.16	4.29	8.36	6	5.7	8.68	6.88	EEF1A1 [hs]|AMEX60DD301000522
AMEX60DD000519	0	0	0	0	0	0	0.33	0	0	0.37	0.39	0	SIRT4|AMEX60DD301000519
MSTRG.3910	0.81	1.73	10.79	8.78	9.73	1.4	10.97	10.2	10.58	12.93	11.27	1.32	EOD39_18978 [nr]|LOC107985532 [hs]|AMEX60DD301000514|AMEX60DD201000514|LOC102359725 [nr]
MSTRG.3911	0	0	0	0	0.06	0	0	0	0	0.06	0	0	AMEX60DD102000515
MSTRG.3912	15.24	10.28	0	0	0	7.59	0	0	0	0	0	10.13	AMEX60DD301000516
MSTRG.3916	89.54	99.69	111.03	116.45	177.25	178.61	140.37	109.86	97.19	68.75	63.42	74.27	PXN|AMEX60DD201000525|AMEX60DD301000525|TGFB1I1 [nr]|PXN [hs]
MSTRG.3918	0	0	0	0	0	0	0	0	0	0	0	0	LOC111559199 [nr]|AMEX60DD201000528
MSTRG.3919	1.43	1.33	1.18	1.18	2.53	4.36	3.9	4.82	5.12	6.19	3.16	2.05	AMEX60DD201000529|LOC111559199 [nr]|AMEX60DD102000529
MSTRG.3920	1.79	2.67	2.56	3.8	2.21	1.18	1.92	1.98	1.41	0.8	1.75	3.64	AMEX60DD301000531
MSTRG.3921	32.18	34.75	30.9	32.92	38.08	30.8	23.91	25.92	18.52	19.36	20.91	21.51	RAB35|AMEX60DD301000530
MSTRG.3922	2.06	2.98	2.9	4.56	2.21	1.18	2.11	2.2	0.88	0.98	1.8	3.31	BICDL1|AMEX60DD201000532|LOC102387334 [nr]|BICDL1 [hs]|AMEX60DD301000532
MSTRG.3923	1.61	3.14	2.7	1.94	3.31	1.99	1.78	2.69	2.12	1.84	2.14	1.59	VMP1 [hs]|AMEX60DD201000533|MONAX_5E024994 [nr]
MSTRG.3924	63.64	61.97	45.42	47.02	43.99	45.61	50.93	56.17	45.69	65.93	60.65	54.48	DR999_PMT12737 [nr]|AMEX60DD201000527
AMEX60DD000541	0	0	0	0	0	0	0	0	0	0	0	0	AMEX60DD301000541
MSTRG.3926	30.92	25.26	27.24	31.74	35.94	40.92	36.4	40.16	35.46	36.46	39.01	44.42	PRKAB1|AMEX60DD301000539|AMEX60DD201000539
MSTRG.3925	19.45	20.71	14.52	10.44	6.23	5.76	6.41	1.98	0.88	1.35	2.59	2.05	DR999_PMT12749 [nr]|TMEM233 [hs]|AMEX60DD301000544
MSTRG.3929	0	0	0	0	0	0	0	0	0	0	0	0	LOC104032547 [nr]|NCOR2 [hs]|AMEX60DD301000547|LOC103774904 [nr]
MSTRG.3927	0	0	0	0	0.19	0	0.2	0	0	0.18	0	0	NCOR2|AMEX60DD301000545|LOC103803163 [nr]|NCOR2 [hs]|AMEX60DD201000545
MSTRG.3928	0.81	0.55	0.28	0.35	1.88	0.7	0	0.42	1.23	0.92	0.28	0.33	AMEX60DD201000546
MSTRG.3930	4.21	4.55	5.46	6.71	3.37	3.82	6.61	6.37	6	5.51	4.62	6.22	CIT|AMEX60DD301000535|CIT [hs]|AMEX60DD201000535
MSTRG.3931	9.77	9.41	8.23	8.64	9.67	21.16	24.04	18.7	29.11	19.55	11.67	8.87	AMEX60DD201000536
MSTRG.3932	2.24	4.24	3.53	1.52	2.85	6.41	4.56	6.3	8.82	7.29	5.41	2.45	AMEX60DD201000537
MSTRG.3933	0	0	0	0	0	0.11	0.07	0	0	0	0.11	0	AMEX60DD201000538
MSTRG.3917	1486.11	1650.16	1136.2	1255.19	1040.19	850.67	947.24	793.25	624.61	737.39	949.84	1040.7	RPLP0.L [nr]|RPLP0 [hs]|AMEX60DD301000526|RPLP0|AMEX60DD201000526|AMEX60DD102000526|AMEX60DD103000526
MSTRG.3935	0.36	0	0	0	0	0	0	0	0	0.43	0.34	0	AMEX60DD201000556
MSTRG.3934	0	0	0	0	0	0	0	0	0	0	0	0	AMEX60DD201000557
MSTRG.3936	66.5	74.91	92.64	108.43	170.89	185.34	111.11	98.32	79.02	60.11	75.54	74.94	RFLNA.L [nr]|RFLNA [hs]|AMEX60DD301000552|AMEX60DD201000552
AMEX60DD000559	0	0.71	0.69	0.69	0.39	0.43	0.46	0.71	0.71	0.43	0.68	0.33	CCDC92|AMEX60DD301000559|AMEX60DD201000559
AMEX60DD000560	0	0	0	0	0	0	0	0	0	0	0	0	AMEX60DD201000560
MSTRG.3940	15.51	13.96	12.44	10.23	15.31	22.08	22.33	23.45	21.7	19.55	19.73	15.95	NCOR2|AMEX60DD201000548|AMEX60DD301000548|AMEX60DD201000551
MSTRG.3942	0	3.14	3.94	4.29	4.35	3.61	0	0	0	4.84	0	0	AMEX60DD301000550
MSTRG.3941	0	0	0	0	0	0	0	0	0	0	0	0	AMEX60DD301000549
MSTRG.3937	0.09	0	0.14	0	0.13	0	0	0.14	0	0.12	0.11	0.07	AB205_0205260 [nr]|DNAH10 [hs]|AMEX60DD301000562
MSTRG.3938	0	0	0	0	0	0	0	0	0	0	0	0	AMEX60DD201000563
MSTRG.3939	5.92	9.96	9.26	14.94	2.98	1.72	2.31	1.7	1.59	2.33	2.2	2.91	OJAV_G00236990 [nr]|AMEX60DD201000564
AMEX60DD000561	0	0	0	0	0	0	0	0	0	0	0	0	DNAH10 [hs]|AMEX60DD301000561|DNAH10|AMEX60DD201000561
AMEX60DD000568	0	0	0	0	0.19	0	0	0	0	0.61	0.39	0.4	LOC108716549 [nr]|AMEX60DD201000568
MSTRG.3946	14.25	12.47	14.66	13.35	10.9	21.65	19.55	20.61	14.64	23.71	20.46	14.56	GTF2H3|AMEX60DD102000569|AMEX60DD201000569|AMEX60DD301000569
MSTRG.3947	19.63	25.18	19.22	17.98	14.47	14.65	17.5	20.33	23.11	18.51	16.91	14.63	EIF2B1|AMEX60DD201000570
MSTRG.3949	7.53	7.45	6.64	5.74	8.04	8.35	10.3	9.99	10.76	11.89	9.41	8.41	DDX55|AMEX60DD102000571|AMEX60DD201000571
MSTRG.3943	13.53	13.41	15.28	11.55	16.54	17.61	14.2	16.29	14.11	13.85	13.64	14.56	ATP6V0A2|AMEX60DD201000565|ATP6V0A2.L [nr]|AMEX60DD102000565
MSTRG.3944	3.14	3.53	2.35	3.39	2.21	2.26	2.58	2.9	1.41	4.29	3.27	2.85	TCTN2 [nr]|AMEX60DD301000566|TCTN2|AMEX60DD201000566
MSTRG.3945	0.09	0.08	0.21	0.14	0.26	0.11	0	0.14	0.35	0.12	0.23	0.13	AMEX60DD103000567
MSTRG.3948	626.94	537.45	573.98	409.11	479.58	515.04	455.52	534.36	560.76	376.6	449.55	497.21	TMED2.L [nr]|TMED2 [hs]|AMEX60DD201000572|TMED2|AMEX60DD301000572|AMEX60DD102000572
MSTRG.3950	18.73	18.43	14.1	21.71	20.76	35.81	29.26	29.47	34.4	13.97	18.21	10.26	RILPL1|AMEX60DD201000573|AMEX60DD301000573
MSTRG.3951	0	0	5.12	0	0	0.16	0	1.91	0	9.62	0	7.22	LOC116219103 [nr]|AMEX60DD301000574
MSTRG.3952	5.92	9.26	7.05	7.81	9.28	10.23	7.73	10.84	8.47	10.72	9.02	9.27	SNRNP35|AMEX60DD201000575|AMEX60DD102000575
MSTRG.3954	0	0	0	0	0	0	7.66	0	0	0	0	0	AMEX60DD201000577
MSTRG.3953	7.17	5.8	10.02	9.75	18.75	18.9	7.4	13.81	10.41	10.23	11.5	12.45	RILPL2|AMEX60DD201000576
MSTRG.3955	25.45	18.82	20.26	24.62	15.05	20.62	37.59	36.34	41.81	41.61	34.22	29.66	KMT5A|AMEX60DD201000579|AMEX60DD301000579|AMEX60DD102000579|KMT5A [nr]
AMEX60DD000584	0	0	0	0	0	0	0	0	0	0	0	0	AMEX60DD301000584
MSTRG.3956	20.26	16.79	14.17	21.23	19.98	19.98	19.42	20.68	13.05	21.81	24.18	22.71	CDK2AP1|AMEX60DD201000585|AMEX60DD102000585
AMEX60DD000590	0	0.24	0	0	0	0	0.13	0	0.35	0	0	0.2	AMEX60DD201000590
MSTRG.3958	0	0	0	0	0	0	0	0	0	0	0	0	AMEX60DD201000589
MSTRG.3959	16.04	13.96	11.68	15.28	11.29	15.62	21.73	19.41	17.46	21.32	26.04	26.08	C11H12ORF65 [nr]|C12ORF65 [hs]|AMEX60DD301000586|AMEX60DD103000586|C13H12ORF65 [nr]|AMEX60DD201000586
MSTRG.3960	2.33	2.04	2.35	2.07	1.1	1.72	3.96	5.88	6	5.64	3.55	2.32	AMEX60DD301000587|MPHOSPH9|AMEX60DD201000587
MSTRG.3957	12.64	12.24	11.62	15.91	9.08	22.13	25.17	22.74	22.75	22.43	16.12	17.54	SBNO1|AMEX60DD301000582|AMEX60DD301000583|SBNO1 [nr]|FLJ10833 [hs]
MSTRG.3966	7.53	7.29	7.26	6.43	6.94	6.84	10.97	11.55	11.82	11.83	11.67	10.46	ARL6IP4|AMEX60DD201000592|AMEX60DD102000592|AMEX60DD301000592
MSTRG.3963	1.79	2.2	1.38	1.73	2.01	1.29	1.39	1.42	0.53	1.65	1.58	1.79	LOC102930336 [nr]|GIN1 [hs]|AMEX60DD201000594|LLAP_9426 [nr]
MSTRG.3964	142.24	155.15	106.26	120.67	88.23	87.39	91.22	140.6	115.54	161.71	165.84	143.78	CIRBP|AMEX60DD201000595
MSTRG.3967	2.69	3.92	2.97	2.35	2.6	2.15	1.12	0.78	2.12	0.74	2.48	2.52	OGFOD2|AMEX60DD301000593|AMEX60DD103000593|DR999_PMT02598 [nr]|OGFOD2 [hs]
MSTRG.3965	1.88	1.1	0.83	2.63	9.54	7.92	7.2	6.45	7.41	3.25	3.21	5.16	HISAT2 Generated Gene
MSTRG.3961	8.34	8.39	9.61	9.68	9.41	6.84	6.8	6.73	5.82	4.53	7.95	8.74	PITPNM2|AMEX60DD301000591|AMEX60DD201000591|PITPNM1 [hs]|PITPNM2 [hs]
MSTRG.3962	57.99	79.38	61.81	65.76	54.95	43.35	35.74	42.71	31.57	41.36	46.62	50.71	HISAT2 Generated Gene
MSTRG.3969	7.53	5.49	6.29	18.39	29.71	18.68	14.66	16.57	16.58	11.83	11.44	19.13	ABCB9|AMEX60DD201000596|AMEX60DD301000596
MSTRG.3968	68.92	73.5	105.71	141.28	166.48	63.54	50.27	60.56	56.45	52.15	49.1	63.55	VPS37B|AMEX60DD201000597
MSTRG.3970	16.85	15.92	15.62	21.3	27.9	17.18	16.58	9.99	14.46	16.91	31.68	36.61	HIP1R|AMEX60DD301000598|AMEX60DD201000598
AMEX60DD000602	0	0	0	0.21	0	0	0	0	0	0	0.11	0	HCAR1 [nr]|HCAR3 [hs]|AMEX60DD201000602
AMEX60DD000604	0	0	0	0	0	0.05	0	0	0	0	0.06	0	PITPNM2|AMEX60DD301000604
AMEX60DD000603	0.9	1.33	1.38	1.24	1.36	1.13	0.66	0.35	1.23	0.25	0.9	0.66	OGFOD2|AMEX60DD201000603
MSTRG.3971	3.14	2.35	1.94	2.7	0.97	3.02	3.1	2.76	3.18	4.17	4	2.65	CCDC62|AMEX60DD201000599|AMEX60DD301000599
MSTRG.3972	0	0	0	0	0	0	0	0	0	0	0	0	AMEX60DD301000600
MSTRG.3974	68.48	69.5	61.67	59.75	57.29	82.12	81.18	88.97	86.08	86.09	88.56	76	DENR|AMEX60DD201000601|AMEX60DD301000601|AMEX60DD102000601|EI555_000722 [nr]
MSTRG.3973	276.59	287.71	200.57	224.95	142.93	148.89	171.35	243.17	215.2	237.5	234.95	217.06	CIRBP [nr]|AMEX60DD201000605
MSTRG.3977	1.7	2.04	1.24	1.04	0.91	1.51	1.32	1.2	0.35	1.1	1.07	1.59	XELAEV_18000201MG [nr]|AMEX60DD201000609
MSTRG.3978	22.94	24.47	21.16	22.47	22.84	26.87	27.61	36.2	23.11	35.91	27.17	26.74	RSRC2|AMEX60DD201000610|AMEX60DD301000610
AMEX60DD000617	0	0	0	0	0	0	0	0	0	0	0	0	AMEX60DD301000617
AMEX60DD000616	0	0	0	0	0	0	0	0	0	0	0.11	0.13	PARPI_0014259 [nr]|AMEX60DD301000616
MSTRG.3982	11.38	8.47	7.19	6.64	7.4	12.38	16.51	13.1	11.29	17.71	15.11	15.62	VPS33A|AMEX60DD102000615|AMEX60DD201000615
MSTRG.3979	1.08	0.78	0.48	0.55	0	0	0.46	0.35	0	0.74	0.96	0.53	LOC115100635 [nr]|AMEX60DD201000611|AMEX60DD301000611|LOC115479569 [nr]
MSTRG.3981	0	0	0	0	0	0	0	0	0	0	0	0	AMEX60DD301000613
MSTRG.3980	25.54	20.79	20.81	24.13	20.89	27.3	27.94	33.43	29.11	33.76	26.66	24.23	ZCCHC8|AMEX60DD201000612
MSTRG.3975	4.75	4.78	3.11	3.39	2.47	3.23	5.02	3.97	7.58	7.97	6.88	4.7	KNTC1|AMEX60DD301000608
MSTRG.3976	4.66	3.61	1.59	2.49	2.08	2.05	4.16	5.03	3.88	2.45	2.42	2.12	RPS2|AMEX60DD301000607
MSTRG.3985	6.36	2.98	4.29	4.43	1.62	6.73	12.09	9.56	13.58	12.38	10.26	7.22	AMEX60DD201000622
AMEX60DD000619	1.34	0.71	1.18	1.31	1.43	1.94	1.32	3.05	4.23	3.37	1.13	0.79	AMEX60DD201000619|AMEX60DD301000619|B3GNT4
MSTRG.3983	11.47	9.65	10.16	12.24	9.28	11.58	14.86	12.96	12.7	13.48	16.29	15.89	DIABLO|AMEX60DD301000618|DIABLO.L [nr]|DIABLO [hs]|AMEX60DD103000618|AMEX60DD102000618|LOC111156472 [nr]
MSTRG.3984	1.17	1.49	1.66	1.04	0.84	0.48	0	1.49	1.06	1.84	2.03	0	LRRC43|AMEX60DD301000620|AMEX60DD103000620
MSTRG.3988	18.82	11.29	16.8	19.22	22.64	39.2	37.78	49.02	50.45	41.67	21.65	19.86	BCL7A|AMEX60DD301000624|AMEX60DD201000624
AMEX60DD000627	0	0	0	0	0	0	0	0	0	0	0.34	0	WDR66|AMEX60DD301000627|AMEX60DD103000627
MSTRG.3987	10.84	11.69	12.93	11.41	14.4	15.08	12.62	12.89	6.7	8.7	10.99	13.44	CLIP1|AMEX60DD201000614|AMEX60DD301000614|DR999_PMT02496 [nr]|CLIP1 [hs]|AMEX60DD102000614
AMEX60DD000629	0.9	1.41	0.97	0.48	0.52	0.86	0.86	0.85	0.35	1.78	0.28	0.6	AMEX60DD201000629
MSTRG.3991	44.54	52.87	49.36	47.09	54.95	60.58	75.04	51.35	53.62	55.82	64.09	64.81	PSMD9|AMEX60DD201000628|AMEX60DD301000628
MSTRG.3993	51.54	96.56	63.74	44.05	46	35.48	59.12	30.81	26.64	36.64	71.53	54.55	LOC115479662 [nr]|HPD [hs]|AMEX60DD201000630|AMEX60DD301000630
MSTRG.3989	0.45	0.47	0.62	0.9	0	0.22	0.59	0.92	0	1.04	0.73	0.79	WDR66|AMEX60DD301000625
MSTRG.3990	0.45	0.24	0.28	0.21	0.26	0.43	0.46	1.35	1.23	0.55	0.68	0.53	CYRIA|AMEX60DD201000626
MSTRG.3992	8.87	9.18	10.72	11.69	4.67	11.74	11.36	12.25	11.11	12.81	11.33	9.6	BN2614_LOCUS7 [nr]|SETD1B [hs]|AMEX60DD201000631
AMEX60DD000635	0	0	0	0	0	0	0	0	0	0	0	0	AMEX60DD201000635|AMEX60DD301000635
AMEX60DD000636	0	0	0	0	0	0	0	0	0	0	0	0	AMEX60DD301000636
MSTRG.3999	18.55	20.63	23.92	33.06	53.85	22.24	17.97	13.32	11.99	9.19	15.45	18.27	ASZ78_002063 [nr]|RHOF [hs]|AMEX60DD201000638|RHOF
MSTRG.4000	0	0	0.14	0	0	0	0	0	0	0	0	0	AMEX60DD103000639
MSTRG.4001	25.9	20.71	20.81	23.86	36.01	53.63	41.09	41.65	37.22	39.4	34.84	35.55	TMEM120B|AMEX60DD103000640|AMEX60DD102000640
AMEX60DD000641	0	0.39	0	0.35	0	0	0.33	0	0	0.25	0.23	0	MORN3.S [nr]|MORN3 [hs]|AMEX60DD103000641|AMEX60DD301000641
MSTRG.3998	6.63	6.59	6.08	6.02	5.32	10.5	8.12	6.8	8.64	5.58	5.81	7.22	ORAI1|AMEX60DD201000642
MSTRG.3994	0.72	0.86	0.83	1.11	0.91	1.29	1.85	1.7	2.47	1.78	1.86	2.12	SETD1B [nr]|AMEX60DD301000632|LOC104564044 [nr]|AMEX60DD201000632
MSTRG.3995	0	0	0	0	0	0	0.13	0.21	0	0.06	0	0.13	D4764_17G0006420 [nr]|AMEX60DD301000633
MSTRG.3997	12.82	15.92	14.59	18.05	15.44	0.48	16.38	17.35	17.99	18.75	17.25	11.58	AMEX60DD301000634|LOC115088534 [nr]|HARBI1 [hs]|AMEX60DD201000634
MSTRG.3996	0	0	0	0	0	0	0	0	0	0	0	0	LOC115097565 [nr]|AMEX60DD301000633
MSTRG.4002	20.88	24	26.89	23.93	22.06	23.05	21.4	20.61	18.17	23.59	23.17	22.11	RNF34|AMEX60DD301000646|AMEX60DD201000646
MSTRG.4003	6.27	6.75	5.32	5.95	6.29	4.95	6.08	5.74	4.94	10.05	9.3	9.07	ANAPC5 [nr]|AMEX60DD301000647|ANAPC5|AMEX60DD102000647|ANAPC5.L [nr]
MSTRG.4004	0.18	0	0.07	0.21	0.13	0.16	0.26	0.35	0.18	0	0.11	0	AMEX60DD201000648
MSTRG.4014	8.25	10.67	12.93	12.03	9.21	12.71	9.78	10.77	6.7	8.95	8.85	10.13	P2RX7|AMEX60DD102000653|AMEX60DD201000653
AMEX60DD000657	0	0	0	0	0	0	0	0	0	0	0	0	AMEX60DD301000657
MSTRG.4005	11.92	12.08	11.2	11.89	10.77	19.55	20.28	22.17	17.64	21.51	15.11	13.7	KDM2B|AMEX60DD201000643|AMEX60DD301000643|KDM2B [nr]|KDM2A [hs]|AMEX60DD102000643|KDM2B.S [nr]|KDM2B [hs]|AMEX60DD101000643|AMEX60DD103000643
MSTRG.4006	0	0	0	0	0	0	0	0	0	0	0	0	AMEX60DD301000644
MSTRG.4007	0	0	0	0	0	0	0	0	0	0	0	0	AMEX60DD301000645
MSTRG.4008	5.29	5.18	6.29	6.71	3.31	3.39	3.83	4.32	5.12	5.64	4.74	4.77	CAMKK2|AMEX60DD301000650|CAMKK2 [nr]|AMEX60DD201000650
MSTRG.4010	0	0	0	0	0	0	0	0	0	0	0	0	AMEX60DD301000651
MSTRG.4009	19.18	27.37	19.77	18.26	18.43	14.81	14.4	9.92	7.58	4.9	6.99	9	P2RX4|AMEX60DD102000652|AMEX60DD301000652|LOC106900159 [nr]|P2RX4 [hs]|AMEX60DD103000652
MSTRG.4013	1.88	2.43	1.73	2.35	1.1	1.18	1.92	2.05	1.41	2.14	1.75	1.52	IFT81.S [nr]|IFT81 [hs]|AMEX60DD301000655|IFT81|AMEX60DD201000655
MSTRG.4017	30.47	25.57	26.89	34.37	30.36	32.25	33.03	32.44	25.93	31.25	28.58	26.94	LOC104926370 [nr]|UBE2G1 [hs]|AMEX60DD201000661
MSTRG.4016	0	0	0	0	0	0	0	0	0	0	0	0	LOC104947849 [nr]|ANAPC7 [hs]|AMEX60DD301000660
MSTRG.4015	5.02	6.43	6.57	7.12	4.09	7.86	8.39	7.93	6.35	7.84	6.14	6.09	PARPI_0014279 [nr]|ANAPC7 [hs]|AMEX60DD201000659|ANAPC7
MSTRG.4018	153.26	221.98	133.71	158.08	166.54	171.93	150.47	156.75	132.47	104.17	85.74	94.66	ATP2A2 [hs]|AMEX60DD201000658|ATP2A2 [nr]|AMEX60DD301000658
AMEX60DD000663	0.09	0.08	0.07	0	0	0.11	0	0.07	0	0.12	0	0	AMEX60DD201000663
MSTRG.4019	85.06	99.46	102.46	115.28	132.03	105.92	89.37	96.26	58.21	70.65	82.3	101.61	ARPC3|AMEX60DD201000662|CELAPHUS_00000333 [nr]|ARPC3 [hs]|AMEX60DD102000662
MSTRG.4020	27.07	27.61	23.85	32.36	24.59	31.12	29.33	32.23	25.22	36.15	35.68	30.32	GPN3.L [nr]|GPN3 [hs]|AMEX60DD201000665|GPN3|LOC114586124 [nr]
MSTRG.4021	40.78	34.04	36.16	45.92	46.97	53.85	50.53	52.42	35.46	43.26	46.67	49.78	VPS29|AMEX60DD301000667|AMEX60DD103000667
AMEX60DD000671	0.09	0.08	0	0	0.06	0.05	0.07	0.07	0	0.06	0	0	AMEX60DD301000671
MSTRG.4022	34.15	27.77	38.03	44.95	43.86	37.85	44.52	42.15	31.75	25.55	24.46	31.44	CELAPHUS_00000330 [nr]|PPTC7 [hs]|AMEX60DD301000669|PARPI_0014250 [nr]|AMEX60DD201000669
MSTRG.4023	0.99	1.18	1.94	0.9	1.36	1.29	2.25	2.12	1.41	2.7	2.48	1.32	TCTN1|AMEX60DD103000670|AMEX60DD301000670|AMEX60DD201000670
MSTRG.4024	35.85	68.71	109.17	96.33	197.29	96.12	64.73	56.31	16.76	19.98	28.64	28.4	HVCN1.S [nr]|HVCN1 [hs]|AMEX60DD301000672|AMEX60DD103000672|AMEX60DD201000672
MSTRG.4025	68.83	65.18	63.05	63.76	74.16	75.82	84.82	89.89	88.73	112.13	96.34	71.16	LOC114118855 [nr]|PPP1CC [hs]|AMEX60DD103000673|PPP1CC.L [nr]|AMEX60DD102000673|PPP1CC|AMEX60DD301000673|LOC101868697 [nr]
MSTRG.4026	0	0.63	0.55	0.97	0.97	0.81	0.59	0	0	0	0.51	0	CCDC63|AMEX60DD301000675|AMEX60DD103000675
MSTRG.4028	2.42	4.31	3.18	0.97	1.17	2.26	3.83	5.6	4.23	3.98	2.54	2.12	PHETA2 [nr]|PHETA1 [hs]|AMEX60DD301000680
MSTRG.4027	615.02	789.78	426.37	408.07	173.03	129.5	105.16	20.33	7.58	11.34	194.87	308.88	MYL2|AMEX60DD201000676
MSTRG.4030	0	0	0	0.14	0	0	0	0	0	0	0	0	HISAT2 Generated Gene
MSTRG.4029	9.41	9.02	9.96	14.87	31.86	15.88	11.16	13.53	10.76	13.91	11.1	11.78	HISAT2 Generated Gene
AMEX60DD000679	0	0	0	0	0	0	0	0	0	0	0	0	LOC102352108 [nr]|AMEX60DD201000679
AMEX60DD000678	0.36	1.65	0.48	0.69	0.71	0.7	0.59	0.99	0.88	1.72	1.01	0.99	CUX2|AMEX60DD201000678
MSTRG.4033	0	0	0.62	0	0.52	0	1.06	0.92	1.23	0.92	0.79	0.93	ATXN2|AMEX60DD301000683|AMEX60DD201000683
MSTRG.4035	16.94	16.71	14.93	15.01	13.43	25.15	20.28	20.19	17.64	16.79	15.73	17.61	BRAP|AMEX60DD301000684
MSTRG.4032	0	0	0	0	0	0	0	0	0	0	0	0	AMEX60DD301000682
MSTRG.4031	4.66	4.71	5.25	4.91	4.02	5.55	3.96	4.75	4.06	5.21	4.23	3.91	ATXN2|AMEX60DD301000681
AMEX60DD000690	1.34	0.55	1.31	1.11	1.04	1.62	1.92	2.9	2.65	2.08	2.37	2.18	AMEX60DD201000690
MSTRG.4042	0.09	0.08	0.21	0.55	1.56	0.16	0.07	0.35	0	0.06	0.06	0.07	AMEX60DD301000697
MSTRG.4036	64.53	56.16	70.45	85.4	93.55	71.99	54.96	53.27	50.63	58.58	71.53	78.31	ALDH2|AMEX60DD201000689
MSTRG.4040	1.43	4.86	3.46	2.49	7.14	6.03	4.89	5.31	2.12	1.23	0.39	0.46	TMEM116|AMEX60DD201000694|MDA_GLEAN10011711 [nr]|AMEX60DD201000695
MSTRG.4041	10.13	9.41	10.44	13.35	13.69	18.04	14.73	16.36	11.99	8.7	7.95	12.45	ERP29|AMEX60DD301000696
MSTRG.4043	13.53	12.86	15.69	9.47	12.85	21.97	17.24	23.09	23.28	19.49	12.57	10.79	DUI87_17345 [nr]|MAPKAPK5 [hs]|AMEX60DD201000691|MAPKAPK5|AMEX60DD301000691|CELAPHUS_00000251 [nr]
MSTRG.4044	0	0	0	0	0	0	0	0	0	0	0	0	AMEX60DD301000692
MSTRG.4037	8.6	7.53	9.13	8.3	7.33	7.11	6.34	5.74	5.64	6.07	8.4	8.8	ACAD10|AMEX60DD201000686|AMEX60DD102000686
MSTRG.4038	0.18	0.31	0.14	0.48	0.52	0.32	0.26	0.92	0.35	0.43	0.45	0.33	UBE2I|AMEX60DD201000687
MSTRG.4039	0	0.08	0.14	0.14	0.26	0.27	0.26	0.14	0.35	0.12	0.06	0.33	AMEX60DD201000688
MSTRG.4046	0	0	0	0	0	0	0.86	0	0	0.25	0.45	0	HECTD4 [nr]|AMEX60DD301000705|AB205_0167670 [nr]|KIAA0614 [hs]
MSTRG.4045	6.63	8.47	6.64	8.99	7.53	8.08	10.3	7.58	7.23	7.72	9.02	8.94	HECTD4 [nr]|KIAA0614 [hs]|AMEX60DD201000704|AMEX60DD301000704
MSTRG.4047	0	0	0	0	0.39	0	0.92	0.92	0	0	0.62	0.53	CIB84_012431 [nr]|HECTD4 [hs]|AMEX60DD301000706|HECTD4
MSTRG.4049	0.09	0.16	0.28	0.07	0.19	0.05	0	0.07	0	0.06	0	0.07	AMEX60DD201000699
MSTRG.4051	0.09	0	0.07	0.07	0.06	0.05	0	0.07	0	0	0.06	0	AMEX60DD201000701
MSTRG.4050	19.36	14.51	17.01	21.51	16.74	32.2	30.32	27.34	28.22	37.56	31.45	27.41	NAA25|AMEX60DD201000700|AMEX60DD102000700
MSTRG.4053	13.09	15.45	10.23	12.79	15.7	11.95	13.28	10.77	8.29	9.25	11.67	11.06	TRAFD1|AMEX60DD301000703|AMEX60DD103000703|AMEX60DD102000703
MSTRG.4048	0	0	0.07	0	0	0.05	0	0.07	0	0	0	0	AMEX60DD301000698
MSTRG.4052	0.09	0	0	0	0.06	0.05	0	0.07	0.18	0.12	0.06	0.07	AMEX60DD201000702
MSTRG.4056	0.63	0.63	0.48	1.11	1.04	1.45	1.98	2.27	0.88	2.27	1.58	1.85	LOC113432265 [nr]|PSMB6 [hs]|AMEX60DD301000712
MSTRG.4057	22.23	15.77	18.6	24.07	17.26	36.56	46.04	41.86	42.16	37.56	30.78	27.94	LOC115479556 [nr]|AMEX60DD201000709|PTPN11|AMEX60DD301000709|PTPN11 [hs]
MSTRG.4059	0	0	0	0	0	0	0	0	0	0	0	0	PTPN11 [nr]|AMEX60DD201000722|PTPN11|LOC104312380 [nr]|AMEX60DD301000722
AMEX60DD000724	0	0.08	0.14	0.07	0.13	0	0.07	0	0	0.06	0	0	LOC102733047 [nr]|USP30 [hs]|AMEX60DD301000724
MSTRG.4060	0.18	0.08	0.07	0.07	0	0	0.07	0	0	0.06	0	0	LOC102733047 [nr]|USP30 [hs]|AMEX60DD301000725
MSTRG.4061	1.79	0.78	0.83	1.18	0.58	2.15	3.04	5.67	2.65	2.57	1.13	1.13	AMEX60DD201000726
MSTRG.4055	1.43	2.2	1.87	1.38	0.84	1.29	1.65	3.19	2.12	2.82	2.2	1.52	RPH3A|AMEX60DD301000711|AMEX60DD201000711
MSTRG.4063	67.31	40.63	49.57	50	28.42	111.68	191.63	256.98	207.44	131.5	62.4	50.91	AMEX60DD201000727
AMEX60DD000728	0	0	0	0	0	0	0	0.07	0.35	0.25	0.11	0.2	SART3 [nr]|AMEX60DD201000728
MSTRG.4064	4.03	4.39	5.53	16.18	29.65	16.15	13.08	9.56	11.11	9.99	9.98	9.27	FICD|AMEX60DD201000729|FICD [nr]
MSTRG.4062	9.23	8.16	8.09	15.08	11.29	18.85	9.58	15.44	9.88	11.7	9.13	8.8	CMKLR1|AMEX60DD201000718|AMEX60DD301000718
MSTRG.4054	580.16	838.26	680.1	668.22	622.63	463.73	403.66	373.22	314.51	422.19	508.07	481.06	RPL6|AMEX60DD201000708|AMEX60DD103000708|PARPI_0024758 [nr]|RPL6 [hs]|AMEX60DD101000708
MSTRG.4065	0	0	0	0	0.39	0.43	0.46	0.85	0	1.16	0.96	0	SART3 [nr]|AMEX60DD301000731
MSTRG.4068	38.9	21.1	34.43	31.74	19.72	78.19	127.95	175.17	104.78	102.82	50.68	36.21	TMEM119|AMEX60DD201000732|AMEX60DD301000732|AMEX60DD301000734
MSTRG.4069	0	0	0	0	0	0	0	0	0	0	0	0	TMEM119|AMEX60DD301000733
AMEX60DD000716	0	0	0	0	0.45	0	0	0	0	0	1.01	1.06	WSCD2|AMEX60DD201000716|AMEX60DD301000716
AMEX60DD000717	0	0	0	0	0	0	0	0	0	0	0	0	AMEX60DD201000717|AMEX60DD301000717
MSTRG.4067	72.33	58.51	62.36	41.08	39.96	84.27	145.98	128.92	150.46	116.61	70.12	57.59	SART3|AMEX60DD301000730
MSTRG.4066	71.25	62.75	54.76	64.52	59.1	50.62	50.47	63.82	63.5	72.12	72.77	76.59	ISCU|AMEX60DD102000735
MSTRG.4070	17.12	24.79	35.12	39.07	69.1	23.96	16.18	14.1	7.76	9.93	18.32	16.81	D9C73_028124 [nr]|SELPLG [hs]|AMEX60DD201000736|AMEX60DD301000736
AMEX60DD000742	0	0	0	0	0	0	0	0	0	0	0	0	LOC104149398 [nr]|SSH1 [hs]|AMEX60DD201000742|SSH1
AMEX60DD000743	2.78	2.9	2.77	4.15	2.4	4.04	4.03	4.89	3	4.6	3.16	2.58	LOC104149398 [nr]|SSH1 [hs]|AMEX60DD301000743
MSTRG.4071	0.27	0.16	0.48	0.41	0.45	1.13	0.99	0.42	0.53	0.55	0.39	1.13	LOC103207168 [nr]|CYB5A [hs]|AMEX60DD201000747
MSTRG.4078	0.72	0.47	0.35	0.55	0.19	0.59	0.33	0.71	0	0.49	0.17	1.13	AMEX60DD301000750
AMEX60DD000749	0	0	0	0	0	0	0	0	0	0	0	0	LOC104314052 [nr]|SVOP [hs]|AMEX60DD201000749
MSTRG.4072	10.13	8.94	10.02	13.14	11.48	17.72	13.48	15.23	11.99	14.64	8.4	6.75	AMEX60DD201000738
MSTRG.4073	7.35	4.71	6.15	8.51	7.46	15.24	14.86	10.55	16.05	9.68	9.53	7.88	CORO1C [nr]|AMEX60DD301000739|CORO1C|AMEX60DD201000739
MSTRG.4075	0	0	0	0	0	0	0	0	0	0.12	0	0	AMEX60DD301000741
MSTRG.4074	0	0	0	0	0	0.27	0	0	0	0	0	0.33	AMEX60DD103000740
AMEX60DD000748	0.72	0.78	0.48	0.48	0.58	0.27	0.4	0.35	0	0	0.73	0.66	SVOP|AMEX60DD201000748
MSTRG.4076	1.08	1.02	1.38	0.97	0.84	0.81	0.73	0.78	1.06	1.1	1.69	1.65	DAO.L [nr]|DAO [hs]|AMEX60DD201000745|DAO|AMEX60DD301000745|AMEX60DD103000745
MSTRG.4077	0	0	0	0	0	0.11	0	0.07	0	0	0	0	AMEX60DD201000746
MSTRG.4082	10.22	10.59	10.3	9.47	6.1	5.82	5.94	5.1	3.35	4.6	7.27	5.76	ALKBH2|AMEX60DD301000753|AMEX60DD102000753|AMEX60DD201000753
MSTRG.4083	7.98	4.94	8.99	6.22	7.92	14	16.65	11.05	10.58	12.38	11.27	9.66	UNG|AMEX60DD301000754|UNG [nr]
AMEX60DD000744	0	0	0	0	0	0	0	0	0	0	0	0	SSH1|AMEX60DD201000744
MSTRG.4085	3.5	7.22	5.88	4.56	1.95	1.51	1.45	1.35	1.41	1.72	2.71	3.18	LOC111606693 [nr]|AMEX60DD301000761
AMEX60DD000759	0	0	0	0	0	0	0	0	0	0	0	0	FOXN4|AMEX60DD301000759
AMEX60DD000758	0	0	0	0	0	0	0	0	0	0.18	0	0	FOXN4|AMEX60DD301000758|AMEX60DD101000758
AMEX60DD000760	0	0	0	0	0	0	0	0	0	0	0	0	AMEX60DD301000760
MSTRG.4079	3.5	3.84	3.18	3.53	3.31	2.96	2.64	3.75	3.88	2.94	3.55	5.16	USP30|AMEX60DD301000751
MSTRG.4081	0.09	0.08	0	0	0	0	0	0	0	0	0.06	0.07	AMEX60DD301000752
MSTRG.4080	6.01	5.88	4.42	4.98	2.27	3.12	2.64	2.69	2.12	2.21	2.76	2.52	HISAT2 Generated Gene
MSTRG.4084	0	0	0	0	0	0.32	0.86	0	0	0	0.28	0	ACACB|AMEX60DD301000755|ACACB [nr]|ACACA [hs]
MSTRG.4086	0	1.25	0.83	1.04	0	1.18	0.99	0.28	0	1.29	1.24	0.86	ACACB|AMEX60DD201000757|LOC115100985 [nr]|ACACA [hs]|AMEX60DD301000757
AMEX60DD000756	0	0	0	0	0	0	0	0	0	0.86	0	0	ACACB|AMEX60DD301000756
AMEX60DD000779	0	0	0	0	0	0	0	0	0	0	0	0	LOC108790302 [nr]|ALDH3B1 [hs]|AMEX60DD301000779
MSTRG.4105	3.14	3.45	3.32	4.29	2.21	2.42	2.18	1.49	1.41	1.59	2.76	1.79	AMEX60DD301000782
MSTRG.4106	0.09	0.16	0.21	0.07	0.19	0.16	0.26	0.28	0.35	0.12	0.17	0.33	AMEX60DD301000783
AMEX60DD000784	0.09	0.16	0.14	0.07	0.13	0.11	0.13	0.14	0	0.06	0.23	0.33	AMEX60DD201000784
MSTRG.4096	0.18	0.24	0.21	0.28	0.13	0.11	0.07	0	0	0.18	0.11	0.13	AMEX60DD301000785
MSTRG.4103	0.72	0.71	0.76	0.76	0.19	0.11	0.13	0.14	0.18	0.18	0.68	0.53	AMEX60DD301000786
MSTRG.4104	1.7	1.02	1.24	0	1.04	1.45	1.98	2.2	3	2.21	1.8	2.85	MVK|AMEX60DD102000777
AMEX60DD000780	0	0	0	0	0	0	0	0	0	0	0	0	UBE3B|AMEX60DD201000780
MSTRG.4089	0.36	0.63	0.69	0.41	0	0.48	0.46	0.28	0	0.37	0.39	0.86	AMEX60DD301000762|MYO1H
MSTRG.4090	35.94	31.53	34.08	35.68	45.48	51.26	45.51	44.48	37.4	43.14	41.49	40.91	KCTD10|AMEX60DD201000763|AMEX60DD103000763|ROHU_017512 [nr]|KCTD10 [hs]|AMEX60DD301000763|AMEX60DD102000763
MSTRG.4091	0	0	0	0	0	0	0.66	0	0	0	0	0	UBE3B|AMEX60DD201000764|AMEX60DD301000764
MSTRG.4094	0	0	0	0	0	0	0	0	0	0.06	0	0	AMEX60DD301000767
MSTRG.4092	0	0	0	0	0	0.05	0.13	0	0.18	0.06	0.06	0	AMEX60DD201000765
MSTRG.4093	0	0	0	0	0	0	0	0	0	0	0	0	AMEX60DD201000766
MSTRG.4095	0	0	0	0	0	0	0	0	0	0	0	0	AMEX60DD201000768
MSTRG.4087	6.09	4.71	7.61	5.81	4.35	6.57	5.28	8.29	7.41	10.97	9.7	12.58	UBE3B|AMEX60DD301000769|CIB84_000898 [nr]|UBE3B [hs]
MSTRG.4088	0	0.08	0	0	0	0	0	0	0	0	0	0	AMEX60DD201000770
MSTRG.4107	5.56	5.73	7.26	10.1	11.16	4.85	4.36	7.01	4.76	6.43	4	4.83	AMEX60DD301000795|FAM222A|AMEX60DD201000795
MSTRG.4097	0	0	0	0	0	0	0	0	0	0.06	0	0.07	LOC115100958 [nr]|ALDH3B1 [hs]|AMEX60DD301000771|LOC108790302 [nr]|ALDH3A1 [hs]|AMEX60DD201000771
MSTRG.4098	0	0	0	0	0	0	0	0	0	0	0	0	AMEX60DD301000772
MSTRG.4099	0	0	0	0	0	0	0	0	0	0	0	0	AMEX60DD301000773
MSTRG.4101	0	0	0	0	0	0	0	0	0	0	0	0	AMEX60DD201000775
MSTRG.4100	0.45	0.24	0.55	0.21	0.26	0.59	0.46	0.78	0.53	0.43	0.17	0.4	AMEX60DD201000774
MSTRG.4102	7.44	6.75	6.29	5.88	6.16	6.57	9.12	7.86	9	10.91	9.92	7.88	MMAB|AMEX60DD301000776
MSTRG.4111	0	0	0	0	0	0	0	0	0	0	0	0	AMEX60DD301000801
MSTRG.4112	2.15	2.35	2.97	3.73	2.21	2.05	2.05	1.91	1.41	2.33	2.48	3.71	TRPV4|AMEX60DD301000802|TRPV4 [nr]|AMEX60DD201000802
MSTRG.4110	11.92	8.55	9.13	15.21	14.79	13.95	15.72	12.68	12.17	15.87	24.35	31.44	GLTP [nr]|AMEX60DD301000804|GLTP|AMEX60DD201000804
MSTRG.4115	14.7	28.55	27.72	35.61	11.55	6.52	6.61	5.31	4.76	6.62	8.4	9.66	LOC108634846 [nr]|AMEX60DD201000805
MSTRG.4108	449.03	338.61	381.71	463.25	516.04	587.41	519.26	552.07	460.39	414.1	458.91	526.41	YBX1 [nr]|AMEX60DD201000803
MSTRG.4109	0	0	0	0	0	0	0	0	0	0	0	0	AMEX60DD201000803
MSTRG.4116	72.6	139.93	133.3	141.76	48.79	27.95	27.74	21.18	21.52	28.74	31.62	31.51	LOC100337476 [nr]|AMEX60DD301000808
MSTRG.4117	8.42	13.18	13	13.97	5.51	4.25	4.43	3.82	3.7	4.66	4.9	5.49	LOC108176166 [nr]|AMEX60DD301000809
MSTRG.4119	3.05	4.24	3.87	5.88	2.08	1.08	1.19	1.06	0.88	1.47	1.75	1.52	XELAEV_18029838MG [nr]|AMEX60DD201000811
AMEX60DD000813	2.87	2.12	1.52	1.52	0.97	1.62	2.11	2.48	1.23	1.9	1.86	1.52	LOC114552212 [nr]|AMEX60DD201000813
AMEX60DD000814	0	0	0	0	0	0.05	0	0	0	0	0	0	LOC115400030 [nr]|AMEX60DD201000814
MSTRG.4113	208.74	376.18	349.35	376.95	135.08	79.21	73.19	56.31	54.51	79.35	88.95	84.6	AMEX60DD201000806
MSTRG.4114	0	0	0	0	0.06	0	0	0	0	0	0	0	CHK1 [nr]|AMEX60DD201000807
MSTRG.4118	29.49	59.3	61.26	63.41	22.19	15.02	17.5	12.54	15.35	16.54	18.32	19.86	LOC257642 [nr]|AMEX60DD201000810
MSTRG.4120	5.11	4.63	4.77	4.84	2.92	7.48	6.14	7.01	4.76	6.74	6.14	4.7	TCHP|AMEX60DD201000812
AMEX60DD000816	0	0.08	0	0	0.06	0.05	0.07	0	0.18	0.06	0	0.07	AMEX60DD301000816
MSTRG.4121	11.11	14.43	11.2	10.3	7.4	7.11	7.13	8.71	7.41	9.44	11.67	10.79	AMEX60DD301000818
MSTRG.4123	3.5	5.1	2.7	2.7	1.62	1.99	2.38	3.12	3.35	4.11	2.65	2.18	DR999_PMT02416 [nr]|AMEX60DD201000819
MSTRG.4126	0.72	0.39	0.83	1.31	0.58	0.05	0.13	0.14	0	0.18	0.34	0.13	XELAEV_18029838MG [nr]|AMEX60DD201000825
MSTRG.4125	11.74	19.84	19.29	21.3	7.4	4.9	6.41	4.18	6.17	5.94	6.6	7.88	LOC116043362 [nr]|LC27 [hs]|AMEX60DD201000824
MSTRG.4127	97.51	161.89	148.3	165	52.81	28.05	26.36	18.77	18.7	34.19	40.87	37.8	CDH1D [nr]|AMEX60DD201000826
AMEX60DD000829	0.54	0.55	1.52	1.18	1.1	0.59	1.12	1.77	1.76	0.67	0.51	0.53	AMEX60DD201000829
MSTRG.4124	0.99	0.86	2.21	1.45	2.53	1.56	1.85	2.12	0	2.21	2.82	2.78	ANKRD13A|AMEX60DD201000817
AMEX60DD000835	0	0.08	0	0	0	0	0	0	0	0.06	0	0.07	AMEX60DD201000835
AMEX60DD000832	0	0	0.14	0	0	0	0	0	0	0	0	0	CRYBB3|AMEX60DD201000832
MSTRG.4128	0.45	0	0.21	0.41	0.26	0	0.46	0.28	0	0.18	0.34	0.53	KIAA1671|AMEX60DD201000831|AMEX60DD301000831
AMEX60DD000840	0	0	0	0	0	0	0	0	0	0	0	0	LOC109067814 [nr]|GRK3 [hs]|AMEX60DD201000840
MSTRG.4129	6.45	10.2	1.66	1.66	2.21	2.1	1.45	0.99	0.53	0	0	0	MYO18B|AMEX60DD201000842|AMEX60DD301000842
AMEX60DD000838	0	0	0	0	0	0	0	0	0	0	0.17	0	GRK3 [hs]|AMEX60DD301000838|AMEX60DD201000838|ADRBK2_3 [nr]
AMEX60DD000839	0	0	0	0	0	0	0	0	0	0	0	0	LOC110512753 [nr]|GRK3 [hs]|AMEX60DD201000839
AMEX60DD000841	0	0.39	0.9	0	0.32	0.22	0	0	0	0	0.39	0	GRK3|AMEX60DD201000841
MSTRG.4122	5.65	8.86	9.06	10.3	6.94	7.27	4.95	6.8	4.94	5.02	6.71	5.96	GIT2|AMEX60DD301000815
AMEX60DD000827	0	0	0	0	0	0	0	0	0	0	0	0	AMEX60DD301000827
AMEX60DD000828	0	0	0.28	0	0	0	0	0	0	0	0	0	SGSM1|AMEX60DD103000828|LOC115100809 [nr]|SGSM1 [hs]|AMEX60DD301000828
AMEX60DD000847	0	0	0.21	0	0	0	0	0	0	0	0	0	LOC115073103 [nr]|AMEX60DD201000847
MSTRG.4130	7.98	9.41	9.13	5.95	4.54	7	10.24	7.79	7.06	6.25	3.95	3.97	ASPHD2|AMEX60DD201000846
MSTRG.4131	11.29	17.81	10.23	9.82	5.84	4.58	3.1	2.05	0.88	0.37	2.76	3.38	MYO18B|AMEX60DD301000843|AMEX60DD201000843|LOC108715734 [nr]|MYO18B [hs]|AMEX60DD103000843
AMEX60DD000845	0.36	0.24	0.35	0.41	0	0.16	0	0	0	0	0	0.26	SEZ6L|AMEX60DD201000845
AMEX60DD000859	0	0	0	0	0	0	0	0	0	0	0	0	CRYBB1 [hs]|AMEX60DD201000859
AMEX60DD000863	0	0	0	0	0	0	0	0	0	0	0	0	AMEX60DD301000863
MSTRG.4136	1.08	2.2	2.42	2.63	1.17	2.91	1.92	1.98	1.06	1.23	1.3	2.12	TPST2|AMEX60DD301000862|AMEX60DD201000862
AMEX60DD000864	0	0.08	0.14	0	0	0	0.2	0.21	0	0.12	0	0.13	TCHP|AMEX60DD103000864
MSTRG.4133	5.29	6.27	5.74	7.54	3.83	5.82	4.95	6.8	6.35	7.6	6.65	6.49	HPS4|AMEX60DD201000848|HPS4 [nr]|BK1048E9 [hs]|AMEX60DD301000848|AMEX60DD103000848
MSTRG.4134	0.09	0.08	0.14	0.14	0.06	0	0	0	0	0	0	0.07	AMEX60DD201000849
MSTRG.4135	8.42	7.37	6.5	5.32	3.63	4.52	6.94	6.73	7.58	8.88	12.12	10.79	SRRD|AMEX60DD301000850|AMEX60DD102000850
MSTRG.4137	6.18	8.47	8.37	8.09	4.35	6.25	6.54	6.66	4.06	7.05	6.82	7.88	LOC115480570 [nr]|RDH14 [hs]|AMEX60DD102000861|AMEX60DD201000861|AB205_0054650 [nr]|AMEX60DD301000861
MSTRG.4132	15.51	17.33	13.97	11.41	9.73	13.62	13.15	10.7	8.11	6.99	8.85	11.12	TPST2|AMEX60DD201000857|D9C73_027807 [nr]|TPST2 [hs]|AMEX60DD301000857
AMEX60DD000870	0	0.08	0.07	0.07	0.06	0.05	0.07	0.07	0	0.06	0.06	0.07	AMEX60DD201000870
AMEX60DD000867	3.41	2.75	2.35	2.49	2.14	2.1	3.24	6.3	4.59	4.04	3.16	4.5	AMEX60DD201000867
AMEX60DD000871	0.18	0.16	0.21	0.35	0.32	0.38	0.2	0.28	0.35	0.12	0.17	0.13	AMEX60DD201000871
AMEX60DD000881	0.18	0	0.14	0	0.13	0.16	0.2	0.14	0.18	0.12	0.28	0.4	LOC112106605 [nr]|CHUK [hs]|AMEX60DD201000881
MSTRG.4144	4.84	4.63	5.95	4.91	4.48	6.62	11.3	12.32	16.76	13.97	11.27	10.66	AMEX60DD201000883
MSTRG.4139	0	0	0	0	0	0	0	0	0	0	0	0	AMEX60DD301000852
MSTRG.4140	0	0	0	0	0	0	0	0	0	0	0	0	AMEX60DD301000853
MSTRG.4141	0	0	0	0	0	0	0	0	0	0	0	0	AMEX60DD301000854
MSTRG.4142	0	0	0	0	0	0	0	0	0	0	0	0	AMEX60DD301000855
MSTRG.4143	0	0	0	0	0	0	0	0	0	0	0	0	AMEX60DD301000856
MSTRG.4138	74.3	82.36	86.01	71.71	93.1	69.73	67.18	71.05	61.74	56.74	72.89	83.14	LOC115479550 [nr]|CLUH [hs]|AMEX60DD201000851
AMEX60DD000890	0	0	0	0	0	0	0	0.14	0.35	0	0	0	AMEX60DD201000890
MSTRG.4147	7.8	6.75	8.92	10.23	5.32	6.03	5.09	5.24	4.76	6.56	4.79	5.76	AMEX60DD201000889
MSTRG.4145	9.5	8.63	5.74	4.22	2.4	3.07	4.76	5.31	7.23	9.19	11.95	6.62	MN1|AMEX60DD301000888
MSTRG.4146	2.06	0.78	0.35	0.21	1.1	1.18	1.39	0.99	1.23	0.98	1.01	1.06	HISAT2 Generated Gene
MSTRG.4148	7.26	7.14	6.91	6.98	8.24	8.35	9.84	9.21	10.23	8.76	11.16	14.3	PITPNB|AMEX60DD201000891|MONAX_5E000356 [nr]|PITPNB [hs]|AMEX60DD301000891|AMEX60DD102000892
MSTRG.4149	0	0	0	0	0	0	0.07	0	0	0	0	0	AMEX60DD201000893
MSTRG.4157	0	0	0	0	0	0	0	0	0	0	0	0	APLNR.S [nr]|APLNR [hs]|AMEX60DD201000904
MSTRG.4156	14.7	13.18	12.58	5.19	7.46	24.18	24.51	13.46	24.7	11.7	9.98	8.41	LOC115479886 [nr]|APLNR [hs]|AMEX60DD201000903
MSTRG.4150	3.32	3.61	4.84	2.84	2.72	3.61	5.35	9.14	7.23	8.09	4.9	2.18	TTC28|AMEX60DD301000896|AMEX60DD201000896
MSTRG.4151	1.34	1.33	0.83	0.48	0.39	0	0.73	0	0	0	0.51	0.79	AMEX60DD301000897
MSTRG.4152	0.09	0.16	0.07	0.14	0.06	0.11	0.07	0.07	0.18	0.06	0.11	0.13	AMEX60DD201000898
MSTRG.4158	5.65	5.26	7.19	7.47	10.12	5.22	5.42	8	6.88	6.5	9.19	13.97	LOC112104526 [nr]|SLC2A11 [hs]|AMEX60DD301000902|LOC102461712 [nr]|SLC2A9 [hs]|AMEX60DD102000902|LOC101932748 [nr]|AMEX60DD101000902
MSTRG.4153	1.61	0	1.8	1.24	0	0.92	2.44	1.77	2.29	2.33	1.86	1.72	CHEK2|AMEX60DD201000900|AMEX60DD301000900|CHEK2 [hs]|AMEX60DD102000900
MSTRG.4154	6.45	7.22	7.4	5.26	2.4	4.09	4.89	6.52	4.76	5.88	7.22	7.28	VMD2 [nr]|AMEX60DD102000901|HSCB|AMEX60DD201000901|AMEX60DD103000901
MSTRG.4155	0.81	0.55	0.97	0.69	0.13	1.29	1.85	1.27	2.47	0.92	1.13	1.26	HISAT2 Generated Gene
MSTRG.4159	6.01	6.51	9.26	8.44	8.11	9.26	10.44	6.87	8.64	6.99	9.98	10.92	LOC115100770 [nr]|RABGEF1 [hs]|AMEX60DD301000905|AMEX60DD201000905
MSTRG.4166	12.1	9.96	9.68	9.4	9.41	15.94	15.72	19.69	23.11	21.02	14.6	11.78	MORC2|AMEX60DD201000906|AMEX60DD301000906|AMEX60DD102000906
MSTRG.4167	0	0	0	0	0	0	0	0	0	0	0	0	AMEX60DD201000907
MSTRG.4168	0	0	0	0	0	0	0	0	0	0	0	0	AMEX60DD301000908
MSTRG.4162	19.09	18.98	17.35	15.56	27.57	36.94	35.21	33.29	25.93	30.7	31.57	30.85	SMTN|AMEX60DD201000909|SMTN [nr]|AMEX60DD301000909|LLAP_11215 [nr]|SMTN [hs]
MSTRG.4160	115.98	149.19	221.58	144.05	190.22	140.81	102.58	132.81	123.3	132.66	174.8	163.24	AMEX60DD301000910
MSTRG.4161	0	0.39	0.28	0.28	0	0	0.4	0.35	0.71	0.31	0.51	0.4	SELENOM|AMEX60DD301000911
AMEX60DD000919	0	0	1.11	2.21	0.91	0.38	0.4	0.5	0.53	0.49	0.9	0.26	PLA2G3|AMEX60DD201000919
MSTRG.4169	12.1	25.65	25.51	12.1	14.47	5.65	7.53	6.02	3.53	6.99	17.53	21.78	LOC102356815 [nr]|OAS3 [hs]|AMEX60DD201000920|LOC115073073 [nr]|OAS1 [hs]
MSTRG.4165	0	0	0	0	0	0	0	0	0	0	0	0	LOC113746826 [nr]|LOC105373926 [hs]|AMEX60DD201000914
MSTRG.4164	2.6	5.8	6.84	8.09	11.35	11.9	10.17	6.37	0	3.37	3.61	3.38	LOC113746826 [nr]|LOC105373926 [hs]|AMEX60DD201000915
MSTRG.4163	0.45	0.55	0.28	0.28	0.65	1.24	1.12	0.78	1.06	0	0.79	0.99	INPP5J|AMEX60DD201000913
MSTRG.4170	8.78	10.2	8.5	6.92	9.34	7.16	3.63	7.37	4.23	3.37	3.55	8.47	LOC102567000 [nr]|OASL [hs]|AMEX60DD301000921
MSTRG.4172	11.02	64.4	83.17	23.79	26.21	11.68	7	6.73	0	3.37	6.93	17.54	LOC115073459 [nr]|AMEX60DD201000925
MSTRG.4173	0	0	0	0	4.74	0	0	0	0	0	0	0	LOC115073459 [nr]|AMEX60DD301000926
MSTRG.4171	12.82	9.26	6.15	6.09	10.96	4.74	5.61	1.63	1.59	2.94	13.36	18.54	LOC115479913 [nr]|OAS3 [hs]|AMEX60DD201000922|OAS1 [nr]|OASL [hs]|AMEX60DD301000922
MSTRG.4174	15.95	79.69	79.02	26.62	28.03	15.67	9.91	5.17	0.88	4.84	13.25	35.22	ISG15 [nr]|AMEX60DD201000923|LOC115073459 [nr]|LOC114595149 [nr]
MSTRG.4175	0	3.14	0	0	0	0	0	0	0	0	0	0	AMEX60DD301000924
AMEX60DD000931	0	0	0	0	0	0	0	0	0	0	0	0	AMEX60DD301000931
AMEX60DD000930	0	0	0	0	0	0	0	0	0	0	0	0	TEP1 [hs]|AMEX60DD301000930
AMEX60DD000928	0	0	0	0	0	0	0	0	0	0	0	0	Z043_110971 [nr]|P2RX2 [hs]|AMEX60DD301000928
MSTRG.4176	32.18	24.39	40.51	34.23	48.59	39.09	28.87	16.36	9.88	15.99	34.27	70.9	OAS3|AMEX60DD301000927
MSTRG.4181	1.43	2.51	1.52	1.24	1.3	1.24	1.85	1.91	1.94	2.63	1.63	0.93	PXMP2|AMEX60DD201000934|AMEX60DD102000934|AMEX60DD301000934
AMEX60DD000938	3.05	4.31	2.7	2.28	1.36	0.32	0.59	0.5	0.35	0.61	0.79	0.66	LOC115077192 [nr]|AMEX60DD201000938
AMEX60DD000939	0	0	0	0	0	0	0	0	0	0	0	0	LOC112107679 [nr]|ZP3 [hs]|AMEX60DD301000939|DR999_PMT20654 [nr]|AMEX60DD201000939
MSTRG.4177	9.14	7.92	5.67	6.85	5.32	9.15	10.63	10.2	7.76	16.85	11.67	8.34	POLE [nr]|AMEX60DD201000933|POLE
AMEX60DD000940	0	0	0	0	0	0	0	0	0	0	0	0	LOC103169153 [nr]|ZP3 [hs]|AMEX60DD201000940|LOC112060228 [nr]|AMEX60DD102000940
MSTRG.4178	8.16	7.45	9.2	5.46	2.21	1.94	2.58	1.7	4.06	2.76	4.51	4.5	GAL3ST1|AMEX60DD201000937
MSTRG.4182	20.97	22.75	20.6	18.53	26.66	37.53	40.89	34.64	30.69	39.09	33.71	33.5	AMEX60DD201000935|PES1
MSTRG.4179	9.68	13.88	11.75	11.62	14.21	7.54	10.3	5.17	10.41	7.17	9.86	10.79	MTFP1|AMEX60DD201000941|AMEX60DD102000941|AMEX60DD301000941|AMEX60DD103000941
MSTRG.4180	0.9	2.59	2.42	2.7	0.84	0.48	0.59	0.5	0.53	0.8	1.13	1.13	LOC112587105 [nr]|AMEX60DD201000944
MSTRG.4184	2.87	4.39	4.7	3.04	1.88	2.69	2.84	2.9	1.59	2.51	4.12	3.05	RNF215|AMEX60DD301000945
MSTRG.4183	27.61	40.87	33.67	27.59	72.21	48.03	47.3	36.9	34.93	26.41	31.29	24.96	SEC14L2|AMEX60DD301000942|AMEX60DD201000942
MSTRG.4185	1.25	1.96	2.49	2.7	1.04	0.75	1.06	0.71	0.71	1.41	1.24	1.52	AMEX60DD201000950
MSTRG.4186	0.45	0.47	0.55	0.48	0.45	1.13	1.26	0.57	0	0.61	0.51	0.79	CCDC157|AMEX60DD201000946|AMEX60DD103000946
MSTRG.4188	27.25	33.73	32.36	29.25	31.34	32.95	32.5	43.85	36.16	42.1	32.75	30.19	SF3A1|AMEX60DD201000948
MSTRG.4187	0	0	0	0	0	0.11	0	0	0	0	0	0.07	AMEX60DD201000947
MSTRG.4190	20.44	19.22	20.19	23.17	23.03	25.04	26.62	23.37	20.46	23.22	24.01	29.79	TBC1D10A|AMEX60DD301000949|AMEX60DD201000949|LOC115084588 [nr]
AMEX60DD000954	0	0	0	0	0	0	0	0	0	0	0	0	AMEX60DD301000954
MSTRG.4192	0.45	3.53	5.39	14.8	12.65	1.35	0.99	0.92	0.71	0	0.45	0	LIF|AMEX60DD201000956
AMEX60DD000953	3.41	3.61	3.04	1.45	1.88	2.69	2.11	1.91	2.47	0.86	2.09	1.85	LOC115073421 [nr]|AMEX60DD301000953
MSTRG.4191	13.71	13.26	12.51	30.98	35.55	13.52	13.67	14.1	12.7	16.61	16.12	14.36	CASTOR1 [nr]|AMEX60DD301000952
AMEX60DD000964	4.84	7.37	7.33	5.67	3.89	4.36	4.82	5.45	5.47	3.98	4.28	3.51	TMEM62|AMEX60DD201000964
MSTRG.4193	0	0	0	0	0	0	0	0	0	0	0	0	AMEX60DD301000961
MSTRG.4194	35.58	37.57	36.92	32.57	25.82	22.56	23.78	23.23	25.93	28.19	32.58	32.17	LOC115479719 [nr]|ACADVL [hs]|AMEX60DD301000962|LOC115100538 [nr]
MSTRG.4189	265.03	473.92	454.58	509.52	173.35	108.5	106.75	75.51	81.67	106.25	119.56	118.3	LOC113837993 [nr]|AMEX60DD201000951
MSTRG.4201	13.35	21.41	11.48	14.31	11.87	9.8	9.25	8.36	7.06	11.58	12.46	15.49	ASCC2|AMEX60DD201000965|AMEX60DD102000965|AMEX60DD101000965
MSTRG.4202	0	0	0	0	0	0	0	0	0	0	0	0	ASCC2|AMEX60DD301000966
MSTRG.4195	10.13	11.61	14.31	16.04	13.75	13.95	12.68	12.82	12.52	11.4	11.78	13.11	MTMR3|AMEX60DD301000963|AMEX60DD201000963|LOC104557156 [nr]|MTMR3 [hs]
MSTRG.4197	12.73	12.24	10.23	7.95	11.94	17.28	16.91	17.21	19.4	18.75	13.75	12.91	ZMAT5|AMEX60DD201000968
MSTRG.4196	155.68	175.07	120.51	118.46	79.8	74.69	85.15	91.87	67.21	83.76	83.48	79.04	UQCR10|AMEX60DD201000967|AMEX60DD103000967|AMEX60DD102000967
MSTRG.4198	4.21	4.47	2.35	1.73	3.05	2.32	3.96	2.2	3.88	2.21	1.92	2.12	AMEX60DD201000972|AMEX60DD201000975
MSTRG.4199	0.09	0.16	0.07	0.14	0.13	0.22	0.33	0.99	0.88	0.74	0.79	0.4	AMEX60DD301000973
MSTRG.4200	0	0	0	0	0	0	0	0	0	0	0	0	AMEX60DD201000974
AMEX60DD000984	0	0	0	0	0	0	0	0	0	0	0	0	AMEX60DD301000984
AMEX60DD000979	0	0	0	0	0	0	0	0	0	0	0	0	AMEX60DD301000979|AMEX60DD103000979
AMEX60DD000980	0	0	0	0	0	0	0	0	0	0	0	0.07	AMEX60DD301000980
MSTRG.4204	0	0	0	0	0	0	0	0	0	0	0	0	AMEX60DD201000982
MSTRG.4203	0.81	1.96	1.04	0.28	0.78	0.11	0	0.07	0	0	0	0	LOC105357518 [nr]|NIPSNAP1 [hs]|AMEX60DD201000981|LOC111947684 [nr]|AMEX60DD301000983
AMEX60DD000988	0	0	0	0	0	0	0	0	0	0	0.34	0.26	NEFH|AMEX60DD201000988
AMEX60DD000992	0	0	0	0	0	0.05	0	0.07	0	0	0	0.07	E1301_TTI005140 [nr]|AMEX60DD201000992
AMEX60DD000993	0	0	0	0	0	0.05	0	0	0	0	0.06	0	AMEX60DD201000993
AMEX60DD000991	0	0	0.14	0.14	0	0.11	0	0	0	0	0	0.13	LOC115100900 [nr]|AMEX60DD201000991
MSTRG.4208	10.31	15.53	12.86	9.89	14.27	19.17	21.07	22.38	22.4	23.77	17.7	14.83	THOC5|AMEX60DD201000987|LOC102725922 [nr]|THOC5 [hs]|AMEX60DD301000987
AMEX60DD000989	0	0	0	0	0	0	0	0	0	0	0	0	LOC115100900 [nr]|AMEX60DD201000989
MSTRG.4205	16.85	15.69	17.84	17.84	12.98	11.95	13.61	13.81	11.29	20.71	18.77	15.95	NF2|AMEX60DD301000976|AMEX60DD201000976|LOC115199672 [nr]
MSTRG.4206	0	0.08	0.07	0.14	0.06	0.05	0.07	0.07	0.18	0.06	0	0.07	AMEX60DD201000977
MSTRG.4207	0	0	0	0	0	0.05	0.07	0	0	0	0	0	ROHU_019343 [nr]|AMEX60DD201000978
MSTRG.4209	12.01	8	7.81	23.24	28.35	13.78	13.15	10.13	9.17	9.5	8.68	11.98	GAS2L1 [nr]|AMEX60DD201000997|GAS2L1
MSTRG.4210	0	0	0	0	0	0	0	0	0	0	0	0	AMEX60DD301000998
MSTRG.4211	37.2	29.57	26.62	26.21	31.92	40.92	47.63	43.21	37.75	42.89	49.04	49.12	AP1B1 [nr]|AMEX60DD301000994|AP1B1|AMEX60DD201000994
MSTRG.4212	0	0	0	0	0	0	0	0	0	0	0	0	AMEX60DD201000995
MSTRG.4213	0	0	0	0	0.19	0	0	0	0	0	0.56	0.33	RASL10A [nr]|RASL10B [hs]|AMEX60DD102000996|AMEX60DD201000996
MSTRG.4219	2.42	3.29	2.21	2.01	2.27	2.21	2.31	2.34	1.59	2.39	1.01	2.32	RHBDD3|AMEX60DD301001001|AMEX60DD201001001
MSTRG.4220	0.54	0.16	0.21	0	0.32	0.22	0	0	0	0.25	0.23	0.2	HISAT2 Generated Gene
MSTRG.4215	0	0.31	0.21	0	0	0	0	0.28	0	0.43	0.68	0.33	AMEX60DD301001007
MSTRG.4214	55.3	46.04	46.81	42.87	49.57	73.99	85.94	92.08	87.14	89.89	71.36	49.05	LOC104575523 [nr]|EWSR1 [hs]|AMEX60DD201001000|AMEX60DD102001000|AMEX60DD301001000
AMEX60DD001011	0.36	0.86	0.62	0.76	0.78	0.54	0.2	0.21	0.53	0	0.34	0.4	RASAL1 [nr]|AMEX60DD201001011
AMEX60DD001016	0.54	0.63	0.55	0.62	0.97	1.99	1.59	1.06	1.76	1.41	0.28	0.46	AMEX60DD201001016
MSTRG.4223	15.06	17.57	22.68	18.53	16.48	13.52	12.15	13.95	27.16	30.02	24.24	26.74	EMID1|AMEX60DD102001004|AMEX60DD301001004
MSTRG.4224	0.81	0.63	1.24	0.97	1.36	1.18	0.53	0.5	0	0	0.17	0.46	AMEX60DD301001005
AMEX60DD001008	0.81	1.41	0.9	0.76	0.26	0.43	0.33	0	0	0.18	0.85	0.86	DTX1|AMEX60DD201001008
AMEX60DD001009	0	0	0	0	0	0	0	0	0	0	0	0	AMEX60DD301001009
AMEX60DD001015	1.25	1.8	1.94	1.38	0.71	0.48	0.46	0.5	0	0.43	0.39	0.4	CFAP73 [nr]|CCDC42 [hs]|AMEX60DD301001015
MSTRG.4216	0	0	0.14	0	0.26	0.11	0.2	0.07	0	0.18	0	0.13	AMEX60DD301001012|RASAL1|AMEX60DD201001012
MSTRG.4217	0.36	0.31	0.35	0.62	0.32	0.11	0.33	0.14	0.35	0.12	0.34	0.13	AMEX60DD301001013
MSTRG.4225	12.55	14.82	8.78	9.68	17.06	20.89	20.81	17.92	15.7	16.48	14.99	10.33	DDX54|AMEX60DD201001017|AMEX60DD301001017|AMEX60DD102001017
MSTRG.4227	5.74	7.92	10.85	5.81	2.85	4.47	6.01	5.38	5.47	4.66	5.02	4.63	LOC108184914 [nr]|RITA1 [hs]|AMEX60DD201001019|TMEM161B [hs]|RITA1
MSTRG.4226	0.18	0.08	0	0.07	0.06	0.27	0.2	0.28	0.35	0.25	0.11	0.2	AMEX60DD301001018
MSTRG.4228	6.72	6.43	7.67	7.26	8.43	10.45	10.11	8	8.64	6.86	6.88	5.76	AMEX60DD301001029
MSTRG.4229	0	0	0.28	0.48	0	0	0.59	0.28	0	0.61	0.62	0.99	TPCN1|AMEX60DD301001028
MSTRG.4238	1.34	64.95	63.54	30.01	28.48	0.54	1.92	3.68	2.12	3.8	2.71	1.52	DR999_PMT12787 [nr]|AMEX60DD201001032
MSTRG.4240	9.77	12.63	14.17	14.59	20.57	16.37	12.15	13.32	10.05	9.56	12.91	16.55	SLC8B1|AMEX60DD201001030|AMEX60DD301001030|LOC104354952 [nr]|SLC8B1 [hs]
MSTRG.4239	26.26	25.81	28.55	25.38	18.68	29.4	21.86	38.75	22.05	31.62	22.27	26.21	FQN60_017739 [nr]|PLBD2 [hs]|AMEX60DD103001031|PLBD2
MSTRG.4241	40.33	35.22	33.74	25.59	29.65	28.7	27.02	23.37	21.34	17.77	26.66	41.44	SDSL [nr]|AMEX60DD201001033|AMEX60DD301001033|SDSL
AMEX60DD001034	0	0	0	0	0	0	0	0	0	0	0	0	AMEX60DD301001034
AMEX60DD001035	0	0	0	0	0	0	0	0	0	0	0	0	AMEX60DD103001035
AMEX60DD001043	0	0	0	0	0.13	0	0	0	0	0	0	0	AMEX60DD201001043
MSTRG.4242	0.72	1.18	1.11	0.55	0.65	0.38	0.53	0.42	0.53	0.49	0.62	0.86	TXNL4B|AMEX60DD301001046
MSTRG.4243	6.81	6.2	6.64	6.64	12.33	11.36	10.44	10.41	9	10.23	11.1	12.25	AMEX60DD301001047
MSTRG.4244	0.99	0.94	0.97	1.04	2.47	2.21	2.05	1.35	1.23	1.65	1.47	1.52	AMEX60DD301001048
MSTRG.4251	11.38	11.45	7.95	4.84	2.4	4.36	6.67	9.56	14.11	18.93	12.4	6.22	TBX5|AMEX60DD301001050|AMEX60DD102001050|AMEX60DD201001050|LOC102457892 [nr]
MSTRG.4250	5.56	4.71	2.49	1.94	3.37	3.5	4.03	6.16	6.53	17.59	9.02	5.69	TBX3|AMEX60DD201001056
MSTRG.4247	4.21	5.26	4.63	3.8	2.53	2.91	3.9	4.25	3.18	4.66	5.52	5.1	TMEM167A|AMEX60DD201001060
AMEX60DD001063	0	0.24	0.07	0.07	0.06	0.11	0.07	0.07	0	0.06	0.06	0.2	AMEX60DD301001063
AMEX60DD001065	0	0	0	0	0	0	0.07	0	0	0	0	0	AMEX60DD201001065
AMEX60DD001066	0.18	0.24	0.41	0.14	0	0.27	0.2	0.07	0.53	0.37	0.39	0.53	AMEX60DD201001066
MSTRG.4245	2.69	3.84	2.9	3.73	2.53	4.79	5.75	5.24	5.29	5.02	4.17	4.04	LOC106540410 [nr]|RBM19 [hs]|AMEX60DD301001040|RBM19|AMEX60DD201001040|AMEX60DD102001040
MSTRG.4246	0	0	0	0	0	0	0	0	0	0	0	0	AMEX60DD301001041
MSTRG.4230	0	0	0.28	0.55	0	0	0.33	0	0	0.43	0.28	0	IQCD|AMEX60DD201001020|IQCD [nr]|AMEX60DD301001020
MSTRG.4234	0	0.08	0.07	0	0	0	0.07	0	0	0	0	0	LOC100336617 [nr]|AMEX60DD301001024
MSTRG.4235	0	0.08	0.07	0	0	0	0.07	0	0	0	0	0	AMEX60DD201001026
MSTRG.4231	75.29	137.97	121.82	171.64	44.38	25.25	46.37	19.05	23.81	34.01	30.89	61.43	LOC113837993 [nr]|AMEX60DD201001021|LOC111196389 [nr]|AMEX60DD301001021
MSTRG.4232	270.23	435.09	454.37	555.78	179.06	138.01	143.87	103.7	56.98	95.34	136.02	114.39	LOC113837993 [nr]|AMEX60DD301001022|AMEX60DD301001025
MSTRG.4233	400.28	703.27	654.94	767.8	268.98	157.39	139.24	110.78	101.25	152.21	140.25	157.75	LOC100336617 [nr]|AMEX60DD201001023
MSTRG.4236	6.01	9.02	8.3	15.35	2.4	1.51	1.65	1.63	1.06	1.59	1.63	2.32	HISAT2 Generated Gene
MSTRG.4237	0.09	0.08	0.14	0.07	0.19	0.05	0.13	0.07	0	0.06	0.11	0.07	PARPI_0016114 [nr]|AMEX60DD201001027
MSTRG.4253	0.27	0.08	0	0.28	0	0.27	0	0	0.88	1.23	0.9	0.2	AMEX60DD301001071
AMEX60DD001070	0	0.16	0	0	0	0	0	0	0	0	0	0	MED13L|AMEX60DD201001070
AMEX60DD001074	0.81	1.8	1.66	0.76	0.26	0.75	1.19	1.77	2.47	0.86	0.9	1.32	LOC115478516 [nr]|AMEX60DD201001074
AMEX60DD001076	0	0	0	0	0	0	0.07	0	0	0	0	0.07	AMEX60DD201001076
AMEX60DD001075	1.25	0.47	0.55	0	0.52	0.65	0.59	0.71	0.71	0.25	0.68	1.06	D4764_17G0000900 [nr]|AMEX60DD201001075
MSTRG.4258	18.1	23.77	22.54	14.87	5.77	9.48	9.31	13.25	6.7	11.46	16.69	16.02	C11H12ORF49 [nr]|C12ORF49 [hs]|AMEX60DD201001072|CUNH12ORF49 [nr]|SPRING1 [hs]|AMEX60DD102001072
MSTRG.4259	0.72	0.31	0.21	0.21	0.32	0.86	1.59	0.99	1.23	0.67	0.51	0.53	HISAT2 Generated Gene
MSTRG.4257	1.52	1.1	3.25	1.87	1.17	1.24	0.73	2.2	0.88	1.23	1.13	2.65	AMEX60DD201001077
MSTRG.4260	0.18	0	0	0	0	0.27	0.33	0.5	0	0	0	0.13	LOC104351542 [nr]|RNFT2 [hs]|AMEX60DD201001073|RNFT2
MSTRG.4263	0.54	0.16	0.14	0.28	0.13	0.27	0.2	0.57	0.18	0.37	0.28	0.26	AMEX60DD301001082
MSTRG.4261	2.96	3.69	2.77	3.67	5.45	4.25	3.96	3.68	3.88	3.19	3.21	5.23	AMEX60DD103001080
MSTRG.4262	18.55	19.53	18.67	18.46	27.44	24.5	23.45	30.46	15.17	14.22	18.94	23.83	TESC|AMEX60DD301001079
MSTRG.4264	4.3	4.16	5.88	2.56	3.18	3.61	5.42	4.89	3.35	2.82	4	3.64	FBXO21|AMEX60DD201001083|AMEX60DD301001083
AMEX60DD001089	0	0	0	0	0	0	0	0	0	0	0	0	KSR2|AMEX60DD301001089
AMEX60DD001090	0	0	0	0	0	0	0	0	0	0	0	0	AMEX60DD301001090
AMEX60DD001085	0	0	0	0	0	0	0	0	0	0	0	0	AMEX60DD301001085
AMEX60DD001084	0.72	0.47	0.48	0.48	0.32	0	0.99	2.76	0	1.78	0.56	0.79	NOS1|AMEX60DD201001084
MSTRG.4268	9.77	10.51	10.79	10.79	9.47	12.98	12.88	9.99	13.58	12.81	9.36	9.8	WSB2 [nr]|AMEX60DD301001092|WSB2
MSTRG.4269	0	0	0	0	0	0	0	0.5	1.06	0.37	0.45	0	AMEX60DD301001093
MSTRG.4265	23.48	21.02	18.81	20.61	16.74	20.89	24.11	25.22	24.87	35.29	30.55	28.4	RFC5|AMEX60DD201001091
MSTRG.4266	0	0	0	0	0	0	0	0	0	0	0	0	VSIG10|AMEX60DD301001094
AMEX60DD001098	0	0	0	0	0	0	0	0	0	0	0	0	SLC66A1L [nr]|SLC66A1 [hs]|AMEX60DD301001098
MSTRG.4272	9.05	9.57	9.26	8.23	5.19	11.58	10.97	9.99	9	15.01	10.48	7.68	LOC112944919 [nr]|AMEX60DD201001102
MSTRG.4267	0	0	0	0	0	0.16	0.46	0	0	0	0	0	AMEX60DD301001095
MSTRG.4270	0	0	0.62	0	0.52	0.38	0	0	0	0	0	1.06	AMEX60DD201001096
MSTRG.4271	16.94	19.3	17.42	20.33	24.26	21.97	17.9	15.44	16.05	17.59	20.46	27.21	AMEX60DD201001097
AMEX60DD001100	0	0	0	0	0	0	0	0	0	0	0	0	AMEX60DD201001100
AMEX60DD001099	0.18	0	0.28	0.21	0.32	0.54	0.92	1.13	1.76	1.53	0.51	0.46	E1301_TTI023775 [nr]|AMEX60DD201001099
MSTRG.4273	2.6	2.82	2.97	1.59	2.27	0.86	0.92	0.85	0.88	1.1	1.47	0.79	HISAT2 Generated Gene
MSTRG.4256	1824.1	2305.19	60.15	1561.33	413.27	439.23	445.21	157.18	62.8	16.24	253.55	286.31	ACTC1.L [nr]|ACTC1 [hs]|AMEX60DD102001069|NUP133 [nr]|AMEX60DD301001069|LOC115481165 [nr]|ACTA1 [hs]
MSTRG.4254	6.27	7.53	7.54	8.57	6.68	7.54	5.88	9.56	6	8.03	5.24	7.48	MED13L|AMEX60DD201001067
MSTRG.4255	344.26	915.36	1762.3	345.63	152.27	77.05	0	0	0	0	94.53	49.98	NUP133 [nr]|ACTC1 [hs]|AMEX60DD102001068
MSTRG.4275	45.98	57.02	46.67	34.23	39.25	10.5	13.01	7.72	5.47	9.93	18.66	20.46	LOC102935661 [nr]|AMEX60DD101001103
MSTRG.4274	0.45	0.86	1.04	1.31	2.01	3.82	3.3	1.98	2.65	1.96	1.8	0.73	HISAT2 Generated Gene
MSTRG.4277	5.92	5.41	5.32	7.47	6.23	9.69	11.56	15.44	11.29	10.29	7.89	7.02	AMEX60DD201001107
MSTRG.4276	4.3	7.37	9.47	6.5	10.06	2.21	2.71	1.2	1.41	1.53	2.99	3.05	LOC102935661 [nr]|AMEX60DD201001104
AMEX60DD001105	0	0	0	0	0	0	0	0	0	0	0	0	AMEX60DD201001105
MSTRG.4278	0.81	1.33	0.83	0	0	1.99	0.92	0	1.76	0.8	0.62	1.13	AMEX60DD301001108
MSTRG.4279	1.25	1.8	1.73	1.24	1.88	1.62	0.99	1.56	1.76	0.61	1.35	2.32	AMEX60DD103001109|AMEX60DD201001111
MSTRG.4280	0.18	0.16	0.35	0.07	0.26	0.16	0.2	0.14	0.18	0.06	0.28	0.33	AMEX60DD301001110
AMEX60DD001114	0.09	0	0	0.14	0.06	0	0	0	0	0.12	0	0	FANCL|AMEX60DD301001114
AMEX60DD001115	0	0	0	0	0	0	0	0	0	0	0	0	AMEX60DD201001115
AMEX60DD001116	0	0.08	0.07	0	0	0	0	0	0	0	0	0.07	AMEX60DD301001116
MSTRG.4284	0	0	0	0	0	0	0	0	0	0	0	0	AMEX60DD201001125
MSTRG.4282	17.3	19.53	18.32	22.54	15.25	12.12	11.1	8.29	6.88	9.74	26.1	36.14	PEBP1|AMEX60DD201001121
MSTRG.4283	0	0	0	0	0	0.16	0	0.14	0	0	0.23	0	AMEX60DD102001122
MSTRG.4288	1.61	2.75	3.11	5.95	1.17	0.54	0.66	0.5	0.53	0.67	0.79	0.93	OJAV_G00236990 [nr]|AMEX60DD201001129
MSTRG.4291	0	0	0	0	0	0	0	0	0	0	0	0	AMEX60DD301001131
MSTRG.4290	4.84	3.76	4.7	2.56	1.49	2.21	2.58	3.19	2.47	3.74	3.16	3.18	AMEX60DD301001130
MSTRG.4292	0	0	0	0	0	0	0	0	0	0	0	0.07	AMEX60DD301001132
MSTRG.4289	5.38	4.71	3.46	3.18	3.31	2.91	2.84	2.76	1.59	2.7	3.44	3.64	AMEX60DD301001134
MSTRG.4293	2.06	2.98	1.66	2.14	0.78	1.56	1.12	2.41	2.29	4.11	2.31	1.99	AMEX60DD201001138
AMEX60DD001139	0	0	0	0	0	0	0	0	0	0	0	0	AMEX60DD201001139
MSTRG.4296	1.61	0.78	0.83	0.76	0.65	0.75	1.12	1.84	1.76	1.9	1.92	1.26	AMEX60DD301001140|AMEX60DD201001140
MSTRG.4287	0	0	0	0	0	0.11	0	0	0	0	0	0	AMEX60DD201001126|AMEX60DD301001126
MSTRG.4294	0	0	0	0	0	0	0	0	0	0	0	0	AMEX60DD301001127
MSTRG.4295	42.75	34.67	30.14	26.83	19.85	33.6	36.13	41.93	41.98	45.28	43.91	38.73	SUDS3|AMEX60DD103001128|AMEX60DD301001128|AMEX60DD201001128|AMEX60DD101001128
MSTRG.4281	194.04	160.64	185.36	207.73	153.24	137.2	145.85	80.39	90.67	142.47	327.79	441.21	PEBP1|AMEX60DD102001118
MSTRG.4286	0	0	0	0	0	0	0	0	0	0	0	0	AMEX60DD301001124
MSTRG.4285	23.3	22.04	23.09	25.79	19.46	15.67	16.51	11.83	8.29	10.29	14.6	19.07	LOC104567827 [nr]|TAOK3 [hs]|AMEX60DD102001123
AMEX60DD001142	0	0	0	0	0	0	0	0	0	0	0	0	LOC109290323 [nr]|SRRM4 [hs]|AMEX60DD201001142
AMEX60DD001143	0	0	0	0	0	0	0	0	0	0	0	0	AMEX60DD301001143
MSTRG.4299	9.68	9.96	7.67	9.54	5.77	3.34	1.39	0.85	0	0.67	8.51	6.16	HSPB8|AMEX60DD301001144
AMEX60DD001148	0.36	0.31	0.35	0.76	0	0.43	0.46	0.42	0.88	0.31	1.13	0.4	AMEX60DD301001148
MSTRG.4297	152.37	251.78	233.68	278.96	72.27	51.96	36.53	44.41	32.81	35.66	47.41	68.25	LOC100336828 [nr]|AMEX60DD201001141
MSTRG.4298	162.05	408.66	332.41	370.73	138.9	68.44	70.75	50.93	29.28	70.59	81.74	59.58	HISAT2 Generated Gene
MSTRG.4301	8.87	11.69	7.95	3.73	9.21	3.82	4.29	3.54	2.65	3.06	4.57	2.91	AMEX60DD201001150
MSTRG.4300	5.74	7.06	7.12	10.17	11.48	10.28	6.47	4.96	4.06	3.06	5.13	4.44	KREMEN1|AMEX60DD301001149
AMEX60DD001146	0.63	0.39	0	0.35	0	0.16	0.59	0.35	0.71	0.98	0.17	0.26	LOC108717077 [nr]|CCDC60 [hs]|AMEX60DD201001146|CCDC60
AMEX60DD001156	0.27	0.31	0.28	0.21	0.26	0.7	0.26	0.21	0.53	0.18	0.39	0.2	AMEX60DD301001156
AMEX60DD001157	0.09	0	0.07	0.07	0.19	0.16	0.07	0.07	0.18	0.06	0.06	0.07	AMEX60DD301001157
MSTRG.4302	1.97	2.43	2.49	1.73	2.27	2.58	2.18	2.2	3	2.02	3.27	3.57	AMEX60DD301001153
MSTRG.4303	15.77	17.18	15.42	13.55	5.19	9.48	12.62	20.75	19.58	15.99	11.56	10.19	ZNRF3 [nr]|KIAA1133 [hs]|AMEX60DD201001151|AMEX60DD301001152|AMEX60DD103001151
MSTRG.4304	140.98	259.86	389.79	358.63	331.01	226.21	224.52	240.41	201.09	155.82	151.86	174.7	XBP1|AMEX60DD301001158
MSTRG.4311	1.79	2.12	1.04	3.6	1.17	0.38	0.33	0.42	0.53	0	0.56	0.46	LOC108717117 [nr]|SLC35E4 [hs]|AMEX60DD301001163
MSTRG.4305	0.36	0.63	0.35	0.28	0.26	0.22	0.2	0.42	0	0.18	0.34	0.46	LOC106704024 [nr]|AMEX60DD102001165
MSTRG.4306	17.75	21.41	22.54	15.97	17	8.4	7.73	6.66	6.7	7.6	15.22	17.28	LOC115072923 [nr]|SYNRG [hs]|AMEX60DD201001166|AMEX60DD301001166
MSTRG.4307	19.27	23.84	18.94	14.8	8.17	6.95	8.32	6.37	4.76	6.37	11.61	14.36	CCDC117|AMEX60DD201001159|AMEX60DD301001159|AAES_142837 [nr]|CCDC117 [hs]|AMEX60DD103001159
MSTRG.4308	0	0.08	0	0	0.06	0.05	0.13	0.07	0	0	0.06	0	AMEX60DD301001160
MSTRG.4309	0	0	0	0	0	0	0	0.07	0	0	0	0	AMEX60DD201001161
MSTRG.4310	18.73	22.59	22.33	24.62	21.28	24.39	21.01	31.52	19.05	20.34	12.18	15.09	TCN2|AMEX60DD301001162
AMEX60DD001172	0.27	0.31	0.41	0.21	0.19	0.48	0.13	0.21	0.35	0.31	0.28	0.26	AMEX60DD201001172
MSTRG.4312	0	0	0	0	0	0	0.2	0	0	0	0.23	0	LOC113744033 [nr]|AMEX60DD301001168|OSBP2|CUNH5ORF52 [nr]|C5ORF52 [hs]
MSTRG.4313	2.06	3.06	1.8	2.42	2.14	1.51	2.38	2.27	2.29	2.57	2.42	1.65	LOC101590776 [nr]|AMEX60DD201001169|AMEX60DD103001169|AMEX60DD301001169
MSTRG.4314	0	0	0	0	0	0	0	0	0	0	0	0	LOC100493526 [nr]|AMEX60DD201001173|
MSTRG.4315	0	0	0	0	0	0	0	0	0	0	0	0	LOC113406115 [nr]|LOC105373926 [hs]|AMEX60DD201001174
MSTRG.4316	0.36	0.55	1.04	0.62	0.78	1.29	1.52	1.42	1.23	1.29	1.24	1.72	COPE|AMEX60DD301001175
MSTRG.4317	5.83	9.65	6.71	3.67	4.09	3.98	4.82	2.76	4.06	2.88	2.93	2.71	OSBP2|AMEX60DD201001171|LOC104031154 [nr]|OSBP2 [hs]|LOC109290317 [nr]|AMEX60DD301001171
MSTRG.4322	0.9	0.31	0.97	0.48	0.58	1.13	0.92	0.35	0	0.31	0.51	0.53	AIFM3|AMEX60DD201001186|AIFM3.L [nr]|AIFM3 [hs]|AIFM3.S [nr]|LOC112870121 [nr]|AMEX60DD301001186
MSTRG.4323	0	0	0	0	0	0	0	0	0	0	0	0	AMEX60DD201001187
AMEX60DD001190	0.45	0.31	0.35	0.28	0.65	0.65	0.4	0.64	0.35	0.25	0.39	0.53	AMEX60DD301001190
MSTRG.4320	0	0	0	0	0	0	0	0	0	0	0	0	AIFM3 [hs]|AMEX60DD201001185
MSTRG.4318	0	0.47	0.69	0.28	0.39	0.22	0.46	0.28	0	0.74	0.79	0.73	TAB3|AMEX60DD201001183
MSTRG.4319	0.99	0.86	1.45	0.97	1.75	1.35	0.79	1.49	0.71	2.39	1.24	0.93	NDUFB1|AMEX60DD301001184
MSTRG.4321	2.33	1.96	2.83	3.32	6.75	2.26	2.05	1.84	2.12	2.02	3.1	5.1	SLC7A4|AMEX60DD201001189|PARPI_0007370 [nr]
MSTRG.4324	10.58	11.06	12.58	9.96	9.54	14.59	13.48	13.25	15.35	12.26	10.71	11.25	LZTR1|AMEX60DD301001179|LOC109920449 [nr]|LZTR1 [hs]|AMEX60DD102001179|AMEX60DD201001179
MSTRG.4325	0	0	0	0	0	0	0	0	0	0	0	0	AMEX60DD301001180
MSTRG.4326	26.44	32.32	27.52	29.6	26.08	26.06	26.55	24.37	19.93	26.41	35.29	40.65	LOC101812386 [nr]|DGCR6 [hs]|AMEX60DD102001181|LOC115100799 [nr]|AMEX60DD301001181|AMEX60DD201001181|LOC104396629 [nr]|DGCR6L [hs]
MSTRG.4327	0	0	0.55	0.48	0.26	0	0	0	0	0.31	0.39	0.73	LRRC74B|AMEX60DD201001191
MSTRG.4328	0.45	0.55	0.28	0	0.32	0	0.4	0	0	0.49	0.34	0.6	AMEX60DD301001192
AMEX60DD001196	0	0	0	0	0	0	0	0	0	0	0	0	AMEX60DD301001196
MSTRG.4329	3.23	5.96	6.57	5.05	0.84	7.22	2.18	2.2	7.06	1.96	2.59	9.33	PROM2 [nr]|AMEX60DD301001199|PROM2|AMEX60DD201001200|AMEX60DD301001200
MSTRG.4330	28.32	27.69	30.63	32.99	27.77	31.02	33.42	31.8	26.81	23.9	32.19	30.32	FAHD2A.L [nr]|FAHD2A [hs]|AMEX60DD102001202|AMEX60DD201001202|AMEX60DD301001202
AMEX60DD001201	0.36	0.78	0.41	0.35	0.26	0.22	0.53	0.35	0	0	0.62	0.73	KCNIP3|AMEX60DD102001201|AMEX60DD201001201
AMEX60DD001206	0	0	0	0	0	0	0	0	0	0	0	0	AMEX60DD201001206
AMEX60DD001207	0.99	1.02	1.31	1.18	0.58	0.7	0.92	0.64	0.88	0.92	0.34	0.26	ADRA2B|AMEX60DD201001207
MSTRG.4331	20.79	20.16	25.58	23.72	17.26	24.12	29.59	28.12	32.28	28.74	20.91	25.42	STARD7|AMEX60DD301001209|EGK_05568 [nr]|STARD7 [hs]|AMEX60DD102001209|AMEX60DD201001209
MSTRG.4333	36.21	33.41	39.34	40.73	63.45	70.59	63.08	68	51.33	47	46.11	47.46	TMEM127|AMEX60DD201001212
MSTRG.4332	13.18	11.61	11.55	10.23	10.32	11.15	12.35	16.93	15.52	20.71	19	17.28	CIAO1|AMEX60DD201001211
MSTRG.4335	0	0	0	0	0	0	0	0	0	0	0	0	LOC115094109 [nr]|HARBI1 [hs]|AMEX60DD201001215
MSTRG.4334	0	0	0	0	0	0	0	0	0	0	0	0	LOC113962762 [nr]|SNRNP200 [hs]|AMEX60DD301001214
MSTRG.4336	0	0	0	0	0	0	0.2	0	0	0	0	0	ITPRIPL1|AMEX60DD301001216
MSTRG.4341	0.72	0.31	0.21	0.69	1.04	0.75	1.19	0.78	0.35	0.98	1.01	0.33	PARPI_0007353 [nr]|AMEX60DD201001218
MSTRG.4337	32	20.94	6.08	7.12	5.9	2.64	2.91	5.38	2.29	8.09	12.4	26.35	NEURL3|AMEX60DD201001222
MSTRG.4338	2.51	2.67	1.94	3.39	6.1	1.94	2.51	4.18	1.06	1.35	1.24	1.59	ARID5A|AMEX60DD201001223|ARID5A [hs]
MSTRG.4339	9.23	10.98	9.68	9.34	12.65	18.85	17.44	14.8	12.88	13.85	13.25	10.99	SNRNP200|AMEX60DD201001213|AMEX60DD301001213
MSTRG.4340	15.68	10.12	17.56	14.45	8.3	16.37	28.54	35.13	34.75	44.24	30.72	21.71	NCAPH|AMEX60DD201001217
MSTRG.4342	14.88	12.47	18.39	17.84	12.91	14.27	14.93	18.98	13.23	17.95	15.39	16.35	LMAN2L|AMEX60DD301001234
MSTRG.4352	14.43	15.84	14.17	13.62	18.75	14.11	17.04	17.42	16.76	16.85	17.59	16.95	KANSL3|AMEX60DD301001224|AMEX60DD103001224|AMEX60DD101001224
AMEX60DD001237	0.45	0.47	0.28	0.69	0.19	0.38	0.59	0.5	0.53	0	0.23	0.2	N/A|AMEX60DD301001237
MSTRG.4344	4.84	5.8	6.08	5.74	3.11	7.27	7.2	7.93	6.53	5.45	4.74	5.3	CNNM3|AMEX60DD201001236|AMEX60DD301001236
AMEX60DD001238	0.09	0	0	0	0	0	0	0	0	0	0	0	ANKRD23 [nr]|ANKRD1 [hs]|AMEX60DD301001238
AMEX60DD001244	0	0	0	0	0	0	0	0	0	0	0	0	AMEX60DD301001244
MSTRG.4353	11.92	17.1	10.09	11.69	9.8	6.62	6.47	9.35	5.64	11.21	10.2	5.69	SEMA4C|AMEX60DD301001241|AMEX60DD201001241
MSTRG.4343	3.05	4.71	3.87	4.84	8.11	7	4.36	4.18	4.23	3.8	3.78	5.63	CNNM4|AMEX60DD301001235|PHYPO_G00078770 [nr]|CNNM4 [hs]|LOC102363038 [nr]|AMEX60DD201001235
MSTRG.4351	4.57	4.78	5.46	3.8	2.27	2.58	1.19	1.91	3.18	3.92	4.68	3.51	ANKRD39|AMEX60DD201001240|AMEX60DD102001240|AMEX60DD301001240
MSTRG.4345	0.72	0.71	0.62	0.48	0.91	1.08	0.46	1.06	1.41	0.98	0.96	1.72	FER1L5|AMEX60DD301001229|FER1L5 [nr]|MYOF [hs]|AMEX60DD201001229
MSTRG.4346	0	0	0	0	0	0	0	0	0	0	0	0	AMEX60DD301001230
MSTRG.4347	0	0	0	0	0	0	0	0	0	0	0	0	AMEX60DD201001231
MSTRG.4348	0.36	0.39	0.28	0.07	0.58	0.97	0.33	0.14	0.53	0.31	0.28	0.26	HISAT2 Generated Gene
MSTRG.4349	0	0	0	0	0	0	0	0	0	0	0	0	LOC105903676 [nr]|AMEX60DD201001232
MSTRG.4350	0.81	1.1	0.83	0.35	0.19	0.27	0.59	0.64	0.53	0.61	1.01	1.85	AMEX60DD201001233
MSTRG.4354	0	0	0	0	0	0	0	0	0	0	0	0	AMEX60DD301001245
MSTRG.4355	219.77	271.31	177.47	139.55	175.95	158.15	147.37	143.65	163.87	163.97	191.66	230.17	LOC114447202 [nr]|COX5B [hs]|AMEX60DD301001246|LOC101938209 [nr]|AMEX60DD102001246|LOC103046374 [nr]
AMEX60DD001250	0.09	0.08	0	0.07	0	0	0	0	0.18	0	0	0	AMEX60DD301001250
AMEX60DD001252	0.45	0.39	0.83	0.76	0.65	0.54	0.53	0.28	0	0.37	0.56	0.4	LOC115468077 [nr]|NPY1R [hs]|AMEX60DD201001252
MSTRG.4357	57.27	47.14	60.77	63.9	62.09	77.86	69.23	68.78	67.91	67.65	70.74	67.79	ACTR1B|AMEX60DD301001247
MSTRG.4358	19.36	23.3	19.91	21.64	23.42	20.52	20.08	19.48	17.99	17.46	19.84	25.42	LOC100563753 [nr]|MARCHF5 [hs]|AMEX60DD201001248
AMEX60DD001260	0	0.16	0.83	0.28	0.97	0.22	0.2	0.14	0	0	0	0	B3GALT2|AMEX60DD201001260
AMEX60DD001258	0	0	0	0	0	0	0	0	0	0	0	0	AMEX60DD301001258|LOC115092887 [nr]
MSTRG.4356	120.19	103.22	109.03	114.72	95.63	109.63	102.72	94.42	83.61	93.08	106.65	100.75	PURB|AMEX60DD201001255
MSTRG.4359	4.75	2.75	2.56	3.18	5.45	1.62	2.51	2.34	2.65	1.9	4.45	2.71	AMEX60DD201001262|AMEX60DD301001262
AMEX60DD001264	0.09	0.08	0	0	0	0.11	0.07	0.07	0.18	0	0	0	PHYPO_G00144010 [nr]|AMEX60DD301001264
AMEX60DD001265	0	0	0	0.07	0	0.05	0	0.07	0	0	0	0.07	AMEX60DD201001265
MSTRG.4360	12.64	14.98	14.86	19.09	22.84	12.92	10.77	9	6.17	6.07	7.67	10.06	VAMP5 [nr]|AMEX60DD201001263
AMEX60DD001271	0	0.24	0.14	0.21	0.13	0.11	0.26	0.28	0.35	0.25	0.23	0.4	AMEX60DD201001271
MSTRG.4362	0	0	0	0	0.06	0	0	0	0	0	0	0	AMEX60DD201001268
MSTRG.4361	17.93	21.65	16.59	20.05	17.26	18.52	16.98	21.6	13.58	18.38	19.17	21.18	RNF181|AMEX60DD201001267
MSTRG.4363	2.06	1.65	1.38	3.11	1.17	0.86	1.39	3.33	3.7	3.62	4.74	6.22	HISAT2 Generated Gene
MSTRG.4364	34.42	33.65	39.13	30.7	20.18	31.93	40.89	40.66	37.22	42.53	38.56	37.93	TMEM150A|AMEX60DD201001269|MONAX_5E042095 [nr]|TMEM150A [hs]|AMEX60DD301001269|DPX16_23071 [nr]
MSTRG.4370	0	0	0	0	0	0	0	1.42	1.23	0	0	0	AMEX60DD301001279
MSTRG.4371	0	0	0	0	0	0	1.85	0	0	3.43	1.07	0	AMEX60DD102001280
MSTRG.4372	17.12	28.55	20.19	23.79	18.56	13.89	9.12	8.29	3.18	6.5	14.6	15.56	LOC115469247 [nr]|AMEX60DD301001278|LOC115092872 [nr]|PSAPL1 [hs]
MSTRG.4369	0.09	0	0	0	0.06	0.05	0	0.07	0	0	0.06	0.07	AMEX60DD301001277
MSTRG.4368	36.84	16.31	62.02	35.54	40.87	30.05	27.61	32.94	7.41	14.77	57.89	43.09	LOC115469247 [nr]|PSAP [hs]|AMEX60DD201001276|AMEX60DD301001276
AMEX60DD001281	0.45	0.47	0.35	0.55	0	0	0	0.35	0	0	0	0	PAX8|AMEX60DD201001281|AMEX60DD301001281
MSTRG.4365	2.6	1.57	2.14	2.21	1.75	2.64	3.7	2.69	2.12	3.13	1.92	2.12	C5H2ORF68 [nr]|C2ORF68 [hs]|AMEX60DD301001273|AMEX60DD201001273
MSTRG.4367	5.38	2.35	11.2	10.03	9.93	10.5	6.28	8.22	1.94	5.27	13.08	7.48	LOC115469246 [nr]|AMEX60DD301001275
MSTRG.4366	11.2	9.1	13.62	12.79	15.31	20.73	20.41	21.46	21.7	20.83	17.7	13.44	USP39|AMEX60DD301001274
MSTRG.4373	2.96	1.33	2.07	12.24	72.08	14.7	8.26	4.67	1.41	1.78	4.28	10.33	AMEX60DD301001283
MSTRG.4374	0	0	5.19	9.27	29	17.23	7.86	14.02	0	8.03	10.6	39.32	AMEX60DD201001284
MSTRG.4375	0	0	0	0	0	0	0	0	0	0	0	0	AMEX60DD301001285
MSTRG.4377	0.36	0	0	0.14	0.13	0.11	0	0.21	0	0	0.11	0.13	AMEX60DD301001289|AMEX60DD201001289
MSTRG.4380	0.09	0	0.07	0.07	0	0.05	0.13	0.07	0	0	0.06	0.13	AMEX60DD201001291
MSTRG.4379	1.88	0.63	0.69	0.9	0.45	1.13	2.64	1.42	2.65	2.21	2.09	2.25	AMEX60DD201001290
MSTRG.4378	23.03	30.75	43.49	45.64	101.14	46.74	32.57	32.87	12.7	9.44	11.44	10.19	LOC115469253 [nr]|AMEX60DD201001287|IL1B [hs]|AMEX60DD301001287
MSTRG.4376	12.19	14.51	16.32	15.01	17.19	20.08	14.4	14.24	14.11	12.87	11.89	11.25	LOC115092869 [nr]|PSD4 [hs]|AMEX60DD301001282|AMEX60DD201001282
AMEX60DD001296	0	0	0	0	0	0	0	0	0	0	0	0	AMEX60DD301001296
AMEX60DD001297	0	0	0	0	0	0	0	0	0	0	0	0.07	XELAEV_18009995MG [nr]|AMEX60DD301001297
AMEX60DD001298	0.18	0.08	0.07	0	0.06	0.05	0.07	0.07	0.18	0.06	0.11	0.07	AMEX60DD101001298
MSTRG.4381	1.08	0.94	0.97	0.83	0.78	1.99	4.43	2.12	3.7	2.39	3.27	2.38	CKAP2L|AMEX60DD301001288|AMEX60DD201001288
MSTRG.4382	6.45	1.73	3.04	2.14	0.97	3.02	4.95	5.03	4.06	5.33	5.69	4.5	HISAT2 Generated Gene
AMEX60DD001294	0	0	0	0	0	0	0	0	0	0	0	0	AMEX60DD301001294
AMEX60DD001295	0	0	0	0	0	0	0	0	0	0	0	0	AMEX60DD301001295
AMEX60DD001293	0	0	0	0	0.13	0	0.13	0	0.35	0.06	0	0	AMEX60DD201001293
MSTRG.4384	22.32	166.21	213.56	292.59	227.66	49.54	30.98	64.81	35.46	22.86	41.15	68.98	LOC115469253 [nr]|IL1B [hs]|AMEX60DD301001286
MSTRG.4383	2.06	2.67	2.07	2.49	3.89	1.45	1.92	0.92	1.06	0.31	1.07	1.59	LOC115092864 [nr]|NT5C2 [hs]|AMEX60DD102001292|AMEX60DD301001292
AMEX60DD001302	1.43	1.8	1.38	1.66	1.88	1.18	0.99	1.35	1.23	1.41	1.07	1.06	AMEX60DD201001302
AMEX60DD001303	0.72	0.55	0.9	0.69	0.84	1.83	2.31	1.91	1.41	0.98	1.24	0.86	LOC102350047 [nr]|SEC24C [hs]|AMEX60DD201001303
MSTRG.4386	14.07	13.65	15.35	15.14	17.26	18.68	20.41	21.39	21.52	20.71	17.87	17.87	MRPS24|AMEX60DD301001304|AMEX60DD201001304
MSTRG.4385	137.85	313.36	520.46	486.28	502.8	277.2	310.86	291.26	271.65	239.59	220.13	187.34	SLC20A1|AMEX60DD301001301|AMEX60DD103001301|LLAP_15748 [nr]|SLC20A1 [hs]|AMEX60DD102001301
MSTRG.4387	0	0	0	0.21	0	0	0.26	0.14	0	0	0.11	0	LOC103800651 [nr]|OGDH [hs]|AMEX60DD301001316
MSTRG.4388	0.18	0	0	0.14	0.32	0.43	0.66	0.57	0	0.55	0.39	0.4	LOC104532369 [nr]|OGDH [hs]|AMEX60DD301001315|OGDH|AMEX60DD201001315
MSTRG.4391	4.57	9.49	3.87	5.05	2.27	0.86	0	0.14	0	0.31	3.33	6.02	LOC108785592 [nr]|AMEX60DD201001319
AMEX60DD001320	0	0.08	0	0.07	0.13	0.05	0	0.21	0.18	0.12	0.11	0.2	AMEX60DD201001320|AMEX60DD102001320
MSTRG.4390	49.12	47.3	43.83	43.7	35.16	40.06	60.51	80.39	55.21	50.12	45.55	40.78	E2I00_017014 [nr]|OGDH [hs]|AMEX60DD301001317
MSTRG.4389	17.75	22.51	16.45	15.91	10.9	11.9	15.32	15.3	14.82	21.02	17.81	18.67	NUDCD3|AMEX60DD201001311|AMEX60DD101001311
AMEX60DD001322	0	0	0	0	0	0	0	0	0	0	0	0	AMEX60DD201001322
AMEX60DD001321	0	0	0	0	0	0	0	0	0	0	0	0	LOC115092442 [nr]|MCHR1 [hs]|AMEX60DD201001321
MSTRG.4394	25.72	26.9	20.19	18.67	12	11.63	11.76	9.07	14.64	9.74	20.63	32.3	CAMK2B|AMEX60DD201001307|AMEX60DD301001307|CAMK2B [hs]
MSTRG.4395	0.09	0	0.07	0	0	0.11	0.07	0.35	0.18	0	0.11	0	AMEX60DD201001308
MSTRG.4396	0	0.24	0	0	0	0	0	0	0	0	0	0	AMEX60DD301001309
MSTRG.4397	0	0	0	0	0	0	0	0.14	0	0	0	0	AMEX60DD103001310
MSTRG.4392	201.48	281.82	201.74	214.58	112.37	126.43	84.62	69.98	70.73	64.46	87.6	97.77	PGAM2|AMEX60DD201001324
AMEX60DD001327	0.27	0.47	0	0	0	0	0	0	0	0	0.28	0.13	AMEX60DD201001327
AMEX60DD001328	0.27	0.47	0	0.55	0.19	0	0	0	0	0.25	0.34	0.6	AMEX60DD201001328|LOC115088534 [nr]|HARBI1 [hs]|AMEX60DD301001328
AMEX60DD001329	0	0.08	0.07	0.07	0.06	0.05	0.07	0.07	0	0	0.06	0.07	AMEX60DD301001329
MSTRG.4398	2.87	5.33	2.63	3.04	1.1	0.54	0	0	0	0	2.09	4.57	LOC108712737 [nr]|AMEX60DD201001330|LOC108785592 [nr]|AMEX60DD301001330
MSTRG.4393	253.56	294.61	239.15	188.51	187.56	141.89	93.2	59.43	61.56	71.51	95.15	89.3	PARPI_0010863 [nr]|PGAM1 [hs]|AMEX60DD301001326
AMEX60DD001334	1.17	0.78	0.76	0.21	0.97	0.7	0.99	0.14	0.35	0.43	0.85	0.4	LOC113138288 [nr]|AMEX60DD201001334
AMEX60DD001339	1.61	0.55	0.97	0.9	1.17	1.35	1.12	1.2	0.71	0.67	1.35	1.79	AMEX60DD201001339
AMEX60DD001340	0	0	0	0	0	0	0.07	0	0	0	0	0	LOC112545154 [nr]|AMEX60DD201001340
MSTRG.4400	46.52	57.65	44.87	56.43	90.76	59.5	57.73	64.67	56.8	47.06	34.84	34.16	ZMIZ2|AMEX60DD201001335|AMEX60DD301001335
MSTRG.4401	0	0	0	0	0	0	0	0	0	0	0	0	AMEX60DD301001336
MSTRG.4403	25.99	23.14	25.24	30.15	25.11	32.04	36.26	39.95	31.75	28.49	29.88	27.34	AMEX60DD301001342
MSTRG.4399	4213.38	5249.24	4239.83	3841.57	4092.44	3740.94	3427.75	3310.86	2976.48	3449.8	4749.27	4995.37	LOC111571239 [nr]|AMEX60DD201001331|AMEX60DD103001331|PPIF [hs]|AMEX60DD101001331|SMAX5B_015220 [nr]|AMEX60DD301001331|AMEX60DD102001331|LOC115398272 [nr]
MSTRG.4402	26.53	22.75	23.23	24.13	24.2	22.78	21.73	18.98	18.35	21.39	25.82	34.75	AMEX60DD201001338|LOC115469267 [nr]|LOC727726 [hs]
MSTRG.4407	99.31	90.83	65.13	36.93	59.3	73.61	78.28	68.92	95.43	75.31	59.92	71.43	OGDH|AMEX60DD201001341
AMEX60DD001344	0	0	0	0	0	0	0	0	0	0.06	0	0	AMEX60DD201001344
MSTRG.4404	58.97	54.67	65.54	47.3	60.08	74.31	58.72	63.61	60.33	54.66	54.9	57.59	TMED4|AMEX60DD301001343
AMEX60DD001350	0	0.31	0.21	0.76	0.52	0.27	0.53	0.28	0	0.31	0.45	0.33	AMEX60DD301001350|LOC115370481 [nr]|AMEX60DD201001350
AMEX60DD001352	0	0	0	0	0	0	0	0	0	0	0	0	NPC1L1|AMEX60DD301001352
AMEX60DD001353	0	0	0	0	0	0	0	0	0	0	0	0	AMEX60DD301001353
AMEX60DD001351	0	0	0.14	0.28	0	0	0	0	0	0.25	0.23	0.2	NPC1L1|AMEX60DD301001351|AMEX60DD201001351
MSTRG.4405	1.79	1.57	1.52	0.9	0.71	0.59	1.52	0.5	1.23	1.1	0.62	1.52	HISAT2 Generated Gene
MSTRG.4406	0	0.31	0.21	0	0.19	0.16	0.46	0.35	0	0.18	0.17	0.26	LOC115092844 [nr]|AMEX60DD201001354
MSTRG.4408	6.36	7.69	7.88	9.2	7.66	11.68	12.42	13.25	9.88	15.63	10.71	8.34	DDX56|AMEX60DD201001345|AMEX60DD301001345
MSTRG.4409	0.27	0	0	0.41	0.65	0.59	0	0.71	0	0.49	0	0.53	DDX56|AMEX60DD201001346
MSTRG.4410	5.2	3.76	4.01	6.85	0.97	2.75	5.42	8.57	2.65	5.02	4.23	2.98	LOC115092844 [nr]|AMEX60DD301001347
MSTRG.4412	31.64	28.79	32.91	37.76	44.9	51.15	45.18	44.98	40.04	38.79	30.67	32.24	YKT6|AMEX60DD201001355|AMEX60DD301001355
MSTRG.4413	0	0	0	0	0	0	0	0	0	0	0	0	GCK|AMEX60DD201001357
MSTRG.4414	0.9	0.47	0.97	1.59	1.23	1.02	1.45	1.2	1.23	1.1	0.9	1.19	MPHOSPH10|AMEX60DD301001358
MSTRG.4415	4.93	4	3.94	6.71	9.34	6.14	4.23	3.47	5.47	3.06	6.26	9.47	MYL7|AMEX60DD301001359|MYL7.L [nr]|MYL7 [hs]
MSTRG.4416	12.55	14.59	14.8	14.04	9.15	15.29	18.3	17.35	14.99	22.61	15.9	11.39	POLD2|AMEX60DD102001361
MSTRG.4417	45.8	65.73	52.27	44.81	48.98	55.3	70.61	56.74	49.21	35.91	31.74	32.9	AEBP1|AMEX60DD201001362|AMEX60DD301001362
MSTRG.4418	0	0	0	0	0	0	0	0	0	0	0	0	AMEX60DD301001363
MSTRG.4419	0	0	0	0	0.13	0.05	0	0.14	0	0	0	0	Y956_11202 [nr]|AMEX60DD301001364
MSTRG.4420	8.51	6.43	5.88	7.33	5.06	8.83	8.12	6.52	6.53	9.01	9.47	9.8	ELMOD3|AMEX60DD301001365|AMEX60DD201001365|AMEX60DD103001365|AMEX60DD102001365
MSTRG.4421	230.07	213.98	222.97	197.02	195.15	232.51	184.29	206.05	161.05	177.09	202.65	257.97	DBNL|AMEX60DD301001366|AMEX60DD201001366
MSTRG.4423	3.14	5.49	5.53	8.44	1.1	0.7	0.59	0.5	0.35	0.92	1.01	0.86	BAYA_14209 [nr]|AMEX60DD201001374
AMEX60DD001373	0	0	0	0	0	0	0	0	0	0	0	0	AMEX60DD201001373|AMEX60DD301001373
MSTRG.4422	46.61	57.1	59.11	62.93	65.33	45.55	35.34	29.18	31.05	35.54	40.36	39.45	UBE2D1 [nr]|UBE2D4 [hs]|AMEX60DD301001367|UBE2D4|LOC102389850 [nr]|AMEX60DD102001367|UBE2D1
MSTRG.4424	0	0	0	0	0	0	0	0	0	0	0	0	AMEX60DD301001368
MSTRG.4425	17.66	16.08	15.35	13.28	13.69	16.85	23.25	22.24	31.93	43.26	31	20.92	TCF7L1|AMEX60DD301001369|AMEX60DD201001369
MSTRG.4426	0	0.08	0.07	0	0	0.05	0	0.07	0	0	0	0.07	AMEX60DD201001370
MSTRG.4428	65.07	58.36	65.68	75.1	127.16	173.33	161.31	154.91	113.25	69.06	54.51	58.72	AMEX60DD301001376|TGOLN2|AMEX60DD201001376
MSTRG.4427	0.27	0.86	15.07	15.21	23.62	2.15	0.92	4.89	0.71	0.61	0.62	0.53	LOC115092832 [nr]|AMEX60DD201001379
AMEX60DD001380	0	0	0	0.35	0.26	0.43	0	0	0	0	0	0.4	LOC115092812 [nr]|RETSAT [hs]|AMEX60DD201001380
MSTRG.4431	5.74	6.43	6.91	14.31	36.4	15.45	9.71	9.49	10.94	7.05	8.57	10.99	LOC115469283 [nr]|RETSAT [hs]|AMEX60DD301001381|LOC115468086 [nr]|AMEX60DD103001381
AMEX60DD001384	0	0	0	0	0	0	0	0	0	0	0	0	CB1_000252031 [nr]|ACTG2 [hs]|AMEX60DD102001384|AMEX60DD201001384
MSTRG.4429	201.57	184.64	166.41	218.8	244.07	181.95	193.61	173.47	176.57	156.86	230.39	303.52	LOC112551351 [nr]|AMEX60DD201001377|AMEX60DD301001377
MSTRG.4430	0	0	0	0	0	0	0	0	0	0	0	0	LOC112551351 [nr]|AMEX60DD301001378
MSTRG.4432	10.76	11.45	11.96	11.55	20.18	20.73	18.3	17.14	12.88	16.24	17.64	13.9	DUSP11 [nr]|AMEX60DD301001382|DUSP11|AMEX60DD201001382|AMEX60DD102001382
MSTRG.4433	3.67	4.55	5.46	7.61	5	5.22	6.54	5.24	5.29	3.8	3.78	4.3	STAMBP|AMEX60DD301001383|AMEX60DD201001383
MSTRG.4434	6.81	7.53	7.26	4.15	4.15	6.95	7.07	6.37	3.18	6.43	5.75	6.62	CUNH2ORF42 [nr]|C2ORF42 [hs]|AMEX60DD301001385|AMEX60DD201001385|AMEX60DD102001385
MSTRG.4435	3.5	5.8	5.39	4.7	5.84	5.87	7.46	6.45	5.29	5.45	5.41	5.03	AMEX60DD301001386|N/A|AMEX60DD201001386|D4764_0190130 [nr]
MSTRG.4436	109.88	109.03	95.48	109.61	120.67	157.99	155.56	185.58	170.93	157.29	129.2	109.69	TIA1|AMEX60DD301001387|AMEX60DD102001387|AMEX60DD201001387
MSTRG.4438	10.84	11.77	12.31	11.48	14.92	7.7	7.27	6.73	6.17	9.99	10.15	8.08	PCYOX1|AMEX60DD201001388|DV515_00017124 [nr]|PCYOX1 [hs]
MSTRG.4437	135.79	114.6	89.19	117.63	119.12	127.62	138.65	169.15	154.7	217.22	212.57	206.21	SNRPG|AMEX60DD301001389
MSTRG.4439	9.59	8.55	11.27	14.38	23.23	34.3	29.13	29.54	35.1	27.21	17.42	13.31	FAM136A|AMEX60DD201001390
MSTRG.4441	0	0.08	0	0.14	0	0.16	0	0.07	0	0.06	0.06	0	HISAT2 Generated Gene
MSTRG.4440	3.05	27.06	67.27	50	50.86	13.3	9.45	17.28	7.58	6.13	6.99	6.36	TGFA|AMEX60DD201001392|AMEX60DD301001392
AMEX60DD001394	0.63	0.31	0.28	0.21	0.13	0.11	0.2	0.07	0.18	0.06	0.06	0.07	OJAV_G00236990 [nr]|AMEX60DD201001394
AMEX60DD001396	0	0.08	0.07	0.07	0	0.11	0	0	0	0	0	0.13	AMEX60DD301001396
AMEX60DD001398	0	0	0.21	0.21	0	0.16	0	0.5	0	0	0.34	0	AMEX60DD201001398
MSTRG.4442	0.9	0.71	0.28	0.9	0.78	1.29	1.45	1.2	0	0.98	1.07	1.13	AMEX60DD301001393
AMEX60DD001397	0	0	0	0	0	0	0	0	0	0	0	0	QRFPR|AMEX60DD301001397
MSTRG.4444	19.63	18.59	17.7	19.09	21.93	21.7	17.31	18.49	17.29	19.79	17.02	21.45	GMCL1|AMEX60DD301001399|AMEX60DD201001399
MSTRG.4445	18.73	17.26	24.06	23.24	26.15	37.26	33.09	28.62	30.69	26.78	24.69	24.49	AAK1|AMEX60DD201001401|AAK1 [nr]|LOC112268437 [hs]
MSTRG.4446	15.42	19.14	18.67	13	15.18	12.82	14.4	15.09	15.7	16.97	17.53	15.42	NFU1|AMEX60DD301001402
MSTRG.4443	418.29	535.33	493.02	445.48	549.45	403.2	334.11	308.48	254.71	260.54	379.54	439.42	ANXA4|AMEX60DD102001400
MSTRG.4447	68.74	51.77	79.78	80.15	119.57	86.64	72.66	79.9	72.67	75.12	95.6	104.66	GFPT1|AMEX60DD301001403|AMEX60DD201001403
MSTRG.4452	9.14	10.43	7.88	6.22	7.66	14.81	15.19	24.72	17.29	17.34	11.39	9	CDS2|AMEX60DD301001417|AMEX60DD201001417
MSTRG.4448	9.59	8.47	13.48	12.45	9.21	24.61	21.34	26.42	25.4	20.04	21.65	20.92	LOC103078647 [nr]|ANTXR1 [hs]|AMEX60DD301001404|ANTXR1
MSTRG.4449	0	0	0	0	0	0	0	0	0	0	0	0	LOC115469338 [nr]|GKN1 [hs]|AMEX60DD201001405
MSTRG.4450	0	0	0	0	0	0.11	0	0	0	0.18	0	0	LOC115091615 [nr]|GKN2 [hs]|AMEX60DD201001406|AMEX60DD301001406|AMEX60DD102001406
MSTRG.4451	0	0	0	0	0	0.27	0	0	0	0	0	0	LOC115469338 [nr]|GKN1 [hs]|AMEX60DD101001407
MSTRG.4453	2.78	1.96	4.15	4.63	14.99	8.35	6.28	8.43	4.23	5.27	2.59	3.18	ARHGAP25|AMEX60DD301001416|DR999_PMT18201 [nr]|ARHGAP25 [hs]|AMEX60DD201001416
MSTRG.4454	142.69	137.81	134.89	98.34	144.81	319.04	306.7	236.93	261.42	341.49	234.95	178.73	PCNA.L [nr]|AMEX60DD101001418
MSTRG.4455	15.42	14.51	20.12	20.81	16.09	19.98	15.92	24.65	22.58	24.27	22.38	20.19	TMEM230|AMEX60DD301001419|AMEX60DD201001419|AMEX60DD102001419
MSTRG.4458	18.46	28.24	21.92	23.93	22.71	27.3	24.7	34.42	17.46	20.47	15.22	11.58	PRNP [nr]|AMEX60DD301001422|AMEX60DD201001422
MSTRG.4463	11.74	17.57	24.13	25.59	41.2	34.41	27.55	27.98	16.58	18.44	15.61	11.45	RASSF2|AMEX60DD201001421|AMEX60DD301001421|RASSF2 [nr]
AMEX60DD001424	0	0	0	0	0	0	0	0	0	0	0	0	AMEX60DD301001424
AMEX60DD001423	0	0	0	0	0	0	0	0	0	0	0	0	AMEX60DD301001423
MSTRG.4459	0	0	0	0	0	0	0	0	0	0	0	0	AMEX60DD301001432
AMEX60DD001434	0	0.31	0	0	0.26	0	0	0.35	0	0.25	0.39	0.4	LRRTM4|AMEX60DD201001434
AMEX60DD001435	0	0	0	0	0	0	0	0	0	0	0	0	AMEX60DD301001435
MSTRG.4456	7.44	6.75	7.61	10.72	9.54	16.05	12.09	14.66	12.17	10.54	7.44	8.41	AMEX60DD301001420|SLC23A2|AMEX60DD201001420
MSTRG.4457	0	0	0	0.14	1.36	0.32	0.13	0.07	0	0	0	0	HISAT2 Generated Gene
MSTRG.4460	1.08	0.39	0.35	0.35	0.32	0.16	0	0.14	0	0.31	0.51	0.46	AAES_74569 [nr]|LRRTM4 [hs]|AMEX60DD201001436
MSTRG.4461	0.45	0.08	0.14	0.28	0.91	0.27	0.46	0.78	0.88	0.18	0.9	1.72	AMEX60DD301001437
MSTRG.4464	0.45	0.63	0.62	0.69	0.97	0.92	1.06	1.06	1.06	1.23	1.07	1.19	HNRNPL [nr]|AMEX60DD103001443
MSTRG.4462	32.8	58.51	55.38	71.71	23.88	15.56	16.05	12.82	11.82	15.14	16.4	19.26	LOC103092306 [nr]|AMEX60DD201001442
MSTRG.4466	3.14	2.75	3.39	4.77	1.82	0.97	0.92	1.2	0.88	1.59	1.86	1.92	AMEX60DD201001445
MSTRG.4465	189.65	329.28	308.84	333.94	114.19	64.24	60.9	45.26	43.04	70.53	76.61	76.59	LOC100336636 [nr]|AMEX60DD301001444
AMEX60DD001448	0	0	0	0	0	0	0.07	0.14	0	0	0.06	0	AMEX60DD301001448
MSTRG.4468	0.45	1.41	0	1.18	1.23	0.43	0.2	0.85	0	0	1.13	0	ADRA1A|AMEX60DD201001449
MSTRG.4469	56.11	43.22	47.01	44.47	30.56	75.06	90.36	97.75	94.55	116.48	64.21	52.96	DPYSL2|AMEX60DD201001450|AMEX60DD301001450|PARPI_0003670 [nr]|DPYSL2 [hs]
MSTRG.4470	0	0.24	0	0	0	0.16	0	0	0	0	0	0	AMEX60DD301001451
MSTRG.4467	62.29	108.16	114.01	128.55	42.56	28.92	32.24	22.6	22.93	27.08	29.82	34.89	ROHU_028321 [nr]|AMEX60DD201001446
MSTRG.4473	0.18	0.16	0.21	0	0.06	0.16	0.4	0.57	0	0	0	0.2	DPX16_21124 [nr]|AMEX60DD201001458
MSTRG.4474	0	0.24	0	0.28	0	0	0.33	0	0	0	0	0	LOC102935927 [nr]|CYP2J2 [hs]|AMEX60DD201001454|LOC113409222 [nr]|PARPI_0023346 [nr]|CYP2B6 [hs]|LOC101936616 [nr]|LOC101929829 [hs]|AMEX60DD301001454|PARPI_0024057 [nr]|AMEX60DD102001454
MSTRG.4475	2.24	1.96	1.24	2.01	3.24	1.51	1.72	1.77	1.06	0.74	1.58	1.32	AMEX60DD201001455
MSTRG.4477	3.67	4.39	2.7	1.87	1.82	2.15	3.24	2.05	3	1.78	1.86	1.99	HISAT2 Generated Gene
AMEX60DD001464	0	0	0	0	0	0	0	0	0	0	0	0	AMEX60DD201001464
AMEX60DD001459	0	0	0	0	0	0	0	0	0	0	0	0	LOC115099602 [nr]|CYP2J2 [hs]|AMEX60DD201001459
AMEX60DD001460	0.09	0	0.07	0	0.06	0	0.13	0	0	0.06	0.06	0	AMEX60DD301001460
MSTRG.4479	0	0	0	0	0	0	0	0	0	0	0	0	AMEX60DD301001465
MSTRG.4471	33.43	28	42.38	46.33	28.87	35.05	32.3	45.55	33.69	47.67	41.04	42.3	PPP2R2A [nr]|BNIP3L [hs]|AMEX60DD301001452|BNIP3L|AMEX60DD201001452
MSTRG.4472	0	0	0	0	0	0	0	0	0	0.06	0	0	AMEX60DD201001453
MSTRG.4481	23.57	21.88	16.66	14.73	9.15	12.33	14.6	15.58	11.47	22.98	21.65	18.8	MTERF4|AMEX60DD301001467|MTERF4 [nr]
MSTRG.4480	0.27	0.24	0.21	0.35	0.32	0.65	0.73	0.57	0.88	0.55	0.45	0.13	LOC106702273 [nr]|ENV [hs]|AMEX60DD301001466
MSTRG.4478	0	1.41	3.25	1.24	3.24	10.23	3.43	2.83	1.41	1.04	0.51	0	LOC115099359 [nr]|CYP2J2 [hs]|AMEX60DD301001468
AMEX60DD001472	0	0	0	0	0	0	0	0	0	0	0	0	LOC115099602 [nr]|CYP2J2 [hs]|AMEX60DD103001472|AMEX60DD201001472
MSTRG.4482	2.6	2.67	2.97	2.77	2.21	2.75	3.77	3.26	5.12	3.8	3.89	2.71	N338_02708 [nr]|AMEX60DD301001475|CAPN10|CAPN10 [nr]|AMEX60DD201001475
MSTRG.4483	10.4	7.37	13.07	12.24	4.28	3.93	2.51	2.62	2.29	2.51	6.71	9.53	AMEX60DD301001476
MSTRG.4484	0.36	0.63	0.62	0.41	0.19	0.48	0.79	0.64	0.88	0.49	0.51	0.66	CAPN10 [nr]|AMEX60DD301001477|HCG_32657 [hs]|AMEX60DD201001477
MSTRG.4486	0	0	0.14	0.07	7.79	5.49	4.16	0.21	0.35	0.06	0.11	0.2	AMEX60DD301001478
MSTRG.4487	0	0	0	0	0	0.16	0	0	0	0	0	0	AMEX60DD301001479|AMEX60DD201001479
MSTRG.4485	0.99	1.18	0.55	0.83	0.45	2.1	1.19	1.77	0.71	1.1	0.34	0.66	HISAT2 Generated Gene
MSTRG.4489	0.27	0.24	0	0.21	0	0.16	0	0	0	0.18	0	0	RNPEPL1|AMEX60DD201001481
MSTRG.4488	12.55	10.28	13.14	13.48	18.3	18.95	18.43	18.77	22.23	18.93	15.39	16.48	LLAP_10202 [nr]|RNPEPL1 [hs]|AMEX60DD201001480|ABCC5 [nr]
AMEX60DD001485	0	0	0	0	0	0.05	0	0.07	0	0	0	0	AMEX60DD201001485
MSTRG.4490	17.48	30.9	26.62	33.33	11.61	7.22	7.33	6.23	4.94	7.35	8.96	8.21	LOC100336828 [nr]|AMEX60DD201001489
MSTRG.4493	4.75	3.14	4.91	4.29	7.59	9.53	6.87	8	6	5.7	5.13	5.76	AB205_0208550 [nr]|POMK [hs]|AMEX60DD201001494
MSTRG.4491	17.39	17.33	19.98	21.51	20.31	19.6	22.46	27.77	26.64	28.8	31.79	29.26	EIF2B5|AMEX60DD201001487|DR999_PMT18879 [nr]|EIF2B5 [hs]|AMEX60DD101001487|AMEX60DD301001487
MSTRG.4492	1.61	1.88	2.35	2.28	3.96	4.47	3.04	2.27	2.82	1.53	1.52	2.18	HISAT2 Generated Gene
MSTRG.4496	4.39	5.65	4.42	4.77	6.88	4.42	5.28	6.87	3.53	3.31	3.38	3.91	ABCC5|AMEX60DD301001482|AMEX60DD201001482|LOC104511877 [nr]|ABCC5 [hs]
MSTRG.4497	1.61	2.12	1.94	2.7	0.97	0.59	0.79	0.57	0.53	0.74	0.73	0.53	LOC103174533 [nr]|AMEX60DD201001483
MSTRG.4498	0	0	0	0	0.06	0	0	0	0.18	0.06	0	0	AMEX60DD102001484
MSTRG.4494	11.83	11.29	12.17	11.2	7.01	8.94	8.65	10.77	10.41	8.27	8.68	10.86	DVL3|AMEX60DD201001492|DVL3.L [nr]|DVL3 [hs]|AMEX60DD301001492
MSTRG.4495	0	0	0	0	0	0	0	0	0	0	0	0	AMEX60DD301001493
MSTRG.4500	110.51	109.97	115.32	127.1	121	106.45	110.51	118.86	100.54	130.95	128.75	125.78	AP2M1|AMEX60DD201001495|AMEX60DD101001495|DNTS_015873 [nr]|AP2M1 [hs]|AMEX60DD102001495
MSTRG.4499	14.79	14.35	22.68	27.59	17.84	15.08	12.15	13.6	13.76	14.4	12.06	16.02	LOC103191471 [nr]|PHF13 [hs]|AMEX60DD201001500
MSTRG.4503	30.56	21.33	25.93	23.86	44.83	62.09	60.51	62.12	50.27	49.88	38.9	27.87	DR999_PMT18881 [nr]|ABCF3 [hs]|AMEX60DD301001499|ABCF3|AMEX60DD103001499|AMEX60DD102001499
AMEX60DD001504	0.18	0.16	0	0	0	0	0	0.14	0.18	0.18	0.11	0	AMEX60DD301001504
AMEX60DD001506	0	0	0	0	0	0	0	0	0	0	0	0	ORF2P [nr]|AMEX60DD201001506
MSTRG.4501	22.68	15.84	22.75	21.51	27.96	13.19	13.81	12.96	10.41	12.99	21.42	29.72	LOC115082225 [nr]|AMEX60DD301001501|AMEX60DD201001501
MSTRG.4502	0	0	0	0	0	0	0	0	0	0	0.17	0	AMEX60DD301001505|AMEX60DD201001505
AMEX60DD001503	0	0	0	0	0	0	0	0	0	0	0	0	CCDC150|AMEX60DD103001503|AMEX60DD201001503
MSTRG.4506	46.43	57.73	48.6	43.91	46.39	39.04	37.72	33.01	32.81	45.41	40.76	39.12	ALG3|AMEX60DD201001508|AMEX60DD102001508
AMEX60DD001507	0	0	0	0	0	0	0	0	0	0	0.17	0	VWA5B2|AMEX60DD201001507
AMEX60DD001513	0	0.24	0.35	0.14	0.13	0.11	0.2	0.14	0.18	0.12	0.06	0.2	PUM1|AMEX60DD201001513
AMEX60DD001512	0	0.39	0.41	1.04	1.23	0	0.2	0	0.35	0	0	0	LOC115099210 [nr]|CAMK2N2 [hs]|AMEX60DD201001512
MSTRG.4507	12.91	11.61	9.2	5.81	9.93	15.13	19.35	18.7	17.64	13.17	10.71	8.94	LOC115657318 [nr]|MUL1 [hs]|AMEX60DD201001514
MSTRG.4505	139.1	133.97	72.32	87.06	55.67	52.29	56.87	70.55	41.81	68.14	88.11	78.31	RPL13A|AMEX60DD301001510
MSTRG.4504	4.3	4.24	4.08	3.04	3.37	5.76	7.2	5.88	6.88	5.45	5.58	5.1	EEF1AKMT4|AMEX60DD301001509
AMEX60DD001516	2.96	2.43	2.83	2.14	1.69	1.88	2.64	1.56	0.71	1.29	1.3	1.59	ECE2|AMEX60DD201001516|ECE2 [nr]|AMEX60DD301001516
AMEX60DD001519	0	0	0	0	0	0	0	0	0	0	0	0.07	AMEX60DD201001519
MSTRG.4508	32	25.57	28.83	34.23	47.3	52.39	61.96	78.77	66.15	82.91	70.74	61.3	PSMD2|AMEX60DD102001517|AMEX60DD301001517
AMEX60DD001526	0	0	0	0.07	0.06	0	0	0	0.18	0	0	0	AMEX60DD102001526
MSTRG.4509	0.54	0.16	0.28	0.07	0.26	0.27	0.2	0.28	0	0.61	0.45	0.26	AMEX60DD301001528
MSTRG.4510	1.97	1.57	1.45	0.83	0.97	0.54	0.66	0.5	0.71	0.18	0.73	0.86	CHRD|AMEX60DD201001527|AMEX60DD301001527
MSTRG.4512	37.64	26.83	26.69	33.68	23.68	26.65	28.6	31.59	31.75	45.65	43.29	30.58	POLR2H|AMEX60DD201001531|AMEX60DD301001531
AMEX60DD001523	3.14	5.49	3.46	3.25	2.53	1.13	1.19	0.64	0.53	0.74	1.69	3.44	FAM131A|AMEX60DD201001523|FAM131A [nr]|AMEX60DD301001523
MSTRG.4511	12.55	14.2	18.53	15.56	15.18	10.45	5.94	2.69	3.88	6.5	13.53	16.48	LOC115098873 [nr]|AMEX60DD301001530|AMEX60DD201001530
MSTRG.4513	24.56	21.41	21.99	20.68	15.7	9.37	10.57	7.15	11.11	10.29	28.3	42.37	TEDDM1|AMEX60DD301001533
AMEX60DD001539	0.18	0.16	0.21	0.14	0.13	0.16	0	0	0	0	0.06	0.07	DHRS4L2 [hs]|AMEX60DD201001539
AMEX60DD001535	0	0	0	0	0	0	0	0	0	0	0	0	LOC115077145 [nr]|DHRS4 [hs]|AMEX60DD201001535
AMEX60DD001540	0.09	0	0.14	0.14	0.06	0.05	0	0	0	0	0.06	0.07	AMEX60DD301001540
AMEX60DD001541	0	0	0	0	0	0	0	0	0	0	0	0	AMEX60DD201001541
AMEX60DD001543	0	0	0	0	0	0	0	0	0	0	0	0.07	AMEX60DD201001543
AMEX60DD001534	0	0	0	0	0	0	0	0	0	0	0	0	LOC113028410 [nr]|AMEX60DD102001534
MSTRG.4514	0	0	0.28	0	0	0.27	0.26	0	0	0	0	0	AEBP1|AMEX60DD201001542
AMEX60DD001546	0	0	0	0	0	0	0	0	0	0	0.11	0	DCP1B|AMEX60DD201001546
MSTRG.4515	23.66	23.69	33.81	31.46	24.46	25.68	23.91	29.89	25.22	33.58	28.69	21.78	TRIM69 [hs]|AMEX60DD301001547
AMEX60DD001554	0	0.08	0.07	0.14	0.39	0.05	0.07	0.07	0.18	0	0.06	0.07	AB205_0079130 [nr]|AMEX60DD301001554
MSTRG.4516	2.69	3.84	4.22	6.92	0.84	0.75	0.73	0.5	0.53	0.74	0.9	0.93	LOC111772992 [nr]|AMEX60DD201001555
MSTRG.4520	12.82	15.22	31.73	24.34	57.16	38.28	26.82	28.76	28.75	26.84	17.42	14.56	EPHB3|AMEX60DD201001552|AMEX60DD301001552
MSTRG.4519	0	0	0	0	0	0	0	0	0	0	0	0	LOC108708171 [nr]|AMEX60DD301001560
MSTRG.4518	5.02	5.8	5.39	4.08	2.66	6.03	5.48	4.46	4.23	4.35	3.1	2.52	CLDN11|AMEX60DD201001559
MSTRG.4517	10.93	8.63	8.16	12.52	10.19	8.24	7.27	4.53	3	2.39	3.95	6.82	SLC7A14|AMEX60DD201001557
AMEX60DD001561	0	0	0	0	0	0.16	0	0	0	0	0	0	LOC115082526 [nr]|SLC7A14 [hs]|AMEX60DD201001561
MSTRG.4521	127.09	121.26	108.06	93.7	110.88	189.59	225.38	234.53	229.84	159.32	122.77	98.37	EIF4G1|AMEX60DD201001520|AMEX60DD301001520|AMEX60DD103001520
MSTRG.4522	0	0	0	0	0	0	0	0	0	0	0	0	AMEX60DD103001521
MSTRG.4523	0	0	0	0.14	0.06	0.11	0.13	0.14	0.35	0.12	0.11	0.13	AMEX60DD301001522
MSTRG.4526	1005.53	1032.31	727.53	699.96	558.41	512.89	555.86	541.44	397.95	524.7	649.16	616.3	DR999_PMT05608 [nr]|RPL22L1 [hs]|AMEX60DD301001563|AMEX60DD102001563|LOC104634092 [nr]|RPL22L1
AMEX60DD001567	0.09	0	0	0	0.06	0	0	0	0	0	0	0	AMEX60DD301001567
AMEX60DD001579	0	0	0	0	0	0	0	0	0	0	0	0	AMEX60DD301001579
MSTRG.4528	0	0	0	0	0.32	0	0	0.21	0	0	0	0	AMEX60DD301001574
MSTRG.4529	6.72	5.1	5.12	4.22	3.11	3.23	3.17	2.27	1.76	2.21	2.87	7.15	TMEM212|AMEX60DD201001575|AMEX60DD301001575
MSTRG.4531	22.23	23.61	28.07	30.22	24	18.63	15.59	18.06	17.99	13.48	19.11	22.57	TNIK|AMEX60DD201001569|AMEX60DD301001569
MSTRG.4533	0	0	0	0	0	0	0	0	0	0	0	0	LOC115460730 [nr]|AMEX60DD201001571
MSTRG.4534	0	0	0	0	0.06	0	0.07	0	0	0	0	0	CNGB3.L [nr]|AMEX60DD201001572
MSTRG.4532	0	0	0	0	0.06	0	0	0	0	0	0	0	AMEX60DD201001570
MSTRG.4527	11.38	11.22	15.56	19.09	28.87	16.91	13.08	12.4	8.29	9.56	12.12	17.67	PLD1|AMEX60DD301001573|AMEX60DD201001573|PLD1 [hs]
MSTRG.4535	28.32	36.87	34.15	18.26	11.48	15.24	19.95	17.35	9	10.17	22.04	31.18	TNFSF10 [nr]|AMEX60DD301001581|TNFSF10
MSTRG.4536	0.27	0.24	0	0	0.58	0.32	0	0.35	0	0	0	0.33	AMEX60DD201001592
MSTRG.4540	2.96	3.22	4.91	4.77	4.74	3.39	2.18	2.55	0.88	1.35	2.71	7.28	AMEX60DD201001593
MSTRG.4530	18.37	17.73	17.15	14.59	15.57	21.16	19.09	24.79	25.22	20.65	15.95	12.64	FNDC3B|AMEX60DD301001580|AMEX60DD201001580|LOC104623481 [nr]|FNDC3B [hs]
MSTRG.4525	0	0	0	0	0	0	0	0	0.18	0	0	0	AMEX60DD301001565
MSTRG.4524	2750.75	3270.9	2857.57	2301.13	2430.79	2349.33	2462.94	2428.85	2369.33	2638.51	2924.89	2669.3	EIF5A2 [nr]|EIF5A [hs]|AMEX60DD201001564|LOC112547415 [nr]|UY3_13470 [nr]|AMEX60DD301001566|AMEX60DD102001564|AMEX60DD103001564|EOD39_0568 [nr]
AMEX60DD001582	1.97	1.49	2.42	1.66	0.71	0.38	1.06	0.92	0.35	0.98	2.31	1.32	LOC102462789 [nr]|AMEX60DD201001582|NLGN1 [hs]|NLGN1
AMEX60DD001583	0	0	0	0	0	0	0	0	0	0	0	0	AMEX60DD301001583
MSTRG.4537	0	0	0	0	0	0	0.4	0	0	0	0	0	DR999_PMT05633 [nr]|NAALADL2 [hs]|AMEX60DD301001597|AMEX60DD201001597
AMEX60DD001591	0	0	0	0	0.19	0	0	0	0	0	0	0	SPATA16|AMEX60DD201001591|AMEX60DD301001591
MSTRG.4538	0	0	0	0	0	0	0	0	0	0	0.23	0.26	NAALADL2 [hs]|AMEX60DD301001595
MSTRG.4539	1.43	1.49	2.07	2.07	2.27	2.1	2.38	2.48	2.65	2.33	2.09	2.52	BRCC3|AMEX60DD301001596
MSTRG.4544	0.54	0.55	0.35	0.48	0.39	0.75	0.66	1.2	1.06	1.35	0.73	0.66	AMEX60DD301001606
MSTRG.4541	0	1.18	1.18	1.45	1.62	0.38	0.73	0.85	0	0.67	1.35	2.65	NAALADL2|AMEX60DD301001599
MSTRG.4542	0	0	0	0	0.06	0	0	0	0	0	0	0	AMEX60DD201001600
MSTRG.4543	1.61	1.49	0.69	0.69	1.17	0.43	0.46	0.35	0.88	0.31	0.39	1.19	HISAT2 Generated Gene
MSTRG.4545	1.61	1.33	0.62	0.35	0.39	1.08	1.52	1.49	0.71	0.61	0.79	0.79	AMEX60DD301001610
MSTRG.4546	2.42	1.18	1.04	0.69	0.65	0.48	0.33	0.14	1.41	0.37	0.23	0.07	HISAT2 Generated Gene
MSTRG.4547	0.18	0.24	0	0.07	0.19	0	0.13	0.07	0.53	0.18	0.06	0.2	HISAT2 Generated Gene
MSTRG.4548	2.15	2.27	2.56	2.9	2.53	4.95	4.62	4.32	4.06	5.64	2.87	3.24	AMEX60DD201001614
AMEX60DD001611	0.99	0.39	1.31	0	0.32	0.38	0	0.35	0.53	0.49	0.51	0.26	ZMAT3|AMEX60DD201001611|AMEX60DD301001611|AMEX60DD102001611
AMEX60DD001615	0	0	0	0	0	0	0	0	0	0	0	0	KCNMB3 [nr]|AMEX60DD201001615|KCNMB3
AMEX60DD001619	0.18	0.39	0.55	0.28	0.19	0.38	0.4	0.42	0.35	0.49	0.28	0.66	LOC116035472 [nr]|AMEX60DD201001619
AMEX60DD001622	0	0	0	0	0	0	0	0	0	0	0.11	0	AMEX60DD201001622
MSTRG.4551	0	0	0	0	0	0.32	0	0	0	0.49	0	0.46	LOC103805531 [nr]|MFN1 [hs]|AMEX60DD201001620
MSTRG.4552	31.73	4.78	5.12	35.61	48.4	10.77	20.54	12.04	76.91	26.16	65.84	60.11	ZNF639|AMEX60DD301001616|AMEX60DD201001616|AMEX60DD102001616
MSTRG.4553	0	27.53	27.1	0	0	52.12	50.86	58.58	0	44.67	0	0	AMEX60DD301001617
AMEX60DD001608	0	0	0	0	0	0	0	0	0	0	0	0	AMEX60DD201001608
AMEX60DD001609	0.45	0	0	0	0	0	0	0.14	0	0	0	0	KCNMB2|AMEX60DD301001609|AMEX60DD201001609
MSTRG.4554	33.25	36.08	41.34	45.5	23.29	31.12	32.5	34.42	25.22	34.19	27.51	27.47	TBL1XR1|AMEX60DD201001603|AMEX60DD301001603
MSTRG.4550	0	0	0	0	0	0	0	0	0	0	0	0	AMEX60DD201001613
MSTRG.4549	3.05	4.39	5.05	5.88	2.08	3.66	3.17	3.82	3	2.82	3.49	4.7	PIK3CA [nr]|AMEX60DD201001612
AMEX60DD001625	0	0	0	0	0	0	0	0	0	0	0	0	AMEX60DD201001625
MSTRG.4555	13.71	12.63	14.03	16.67	14.86	16.42	15.46	18.35	18.35	22.24	18.88	15.36	MFN1|AMEX60DD201001623
MSTRG.4557	19.09	15.77	11.55	15.56	11.61	14.86	15.06	24.22	18.52	24.88	28.69	28.2	AMEX60DD201001630
MSTRG.4558	0	0	0	0.21	0	0.16	0	0	0	0	0	0	AMEX60DD301001626
MSTRG.4561	0	0	0	0	0	0	0	0	0	0	0	0	AMEX60DD301001629
MSTRG.4559	0.18	0	0	0	0	0.22	0.2	0.21	0.35	0.06	0.23	0.2	E1301_TTI003913 [nr]|AMEX60DD201001627
MSTRG.4560	6.81	7.22	8.57	7.26	9.6	13.62	20.28	20.12	20.29	30.58	24.52	17.15	ACTL6A|AMEX60DD301001628
MSTRG.4556	73.76	59.38	74.53	83.26	75.65	77.49	77.62	79.47	67.91	76.66	87.32	98.77	GNB4|AMEX60DD301001624
MSTRG.4563	1.79	2.12	2.28	2.14	1.49	3.28	3.5	3.54	2.29	3.55	2.82	2.52	TTC14|AMEX60DD201001632|AMEX60DD301001632
AMEX60DD001638	0	0.16	0.28	0.21	0.26	0.27	0.13	0.21	0	0	0.11	0	AMEX60DD201001638
MSTRG.4562	0.99	0.63	0	1.38	0	0.38	0.86	0	0	0.92	1.01	0.73	CCDC39|AMEX60DD301001633|CCDC39.L [nr]|CCDC39 [hs]|AMEX60DD201001633
AMEX60DD001645	0	0.08	0	0.07	0.13	0.11	0.13	0	0	0	0.06	0	HOMER1|AMEX60DD201001645
AMEX60DD001641	0.09	0	0	0	0	0	0	0.07	0.18	0.12	0	0	LOC113406115 [nr]|AMEX60DD201001641
MSTRG.4564	1.25	0.71	1.24	0.83	0.52	0.86	0.59	0.71	0.71	0.74	0.96	0.93	AMEX60DD201001639
MSTRG.4565	5.83	9.02	5.05	4.56	4.74	6.25	5.02	6.59	4.06	3.37	7.1	4.96	SOX2|AMEX60DD201001640
MSTRG.4566	47.05	56.55	52.06	47.92	26.02	29.4	28.14	29.89	22.4	32.66	37.43	35.02	FXR1|AMEX60DD301001634|PARPI_0018598 [nr]|FXR1 [hs]|AMEX60DD103001634
MSTRG.4567	16.04	12.16	14.45	15.14	14.27	27.57	23.98	27.13	25.93	32.41	25.54	20.98	DCUN1D1|AMEX60DD301001649|AMEX60DD103001649
MSTRG.4576	43.92	35.92	44.11	48.96	51.12	62.68	49.48	49.72	45.16	50.98	48.14	54.22	ATP11B|AMEX60DD201001648|AMEX60DD102001648|AMEX60DD101001648|AMEX60DD301001648
MSTRG.4569	13.35	14.2	12.51	16.39	15.7	18.15	15.26	18.84	19.05	20.47	19.9	20.39	MCCC1.S [nr]|MCCC1 [hs]|AMEX60DD102001650|MCCC1 [nr]|AMEX60DD201001650
AMEX60DD001651	0	0	0	0	0	0	0	0	0	0	0	0	AMEX60DD301001651
AMEX60DD001652	0.27	0.39	1.11	0.55	0.19	0.16	0.33	0	0.71	0	0	0.13	MCF2L2 [nr]|MCF2L [hs]|AMEX60DD201001652|LOC104073145 [nr]|AMEX60DD301001652
AMEX60DD001653	0	0	0	0	0	0	0	0	0	0	0	0	AMEX60DD301001653
AMEX60DD001654	0	0.08	0	0.07	0	0.05	0.07	0	0	0.06	0	0.07	AMEX60DD201001654
AMEX60DD001655	0	0	0	0	0	0	0	0	0	0.06	0	0	AMEX60DD301001655
MSTRG.4577	0.72	1.1	0.62	1.24	1.62	0.81	1.12	0.99	1.06	0.86	1.24	1.26	LOC109062171 [nr]|AQP11 [hs]|AMEX60DD301001661
AMEX60DD001659	0	0	0	0	0	0	0	0	0	0	0	0	LOC113983590 [nr]|AMEX60DD201001659
AMEX60DD001660	0.18	0	0	0.14	0	0.11	0	0.14	0	0	0.11	0	FAM221A|AMEX60DD301001660
MSTRG.4574	0	0.16	0	0	0	0	0	0	0	0	0.28	0	AMEX60DD201001656|AMEX60DD301001656
MSTRG.4575	220.93	152.4	256.57	186.02	271.32	217.49	271.82	262.72	217.49	155.64	223.57	378.39	LAMP3 [nr]|AMEX60DD301001657
MSTRG.4568	0.18	0.08	0	0	0	0.11	0.13	0.07	0	0	0.11	0.07	HISAT2 Generated Gene
MSTRG.4572	0	0	0	0	0.06	0	0	0	0	0	0	0	AMEX60DD201001658
MSTRG.4571	0	0.16	0	0.14	0.06	0.11	0.13	0	0	0	0.11	0.07	HISAT2 Generated Gene
MSTRG.4570	0	0.08	0.07	0.14	0.06	0.05	0.07	0.07	0	0.12	0	0.07	HISAT2 Generated Gene
MSTRG.4573	94.92	115.46	69.83	83.05	122.1	137.69	119.56	98.95	59.8	109.44	111.11	100.75	HISAT2 Generated Gene
MSTRG.4581	15.33	13.33	15.35	14.8	10.7	17.5	20.81	20.61	22.75	26.1	21.7	17.28	RFC4|AMEX60DD102001665|AMEX60DD103001665|AMEX60DD301001665
MSTRG.4578	0	0	0	0	0	0	0	0	0	0	0	0	MCF2L2|AMEX60DD201001662|LLAP_12616 [nr]|AMEX60DD301001662
MSTRG.4579	66.32	71.77	172.29	258.84	436.5	153.3	105.36	106.04	54.51	44.18	59.92	79.5	B3GNT5|AMEX60DD301001663|AMEX60DD201001663
MSTRG.4580	0.09	0	0.07	0.07	0.06	0.05	0.13	0.07	0	0.12	0	0.07	AMEX60DD301001664
MSTRG.4582	43.02	64.71	50.82	40.87	28.61	19.06	12.62	14.45	11.99	12.56	22.55	25.55	EIF4A2 [nr]|AMEX60DD301001667|LOC115099309 [nr]|EIF4A2 [hs]|AMEX60DD201001667|AMEX60DD102001667|AMEX60DD101001667
AMEX60DD001686	0	0	0	0	0	0	0	0	0	0	0	0.07	AMEX60DD201001686
AMEX60DD001674	0	0	0	0.28	0	0	0	0.35	0	0.37	0.34	0	FETUB.S [nr]|FETUB [hs]|AMEX60DD102001674|AMEX60DD201001674|AMEX60DD301001674
AMEX60DD001668	0.36	0.31	0.35	0	0.19	0	0.4	0	0	0.43	0.28	0.4	AMEX60DD301001668|AMEX60DD201001668
MSTRG.4583	151.56	131.07	81.17	85.75	109.84	89.87	92.68	112.62	84.32	117.28	93.63	87.38	AMEX60DD201001669|AMEX60DD301001669|AMEX60DD102001671|AMEX60DD301001671|AMEX60DD201001671
MSTRG.4584	0	0.71	0	0	0	0	0	0	0.35	0	0	0	AMEX60DD201001670
AMEX60DD001687	0	0.47	0	0	0	0	0	0.35	0.88	0.86	0.73	0.33	LOC102346777 [nr]|ANOS1 [hs]|AMEX60DD301001687
MSTRG.4588	0	0	0	0	0	0	0	0	0	0	0	0	PARPI_0014716 [nr]|AMEX60DD201001692
MSTRG.4587	1.7	4.71	14.52	14.52	31.86	20.46	9.97	8.57	5.82	3.55	2.59	2.91	PARPI_0014716 [nr]|AMEX60DD201001692
MSTRG.4590	10.31	11.37	10.44	9.61	12.39	16.53	14.07	17.07	12.88	18.93	11.78	10.79	SENP5|AMEX60DD201001689
MSTRG.4589	0	0	0	0	0	0	0	0	0	0	0	0	AMEX60DD301001688
AMEX60DD001693	0	0.24	0.28	0.35	0.71	0.32	0.26	0.28	0.53	0	0.23	0	PIGZ|AMEX60DD201001693|AMEX60DD102001693
MSTRG.4585	66.06	61.42	70.11	77.24	97.06	106.24	113.75	139.61	127.89	153	128.13	112.34	NCBP2AS2 [nr]|NCBP2 [hs]|AMEX60DD301001690|NCBP2 [nr]
MSTRG.4586	0	0	0	0	0	0	0	0	0	0	0	0	NCBP2AS2 [nr]|AMEX60DD201001691
AMEX60DD001699	0	0	0	0	0	0	0	0	0	0	0	0	AMEX60DD201001699
MSTRG.4593	15.15	12.86	15.49	18.53	10.51	8.51	8.39	8.43	6.53	10.54	12.68	11.25	DLG1|AMEX60DD201001697|AMEX60DD301001697
MSTRG.4594	2.15	3.29	1.66	2.07	1.43	3.93	2.05	2.76	1.94	2.88	1.01	0.86	HISAT2 Generated Gene
MSTRG.4591	0	0	0.35	0.35	0.39	0.32	0.66	0.57	0	0.55	0.56	0.6	DLG1|AMEX60DD201001698
MSTRG.4592	0	0.16	0	0	0.06	0.11	0.2	0	0	0.37	0	0.13	AMEX60DD201001702
MSTRG.4595	21.87	21.57	23.85	24	19.98	29.4	34.41	37.12	32.99	38.66	37.6	35.55	PPP1R2|AMEX60DD201001703
MSTRG.4598	0.18	0.16	0.28	0.14	0.19	0.38	0.4	0.5	0.71	0.31	0.28	0	AB205_0043540 [nr]|LSG1 [hs]|AMEX60DD201001710
MSTRG.4596	10.4	9.18	8.3	10.03	7.53	9.32	12.62	14.1	15.88	17.77	16.29	17.28	BDH1|AMEX60DD301001700|LOC104400378 [nr]|BDH1 [hs]|AMEX60DD201001700
MSTRG.4597	3.94	6.51	6.71	6.98	4.41	3.18	3.3	3.12	3.88	3.49	6.71	7.41	LOC115478989 [nr]|BDH1 [hs]|AMEX60DD301001701|AMEX60DD201001701|APOD
AMEX60DD001713	0.09	0.16	0.07	0.07	0.19	0.11	0.13	0.07	0.18	0.18	0.11	0.26	AMEX60DD102001713
MSTRG.4602	0.9	1.1	0.83	1.24	0.65	2.1	2.58	3.19	2.12	4.6	2.65	0.99	TIMELESS [hs]|AMEX60DD201001718|TIMELESS
MSTRG.4600	0	0	0	0	0	0	0	0	0	0	0	0	FAM43A|AMEX60DD301001716
MSTRG.4601	0	0	0	0	0	0	0	0	0	0	1.47	0	FAM43A|AMEX60DD301001715
MSTRG.4611	0	0	0	0	0	0	0	0	0	0	0	0	AMEX60DD201001727
MSTRG.4610	0	7.22	6.01	6.29	5.64	9.42	12.29	13.25	8.47	6.86	4.12	3.51	AMEX60DD201001726|ATP13A3 [nr]
MSTRG.4599	26.8	18.59	16.39	23.37	19.14	26.38	27.28	29.61	25.58	25.67	18.6	17.15	ACAP2|AMEX60DD301001704|LOC112547415 [nr]|AMEX60DD201001704
MSTRG.4609	0.63	1.88	1.87	2.63	6.55	6.95	4.49	5.03	1.41	2.21	1.01	0.6	LOC115099440 [nr]|CPN2 [hs]|AMEX60DD301001731
AMEX60DD001732	0	0	0	0	0	0	0	0	0	0	0	0	AMEX60DD301001732
AMEX60DD001733	0	0.39	0.21	0.35	0.97	0.43	0.2	0.21	0	0	0	0	LOC115479306 [nr]|LRRC15 [hs]|AMEX60DD301001733|AMEX60DD201001733
AMEX60DD001734	0	0	0	0	0	0	0	0	0	0	0	0	AMEX60DD301001734
MSTRG.4607	0	0	0	0	0	0	0	0	0	0	0	0	AMEX60DD201001729
MSTRG.4608	5.38	4.94	10.85	12.45	36.46	32.47	33.09	46.75	35.98	30.27	6.2	4.83	LOC115099438 [nr]|LRRC15 [hs]|AMEX60DD201001730
MSTRG.4605	9.68	9.33	13.48	13.62	24.13	14.16	11.82	9.56	9	9.19	14.37	17.74	TMEM44|AMEX60DD301001720
MSTRG.4603	7.44	10.82	10.58	10.03	11.94	16.53	15.79	15.51	13.23	16.36	15.67	12.97	LSG1|AMEX60DD201001719
MSTRG.4606	0	0	0	0	0	0.86	1.12	1.56	1.76	0	0	0.33	ATP13A3|AMEX60DD201001724
MSTRG.4612	16.76	16	18.53	27.25	50.6	26.55	19.09	20.54	15.52	17.83	14.43	12.51	SKIL|AMEX60DD201001735
AMEX60DD001738	0	0	0	0	0	0	0	0	0	0.12	0	0	LOC104406492 [nr]|MEGF6 [hs]|AMEX60DD301001738
MSTRG.4613	21.78	19.53	21.85	24.13	17.78	17.98	18.83	21.11	20.46	26.65	25.7	22.64	AMEX60DD301001736|PRKCI|AMEX60DD102001736
MSTRG.4614	0.27	0.78	0.69	0.41	0.39	0.38	0.26	0.21	0	0.18	0.28	0.53	HISAT2 Generated Gene
AMEX60DD001741	0	0	0	0.07	0	0	0.07	0	0	0.06	0	0	AMEX60DD201001741
MSTRG.4615	0	0.71	0.69	0.41	0	0.22	0.2	0	0	0	0.17	0	PHC3|AMEX60DD201001737|AMEX60DD301001737|PHC3 [hs]
MSTRG.4617	17.12	13.02	16.87	19.99	16.15	15.78	12.88	11.47	7.94	10.91	23	30.52	GPR160|AMEX60DD301001739|AMEX60DD201001739|AMEX60DD102001739
MSTRG.4618	3.14	3.53	3.25	2.63	4.48	3.98	3.3	3.4	1.94	3.25	3.21	4.44	LRRC31|AMEX60DD301001743
MSTRG.4619	0.81	0.71	1.31	0.48	0.19	0.54	0.66	0.71	0.88	0.8	0.28	0.4	HISAT2 Generated Gene
AMEX60DD001755	0	0	0	0	0	0	0	0	0	0	0	0	AMEX60DD301001755
AMEX60DD001753	0	0.24	0	0.14	0	0	0	0	0	0	0	0	AMEX60DD102001753
AMEX60DD001754	0	0.16	0.14	0.07	0	0.43	0.2	0.28	0.71	0.43	0.45	0.13	AMEX60DD301001754|AMEX60DD201001754
AMEX60DD001750	0	0	0	0	0	0	0	0	0	0	0	0	AMEX60DD301001750
MSTRG.4616	24.2	22.43	25.1	28.49	25.17	33.06	32.3	35.63	25.58	25.8	25.25	22.11	SEC62|AMEX60DD301001740|AMEX60DD201001740|SEC62 [hs]
AMEX60DD001744	0	0	0	0	0	0	0	0	0	0	0	0	LRRIQ4|AMEX60DD301001744
AMEX60DD001745	0	0	0	0.28	0	0	0	0	0	0.18	0	0	LRRC34|AMEX60DD301001745|AMEX60DD201001745
MSTRG.4624	6.45	8.94	6.84	5.26	8.04	9.37	37.59	106.6	256.3	265.51	62.29	22.84	MECOM|AMEX60DD301001756|AMEX60DD201001756|MECOM [nr]|RUNX1 [hs]
MSTRG.4620	1.52	0.94	1.52	1.94	0.45	2.75	1.85	2.41	2.47	3.8	1.58	1.79	MYNN|AMEX60DD201001746|AMEX60DD301001746|AMEX60DD101001746|AMEX60DD102001746
MSTRG.4623	0	0	0	0	0	0.05	0	0.07	0	0.06	0	0	AMEX60DD201001749
MSTRG.4621	0	0	0.07	0	0	0.05	0.07	0	0.18	0	0.06	0	LOC115089817 [nr]|AMEX60DD201001747
MSTRG.4622	0.09	0	0.07	0.07	0	0	0.07	0.07	0.18	0.06	0	0	PARPI_0029192 [nr]|AMEX60DD201001748
MSTRG.4625	2.6	2.67	2.35	2.77	1.62	1.88	1.26	1.84	2.29	2.45	6.54	4.37	LOC102371371 [nr]|MEGF6 [hs]|AMEX60DD201001757|LOC102361865 [nr]|MEGF11 [hs]|AMEX60DD301001757|LOC101953726 [nr]
MSTRG.4626	0	0.08	0.07	0.07	0.06	0.05	0.07	0.07	0	0	0.06	0	AMEX60DD301001758
MSTRG.4627	0.54	0.78	0.55	0.28	0.39	0.38	0	0.35	0	0.37	0.45	0.26	LOC111559199 [nr]|AMEX60DD102001759
MSTRG.4628	0	0	0	0	0	0	0	0	0	0	0.62	0	LOC101953726 [nr]|MEGF6 [hs]|AMEX60DD103001760
MSTRG.4629	0	0	0	0	0	0	0	0	0	0	0	0	LOC109923947 [nr]|TRPV6 [hs]|AMEX60DD301001762
MSTRG.4630	0	0	0	0	0.19	0	0.59	0.35	0	0	0	0	LOC102363419 [nr]|TRPV6 [hs]|AMEX60DD301001763
MSTRG.4631	0.72	1.18	0.97	0.97	2.21	3.39	2.97	2.2	0.88	0.86	0.68	0.26	HISAT2 Generated Gene
AMEX60DD001764	0	0	0.28	0	0	0	0	0	0	0	0	0	LOC101943397 [nr]|AMEX60DD301001764|AMEX60DD103001764
MSTRG.4632	33.79	31.06	36.64	35.34	30.75	36.02	40.82	50.86	64.03	71.69	53.95	41.31	GOLIM4|AMEX60DD201001761
MSTRG.4634	26.8	25.49	25.17	22.61	18.36	16.8	13.67	13.67	10.94	16.91	12.85	13.31	SERPINI1|AMEX60DD201001766|AMEX60DD103001766|AMEX60DD102001766
MSTRG.4633	0.45	0.24	0	0	0	0.32	0.53	0.28	0	0	0.39	0.46	LOC115099641 [nr]|AMEX60DD301001765
MSTRG.4635	15.95	17.81	21.29	23.3	25.11	25.2	18.89	16.57	13.41	16.67	16.4	19.73	AMEX60DD301001768
AMEX60DD001776	0	0	0	0	0	0	0	0	0	0	0	0	AMEX60DD301001776
AMEX60DD001777	0	0	0	0	0	0	0	0	0	0	0	0	AMEX60DD201001777
AMEX60DD001775	0	0	0.14	0	0	0	0	0	0	0	0	0.26	AMEX60DD201001775
MSTRG.4636	42.84	36.63	39.68	57.95	69.55	68.71	67.64	79.47	62.62	67.71	71.42	86.98	PDCD10|AMEX60DD201001767|AMEX60DD301001767|PDCD10 [nr]
AMEX60DD001769	0	0	0	0	0	0	0	0	0	0	0	0	WDR49|AMEX60DD201001769|AMEX60DD301001769
AMEX60DD001781	0	0	0	0	0.06	0	0	0	0	0	0	0	AMEX60DD301001781
MSTRG.4639	0	0	0.07	0.07	0.06	0.05	0	0.07	0	0.06	0.06	0.07	AMEX60DD201001784
MSTRG.4638	0.09	0.24	0.14	0	0.26	0.11	0.33	0.14	0.18	0.06	0.11	0.13	AMEX60DD301001783
MSTRG.4640	0.09	0.08	0.07	0.07	0.13	0.11	0.07	0.07	0.18	0.06	0.11	0.07	CB1_085717002 [nr]|HCG_1642748 [hs]|AMEX60DD201001785
MSTRG.4641	0	0	0.14	0.07	0.13	0.16	0.13	0.28	0	0.06	0	0.13	AMEX60DD201001786
AMEX60DD001789	0	0	0	0	0	0	0	0	0	0	0	0.33	SI [nr]|MGAM [hs]|AMEX60DD301001789
AMEX60DD001790	0	0	0	0	0	0	0	0	0	0	0	0	AMEX60DD301001790
AMEX60DD001787	0	0	0	0	0	0	0	0	0	0	0	0	AMEX60DD201001787
AMEX60DD001788	0.54	0.63	0.62	0.55	0	0.38	0.4	0	0	0.74	1.07	0.73	SLITRK3|AMEX60DD201001788
AMEX60DD001795	0	0	0	0	0	0	0	0	0	0	0	0	AMEX60DD301001795
AMEX60DD001773	0	0	0	0	0	0	0	0	0	0	0	0	ZBBX|AMEX60DD201001773|AMEX60DD301001773
MSTRG.4637	4.21	5.73	3.18	3.32	1.17	0.97	0.79	0	0	0	0.68	0.99	HISAT2 Generated Gene
MSTRG.4642	8.25	12.39	12.31	7.88	5.64	7.92	7.07	9.7	6.17	8.21	15.78	26.81	SPTSSB|AMEX60DD201001800|AMEX60DD301001800
MSTRG.4643	0	0	0	0	0	0	0	0	0	0	0	0	AMEX60DD201001801
MSTRG.4646	21.78	29.02	24.27	25.79	39.51	29.78	28.54	23.52	25.75	23.47	25.76	23.77	NMD3|AMEX60DD301001802|AMEX60DD103001802|AMEX60DD102001802
MSTRG.4648	1.61	1.41	0.55	0.97	0.52	0.75	0.59	0.57	1.06	0.8	0.73	0.46	HISAT2 Generated Gene
MSTRG.4647	0.18	0.55	0.35	0.14	0.45	0.75	0.4	0.42	0.35	0	0.28	0.33	LOC115438963 [nr]|AMEX60DD201001808
AMEX60DD001809	0	0	0.41	0.35	0	0.16	0.33	0.35	0	0	0.39	0.13	TRIM59|AMEX60DD301001809
MSTRG.4649	5.56	5.73	5.39	6.92	2.72	5.76	11.76	9.56	8.11	10.72	11.22	8.41	TRIM59|AMEX60DD102001807|AMEX60DD301001807
MSTRG.4644	12.1	17.33	15.28	15.35	12.07	7.38	7.6	4.96	7.41	6.25	10.6	9.47	PPM1L|AMEX60DD102001803|PPM1L [hs]|AMEX60DD301001803|AMEX60DD201001803
MSTRG.4645	0	0	0	0	0	0	0	0	0	0	0	0	AMEX60DD301001804
MSTRG.4650	41.41	32.94	40.93	58.23	81.62	83.09	71.21	80.11	77.61	84.44	62.35	57	KPNA4|AMEX60DD102001806|AMEX60DD201001806
AMEX60DD001813	0	0	0.21	0.21	0.32	0.27	0	0	0	0	0	0.13	CUNH3ORF80 [nr]|C3ORF80 [hs]|AMEX60DD201001813
MSTRG.4651	1.61	1.1	0.9	1.11	0.39	2.37	0.79	1.63	1.41	7.17	2.48	2.25	AMEX60DD201001815
MSTRG.4652	0	0	0	0	0	0.54	0	0.71	0	1.9	0.62	0.86	CARD8 [nr]|AMEX60DD201001814|AMEX60DD301001814|AMEX60DD102001814
AMEX60DD001820	5.11	6.67	4.01	4.43	2.34	1.83	1.19	0	0	0.31	3.33	2.12	LOC115099646 [nr]|P2RY4 [hs]|AMEX60DD301001820
AMEX60DD001821	0.45	0.31	0	0.48	0.26	0	0.13	0	0	0	0.17	0.2	UNKNOWN [hs]|AMEX60DD301001821
MSTRG.4656	25.63	25.96	27.03	52.21	37.37	13.08	11.3	10.41	8.64	7.29	12.12	10.06	SCHIP1|AMEX60DD103001816|LOC115478872 [nr]|SCHIP1 [hs]|AMEX60DD201001816|LOC101942521 [nr]|AMEX60DD301001816
MSTRG.4658	22.23	26.98	28.14	33.19	44.83	61.33	48.09	58.01	40.04	33.64	30.33	37.47	MFSD1|AMEX60DD201001822|AMEX60DD301001822
MSTRG.4657	58.17	75.38	77.99	106.63	111.98	179.52	110.25	79.4	30.87	24.51	17.36	19.26	LOC115479139 [nr]|RARRES1 [hs]|AMEX60DD201001823|AMEX60DD102001823
AMEX60DD001825	0	0.24	0.14	0	0	0	0.13	0	0	0	0.06	0	AMEX60DD301001825
AMEX60DD001826	0.09	0.08	0.07	0	0.06	0.11	0.13	0	0	0	0.06	0	LOC109063033 [nr]|FLJ12662 [hs]|AMEX60DD103001826
MSTRG.4660	15.86	20.94	18.32	16.73	15.9	21.75	19.62	18.06	13.58	18.26	24.24	18.2	GFM1|AMEX60DD301001824|GFM1 [hs]|AMEX60DD102001824
MSTRG.4653	46.52	30.04	31.66	34.02	24.39	51.15	67.24	58.3	65.97	76.41	54.06	43.69	SMC4|AMEX60DD102001810|AMEX60DD201001810|LOC112981349 [nr]|SMC4 [hs]
MSTRG.4654	2.87	1.33	1.8	4.22	2.53	1.72	3.3	3.12	3	4.96	6.54	7.08	IFT80|AMEX60DD201001811|AMEX60DD301001811
MSTRG.4655	0	0	0	0	0	0	0	0	0	0	0	0	AMEX60DD301001812
MSTRG.4659	46.52	84.24	38.51	36.58	13.43	14.43	9.71	2.48	0.71	0.43	4.34	8.27	MLF1|AMEX60DD201001827|AMEX60DD103001827|AMEX60DD102001827|AMEX60DD301001827
MSTRG.4661	1.79	1.49	1.52	1.18	1.36	1.29	0.66	0.85	1.06	0.8	1.75	1.65	AMEX60DD301001833
MSTRG.4662	0.81	0.71	0.9	0.69	0.91	0.92	0.79	0.78	0.88	0.67	0.85	1.06	HISAT2 Generated Gene
AMEX60DD001835	2.78	2.98	3.8	3.53	7.46	6.19	8.26	8.15	6.88	8.82	5.69	5.83	LOC108799479 [nr]|SLC66A1 [hs]|AMEX60DD201001835|AMEX60DD301001835
AMEX60DD001836	0	0	0.07	0	0	0	0	0	0	0	0	0.07	AMEX60DD201001836
AMEX60DD001840	0	0	0	0.07	0	0.05	0	0	0	0	0	0	AMEX60DD201001840
MSTRG.4663	0.18	0.47	1.18	0.48	0.13	0.22	0.86	0.57	0.71	0.18	0.73	0.93	HISAT2 Generated Gene
MSTRG.4670	0.45	0.24	0.14	0.14	0.19	0.22	0.13	0.21	0.53	0.18	0.23	0.2	AMEX60DD301001844
MSTRG.4666	0.54	0.63	0.48	0.28	0.26	0.27	0.13	0.35	0.53	0.18	0.39	0.4	AMEX60DD201001845
AMEX60DD001848	0	0	0	0	0	0	0	0	0	0	0	0	EOD39_14575 [nr]|AMEX60DD301001848
MSTRG.4674	0	0.24	0.48	0.28	0.45	0.27	0.46	0	0	0.12	0.51	0.53	LOC115478366 [nr]|ANKRD65 [hs]|AMEX60DD301001846
MSTRG.4675	5.74	6.98	8.3	14.45	9.15	5.65	4.1	5.45	3	5.7	5.52	7.81	LOC107557347 [nr]|CCNL1 [hs]|AMEX60DD201001847|E2I00_019082 [nr]|CCNL1|AMEX60DD301001847|PHYPO_G00211450 [nr]
MSTRG.4667	0	0	0	0	0	0	0	0	0	0	0	0	DR999_PMT05628 [nr]|VEPH1 [hs]|AMEX60DD201001837
MSTRG.4668	108.99	177.42	190.96	248.53	180.3	308.65	183.24	114.11	58.74	58.89	83.26	76.86	PTX3|AMEX60DD102001838|AMEX60DD201001838|AMEX60DD301001838
MSTRG.4669	0	0	0	0	0.13	0	0	0	0	0	0	0	AMEX60DD301001839
MSTRG.4671	15.33	25.34	39.68	39.97	22.32	14.48	18.03	15.16	10.76	10.91	14.37	13.7	TIPARP|AMEX60DD201001854|AMEX60DD102001854
MSTRG.4664	70.09	95.3	70.66	55.81	44.77	37.85	34.81	32.23	29.81	33.09	51.52	46.8	HISAT2 Generated Gene
MSTRG.4665	15.6	18.2	4.84	3.11	6.29	7.38	8.92	23.94	31.57	27.88	19.67	12.45	SHOX2|AMEX60DD201001828|LOC115533677 [nr]|SHOX2 [hs]|AMEX60DD301001828|CGPICR_010019 [nr]
AMEX60DD001849	0.27	0.31	0.28	0.41	0.32	0	0	0	0	0.25	0	0	LEKR1|AMEX60DD201001849|AMEX60DD301001849
AMEX60DD001850	0	0	0	0	0	0	0	0	0	0	0	0	AMEX60DD301001850
MSTRG.4672	5.38	4.47	5.19	4.98	4.54	3.18	1.78	2.34	2.65	2.7	3.33	2.12	HISAT2 Generated Gene
MSTRG.4673	256.6	262.61	208.03	216.03	249	201.17	170.49	163.34	106.37	153.98	189.24	150.4	SSR3|AMEX60DD102001857
AMEX60DD001866	0	0	0	0.14	0	0	0	0	0	0	0	0	PHYPO_G00119740 [nr]|AMEX60DD301001866
MSTRG.4676	20.52	12.31	17.28	23.72	26.21	23.05	23.32	23.37	16.76	24.45	27.34	24.76	SLC33A1|AMEX60DD301001863|AMEX60DD201001863
MSTRG.4677	0.09	0.08	0.21	0.07	0.13	0.05	0.07	0.07	0	0.06	0.06	0.13	AMEX60DD201001864
AMEX60DD001858	0	0.39	0.35	0.35	0.19	0	0	0	0	0	0.23	0.2	LOC108717042 [nr]|KCNAB1 [hs]|AMEX60DD201001858
AMEX60DD001859	0	0	0	0	0	0	0	0	0	0	0	0	AMEX60DD301001859
AMEX60DD001860	0.09	0	0	0	0	0	0	0	0	0	0	0	AMEX60DD301001860
MSTRG.4680	64.08	58.98	55.31	54.77	55.86	77.16	78.14	73.31	82.55	83.7	79.37	68.45	GMPS|AMEX60DD301001861|AMEX60DD201001861|AMEX60DD102001861
MSTRG.4679	1.88	1.41	1.11	0.62	0.13	0.59	0.99	0.5	0.71	0.37	0.56	1.39	HISAT2 Generated Gene
MSTRG.4678	2.6	2.98	2.7	1.38	0.45	0.81	0.59	0.64	0.88	1.59	1.75	1.72	C9H3ORF33 [nr]|C3ORF33 [hs]|AMEX60DD301001865|AMEX60DD201001865|CUNH3ORF33 [nr]
MSTRG.4681	51.18	74.59	47.36	41.56	13.3	10.07	6.28	1.63	0.35	1.78	5.3	5.76	AMEX60DD201001869
AMEX60DD001871	0	0.24	0	0.41	0.19	0.22	0.26	0.28	0.18	0.12	0.28	0.4	AB205_0212710 [nr]|TBC1D15 [hs]|AMEX60DD301001871
AMEX60DD001872	0	0	0	0	0	0	0	0	0	0	0	0	AMEX60DD201001872
AMEX60DD001870	1.88	1.73	2.21	2.21	1.04	0.59	2.58	3.61	1.41	1.47	1.3	0.79	MME|AMEX60DD201001870
AMEX60DD001874	0	0	0	0	0	0	0	0	0	0	0	0.26	GPR149|AMEX60DD201001874
AMEX60DD001867	0.54	0.78	1.24	1.18	0.45	0.43	0.2	0	0.71	0.61	0.68	1.06	LYPA_23C003587 [nr]|PLCH1 [hs]|AMEX60DD201001867|LOC108717044 [nr]|PLCH1
AMEX60DD001878	0	0.08	0.07	0	0	0.05	0	0.07	0	0	0.06	0.07	AMEX60DD301001878
AMEX60DD001881	0	0	0	0	0	0	0	0	0	0	0	0	AMEX60DD201001881
MSTRG.4684	12.64	40.87	122.79	112.58	67.21	35.11	19.09	24.01	12.88	17.71	17.08	14.36	RAP2B|AMEX60DD301001885
AMEX60DD001894	0	0	0	0	0	0	0	0	0	0	0	0	AMEX60DD201001894
AMEX60DD001888	0.45	0.63	0.41	0.35	0.78	1.13	1.52	1.06	2.47	0.92	0.39	0.6	AMEX60DD201001888
AMEX60DD001889	4.21	5.26	4.42	5.05	6.55	8.13	11.82	8.92	11.47	8.58	6.93	5.49	P2RY1|AMEX60DD201001889
MSTRG.4683	7.08	8.47	9.33	7.75	2.27	3.34	3.1	2.69	2.47	2.94	6.26	7.08	ARHGEF26 [hs]|AMEX60DD301001877
MSTRG.4685	11.92	10.28	7.61	9.4	6.1	17.93	18.83	22.03	21.7	20.34	15.78	13.84	DHX36|AMEX60DD301001875|AMEX60DD201001875|AMEX60DD102001875|LOC112547415 [nr]
MSTRG.4686	0	0	0	0	4.74	0	0	0	0	0	0	0	LOC112547415 [nr]|AMEX60DD301001876
MSTRG.4687	0	1.1	0.9	1.24	2.34	3.55	2.38	3.26	1.06	0.74	0.51	0.4	XB5844514 [PROVISIONAL:CYSLTR2] [nr]|CYSLTR1 [hs]|AMEX60DD201001900|AMEX60DD301001900
MSTRG.4693	44.37	39.69	47.15	51.1	41.13	45.66	44.46	39.52	26.64	34.62	34.84	40.71	MBNL1|AMEX60DD301001895|AMEX60DD201001895|LOC101407127 [nr]|MBNL1 [hs]|LOC109919226 [nr]|LOC108718127 [nr]
MSTRG.4696	0	0	0	0	0	0	0	0	0	0	0	0	AMEX60DD201001898
MSTRG.4694	0.27	0.08	0.28	0.14	0.19	0.43	0.13	0.14	0.35	0.37	0.17	0.13	AMEX60DD301001896
MSTRG.4695	0	0	0	0.07	0.06	0	0.07	0.07	0	0	0	0	D4764_06G0007210 [nr]|AMEX60DD102001897
AMEX60DD001910	0	0	0	0	0	0.05	0	0.07	0	0.06	0	0	LOC113107952 [nr]|AMEX60DD201001910
AMEX60DD001912	0.81	0.63	0.35	0.76	0.91	0.59	0.33	0.5	1.94	0	0.51	0.46	P2RY12|AMEX60DD301001912
AMEX60DD001913	0.63	0.39	1.18	0.62	0.65	1.24	0.86	1.06	0.53	0.55	0.45	0.93	LOC115098925 [nr]|P2RY13 [hs]|AMEX60DD201001913
MSTRG.4691	15.15	13.49	12.79	9.47	8.17	20.62	37.12	44.48	39.51	50.31	21.98	10.33	IGSF10|AMEX60DD301001909|AMEX60DD201001909
AMEX60DD001904	0	0	0	0.62	0.58	0.48	0	0	0	0	0.51	0	AADAC|AMEX60DD301001904
AMEX60DD001905	0	0	0.48	0	0	0	0	0.21	0	0	0.28	0.73	AADAC|AMEX60DD301001905
MSTRG.4692	5.56	4.55	5.81	3.87	4.48	6.57	5.09	2.76	3.35	2.88	4.85	6.16	GPR87|AMEX60DD301001914|AMEX60DD201001914
AMEX60DD001917	0	0	0	0	0	0	0	0	0	0	0	0	AMEX60DD201001917
MSTRG.4689	0	0	0	0	0	0	0	0	0	0	0	0	AADAC|AMEX60DD201001902
MSTRG.4690	0.27	2.43	0.14	0.62	0.78	0.43	1.78	1.13	1.94	0.55	0.39	1.19	LOC100130764 [hs]|AMEX60DD301001903
MSTRG.4688	33.25	27.06	30.56	27.87	30.82	27.52	27.35	34.28	26.28	24.27	31.29	41.11	AADAC|AMEX60DD201001901|AMEX60DD301001901
AMEX60DD001915	1.7	1.88	1.11	2.28	3.5	2.96	1.92	2.27	0.71	0.74	1.41	1.46	P2RY14|AMEX60DD201001915
AMEX60DD001916	2.69	1.49	1.52	1.94	1.04	1.45	0.79	0.42	0	1.16	1.18	2.12	GPR171|AMEX60DD301001916
AMEX60DD001920	0.36	0.71	0.41	0.62	0.32	0	0	0	0.53	0.37	0.96	1.39	SIAH2|AMEX60DD103001920
AMEX60DD001919	0	0	0	0	0	0	0	0	0	0	0	0	PARPI_0000414 [nr]|MINDY4B [hs]|AMEX60DD301001919|MINDY4B
AMEX60DD001922	0	0	0	0	0	0	0	0	0	0	0	0	AMEX60DD301001922|AMEX60DD102001922
AMEX60DD001921	0.27	0.55	0	0.21	0.45	0.43	0.46	0.42	1.06	0.67	0.51	0.46	ERICH6|AMEX60DD201001921
MSTRG.4697	80.84	78.2	69.55	93.36	93.1	106.08	96.44	99.02	71.26	73.78	82.81	84.34	SELENOT|AMEX60DD301001924|AMEX60DD102001924|FD755_014207 [nr]|SELENOT [hs]
MSTRG.4698	56.91	50.2	61.32	43.15	68.25	37.53	30.65	27.55	22.58	27.64	55.86	56.27	SERP1|AMEX60DD301001927|AMEX60DD102001927
MSTRG.4700	29.76	35.53	51.92	74.89	52.49	27.3	26.55	25	18.52	20.89	21.25	22.11	TSC22D2|AMEX60DD102001928|AMEX60DD301001928
MSTRG.4699	20.61	20.32	17.15	26.14	18.3	29.88	34.75	32.65	31.4	43.51	41.26	34.22	EIF2A [nr]|AMEX60DD301001925|EIF2A|AMEX60DD102001925|AMEX60DD201001925
AMEX60DD001936	0	0	0	0	0	0	0	0	0	0	0	0	AMEX60DD301001936|LOC109072201 [nr]
MSTRG.4701	50.91	58.98	53.3	33.06	28.74	31.07	37.32	35.91	31.75	34.68	39.4	42.04	LOC101388887 [nr]|COMMD2 [hs]|AMEX60DD201001939|COMMD2
MSTRG.4711	0	0.39	21.64	35.96	117.04	3.02	2.84	3.68	0	0	0	2.18	TM4SF1|AMEX60DD201001945
MSTRG.4702	98.5	88.24	101.08	134.78	85.38	79.42	70.75	69.42	62.44	81.43	92.05	86.72	WWTR1|AMEX60DD301001940
AMEX60DD001948	0	0	0	0	0	0	0	0	0	0	0	0	AMEX60DD301001948
AMEX60DD001947	0	0	0	0.35	0	0	0.26	0	0	0	0.23	0	TM4SF18|AMEX60DD201001947
MSTRG.4703	621.12	800.37	630.46	558.75	300.13	427.17	591.86	807.28	726.92	839.66	823.85	573.8	PFN2|AMEX60DD201001932|CGPICR_009953 [nr]|PFN2 [hs]|AMEX60DD101001932
MSTRG.4704	7.62	9.26	8.23	9.06	9.86	6.68	5.48	6.37	2.82	4.53	6.6	6.22	RNF13|AMEX60DD103001933|AMEX60DD301001933|PARPI_0000404 [nr]|RNF13 [hs]
MSTRG.4705	0.09	0.08	0.14	0	0.13	0.11	0.13	0.07	0	0	0.06	0.13	LOC107982656 [nr]|AMEX60DD301001934
MSTRG.4706	0.09	0.08	0.14	0.07	0.19	0.16	0.13	0.07	0.18	0.06	0.06	0.07	LOC116223618 [nr]|AMEX60DD301001935
MSTRG.4707	0.9	1.65	0.48	1.24	1.04	0.7	0.73	0.64	0.88	0.49	0.73	1.26	LOC115098864 [nr]|GGT1 [hs]|AMEX60DD201001941|AMEX60DD301001941
MSTRG.4708	0	0	0	0	0	0	0	0	0	0	0	0	MGC116491 [nr]|TM4SF4 [hs]|AMEX60DD201001942
MSTRG.4709	0	0	0	0	0	0	0	0	0	0	0	0	LOC102351696 [nr]|AMEX60DD201001943
MSTRG.4710	0	0	0	0	0	0	0	0	0	0	0	0	AMEX60DD201001944
AMEX60DD001946	0	0	0	0	0	0.75	0.46	0	0	0	0	0	LOC103065273 [nr]|CP [hs]|AMEX60DD301001946|CP|AMEX60DD201001946
MSTRG.4712	3.67	3.14	2.56	3.32	2.66	5.01	5.28	6.09	5.29	7.29	5.92	5.56	HPS3|AMEX60DD301001949|AMEX60DD201001949
MSTRG.4713	0	0	0.14	0.07	0.13	0.27	0.26	0.42	0	0.12	0.11	0.26	HPS3|AMEX60DD201001950
AMEX60DD001961	0	0	0	0.07	0.06	0	0.07	0.07	0.18	0.06	0.06	0.07	AMEX60DD201001961
MSTRG.4720	0.09	0.08	0.07	0.14	0.13	0.16	0.07	0.07	0	0.12	0.23	0.13	LOC114595149 [nr]|AMEX60DD201001960
MSTRG.4730	0	0	0.07	0	0.06	0.05	0.07	0	0	0	0	0	HISAT2 Generated Gene
MSTRG.4718	48.76	72.08	51.51	54.56	54.5	30.37	23.52	19.48	12.17	23.59	42.5	44.68	GYG1|AMEX60DD103001957|AMEX60DD201001957|AMEX60DD102001957
MSTRG.4714	128.88	153.58	126.52	107.19	170.11	182.38	170.75	173.47	168.28	101.1	93.74	107.24	AMEX60DD301001951|LOC115078221 [nr]|VWA5A [hs]|AMEX60DD201001951|LOC108799018 [nr]|AMEX60DD201001955
MSTRG.4715	0	0	0	0	0	0	0.07	0.14	0.18	0.06	0	0.07	AMEX60DD301001952
MSTRG.4716	0	0	0	0	0	0	0	0	0	0	0	0	AMEX60DD301001953
MSTRG.4717	0	0.39	0	0.28	0.52	0.59	0.66	0.57	0.35	0.43	0.34	0.4	AMEX60DD301001954|AMEX60DD201001954
MSTRG.4719	0	0.78	1.38	0.69	0	0.32	0	0	0	0	0.51	0	LOC107124661 [nr]|CPA3 [hs]|AMEX60DD301001959|LOC115657461 [nr]
MSTRG.4721	5.83	8.31	9.4	8.57	5.64	4.15	3.57	1.63	0	0.8	1.97	1.85	LOC115478661 [nr]|CPA3 [hs]|AMEX60DD301001958|CPB1 [hs]|AMEX60DD201001958
MSTRG.4729	15.51	14.28	7.26	2.7	0.91	1.45	5.48	1.13	1.41	4.11	9.81	6.88	AGTR1|AMEX60DD301001963
MSTRG.4728	46.34	47.61	35.74	36.58	35.1	39.95	36.99	29.54	15.88	16.97	21.03	23.9	AMEX60DD301001973
MSTRG.4725	1.88	1.33	0.76	1.04	1.04	1.18	1.26	1.77	1.41	1.65	1.35	1.19	AMEX60DD201001977|AMEX60DD102001977
MSTRG.4726	0	0	0	0	0	0	0	0	0	0	0	0.07	AMEX60DD201001978
MSTRG.4727	0	0	0	0	0	0.05	0.07	0	0	0	0.06	0	AMEX60DD201001979
AMEX60DD001983	0.09	0.08	0.07	0.07	0.13	0.05	0.07	0.07	0.18	0.06	0.06	0.07	AMEX60DD301001983
AMEX60DD001984	0	0	0.07	0.07	0.13	0.05	0.07	0.07	0	0	0.06	0.07	AMEX60DD103001984
MSTRG.4724	0	0	0	0.07	0	0.32	0.4	0.21	0	0.43	0	0.26	HISAT2 Generated Gene
MSTRG.4722	16.31	9.33	10.16	12.38	5.51	11.2	21.01	26.07	19.76	28.37	19.96	19.13	HLTF|AMEX60DD103001956|AMEX60DD201001956|AMEX60DD301001956|AMEX60DD102001956|HLTF [hs]
MSTRG.4723	0.18	0.39	0.35	0.28	1.04	0.92	1.12	1.2	3	1.53	0.28	0.33	HISAT2 Generated Gene
AMEX60DD001991	0	0	0	0	0	0	0	0	0	0	0	0	LOC115478913 [nr]|PLSCR5 [hs]|AMEX60DD201001991
MSTRG.4731	0	0.16	0.14	0	0.06	0.11	0.26	0.28	0.35	0	0	0.07	AMEX60DD301002003
MSTRG.4732	25.19	30.2	44.18	41.15	95.05	94.02	53.17	58.58	26.46	29.78	23	27.08	ITM2C|AMEX60DD201002001
MSTRG.4733	0	0	0	0	0	0	0	0	0	0	0	0	AMEX60DD201002002
AMEX60DD001992	0	0	0.76	0.41	2.47	0.38	0.4	0.35	0	0.12	0	0.2	PLSCR1|AMEX60DD301001992|PLSCR2 [nr]|PLSCR1 [hs]|LOC102175526 [nr]|AMEX60DD201001992
AMEX60DD001993	0	0	0	0	0	0	0	0	0	0	0	0	AMEX60DD301001993
MSTRG.4737	43.74	43.61	53.44	47.92	26.21	44.58	42.8	46.04	30.52	37.93	41.09	41.44	LOC104559581 [nr]|CAB39 [hs]|AMEX60DD201002004|EOD39_7673 [nr]|AMEX60DD301002004|LOC104042001 [nr]
MSTRG.4738	0	0.47	0	0	0	0	0	0	0	0	0	0	LOC104048291 [nr]|CAB39 [hs]|AMEX60DD301002005|E2I00_017242 [nr]|Z043_119407 [nr]|AMEX60DD201002005
MSTRG.4739	0	0	0	0	0	0	0.53	0	0	0.43	0	0	LOC568735 [nr]|AMEX60DD201002006|AMEX60DD301002006
MSTRG.4740	0	0	0	0	0	0	0	0	0	0	0	0	LOC568735 [nr]|AMEX60DD301002007
MSTRG.4735	0	0	0	0	0	0	0	0	0	0	0	0	AMEX60DD301002009
MSTRG.4734	32.8	33.18	31.94	32.23	19.53	42.11	35.6	21.46	19.58	26.96	27.96	24.03	PID1|AMEX60DD201002008
MSTRG.4736	1.79	2.51	1.59	2.63	2.21	4.31	3.1	3.4	1.06	3.55	3.72	3.64	DNER|AMEX60DD201002010|AMEX60DD103002010|AMEX60DD101002010|LOC104029755 [nr]|DNER [hs]|DNER [nr]|AMEX60DD301002010
MSTRG.4741	4.39	3.45	2.63	3.87	7.01	3.55	3.63	4.25	4.23	5.27	7.72	10.46	SLC16A14|AMEX60DD201002015|AMEX60DD301002015
AMEX60DD002022	2.96	3.14	2.97	3.46	4.35	4.58	4.36	6.02	5.29	4.41	3.44	3.91	LOC115383145 [nr]|AMEX60DD201002022
AMEX60DD002016	0	0	0	0	0	0	0	0	0	0	0	0	LOC112547415 [nr]|AMEX60DD301002016
AMEX60DD002017	0	0	0	0	0	0	0	0	0	0	0	0	AMEX60DD301002017
AMEX60DD002019	2.42	3.53	2	1.59	0.78	0.81	1.12	0.57	1.41	0.8	0.68	0.6	AMEX60DD201002019|AMEX60DD301002019
AMEX60DD002020	4.3	5.57	4.7	2.84	1.82	4.79	5.42	4.75	4.94	3.37	3.72	4.1	ZBTB38|AMEX60DD201002020|AMEX60DD301002020
AMEX60DD002018	0.18	0.31	0	0.41	0	0	0.07	0	0.18	0	0.11	0	AMEX60DD201002018
AMEX60DD002024	0	0	0	0.35	0	0	0.46	0	0	0	0	0	LOC115098789 [nr]|AMEX60DD201002024|AMEX60DD301002024|LOC115479302 [nr]
AMEX60DD002026	0	0	0	0	0	0	0	0	0	0	0	0	GRK7|AMEX60DD301002026
MSTRG.4743	1.52	0.78	0.9	0.9	0	0.48	0.59	0.28	0	0.67	0.34	0.53	EOD39_3278 [nr]|PROS1 [hs]|AMEX60DD201002023|LOC115098791 [nr]|AMEX60DD103002023
MSTRG.4744	24.2	30.2	22.4	29.94	19.79	23.37	18.43	20.4	18.52	23.53	19.39	16.88	RNF7|AMEX60DD201002025|GW7_20195 [nr]
MSTRG.4742	0.36	0.71	0.69	0.35	0.78	0.75	1.26	1.27	1.41	0.98	0.9	0.86	RASA2|AMEX60DD301002021
MSTRG.4745	0	0	0	0	0	0	0	0	0	0	0	0	AMEX60DD301002011
MSTRG.4747	4.3	1.96	3.11	4.22	3.11	5.28	8.98	7.51	6.35	7.97	6.43	5.1	FBXO36|AMEX60DD301002014|AMEX60DD201002014
MSTRG.4746	22.59	18.28	17.84	22.96	18.56	24.23	27.35	23.87	25.05	23.96	25.59	21.91	TRIP12|AMEX60DD301002012|DR999_PMT16664 [nr]|TRIP12 [hs]|AMEX60DD103002013
MSTRG.4748	160.79	203.07	143.46	128.21	107.44	98	92.08	102.85	91.9	110.05	129.31	112.14	ATP1B3.L [nr]|ATP1B3 [hs]|AMEX60DD201002027
MSTRG.4749	22.85	26.12	29.45	29.94	23.16	33.65	35.8	49.65	57.33	68.44	45.04	39.52	TFDP2|AMEX60DD201002028|LOC108386904 [nr]|TFDP2 [hs]|AMEX60DD301002028
MSTRG.4755	0	0	0	0.14	0	0	0	0.14	0	0	0	0	XRN1|AMEX60DD301002037
MSTRG.4756	0	0	0	0	0	0.27	0.46	0.42	0	0.49	0.39	0	XRN1|AMEX60DD201002040
MSTRG.4750	0	0	0	0	0	0	0	0	0	0	0	0	AMEX60DD201002029
MSTRG.4754	0.18	0	0.55	0	0	0.22	0.53	1.06	1.23	0.8	0.85	1.26	GK5|AMEX60DD301002033
MSTRG.4751	4.12	2.27	2.9	3.46	3.05	3.55	4.36	5.95	8.11	6.68	6.48	5.03	AMEX60DD201002030
MSTRG.4752	0.45	0	0.62	0.41	0.71	0.59	0.53	0.71	0.71	0.43	0.51	0.73	LOC107604018 [nr]|AMEX60DD301002031
MSTRG.4753	1.88	0.86	3.25	1.94	2.21	3.34	2.84	3.68	3.18	1.9	3.49	3.77	AB205_0013370 [nr]|GK5 [hs]|AMEX60DD301002032
AMEX60DD002042	0	0	0	0	0	0	0	0	0	0	0	0	ATR|AMEX60DD301002042
MSTRG.4758	11.02	16.24	10.23	10.72	19.07	17.77	17.31	23.8	13.94	20.04	15.67	9.73	AMEX60DD201002043|AMEX60DD301002043
MSTRG.4757	5.02	3.92	5.25	5.81	3.89	6.95	7.93	6.73	5.82	5.64	6.26	4.7	XRN1|AMEX60DD301002034|AMEX60DD301002035
MSTRG.4763	30.65	17.33	16.11	15.63	18.68	22.67	19.29	13.46	9.7	5.88	8.29	9.93	PCOLCE2|AMEX60DD201002048|MONAX_5E042857 [nr]|PCOLCE2 [hs]
MSTRG.4760	15.68	19.77	15.83	20.54	18.17	20.35	23.91	21.89	22.58	30.82	25.7	24.16	LOC115457591 [nr]|MRPL24 [hs]|AMEX60DD103002046
MSTRG.4759	2.15	2.35	2	2.42	1.82	2.69	3.77	3.12	3.7	3.92	2.76	2.32	ATR|AMEX60DD301002041
MSTRG.4761	0	0	0	0	0	0	0	0	0	0	0	0	AMEX60DD301002044
MSTRG.4762	2.42	3.06	4.36	3.53	6.23	3.34	2.71	2.12	0	0.92	2.42	3.18	PLS1|AMEX60DD301002045|AMEX60DD201002045
AMEX60DD002050	0.36	0	0	0	0	0.48	0.59	0.64	0.71	0.55	0.51	0	PAQR9|AMEX60DD301002050|AMEX60DD201002050
AMEX60DD002051	0	0	0	0	0	0	0	0	0	0	0	0	PAQR9|AMEX60DD301002051
MSTRG.4764	7.26	8	8.37	7.88	5.64	7.7	10.24	9.35	9.35	10.66	8.46	6.82	TRPC1 [hs]|AMEX60DD201002047|TRPC1|AMEX60DD301002047
MSTRG.4765	2.24	1.73	2.28	2.42	3.11	3.12	1.39	0.78	1.59	0.55	0.68	1.06	PCOLCE2|AMEX60DD301002049|PCOLCE2.L [nr]|PCOLCE2 [hs]
AMEX60DD002059	4.75	3.45	4.56	4.22	2.53	2.75	2.77	2.62	3	4.04	1.69	1.13	AMEX60DD201002059
AMEX60DD002060	0	0	0	0	0	0	0	0	0	0	0	0	AMEX60DD301002060
MSTRG.4766	0.09	0	0	0	0	0	0	0	0	0	0	0	LOC115088534 [nr]|HARBI1 [hs]|AMEX60DD201002055
MSTRG.4767	1.88	3.61	3.11	3.53	4.28	9.53	16.38	13.46	17.64	9.44	4.9	3.77	CHST2 [nr]|AMEX60DD301002056
MSTRG.4769	32.71	36.47	34.57	22.96	16.93	33.87	27.48	32.51	31.75	40.26	41.09	39.72	DIPK2A|AMEX60DD301002065|AMEX60DD201002065
MSTRG.4770	86.31	133.97	127.9	142.8	47.04	27.41	23.58	17	17.82	29.66	36.3	30.19	LOC310926 [nr]|AMEX60DD201002070
MSTRG.4768	11.74	18.82	18.11	26.14	8.56	5.71	5.81	4.75	4.06	6.68	7.84	8.27	OJAV_G00236990 [nr]|AMEX60DD201002069
MSTRG.4771	94.11	106.2	131.22	160.57	233.04	279.09	230.34	258.75	236.9	252.94	267.59	244.87	HSP70 [nr]|HSPA8 [hs]|AMEX60DD201002074
AMEX60DD002094	0.27	0.16	0	0	0	0.11	0	0	0	0.06	0	0	LOC103282875 [nr]|HARBI1 [hs]|AMEX60DD301002094
AMEX60DD002095	0.45	0.16	0.28	0	0.13	0.11	0	0	0	0.25	0.11	0.13	LOC114595149 [nr]|AMEX60DD301002095
MSTRG.4772	4.3	4.71	2.63	3.18	2.98	4.31	3.77	4.89	4.41	3.19	3.89	3.64	AMEX60DD301002052|LOC115370421 [nr]|AMEX60DD201002052
MSTRG.4773	2.78	3.37	3.39	3.11	2.6	2.42	3.1	3.47	2.47	3.37	4.17	4.24	U2SURP|AMEX60DD201002053|AMEX60DD301002053
MSTRG.4775	0	0	0	0.14	0.65	0	0	0	0	0	0	0	AMEX60DD301002100|AMEX60DD201002100
AMEX60DD002101	0	0	0.21	0.07	0	0	0	0	0	0	0	0	AMEX60DD301002101
MSTRG.4776	0.36	0	0.41	0.76	0	0.59	0.73	1.49	1.94	1.29	0.96	0.99	AMEX60DD301002108|AMEX60DD201002108
MSTRG.4777	2.51	3.61	2.56	3.11	3.89	4.04	3.9	5.38	3.53	5.33	4.17	2.12	AMEX60DD301002109
MSTRG.4774	14.79	21.26	20.53	21.23	17.13	16.8	12.29	15.3	10.05	16.85	18.88	18.54	PARL|AMEX60DD301002099
MSTRG.4778	48.58	33.34	38.23	43.22	35.36	33.87	26.09	28.62	28.58	51.23	56.31	52.43	PLOD2|AMEX60DD301002096|AMEX60DD201002096
MSTRG.4779	0	0.16	0.14	0.07	0	0.16	0.13	0.07	0	0.37	0.34	0.26	PLOD2|AMEX60DD201002097
MSTRG.4780	89.45	113.89	88.98	74.48	51.58	35.54	34.55	21.25	8.82	27.82	49.16	91.75	ROHU_001730 [nr]|AMEX60DD301002112
AMEX60DD002110	0	0	0	0	0	0	0	0.5	0	0	0	0	ANKMY1|AMEX60DD301002110|AMEX60DD201002110
MSTRG.4781	218.78	216.02	181.28	227.03	206.9	108.61	101.33	88.33	46.04	108.27	194.37	301.86	LOC109974404 [nr]|AMEX60DD301002113|AMEX60DD201002113
MSTRG.4782	62.56	49.49	36.92	42.53	32.57	19.76	20.08	18.7	8.11	20.83	42.73	63.88	LOC102940281 [nr]|AMEX60DD301002114|LOC115082697 [nr]
MSTRG.4783	0	0	0.41	0	0.32	0	0	0	0	0	0	0.26	LOC115082697 [nr]|AMEX60DD201002115
MSTRG.4786	0	0	0	0	0	0	0	0	0	0	0	0	AMEX60DD301002118|AIRE|AMEX60DD103002118|AIRE [nr]|LOC112112171 [nr]|AIRE [hs]
MSTRG.4784	49.65	47.38	40.51	45.78	52.36	34.73	35.27	23.73	14.29	24.08	35.85	57.99	LOC115082692 [nr]|AMEX60DD201002116|AMEX60DD301002116|USP8 [hs]|LOC115400030 [nr]
MSTRG.4785	0	0	0	0	0	0	0	0	0	0	0	0	AMEX60DD301002117
MSTRG.4790	30.03	29.73	37.26	31.95	22.71	26.65	33.16	31.87	28.22	23.28	29.14	30.72	SCLY|AMEX60DD201002124|AMEX60DD301002124|VMD2 [nr]|SCLY [hs]|AMEX60DD102002124
MSTRG.4791	0	0	0	0	0	0.05	0	0.07	0.18	0	0.06	0	AMEX60DD201002125
AMEX60DD002133	0.09	0	0.07	0.07	0	0	0.07	0	0	0	0	0	AMEX60DD201002133
MSTRG.4792	0	0	0	0	0	0	0	0	0	0	0	0	AMEX60DD301002130
MSTRG.4793	0.54	0.71	1.18	1.11	0.91	0.92	0.66	0.5	0.71	0.37	0.73	0.6	LOC104078572 [nr]|AMEX60DD201002131
AMEX60DD002135	0	0	0	0	0	0.05	0	0	0	0	0	0	AMEX60DD301002135
MSTRG.4794	21.96	22.28	24.34	26.42	22.77	34.08	26.55	42.85	29.63	33.4	24.01	25.68	ATP6V1H|AMEX60DD102002127|LOC102866574 [nr]|ATP6V1H [hs]|AMEX60DD201002127
MSTRG.4795	7.62	7.69	4.91	2.28	0.97	1.88	4.69	10.91	18.17	49.33	17.19	9.4	EPHA4|AMEX60DD301002138
MSTRG.4788	0	0	0	0	0	0	0.07	0	0	0	0	0	AMEX60DD301002120
MSTRG.4789	0.99	0	1.18	1.8	1.62	1.72	1.39	1.2	0	0.37	1.07	1.26	LOC102364558 [nr]|AMEX60DD301002121|LOC115098937 [nr]|SP140 [hs]|SP100 [hs]|AMEX60DD201002121
MSTRG.4787	21.33	4.24	17.22	7.12	12.33	7	7.79	6.02	3.53	5.64	11.84	18.34	LOC112543511 [nr]|AMEX60DD301002119
MSTRG.4796	82.64	49.65	38.72	60.09	29.2	21.27	36.4	27.06	11.47	39.95	78.81	139.08	LOC109109234 [nr]|AMEX60DD201002142
AMEX60DD002144	0	0	0	0	0.26	0.22	0	0	0	0.18	0	0.26	LOC115478843 [nr]|AMEX60DD201002144
MSTRG.4797	59.78	35.3	21.64	33.4	22.84	13.68	12.88	13.17	6.35	19.42	31.45	61.1	LOC114814616 [nr]|AMEX60DD201002143
MSTRG.4802	50.37	37.49	34.02	49.72	46.06	35.92	43.79	38.18	34.22	44	52.59	59.91	AGFG1|AMEX60DD301002140|AMEX60DD201002140
MSTRG.4803	0	0	0	0	0	0	0	0	0	0	0	0	AGFG1|AMEX60DD301002141
MSTRG.4799	0.63	2.51	1.52	1.94	0.71	0.59	1.12	0.35	0	0.74	0.96	1.72	LOC115082694 [nr]|USP18 [hs]|AMEX60DD301002145
MSTRG.4800	0.18	0	0	0	0	0.16	0.13	0.14	0	0	0	0	AMEX60DD201002146
MSTRG.4801	0.81	1.33	0.9	1.73	0.65	0.81	0.59	0.64	0.71	0.74	2.31	4.7	TM4SF20|AMEX60DD201002149|TM4SF20.L [nr]|TM4SF20 [hs]
MSTRG.4798	32.98	21.65	21.99	32.71	24.39	15.56	16.71	17.28	8.11	23.71	37.37	52.96	LOC115082697 [nr]|AMEX60DD301002147
MSTRG.4805	10.67	14.82	9.89	9.47	11.03	6.35	5.68	5.95	6.17	4.53	6.54	8.54	RHBDD1|AMEX60DD201002157|AMEX60DD301002157
AMEX60DD002163	0	0	0	0	0	0	0	0	0	0	0	0	AMEX60DD201002163
AMEX60DD002164	1.08	0	0.69	0	0	0.16	0	0.28	0	0.18	0	0.2	N/A|AMEX60DD201002164
MSTRG.4810	30.92	26.75	23.92	23.03	22.51	19.55	25.89	26.56	23.99	29.84	30.55	32.57	MFF|AMEX60DD301002150|AMEX60DD201002150|EI555_002785 [nr]|MFF [hs]|AMEX60DD102002150|AMEX60DD103002150|LOC115098464 [nr]|AMEX60DD101002150
MSTRG.4811	0	0	0	0	0	0	0	0	0	0	0	0	DOCK10.S [nr]|DOCK10 [hs]|AMEX60DD201002168
MSTRG.4813	0	0	0	0	0	0	0	0	0	0	0	0	DOCK10|AMEX60DD301002169|AMEX60DD201002169
MSTRG.4807	0	0	0	0	0	0	0	0	0	0	0	0	IRS1 [nr]|AMEX60DD301002159|IRS1|AMEX60DD201002159
MSTRG.4808	0	0	0.41	0.41	0	0	0	0	1.41	1.23	0.56	0.86	AMEX60DD201002160|AMEX60DD301002160
MSTRG.4806	16.85	27.3	18.53	7.4	4.8	8.88	9.25	10.2	13.23	16.97	8.91	6.09	IRS1|AMEX60DD201002158
MSTRG.4809	2.6	3.29	4.36	3.67	3.57	1.99	2.64	2.83	1.76	2.45	3.66	4.5	LOC113114959 [nr]|RHBDD1 [hs]|AMEX60DD201002161|AMEX60DD301002161
MSTRG.4814	4.57	4.31	3.8	4.7	5.51	5.71	5.35	6.37	0	1.59	2.42	3.97	AB205_0014980 [nr]|DOCK10 [hs]|AMEX60DD201002170|DOCK10|AMEX60DD301002170
MSTRG.4812	0	0	0	0	0	1.29	1.98	1.56	0	0.49	0.56	0.73	DOCK10|AMEX60DD301002166|AMEX60DD301002167
AMEX60DD002179	0.45	0	0.55	0.69	0.52	0.38	0	0.21	0	0.25	0.17	0.26	FAM124B [nr]|AMEX60DD301002179|FAM124B|AMEX60DD201002179
MSTRG.4815	104.15	88.87	94.16	77.59	92.78	117.17	112.1	118.43	119.6	135.48	142.39	151.99	CUL3|AMEX60DD102002177|AMEX60DD301002177
MSTRG.4816	0	0	0	0	0	0	0	0	0	0	0	0	AMEX60DD301002178
MSTRG.4817	36.66	32.63	36.02	39	33.35	36.4	38.05	56.45	39.87	45.59	43.69	37.27	SERPINE2|AMEX60DD201002185
MSTRG.4819	0	0	0	0	0	0.05	0	0.07	0	0.06	0	0	AMEX60DD201002183
MSTRG.4818	8.51	18.04	14.24	12.86	12.91	10.93	8.98	8.71	8.11	6.86	7.67	7.08	LOC115478721 [nr]|PRSS16 [hs]|AMEX60DD102002182|AMEX60DD201002182|LOC115098998 [nr]|AMEX60DD301002182
MSTRG.4820	0.63	0.16	0.62	0.35	0.26	0.11	0.13	0.07	0.35	0.12	0.11	0.13	AB205_0023860 [nr]|AMEX60DD301002184
MSTRG.4821	11.11	7.92	7.67	8.02	7.85	5.33	7.73	6.59	3	5.51	12.01	15.56	AMEX60DD301002188
MSTRG.4824	4.75	8	33.88	37.96	57.22	41.25	16.51	10.41	3	1.59	1.69	2.78	SCG2|AMEX60DD201002189
MSTRG.4825	0	0	0	0	0	0	0	0	0	0	0	0	AMEX60DD301002190
MSTRG.4826	0	0	0	0.07	0	0	0	0.07	0.18	0	0	0	AMEX60DD201002191
MSTRG.4822	10.31	10.98	11.41	13.9	14.86	10.34	6.94	7.58	7.58	6.5	12.46	19.53	AP1S3 [nr]|AMEX60DD301002187|AP1S3|AMEX60DD201002187
MSTRG.4823	31.64	35.69	35.19	27.87	28.09	25.85	26.16	26.77	18.17	18.69	22.15	27.8	WDFY1|AMEX60DD201002186|AMEX60DD102002186|FD754_005736 [nr]|WDFY1 [hs]
AMEX60DD002198	0	0	0	0	0	0	0	0	0	0	0	0	LOC101426031 [nr]|KIF1A [hs]|AMEX60DD201002198
AMEX60DD002199	0	0	0	0	0	0	0	0	0	0	0	0	KIF1A|AMEX60DD201002199|AMEX60DD301002199
AMEX60DD002200	0	0	0	0	0	0	0	0	0	0	0	0	AMEX60DD301002200
AMEX60DD002201	0	0	0	0	0	0	0	0	0	0	0	0	AMEX60DD301002201
AMEX60DD002202	0	0	0	0	0	0	0	0	0	0	0	0	LOC104487261 [nr]|KIF1A [hs]|AMEX60DD201002202|AMEX60DD301002202
MSTRG.4828	3.14	4.08	4.84	3.73	5.38	4.2	2.44	3.68	5.29	4.29	2.71	2.85	DNTS_027007 [nr]|ACSL3 [hs]|AMEX60DD201002193|LOC104618778 [nr]|AMEX60DD301002193|ACSL3|EOD39_8125 [nr]|PARPI_0014716 [nr]|CELAPHUS_00014991 [nr]|ACSL3.S [nr]
MSTRG.4829	0	0	0	0	0.06	0	0.07	0.07	0.35	0.06	0	0.07	AMEX60DD201002194
MSTRG.4830	1.88	2.67	2.14	1.52	1.62	2.58	1.78	1.13	1.23	1.78	1.24	1.19	E1301_TTI003913 [nr]|LOC340211 [hs]|AMEX60DD201002195
AMEX60DD002206	0	0	0	0	0	0	0	0	0	0	0	0	LOC115478696 [nr]|AMEX60DD201002206
AMEX60DD002207	0	0	0	0	0	0	0	0	0	0	0	0	AMEX60DD301002207
AMEX60DD002208	0	0	0	0	0	0	0	0	0	0	0	0	AMEX60DD201002208
AMEX60DD002219	0	0	0	0	0	0	0	0	0	0	0	0	AMEX60DD301002219
AMEX60DD002223	0	0	0	0	0	0	0	0	0	0	0	0	AMEX60DD301002223
MSTRG.4832	0	0	0	0	0	0	0	0	0	0	0	0	AMEX60DD201002217
MSTRG.4833	0	0	0	0	0	0	0	0	0	0	0	0	AMEX60DD201002218
MSTRG.4831	5.2	5.88	3.18	5.53	5.64	7.38	6.21	8.29	4.76	8.09	7.89	7.68	SNED1|AMEX60DD201002216|AMEX60DD301002216|SNED1.L [nr]|SNED1 [hs]|SNED1 [nr]|AMEX60DD102002216
AMEX60DD002228	0	0	0	0	0	0	0	0	0	0	0	0	AMEX60DD201002228
MSTRG.4841	3.14	5.88	6.01	8.78	1.43	1.02	1.19	0.99	0.71	1.35	1.47	1.46	BAYA_14209 [nr]|AMEX60DD301002234
MSTRG.4837	2.33	3.29	3.73	3.87	2.92	2.32	2.71	2.05	1.94	2.21	2.71	3.44	BOK|AMEX60DD201002229
MSTRG.4834	6.09	7.53	8.78	7.95	5.77	3.5	2.64	2.9	2.12	3.25	4.79	4.7	ING5 [nr]|D2HGDH [hs]|AMEX60DD201002221|AMEX60DD301002221|D2HGDH|AMEX60DD102002221
MSTRG.4835	5.56	5.88	3.46	1.52	1.95	5.76	3.63	3.82	4.41	1.72	2.48	4.7	HISAT2 Generated Gene
MSTRG.4836	62.74	62.04	66.1	64.73	63.19	65.53	70.35	64.81	59.44	82.72	82.92	73.81	DTYMK [nr]|AMEX60DD201002222
MSTRG.4843	0	0	0	0	0	0	0	0	0	0	0	0	HISAT2 Generated Gene
MSTRG.4842	19.99	16.47	18.6	19.29	16.09	15.45	13.48	18.27	16.58	22.24	20.97	18.54	FARP2 [nr]|AMEX60DD201002236
MSTRG.4846	22.05	16.94	22.26	17.29	15.7	30.32	15.72	23.45	28.22	26.35	15.56	14.56	STK25|AMEX60DD201002230|AMEX60DD301002230|AMEX60DD103002230|STK25 [nr]|AMEX60DD102002230|STK25 [hs]|AMEX60DD201002233
MSTRG.4847	0	0.08	0.07	0.07	0.06	0.05	0.07	0.07	0	0.06	0.06	0	AMEX60DD201002231
MSTRG.4848	0	0	0	0	0	0	0	0	0	0	0	0	LOC115089817 [nr]|AMEX60DD201002232
AMEX60DD002235	0.54	0.47	0.55	0.21	0.32	0.27	0.2	0.28	0	0	0.34	0.33	FARP2|AMEX60DD201002235
MSTRG.4849	0.45	0.16	0	0.21	0.84	0.81	1.06	0.71	0.71	0.43	0.85	0.66	AB205_0138780 [nr]|HDLBP [hs]|AMEX60DD201002242
MSTRG.4850	19.9	13.8	18.74	19.43	15.44	16.37	15.32	19.76	19.76	27.14	24.46	21.51	SEPTIN2|AMEX60DD301002239|AMEX60DD102002239|LOC101880542 [nr]|SEPTIN2 [hs]|AMEX60DD201002239
MSTRG.4851	0	0	0	0	0	0	0	0	0	0	0	0	DNAJC13 [nr]|AMEX60DD201002240
MSTRG.4838	7.89	6.35	7.19	7.33	6.75	4.79	5.75	4.32	4.94	5.39	6.99	6.82	ATG4B|AMEX60DD103002224|AMEX60DD102002224|AMEX60DD301002224|ATG4B [nr]|AMEX60DD101002224
MSTRG.4839	0	0.08	0	0	0	0	0.07	0	0	0	0	0	AMEX60DD301002225
MSTRG.4840	1.79	2.51	2	2.07	2.21	0.75	0.79	0.92	1.23	0.55	1.47	1.79	THAP4|AMEX60DD201002226|AMEX60DD301002226|LOC101342365 [nr]|THAP4 [hs]
MSTRG.4845	0.54	0.24	0.21	0.21	0.65	0.48	0.33	0.21	0.35	0.49	0.62	0.4	AMEX60DD301002237
MSTRG.4844	1.61	2.04	0.9	0.76	1.3	1.08	0.79	1.35	0.35	0.98	1.52	1.19	LOC106490213 [nr]|FARP2 [hs]|AMEX60DD102002238
MSTRG.4861	202.29	244.57	298.53	234.7	209.3	184.75	183.63	143.15	156.81	116.24	146.51	171.85	AMEX60DD301002243|HDLBP|AMEX60DD201002243|ASZ78_003617 [nr]|HDLBP [hs]
AMEX60DD002249	0.09	0.08	0.07	0.07	0.13	0.11	0.13	0.14	0.35	0.18	0.06	0.07	AMEX60DD201002249
MSTRG.4852	0.18	0.16	0.28	0.07	0.19	0.54	0.26	0.57	0.88	0.86	0.34	0.4	AMEX60DD201002251
MSTRG.4856	45.53	46.2	45.28	23.3	34.84	87.82	164.74	107.38	161.58	105.21	63.87	88.04	RNF168|AMEX60DD201002252|AMEX60DD103002252
AMEX60DD002245	0.36	0	0.41	0	0.45	0.48	0	0.35	0	0	0.23	0.2	ANO7|AMEX60DD301002245|AMEX60DD201002245
MSTRG.4859	1.25	0.63	1.94	1.24	0.84	0.81	1.92	7.44	5.47	4.72	0	0.6	AMEX60DD301002259|TM4SF19 [nr]|TM4SF5 [hs]|AMEX60DD201002259
AMEX60DD002267	0	0	0	0	0	0	0	0	0	0	0	0	LOC115099495 [nr]|GAL3ST2 [hs]|AMEX60DD201002267|AMEX60DD301002267|LOC106900805 [nr]
MSTRG.4857	9.59	10.43	9.26	8.44	5.64	7.81	10.11	12.47	9.53	10.72	11.56	10.13	UBXN7|AMEX60DD201002257|AMEX60DD301002257
MSTRG.4858	0	0.31	0.14	0.21	0.19	0.11	0.26	0.21	0	0.12	0.23	0.07	HISAT2 Generated Gene
MSTRG.4853	49.12	49.26	52.54	36.58	31.14	29.62	32.37	35.77	34.04	34.8	38.28	33.43	PPP1R7 [nr]|AMEX60DD102002246|PPP1R7|AMEX60DD201002246|AMEX60DD301002246
MSTRG.4854	3.76	3.29	3.66	2.77	1.49	2.48	4.29	4.6	5.29	5.51	4.34	3.44	DR999_PMT13586 [nr]|PASK [hs]|AMEX60DD301002247|PASK|AMEX60DD201002247|PASK [nr]
MSTRG.4855	0.18	0.39	0.28	0.07	0.32	0.05	0.2	0.14	0.18	0.18	0.17	0.2	LOC105357518 [nr]|AMEX60DD201002248
AMEX60DD002270	0	0	0	0	0	0	0	0	0	0	0	0	AMEX60DD301002270
AMEX60DD002269	0	0.47	0	0.21	0	0	0	0	0.53	0	0	0	DR999_PMT13636 [nr]|AQP12B [hs]|AMEX60DD201002269
MSTRG.4860	119.29	116.17	120.64	113.89	135.6	115.39	125.37	125.8	121.71	105.15	111.61	134.18	AMEX60DD301002271
AMEX60DD002279	0	0	0	0	0	0	0	0	0	0	0	0	PASK [nr]|AMEX60DD301002279
AMEX60DD002280	0.81	0.55	0.28	0.21	0.19	0.11	0.4	0.78	0.18	1.04	0.51	0.13	LOC102456868 [nr]|AMEX60DD301002280
AMEX60DD002282	0	0	0	0	0	0	0	0	0	0	0	0	LOC106511726 [nr]|AMEX60DD201002282
MSTRG.4867	0	0	0	0.28	0	0	0.4	0	0	0	0	0	PAK2|AMEX60DD201002273
MSTRG.4868	0	0	0	0	0	0	0	0	0	0	0	0	AMEX60DD301002274
MSTRG.4863	0	0	0	0	0	0	0	0	0	0	0	0	AMEX60DD201002277
MSTRG.4864	0	0	0	0	0	0	0	0	0	0	0	0	PARPI_0000414 [nr]|MINDY4B [hs]|AMEX60DD301002278
MSTRG.4862	0	0	0	0	0	0	0	0	0	0	0.11	0	Y1Q_0014088 [nr]|PAK2 [hs]|AMEX60DD301002276
MSTRG.4865	0.09	0	0.21	0.28	0.26	0.54	0.46	0.35	0	0.18	0.51	0.66	HISAT2 Generated Gene
MSTRG.4866	0	0	0	0	0	0	0	0	0	0.06	0	0.13	EOD39_11143 [nr]|AMEX60DD301002272
MSTRG.4870	0.9	0.71	1.87	1.52	1.82	3.93	1.98	1.63	0.71	0.86	0.45	0.4	NRROS [nr]|AMEX60DD201002292
MSTRG.4869	0.45	0.86	1.11	1.52	1.43	4.09	1.85	1.35	0.71	0.74	0.56	0.4	NRROS|AMEX60DD201002290|NRROS [nr]
MSTRG.4871	6.99	9.49	9.96	7.47	7.53	7.59	6.01	4.25	4.76	3.55	5.3	6.62	PIGX|AMEX60DD201002285|AMEX60DD301002285
MSTRG.4874	0.99	1.73	0.83	0.76	0.19	1.18	0.66	0.42	1.41	0.98	0.79	0.6	CEP19|AMEX60DD201002288|AMEX60DD301002288
MSTRG.4875	0	0	0	0	0	0	0	0	0	0	0	0	AMEX60DD301002289
MSTRG.4872	1.25	0.47	0.83	0.83	0.52	0.81	0.86	0.5	0.18	0.86	1.01	0.79	AMEX60DD301002286
MSTRG.4873	0	0.31	0.14	0.21	0.32	0.16	0.26	0.14	0.35	0	0.28	0.73	AMEX60DD301002287
MSTRG.4876	0	0	0.07	0	0	0	0	0	0	0	0	0	AMEX60DD301002293
MSTRG.4877	11.83	11.06	11.62	9.06	7.01	8.13	8.98	9.42	9.17	9.87	10.88	12.51	FBXO45|AMEX60DD201002294
MSTRG.4878	5.02	4.08	3.87	2.07	2.85	4.79	4.82	4.39	5.64	7.29	5.52	4.83	WDR53|AMEX60DD301002295
AMEX60DD002304	0	0	0	0	0	0	0	0	0	0	0	0	AMEX60DD301002304
AMEX60DD002300	0	0	0	0	0	0	0	0	0	0	0	0	LOC108786104 [nr]|LTF [hs]|AMEX60DD201002300|TF-A [nr]
AMEX60DD002301	0	0	0	0	0	0	0	0	0	0	0	0	AMEX60DD301002301
MSTRG.4879	19.36	27.06	21.16	19.71	22.19	19.55	17.17	19.05	18.17	17.95	19.34	16.22	SRPRB|AMEX60DD201002303|CIB84_006855 [nr]|SRPRB [hs]|AMEX60DD103002303
MSTRG.4880	3.23	6.27	5.32	6.64	15.83	8.83	5.88	4.46	3.35	1.16	1.8	3.05	SLCO2A1|AMEX60DD201002307|AMEX60DD301002307
AMEX60DD002311	0	0	0	0	0	0	0	0	0	0	0	0	LOC115478516 [nr]|AMEX60DD201002311
AMEX60DD002313	0.18	0.16	0	0	0.13	0.32	0.13	0.28	0.53	0.31	0.11	0	LOC105357518 [nr]|AMEX60DD201002313
MSTRG.4881	60.41	108.79	84.21	79.53	101.53	51.48	47.89	42.22	32.63	30.15	32.36	21.71	AMOTL2|AMEX60DD201002314
MSTRG.4882	11.65	9.33	7.81	8.3	14.21	22.72	18.23	18.42	23.99	21.45	10.43	8.8	AMEX60DD201002315
MSTRG.4883	1.34	1.18	1.24	1.04	1.62	1.29	2.91	0.99	3.18	1.59	2.09	1.06	AMEX60DD201002316
MSTRG.4885	12.46	15.92	26.48	20.81	116	64.78	127.29	74.3	24.87	19.49	23.11	5.96	TF-A [nr]|AMEX60DD201002298|TF [nr]|LTF [hs]|AMEX60DD301002298|AMEX60DD101002298|AMEX60DD102002298|PARPI_0000238 [nr]|TF [hs]
MSTRG.4886	3.5	7.14	10.44	7.47	34.39	19.92	50.27	30.32	7.06	2.94	3.27	1.85	AMEX60DD201002299|AMEX60DD301002299
MSTRG.4884	10.04	11.77	13.07	13.62	8.56	7.92	13.41	17	17.64	17.03	13.53	13.77	RYK|AMEX60DD301002309
AMEX60DD002322	0	0	0	0.21	0	0.27	0	0	0	0.49	0.34	0.4	KY|AMEX60DD301002322
AMEX60DD002320	6.63	7.29	3.66	5.32	2.08	1.02	0.33	0	0	0	0.45	0.53	LOC115099385 [nr]|KY [hs]|AMEX60DD301002320|KY|AMEX60DD201002320
AMEX60DD002321	0	0	0	0	0	0	0	0	0	0	0	0	AMEX60DD301002321
AMEX60DD002319	0.99	0.86	1.31	0.62	0.39	0.86	1.59	0.92	1.06	1.35	0.68	0.6	CEP63|AMEX60DD201002319|AMEX60DD102002319
MSTRG.4888	0	0	0	0	0	0	0	0	0	0	0	0	LOC110202030 [nr]|ZNF525 [hs]|AMEX60DD301002335
MSTRG.4889	0	0.08	0	0.07	0	0	0	0.07	0	0	0.06	0.07	AMEX60DD301002336
MSTRG.4895	0	0	0	0.41	0.78	0.7	0	0	0	1.04	0	0	BANF1.S [nr]|BANF1 [hs]|AMEX60DD201002337
AMEX60DD002338	0	0.08	0	0	0	0.05	0	0	0	0	0	0	AMEX60DD201002338
MSTRG.4890	0.36	0.16	0.28	0.21	0.32	0.43	0.4	0.42	0.18	0.18	0.28	0.53	AMEX60DD301002340
MSTRG.4891	0	0	0	0	0	0.05	0.07	0	0.18	0	0.06	0.07	AMEX60DD301002341
MSTRG.4892	0.45	0.24	0.35	0.28	0.45	0.43	0.33	0.35	0.18	0.18	0.39	0.33	AMEX60DD301002342
AMEX60DD002350	0	0	0	0	0	0	0	0	0	0.06	0	0	AMEX60DD201002350
AMEX60DD002351	0	0	0.07	0.07	0.19	0.05	0.13	0.07	0.18	0.06	0.06	0	AMEX60DD201002351
MSTRG.4887	0	0.39	3.25	3.8	13.24	1.88	0.4	0.5	0	0	0	0	LOC105903790 [nr]|AMEX60DD201002348
MSTRG.4893	1.97	1.96	1.8	1.18	0.52	0	1.92	1.2	0	2.57	2.25	0.66	EPHB1|AMEX60DD201002331|LOC115478342 [nr]|EPHB1 [hs]|AMEX60DD101002331
MSTRG.4894	0	0	0	0	0	0	0	0	0	0	0	0	AMEX60DD301002332
AMEX60DD002362	0	0	0	0	0	0	0	0	0	0	0	0	A4GNT|AMEX60DD201002362
AMEX60DD002363	0	0.08	0	0	0	0	0	0	0	0	0	0.07	AMEX60DD201002363
AMEX60DD002364	0	0.08	0	0	0.06	0	0.07	0.07	0.53	0.25	0	0	LOC115635630 [nr]|AMEX60DD201002364|XELAEV_18031350MG [nr]
AMEX60DD002359	0.36	0.47	0.83	0.48	0.52	0.16	0.4	0	0.71	0	0.39	0.33	LOC115099569 [nr]|A4GNT [hs]|AMEX60DD201002359
AMEX60DD002372	0	0	0	0	0	0	0.2	0	0	0	0	0	AMEX60DD201002372|DZIP1L [nr]|AMEX60DD301002372
MSTRG.4897	0	0	0	0	0	0	0.26	0	1.23	0	0	0	DZIP1L|AMEX60DD201002371
MSTRG.4896	29.58	22.67	41.55	37.48	37.69	24.61	22.92	17.64	8.47	12.26	23	40.98	LOC115463686 [nr]|A4GNT [hs]|AMEX60DD301002357|AMEX60DD201002357
MSTRG.4899	2.33	1.8	0.97	0.35	2.98	1.13	1.65	2.05	2.12	2.02	4.68	6.16	SOX14|AMEX60DD201002376
MSTRG.4900	5.92	7.77	5.25	7.54	7.85	7.43	5.94	10.55	8.47	10.78	12.57	8.87	UBE2L3 [nr]|AMEX60DD301002377
MSTRG.4898	0.72	0.71	0.83	0.55	0.52	1.72	2.44	1.98	1.76	3.13	2.09	1.39	DZIP1L|AMEX60DD301002373
AMEX60DD002379	0.18	0	0	0	0.26	0.11	0.26	0.14	0	0	0.11	0.2	AMEX60DD201002379
MSTRG.4901	7.62	17.18	13.07	13	20.44	6.62	4.49	7.3	2.47	2.57	2.82	4.1	AMEX60DD301002380
MSTRG.4902	1.61	1.49	0.9	1.45	3.63	1.78	1.92	1.98	3.53	0.49	1.86	2.85	AMEX60DD301002382
MSTRG.4903	19.45	22.2	20.12	25.38	42.11	21.48	17.77	12.75	9.53	10.78	20.58	31.44	IL20RB|AMEX60DD301002383
MSTRG.4905	0.54	1.18	1.11	1.04	2.14	4.15	1.78	2.62	3.53	2.08	0.73	1.06	AMEX60DD301002392
MSTRG.4906	0	0.16	0.21	0.21	0.52	0.22	0.07	0.14	0	0.06	0.17	0.26	AMEX60DD201002394
AMEX60DD002395	0	0	0.07	0.07	0.06	0.05	0	0	0	0.06	0.06	0.07	LOC114595149 [nr]|AMEX60DD201002395
AMEX60DD002396	0	0.08	0	0	0	0	0.07	0.07	0.35	0.06	0.06	0.07	AMEX60DD201002396
AMEX60DD002397	0.45	0.71	0.35	0.69	0.26	0.05	0.4	0.21	0.35	0.31	0.39	0.2	CDK20|AMEX60DD301002397
MSTRG.4904	0.45	0.71	0.28	0.48	0.78	0.81	0.92	1.27	1.94	2.76	1.75	1.32	SLC35G2|AMEX60DD201002393
MSTRG.4910	0	0	0.21	0.14	0.13	0	0.33	0	0	0.31	0.28	0.2	N337_01070 [nr]|STAG1 [hs]|AMEX60DD102002401
MSTRG.4909	0	0	0	0	0.32	0.43	1.39	0.5	0	1.29	1.35	0.79	AMEX60DD301002399|STAG1.S [nr]|STAG1 [hs]|AMEX60DD201002399
MSTRG.4907	21.33	21.26	18.25	16.39	22.58	28.32	24.24	26	22.23	22.18	22.44	23.24	NCK1|AMEX60DD201002385|AMEX60DD101002385|LOC115371064 [nr]|AMEX60DD102002386
MSTRG.4911	12.28	13.41	11.48	9.4	10.64	11.79	12.62	11.83	14.11	16.42	12.06	12.64	MSL2|AMEX60DD201002403
MSTRG.4912	15.06	11.84	15.69	14.52	11.87	14.97	20.01	23.23	17.29	30.7	26.78	19.46	STAG1|AMEX60DD201002400|AMEX60DD301002400
AMEX60DD002405	0	0	0	0	0	0	0	0	0	0	0	0	AMEX60DD201002405
AMEX60DD002406	0	0	0	0	0	0	0	0	0	0	0	0	EOD39_5636 [nr]|AMEX60DD201002406
AMEX60DD002407	0	0	0	0	0	0	0	0	0	0	0	0	AMEX60DD301002407
MSTRG.4914	28.95	54.91	51.44	50.41	20.57	10.93	10.24	8.43	8.82	11.83	10.37	10.66	N331_04042 [nr]|AMEX60DD201002408
AMEX60DD002412	0.09	0	0.07	0.07	0.06	0.05	0.07	0.07	0	0	0	0	AMEX60DD103002412
MSTRG.4916	14.79	30.98	41.55	51.1	13.82	2.32	4.56	5.1	2.82	7.66	11.1	21.65	CCL20|AMEX60DD201002411
MSTRG.4913	35.94	31.69	34.43	43.43	40.74	38.18	39.7	37.61	35.81	48.78	58.91	55.8	EOD39_8458 [nr]|PCCB [hs]|AMEX60DD201002402|PCCB.L [nr]
MSTRG.4917	0.18	0.16	0.21	0.14	0.32	0.48	0.46	0.57	0.88	0.18	0.23	0.26	AMEX60DD201002414
MSTRG.4919	4.39	9.57	9.75	11.27	15.25	5.17	3.9	4.39	2.12	2.02	1.92	2.18	LOC114644086 [nr]|AMEX60DD301002415
MSTRG.4922	5.2	17.96	24.68	71.64	72.47	76.79	56.94	66.3	14.64	4.35	7.05	10.33	LOC115099331 [nr]|AMEX60DD301002417
MSTRG.4918	6.72	7.14	16.94	46.75	61.44	1.94	2.11	2.76	2.65	3.98	9.02	28.53	H355_016656 [nr]|AMEX60DD301002413|AMEX60DD201002413|LOC112117806 [nr]|CCL20 [hs]|LOC115099045 [nr]
MSTRG.4920	2.69	3.29	3.46	4.91	2.66	3.82	2.31	2.97	2.29	1.04	1.24	1.99	LOC114644101 [nr]|AMEX60DD201002416
MSTRG.4915	25.36	25.81	30.14	29.67	10.96	6.78	7.53	5.38	4.59	5.94	17.36	21.05	PPP2R3A|AMEX60DD301002404|AMEX60DD201002404
MSTRG.4921	1.79	1.33	1.52	0.83	1.49	2.69	1.39	0.92	0	0.67	0.85	1.65	AMEX60DD301002418
MSTRG.4923	13.8	26.67	9.75	10.51	9.47	5.76	6.54	4.25	3.35	8.88	13.92	12.38	AMEX60DD201002419
AMEX60DD002429	0	0	0	0	0	0.05	0	0	0	0	0	0	AMEX60DD301002429
AMEX60DD002422	0	1.25	0.76	0.76	0.39	0.65	0.86	2.97	6.88	14.89	1.75	0.79	EOD39_7363 [nr]|EPHA4 [hs]|AMEX60DD201002422|EPHA5 [hs]|AMEX60DD102002422
AMEX60DD002431	0	0	0.14	0.28	0	0	0	0	0	0	0.17	0	LOC106707053 [nr]|AMEX60DD102002431
MSTRG.4924	9.59	18.2	18.04	29.94	4.61	3.07	2.97	1.91	1.94	3.25	3.38	3.91	HISAT2 Generated Gene
MSTRG.4925	1.43	2.82	3.11	3.8	2.01	0.81	0.99	1.13	2.12	2.08	2.25	2.65	LOC103092306 [nr]|AMEX60DD201002434
MSTRG.4926	17.21	28.47	25.72	31.4	11.48	6.14	7.4	4.96	5.29	6.62	7.72	7.48	LOC100336828 [nr]|AMEX60DD201002435
AMEX60DD002437	0.45	0.39	0	0.28	0.39	0.11	0.73	0.28	0.53	0.61	0.45	0.26	FOXL2|AMEX60DD201002437
MSTRG.4927	24.56	34.75	24.68	33.82	24.85	17.98	15.46	14.66	8.29	11.15	14.54	13.7	RPL18A|AMEX60DD301002438
AMEX60DD002441	0	0	0	0	0	0	0	0	0	0	0	0	AMEX60DD201002441
MSTRG.4928	0	0	0	0.21	0	0.11	0	0	0	0	0	0	LOC104168230 [nr]|PIK3CB [hs]|AMEX60DD301002443|AMEX60DD103002443|PIK3CB
AMEX60DD002446	0	0	0	0	0	0	0	0	0	0	0	0	CIB84_008748 [nr]|AMEX60DD201002446|AMEX60DD103002446
AMEX60DD002447	0	0.31	0.28	0.21	0.32	0.43	0.13	0.42	0.71	0.25	0.23	0	PARPI_0000285 [nr]|VAMP2 [hs]|AMEX60DD201002447
MSTRG.4929	0	0	0	0.48	0.19	0.81	0.46	0.5	0	0	0	0	AMEX60DD201002442|LOC104505342 [nr]|PIK3CB [hs]|AMEX60DD301002442|CIB84_010731 [nr]
MSTRG.4931	0.18	0.08	0.21	0.41	0.19	0.05	0.07	0.14	0.18	0.06	0.11	0.2	LOC115088534 [nr]|HARBI1 [hs]|AMEX60DD301002449
AMEX60DD002450	0	0	0	0	0	0	0	0	0	0	0	0	AMEX60DD201002450
MSTRG.4930	7.71	5.1	7.61	12.72	13.17	9.21	8.59	11.83	7.58	6.62	6.82	9	PIK3CB|AMEX60DD301002444
AMEX60DD002455	0	0	0	0	0	0	0	0	0	0	0	0	AMEX60DD201002455
AMEX60DD002457	0	0	0.14	0	0	0	0	0	0	0.06	0.28	0	AMEX60DD201002457
AMEX60DD002459	0	0	0	0	0	0	0	0	0	0	0	0	SLC19A3|AMEX60DD201002459
MSTRG.4933	0.27	0	0	0.62	0	0.75	0.59	0	0	1.78	0	0	LOC115478729 [nr]|DAW1 [hs]|AMEX60DD301002460
MSTRG.4932	16.67	19.45	30.07	31.67	41	18.42	12.02	8.78	9.53	8.88	17.02	23.04	LOC104631382 [nr]|PLSCR1 [hs]|AMEX60DD201002448|AMEX60DD301002448|LOC102348975 [nr]
AMEX60DD002454	0	0	0	0	0	0	0	0	0	0	0	0	SPHKAP|AMEX60DD201002454
MSTRG.4934	9.14	8.16	7.88	7.95	7.66	9.1	11.49	13.39	10.41	16.48	13.19	11.58	AMEX60DD201002464
MSTRG.4936	1.34	0.47	0.76	0.41	0.58	0.48	1.26	1.63	0.71	1.16	0.79	0.4	AMEX60DD301002466
MSTRG.4935	21.96	19.92	11.2	14.45	20.11	18.09	17.31	23.66	27.52	20.34	14.71	17.08	ZNF703|AMEX60DD102002465|AMEX60DD301002465
MSTRG.4937	130.32	114.67	126.94	118.94	108.67	138.17	119.89	144.36	130.88	162.81	151.07	146.23	ERLIN2|AMEX60DD301002462|AMEX60DD101002462
AMEX60DD002471	0	0	0	0	0	0	0	0	0	0	0	0	AMEX60DD301002471|LOC108803360 [nr]
MSTRG.4941	1.61	0.94	1.04	2.01	1.3	3.88	3.7	2.55	3.35	3.68	2.2	2.05	AMEX60DD201002476
MSTRG.4938	0.09	0.16	0.21	0.35	1.3	0.11	0.07	0.21	0.18	0	0	0.07	AMEX60DD301002477
AMEX60DD002478	0	0	0	0	0	0	0	0	0	0	0	0	AMEX60DD301002478
AMEX60DD002480	0	0	0	0	0.06	0.11	0.2	0.28	0.18	0.12	0.11	0.2	MTFR1|AMEX60DD301002480
AMEX60DD002488	0	0	0	0	0	0	0	0	0	0	0	0	LOC107583309 [nr]|AMEX60DD201002488
AMEX60DD002490	0	0	0	0	0	0.05	0.07	0	0	0.06	0.06	0	LOC111836348 [nr]|AMEX60DD301002490
AMEX60DD002493	0	0	0.07	0.07	0	0.05	0.07	0.07	0.18	0.06	0	0	AMEX60DD201002493
AMEX60DD002497	0	0	0	0	0	0	0	0	0	0	0	0	DUSP26 [nr]|AMEX60DD301002497
AMEX60DD002506	0	0.16	0	0.14	0.26	0	0	0.14	0	0	0	0	LOC105357518 [nr]|AMEX60DD301002506
AMEX60DD002507	0.45	0.63	0.55	0.35	0.19	0.27	0.13	0.07	0	0.06	0	0.07	AMEX60DD301002507
AMEX60DD002503	0	0	0	0	0	0	0	0	0	0	0	0	VMD2 [nr]|AMEX60DD301002503|DUSP26 [nr]|AMEX60DD201002503
AMEX60DD002504	0	0	0.28	0.14	0	0	0	0	0	0	0	0.13	AMEX60DD301002504
MSTRG.4939	0	0	0	0.28	0	0	0	0	0	0	0	0	KCNU1 [nr]|AMEX60DD103002474|AMEX60DD301002474|KCNMA1
MSTRG.4940	0	0	0	0	0	0	0	0	0	0	0	0	AMEX60DD201002475
AMEX60DD002483	0	0.31	0	0	0.45	0.22	0	0.5	0	1.35	1.01	0.53	UNC5D|AMEX60DD201002483
MSTRG.4943	0	0	0	0.48	0	0.11	0	0.28	0	0.18	0	0.4	LOC115092685 [nr]|GGH [hs]|AMEX60DD201002511|AMEX60DD301002511
MSTRG.4944	12.55	19.92	17.08	13.62	11.29	16.21	11.89	15.44	9.53	8.7	9.98	14.1	LOC109637155 [nr]|GGH [hs]|AMEX60DD201002512|AMEX60DD301002512
MSTRG.4946	4.21	3.22	2.97	3.53	3.7	4.36	5.68	5.38	5.47	7.9	5.36	3.11	TTI2|AMEX60DD301002513|AMEX60DD103002513
AMEX60DD002498	0	0	0	0	0	0	0	0	0	0	0	0	AMEX60DD301002498
AMEX60DD002500	0	0	0	0.14	0	0	0	0	0	0	0	0	AMEX60DD201002500
AMEX60DD002499	0.36	0.63	0.35	0.35	0.26	0.22	0.13	0.14	0	0.06	0.06	0.07	AMEX60DD301002499
AMEX60DD002501	0	0.16	0	0	0	0.05	0	0	0	0	0	0	AMEX60DD201002501
AMEX60DD002502	0.18	0.16	0.28	0.07	0.13	0	0.13	0	0	0	0	0.07	DUSP26|AMEX60DD201002502
MSTRG.4945	1.17	0.55	1.18	1.24	0.32	0.65	0.79	1.49	0.88	2.02	1.13	0.99	AMEX60DD201002515
AMEX60DD002516	0	0	0	0.21	0	0.16	0	0.35	0	0.18	0	0	RNF122|AMEX60DD201002516
MSTRG.4947	11.38	13.57	11.27	12.24	18.17	16.69	18.17	16.22	15.88	13.91	13.47	13.77	MAK16|AMEX60DD301002514|AMEX60DD201002514|MAK16 [hs]|AMEX60DD102002514
MSTRG.4948	0	0	0	0.69	0	0	0	0	0	0	0	0	SLC18A1|AMEX60DD301002517
MSTRG.4950	0.27	0.16	0.07	0.21	0.13	0.86	0.26	0.35	0.18	0.43	0.06	0.2	AMEX60DD301002520
MSTRG.4952	2.96	2.2	3.39	3.32	2.27	4.63	3.7	4.32	3.88	4.53	3.61	3.57	BRF2|AMEX60DD301002521
MSTRG.4949	38.72	39.53	31.66	36.86	28.48	35.32	29.72	35.13	30.16	46.32	58.96	51.3	PLPBP|AMEX60DD301002518
MSTRG.4951	6.01	9.73	9.33	5.74	2.6	3.39	2.44	2.34	1.76	6.56	5.24	3.64	ADGRA2|AMEX60DD301002519|AMEX60DD201002519
AMEX60DD002527	0	0	0.07	0	0.06	0	0.07	0	0	0.06	0	0.07	ROHU_019343 [nr]|ENV [hs]|AMEX60DD201002527
AMEX60DD002525	0	0.08	0	0	0	0.05	0	0	0	0	0	0	AMEX60DD301002525
AMEX60DD002524	0	0	0	0	0	0	0	0	0	0	0	0	LOC102930758 [nr]|PRLHR [hs]|AMEX60DD201002524
MSTRG.4953	16.67	23.37	34.91	50.69	60.34	15.02	12.48	15.58	12.35	11.64	19	31.18	RAB11FIP1|AMEX60DD301002522|RAB11FIP1.S [nr]|RAB11FIP1 [hs]|2010200K21RIK [nr]
AMEX60DD002537	0	0	0	0	0	0	0	0	0	0	0	0	AMEX60DD301002537
AMEX60DD002536	0	0	0	0	0	0	0	0	0	0	0	0	GOT1L1|AMEX60DD301002536
AMEX60DD002545	0.09	0.08	0.07	0.07	0.06	0.11	0.13	0.07	0.18	0.06	0.06	0.13	AMEX60DD301002545
AMEX60DD002546	0.09	0.08	0.07	0	0.06	0.05	0	0.07	0.18	0.06	0.11	0.07	AMEX60DD201002546
AMEX60DD002540	0	0	0	0	0	0	0	0	0	0	0	0	ADRB3 [nr]|ADRB1 [hs]|AMEX60DD301002540
AMEX60DD002541	0	0	0	0	0	0	0	0	0	0	0	0	AMEX60DD301002541
AMEX60DD002538	0.72	0.63	0	0.76	0.52	0	0.4	0.42	0	0.86	0.9	1.06	LOC107323794 [nr]|NPM2 [hs]|AMEX60DD301002538
MSTRG.4955	9.77	11.69	11.2	10.72	9.41	7.11	7.99	10.41	7.23	10.78	9.47	10.19	VDAC2|AMEX60DD201002548|AMEX60DD301002547
AMEX60DD002559	0.09	0	0.07	0	0.06	0.05	0.07	0.21	0.18	0.06	0.06	0.07	AMEX60DD201002559
AMEX60DD002560	0.09	0	0	0	0.06	0.11	0.07	0.14	0.18	0.06	0.06	0.07	AMEX60DD201002560
MSTRG.4958	2.06	1.88	2	1.73	1.75	1.62	2.05	1.27	1.59	0.92	2.37	2.18	AMEX60DD301002556
MSTRG.4956	0	0	0	0	0	0	0	0	0	0	0	0	LOC115469728 [nr]|AMEX60DD201002551
MSTRG.4957	58.44	57.26	46.67	44.67	30.62	26.87	37.65	45.9	35.63	44.42	41.38	29.06	AB205_0008660 [nr]|ATP5MC3 [hs]|AMEX60DD301002552
MSTRG.4959	34.95	33.81	31.25	34.09	19.33	22.02	19.55	24.93	19.76	31.43	33.03	31.05	EIF4EBP1|AMEX60DD103002562
AMEX60DD002564	0.27	0	0	0	0.19	0	0	0	0	0	0	0	STAR|AMEX60DD301002564
AMEX60DD002565	2.06	1.73	1.18	1.52	1.49	1.4	1.19	1.77	2.12	1.23	0.96	0.73	N/A|AMEX60DD301002565
AMEX60DD002566	0.18	0	0.14	0	0.19	0.11	0	0	0	0.25	0.34	0.26	DR999_PMT08860 [nr]|AMEX60DD201002566
AMEX60DD002567	0.36	0.39	0.35	0.35	0.52	0.86	0.33	0.78	1.23	1.84	0.73	0.66	LOC105357518 [nr]|AMEX60DD103002567
MSTRG.4960	0.72	0.94	0.76	0.28	0.39	0.75	1.45	1.06	0.88	1.16	0.45	0.26	HISAT2 Generated Gene
MSTRG.4962	12.82	12.55	11.96	14.11	13.04	12.55	13.08	13.39	11.11	15.56	15.45	13.64	ASH2L|AMEX60DD103002563|LOC114203665 [nr]|ASH2L [hs]|AMEX60DD102002563
MSTRG.4963	13.71	11.14	12.38	11.55	12.78	14.65	19.49	16.5	15.52	19.91	11.95	12.71	LSM1|AMEX60DD201002569|AMEX60DD102002569
MSTRG.4964	15.95	13.1	13.55	16.25	19.85	22.67	20.54	20.82	20.81	22.86	19.84	19	BAG4|AMEX60DD301002571|AMEX60DD201002571
MSTRG.4961	8.78	7.37	8.92	9.13	19.46	10.34	11.89	13.39	14.64	14.83	15.28	11.72	LOC115092705 [nr]|GRK5 [hs]|AMEX60DD201002568
AMEX60DD002575	3.94	4.47	3.53	3.73	5.13	4.58	5.42	3.75	3	3.25	2.87	4.1	LOC112546943 [nr]|AMEX60DD201002575
MSTRG.4967	0.45	1.41	1.52	1.59	1.82	1.35	1.39	0.78	1.06	0.86	1.24	1.32	LOC105525161 [nr]|DDHD2 [hs]|AMEX60DD201002574
MSTRG.4968	17.75	15.14	23.44	26.76	32.7	31.39	33.75	31.66	29.11	30.15	27.96	26.41	PLPP5|AMEX60DD301002577|AMEX60DD201002577
AMEX60DD002579	4.84	3.61	4.56	6.15	4.28	4.42	7.53	6.94	6.88	6.13	5.58	4.83	NSD3|AMEX60DD301002579
AMEX60DD002582	0	0	0	0	0	0.11	0.07	0	0	0	0.06	0	AMEX60DD201002582
AMEX60DD002583	0.9	0.71	1.11	0.62	0.39	0.48	0.73	0.71	0.35	0.74	0.79	0.73	N/A|AMEX60DD201002583
MSTRG.4970	0	0.08	0	0.07	0	0	0	0	0	0	0.06	0.07	AMEX60DD201002584
MSTRG.4965	0	0	0.83	0.28	0.84	0.65	0	0	0	0	0.68	0.93	DDHD2|AMEX60DD301002572|AMEX60DD102002572
MSTRG.4966	0	0	0	0	0	0	0	0	0	0	0	0	AMEX60DD301002573
MSTRG.4971	8.25	7.37	8.43	9.34	5.32	6.73	7.2	7.86	10.05	8.7	6.03	8.41	LETM2|AMEX60DD201002581|AMEX60DD102002581|LOC110071128 [nr]|LETM2 [hs]
AMEX60DD002587	0	0	0	0	0	0	0	0	0	0	0	0	AMEX60DD301002587
MSTRG.4973	46.07	46.51	51.23	66.46	52.23	41.95	61.76	51.64	62.27	83.82	55.75	36.87	FGFR1|AMEX60DD201002586|AMEX60DD301002586
MSTRG.4969	1.43	2.75	0.9	2.21	1.88	1.78	2.84	2.83	2.29	2.33	1.92	1.59	NSD3|AMEX60DD301002580|AMEX60DD201002580
MSTRG.4975	0.63	0.86	0.69	0.35	1.04	0.38	0.2	0.35	0.18	0.18	0.23	0.2	HTRA4.L [nr]|AMEX60DD301002598
MSTRG.4972	11.29	15.3	16.94	19.64	27.96	35.16	26.75	22.31	13.76	17.03	10.71	12.25	TACC1|AMEX60DD301002588|DR999_PMT08937 [nr]|TACC1 [hs]|AMEX60DD201002588|AMEX60DD201002589
MSTRG.4974	0	0	0	0	0	0.43	0.53	0.57	0	0	0	0	AMEX60DD301002597
AMEX60DD002594	0	0	0	0	0	0	0	0	0	0	0	0	LOC115092724 [nr]|ADAM32 [hs]|AMEX60DD301002594
AMEX60DD002595	0.36	0.47	0.35	0.21	0.19	0.22	0.13	0.14	0	0.12	0.23	0.2	AMEX60DD201002595
MSTRG.4976	13.09	12.08	13.27	19.85	21.15	20.46	17.77	16.15	15.52	16.79	15.5	15.69	TM2D2.L [nr]|TM2D2 [hs]|AMEX60DD201002599
AMEX60DD002602	0	0	0.07	0	0	0	0	0	0	0	0.06	0	AMEX60DD301002602
AMEX60DD002608	0.9	0.47	0.21	0.14	0.19	0.11	0.4	0.78	0.35	1.1	0.62	0.13	LOC106551554 [nr]|ZNF79 [hs]|AMEX60DD103002608
AMEX60DD002611	0	0	0.07	0	0.06	0	0	0	0	0	0	0	AMEX60DD201002611
AMEX60DD002610	0.54	0.78	0.62	0.14	0.13	0.75	1.19	0.85	1.41	1.35	0.68	0.4	AMEX60DD201002610|LOC115388170 [nr]
MSTRG.4978	50.37	64.48	52.06	57.26	77.85	33.71	27.68	14.59	10.94	11.27	24.24	23.83	HTRA4 [nr]|HTRA1 [hs]|AMEX60DD301002600
MSTRG.4979	0.09	0.08	0.07	0.07	0.13	0.11	0.07	0.14	0.18	0.06	0.06	0.07	AMEX60DD301002601
AMEX60DD002613	0.18	0.31	0.35	0.28	0.26	0.27	0.2	0.14	0.18	0.18	0.17	0.2	N333_04569 [nr]|AMEX60DD301002613
AMEX60DD002614	0.09	0.08	0	0.07	0.06	0.11	0.07	0.07	0.18	0.06	0	0.07	AMEX60DD301002614
AMEX60DD002612	2.24	2.2	2.07	2.07	0.91	2.26	2.38	3.33	3.53	4.29	2.37	2.58	N/A|AMEX60DD201002612
AMEX60DD002609	0.45	0.71	0.62	0.48	0.19	0.22	0.59	0.78	0.88	0.61	0.34	0.46	LOC114789697 [nr]|ZNF420 [hs]|AMEX60DD201002609
MSTRG.4977	21.69	21.88	26.48	21.51	22.58	39.15	29.26	29.4	29.63	24.69	22.1	23.83	ADAM9|AMEX60DD102002596|AMEX60DD201002596
MSTRG.4980	2.78	2.43	2.77	2.63	1.23	1.35	1.12	1.27	0	1.16	2.09	2.58	LOC115074071 [nr]|AMEX60DD301002615|AMEX60DD201002615
MSTRG.4983	8.16	9.33	12.1	12.59	14.99	18.74	13.28	15.16	10.05	5.88	8.57	7.94	PLEKHA2|AMEX60DD301002603|AMEX60DD102002603
AMEX60DD002617	0	0	0	0	0	0	0	0	0	0	0	0	AMEX60DD201002617
MSTRG.4982	0	0	0	0	0	0	0	0	0	0	0	0	EFHD1|AMEX60DD301002618
MSTRG.4981	21.78	31.22	28.97	25.1	18.36	32.47	29	25.64	18.7	14.03	21.7	25.62	EFHD1|AMEX60DD301002616
MSTRG.4986	20.79	19.37	16.39	15.08	14.99	17.98	14.93	14.38	13.76	13.24	13.19	16.28	GIGYF2|AMEX60DD201002621|AMEX60DD301002621
MSTRG.4988	0	0	0	0	0	0	0	0	0	0	0	0	AMEX60DD301002623
MSTRG.4987	4.21	2.2	1.18	1.66	3.76	1.45	2.25	0	0.71	1.47	4.23	5.63	SNORC|AMEX60DD301002622|SNORC [nr]
MSTRG.4985	0	0	0	0	0.26	0	0	0	1.23	0.31	0.62	0.73	KCNJ13|AMEX60DD201002619
MSTRG.4984	0	0	0	0	0.39	0.65	0	0.5	1.06	0	0	0	GIGYF2|AMEX60DD301002620
AMEX60DD002625	0	0	0	0	0	0	0	0	0	1.47	1.3	0	AMEX60DD301002625
AMEX60DD002624	2.78	3.45	4.7	2.21	5.9	3.18	2.11	1.7	1.94	0	0.28	2.98	AMEX60DD301002624|NGEF|AMEX60DD201002624
MSTRG.5000	2.6	4.31	4.77	8.23	9.93	10.5	6.8	7.3	3	3.25	2.09	3.84	INPP5D|AMEX60DD201002626|N/A|AMEX60DD301002626|INPP5D [nr]
MSTRG.5001	0	0	0	0	0	0	0	0	0	0	0	0	AMEX60DD201002627
MSTRG.5002	0	0	0	0	0	0	0	0	0	0	0	0	AMEX60DD201002628
MSTRG.5003	0	0	0	0	0	0	0	0	0	0	0	0	AMEX60DD201002629
MSTRG.5009	0	0	0	0	0	0	0	0	0	0	0	0	AMEX60DD201002634
MSTRG.5011	22.23	20.47	27.38	26.21	58.58	67.63	55.75	53.9	45.69	38.73	27.4	29.86	ATG16L1.L [nr]|ATG16L1 [hs]|AMEX60DD201002636|AMEX60DD301002636|ATG16L1
MSTRG.5004	2.15	4.08	4.01	6.09	1.82	1.24	1.19	0.99	0.88	1.29	1.52	1.85	AMEX60DD201002630
MSTRG.5005	17.39	34.28	35.95	38.86	13.24	9.69	10.77	7.65	9	8.58	9.75	10	LOC116043362 [nr]|AMEX60DD201002631
MSTRG.5006	136.95	251.23	236.73	261.05	90.44	51.21	48.62	39.38	35.98	54.78	63.36	61.1	LOC100336828 [nr]|AMEX60DD201002632
MSTRG.5007	47.68	92.87	88.15	89.28	35.42	20.46	19.29	15.44	16.76	19.55	19.9	20.72	HISAT2 Generated Gene
MSTRG.5008	38.36	65.57	63.74	81.88	25.69	16.58	16.91	13.46	12.35	15.44	18.66	19.66	ROHU_037153 [nr]|AMEX60DD201002633
MSTRG.5010	0	0	0	0.07	0	0.05	0	0	0	0	0	0.07	AMEX60DD201002635
MSTRG.4989	0	0	0	0.07	0	0	0	0	0	0	0	0	LOC102694436 [nr]|C1QTNF2 [hs]|AMEX60DD201002637
AMEX60DD002646	0	0	0	0	0	0	0	0	0	0	0	0	PROC|AMEX60DD201002646
MSTRG.4990	0	0	0	0	0	0	0	0	0	0	0	0	DNTS_027965 [nr]|AMEX60DD201002638
MSTRG.4993	0	0	0	0	0	0	0	0	0	0	0	0	SAG [hs]|AMEX60DD201002641
MSTRG.4994	0	0	0	0	0	0	0	0	0	0	0	0.07	WDR3 [nr]|AMEX60DD201002642
MSTRG.4992	0	0	0	0	0	0	0.13	0	0.35	0	0	0	EOD39_9437 [nr]|ADIF2 [hs]|AMEX60DD201002643|AMEX60DD101002643|AMEX60DD201002640
MSTRG.4991	0	0	0	0	0	0	0	0	0	0	0	0	LOC102077236 [nr]|AMEX60DD101002639
MSTRG.4998	20.97	26.12	24.41	22.75	20.31	26.44	31.05	34.07	27.69	33.58	29.99	24.29	IWS1|AMEX60DD301002651|AMEX60DD201002651
AMEX60DD002652	0	0	0	0	0	0	0	0	0	0	0	0	AMEX60DD301002652
AMEX60DD002654	0	0	0	0	0	0	0	0	0	0	0	0	MYO7B|AMEX60DD301002654
MSTRG.4999	72.87	120.56	66.86	61.27	28.42	24.93	14.47	4.6	2.82	1.41	7.72	7.35	ADIPOQ|AMEX60DD301002657
MSTRG.4995	2.69	2.43	4.29	4.98	4.09	5.92	6.34	4.67	5.29	6.74	4	5.1	DGKD|AMEX60DD201002644|AMEX60DD301002644
MSTRG.4996	35.31	45.1	36.37	37.55	21.67	15.02	14.4	13.25	14.82	13.3	17.19	14.76	LIMS2|AMEX60DD301002655|AMEX60DD201002655
MSTRG.4997	5.74	4.86	4.42	3.94	3.5	1.35	2.18	1.13	4.94	3.25	6.09	5.69	GPR17|AMEX60DD201002656
AMEX60DD002660	0.18	0	0	0	0	0.11	0.13	0	0	0	0.11	0	AMEX60DD201002660
MSTRG.5014	3.76	3.92	2.14	2.7	1.04	2.21	1.52	1.7	2.12	1.23	1.86	1.19	AMEX60DD201002661
MSTRG.5012	81.92	89.18	75.57	66.73	59.36	54.6	46.97	49.94	39.51	53.62	139.07	189.92	LOC101073407 [nr]|COPS9 [hs]|AMEX60DD103002658|COPS9|OTOS|AMEX60DD301002658|COPS9 [nr]|AMEX60DD102002658
MSTRG.5013	0	0	0.21	0	0	0	0	0	0	0	0	0	LOC112112348 [nr]|GPC5 [hs]|AMEX60DD201002659|DR999_PMT10992 [nr]
MSTRG.5015	2.06	3.29	2.28	1.66	0.91	1.45	0.66	0.99	0.71	1.04	1.92	1.39	LOC115478870 [nr]|GPC5 [hs]|AMEX60DD301002662
MSTRG.5016	0	0.08	0	0	0.06	0	0	0	0	0	0	0	LOC108698892 [nr]|AMEX60DD201002663
MSTRG.5017	0	0	0	0	0	0	0	0	0	0.06	0	0	AMEX60DD301002664
AMEX60DD002667	0	0	0	0	0	0	0	0	0	0	0	0	APOBEC4|AMEX60DD201002667|AMEX60DD301002667
AMEX60DD002672	0	0.08	0	0.07	0	0.05	0.07	0	0	0.06	0	0.07	AMEX60DD201002672
MSTRG.5021	0	0	0	0.07	0	0	0	0	0	0.06	0	0	AMEX60DD201002670
MSTRG.5020	1.34	1.88	1.52	1.45	1.1	1.62	3.04	2.27	1.41	5.09	5.36	4.77	AMEX60DD301002669
MSTRG.5022	31.28	31.85	29.94	25.31	29.26	30.1	31.97	31.73	34.93	39.34	35.96	33.43	LOC115657929 [nr]|HES6 [hs]|AMEX60DD201002668|LOC112122760 [nr]|AMEX60DD101002668
MSTRG.5019	0	0	0	0	0	0	0	0	0	0	0	0	AMEX60DD301002666|AMEX60DD103002666
MSTRG.5018	28.41	41.49	54.76	36.79	41.72	32.25	21.73	13.03	11.29	12.38	15.16	20.32	GPC1|AMEX60DD201002665|GPC1 [nr]|AMEX60DD102002665
MSTRG.5023	13.62	12.16	8.99	12.59	17.84	13.95	13.81	16.79	13.58	16.24	15.33	14.96	MRPL44|AMEX60DD102002673|AMEX60DD301002673
MSTRG.5024	1.08	1.25	0.55	1.11	0.78	0.7	0.92	1.35	0.88	0.49	1.07	1.19	UGGT1|AMEX60DD301002677
MSTRG.5025	0	0	0	0	0	0	0	0	0	0	0	0	SRSF7|AMEX60DD201002679
MSTRG.5026	35.58	24.24	27.86	25.52	52.68	78.67	98.36	104.97	110.95	96.57	65.28	43.09	SRSF7|AMEX60DD201002680
MSTRG.5027	10.76	14.28	13	11.62	10.83	11.31	11.96	11.69	12.52	7.23	9.98	11.45	HS6ST1.L [nr]|HS6ST1 [hs]|AMEX60DD301002682|HS6ST1|AMEX60DD102002682
MSTRG.5029	36.57	40.32	32.84	41.42	53.59	64.02	58.72	60	55.04	47.98	47.29	42.7	UGGT1|AMEX60DD301002674|AMEX60DD201002674
MSTRG.5030	0	0	0	0	0	0	0	0	0	0	0	0	AMEX60DD301002675
MSTRG.5028	8.78	7.06	11.41	7.61	7.85	7.05	5.75	6.87	5.82	4.84	4.85	8.67	PLEKHB2|AMEX60DD301002689
MSTRG.5031	332.61	336.81	368.64	382.55	305.32	363.09	344.55	436.19	447.69	485.97	389.86	328.41	FAM168B|AMEX60DD102002690|AMEX60DD201002690
AMEX60DD002698	0	0	0	0	0.06	0.16	0	0.07	0	0.06	0	0	LOC114595149 [nr]|AMEX60DD301002698
MSTRG.5032	1.34	1.33	1.59	1.87	2.53	1.99	1.98	0.99	0.88	0.55	0.62	0.6	AMEX60DD201002697
AMEX60DD002699	0.36	0.39	0.21	0.69	0.91	0.54	0.33	0.5	0	0.25	0.23	0.33	CIB84_013919 [nr]|KLHL6 [hs]|AMEX60DD201002699
AMEX60DD002700	0.63	0.31	0.48	0.41	0.97	0.97	0.46	0.28	0.18	0.25	0.39	0.46	AMEX60DD201002700
AMEX60DD002703	0	0	0.14	0	0	0.22	0.13	0.14	0.18	0.12	0	0	LOC104546597 [nr]|KLHL6 [hs]|AMEX60DD201002703
AMEX60DD002704	0.09	0.16	0.48	0.21	0	0.27	0.13	0	0.35	0.12	0	0.26	LOC113746826 [nr]|AMEX60DD201002704
MSTRG.5036	0.63	0.94	0.69	1.04	1.75	1.51	0.99	1.13	0.53	0.43	1.01	0.86	KLHL6|AMEX60DD201002701
AMEX60DD002702	0	0	0	0	0	0	0	0	0	0	0	0	KLHL6|AMEX60DD201002702
AMEX60DD002696	0.99	1.02	1.38	0.41	0.52	0.43	0.33	0	0.53	0.25	0.28	0.4	AMEX60DD201002696|DR999_PMT10997 [nr]|AMER3 [hs]
MSTRG.5033	6.54	10.43	10.37	10.65	8.76	6.41	7.4	5.95	5.64	4.04	5.02	10.53	ARHGEF4|AMEX60DD201002691
MSTRG.5034	0	0	0	0	0	0	0	0	0	0	0.23	0	AMEX60DD201002692
MSTRG.5035	0	0	0	0	0	0	0	0	0	0	0	0	AMEX60DD201002693
MSTRG.5037	18.91	25.41	35.95	20.88	23.36	17.23	21.86	20.75	16.4	11.4	16.91	19.46	DUI87_21504 [nr]|KLHL24 [hs]|AMEX60DD201002705|AMEX60DD301002705
MSTRG.5038	0	0	0	0	0	0	0	0	0	0	0	0	AMEX60DD301002706
MSTRG.5042	0	0	0	0	0	0	0	0	0	0	0	0	AMEX60DD201002711
MSTRG.5041	0.36	0	0	0	0	0.11	0.13	0	0	0.12	0.23	0	AMEX60DD301002710
MSTRG.5039	18.46	17.73	17.91	18.26	26.15	27.19	27.21	32.3	22.75	31.07	26.95	22.64	POLR2D [nr]|AMEX60DD301002713
MSTRG.5040	0.63	0.78	0.69	0.69	1.56	1.24	0.99	1.06	0	1.53	1.41	0.79	WDR33|AMEX60DD301002714
AMEX60DD002715	0.18	0.16	0	0.07	0.13	0.05	0	0	0	0	0.06	0	AMEX60DD301002715
MSTRG.5043	12.55	14.75	12.72	13.21	13.11	5.28	10.57	12.75	10.58	13.97	22.66	18.01	PXYLP1|AMEX60DD301002712|AB205_0050100 [nr]|PXYLP1 [hs]|AMEX60DD102002712
MSTRG.5045	2.24	2.75	1.59	2.63	3.83	6.14	5.88	6.73	4.94	4.66	4.12	3.24	AMEX60DD201002718|AMEX60DD301002719
AMEX60DD002722	0	0.16	0	0.07	0.13	0.05	0	0	0	0	0.06	0	AMEX60DD301002722
AMEX60DD002721	1.08	1.02	1.04	1.8	1.36	1.94	0.86	1.2	0.53	0.55	0.96	0.99	ST6GAL1|AMEX60DD201002721
MSTRG.5047	0	0.24	0.35	0.21	0.19	0.22	0.13	0.35	0	0	0.06	0.07	AMEX60DD201002723
MSTRG.5044	7.62	6.35	6.57	5.74	6.68	11.42	16.91	17.28	17.99	16.3	10.99	8.74	HISAT2 Generated Gene
MSTRG.5046	5.56	4.08	1.8	3.46	1.3	1.45	1.19	0.85	0.71	1.53	1.41	3.71	HISAT2 Generated Gene
AMEX60DD002727	0	0	0	0	0	0	0	0	0	0	0	0	AMEX60DD201002727
AMEX60DD002728	0	0	0	0	0	0	0	0	0	0	0	0	AMEX60DD301002728
AMEX60DD002729	0	0.31	0	0.14	0.26	0.16	0.2	0	0	0.12	0	0	AMEX60DD301002729
MSTRG.5049	7.17	5.88	6.57	6.15	6.03	4.09	5.68	6.66	6.7	12.5	8.68	7.81	YEATS2|AMEX60DD301002708|AMEX60DD102002708
MSTRG.5050	0	0	0	0	0	0	0	0	0	0	0	0	AMEX60DD301002709
MSTRG.5048	0	0	0.41	0	0	0.43	0	0	0	0	0	0	AMEX60DD301002707
AMEX60DD002717	3.41	0	0	0.62	0.71	0.16	0.4	0	0.88	0	0	0	CIB84_003446 [nr]|AMEX60DD301002717
AMEX60DD002725	0	0	0	0	0	0	0	0	0	0	0	0	TMTOPS.2 [nr]|OPN3 [hs]|AMEX60DD201002725
MSTRG.5051	6.99	8.16	7.74	11.76	9.73	9.53	7.33	6.02	5.82	5.02	6.82	5.1	LOC115479205 [nr]|DBNDD2 [hs]|AMEX60DD201002730|LOC114659362 [nr]|AMEX60DD102002730
MSTRG.5053	12.46	11.53	9.33	12.79	8.5	10.5	11.76	11.05	11.29	12.01	10.03	8.8	AMMECR1L|AMEX60DD301002733|AMEX60DD201002733|AMEX60DD102002733|LOC104320904 [nr]|AMMECR1L [hs]
MSTRG.5052	10.22	10.51	10.16	12.45	7.2	10.23	13.01	12.47	13.41	14.77	11.33	12.64	SAP130|AMEX60DD201002732|LOC103798405 [nr]|SAP130 [hs]|AMEX60DD301002732|LOC103543137 [nr]
AMEX60DD002740	0	0.16	0.14	0.21	0	0.22	0.13	0.14	0.35	0.12	0.11	0.2	AMEX60DD201002740
MSTRG.5055	0	0	0	0	0	0	0	0	0	0	0.45	4.5	TRIMX [nr]|TRIM15 [hs]|AMEX60DD301002736|AMEX60DD201002736
MSTRG.5054	0.54	0.86	0.83	0.76	2.47	0	0	0	0	0	0	0	AMEX60DD201002738
MSTRG.5060	25.54	24.47	22.12	25.72	27.77	25.25	33.42	26.92	33.34	27.76	38.95	50.44	LOC115098474 [nr]|MUC3A [hs]|AMEX60DD301002734|XELAEV_18019163MG [nr]|MUC3B [hs]|LOC106722512 [nr]|LOC115096704 [nr]|AMEX60DD201002734
MSTRG.5056	3.85	3.76	3.73	4.63	1.62	0.97	0.59	1.35	0	0.37	0.96	1.72	AMEX60DD301002739|C3 [nr]|TIMP1 [hs]
MSTRG.5057	0	0	0	0	0	0	0	0	0	0	0	0	HISAT2 Generated Gene
MSTRG.5059	3.41	4	2.56	3.18	7.66	6.52	4.23	6.23	5.82	2.63	1.8	2.71	LOC115098990 [nr]|GPR35 [hs]|AMEX60DD201002741|AMEX60DD301002741
AMEX60DD002742	0.36	0.63	1.66	1.04	3.89	1.99	2.11	0.92	0	0.18	0.17	0.33	LOC115478817 [nr]|GPR35 [hs]|AMEX60DD201002742
MSTRG.5062	3.76	5.18	6.43	21.85	29.58	19.44	11.43	16.79	10.94	9.93	4.12	2.98	SPSB4|AMEX60DD201002746|AMEX60DD103002746|AMEX60DD301002746
MSTRG.5061	11.29	10.9	15.69	18.74	10.64	17.77	18.56	17.42	16.05	20.83	15.78	13.9	DR999_PMT18289 [nr]|SLC25A36 [hs]|AMEX60DD201002744|SLC25A36
AMEX60DD002757	0	0.08	0	0.07	0.06	0.11	0.13	0	0	0	0	0	LOC108695870 [nr]|CASR [hs]|AMEX60DD301002757
AMEX60DD002761	0.18	0	0	0	0	0	0	0	0	0	0	0	AMEX60DD301002761
AMEX60DD002762	0.36	0.24	0.28	0.35	0.65	0.59	0.73	0.28	0	0	0.39	0.26	AMEX60DD301002762
MSTRG.5068	4.03	3.53	3.25	4.43	2.08	6.78	6.01	8.64	16.4	5.27	2.25	4.77	LOC115077713 [nr]|CASR [hs]|AMEX60DD201002756|LOC115081501 [nr]|LOC115077627 [nr]
MSTRG.5063	6.09	5.49	5.32	4.63	4.74	4.2	3.77	5.1	4.59	7.48	2.82	2.18	RBP1|AMEX60DD301002752
AMEX60DD002758	0	0.16	0.28	0.35	0.26	0.22	0	0	0	0	0.11	0	KLHL30|AMEX60DD301002758
MSTRG.5064	0	0	0.21	0.14	0	0.27	0	0.57	0	0.55	0.11	0.26	CLSTN2|AMEX60DD201002748|AMEX60DD301002748
MSTRG.5065	0.27	0	0	0	0.39	0	0	0	0	0	0	0	HISAT2 Generated Gene
MSTRG.5066	0	0.08	0	0	0	0	0	0.07	0	0	0	0	AMEX60DD201002749
MSTRG.5069	5.29	4.08	6.71	7.75	21.67	15.24	14.6	14.73	13.05	14.4	12.51	11.06	SLC39A14|AMEX60DD201002763
MSTRG.5070	6.27	7.69	5.46	6.5	7.92	8.4	9.18	9.92	8.82	9.74	8.4	6.42	POLR3D|AMEX60DD301002773
AMEX60DD002769	0.18	0	0.21	0	0.19	0.11	0.26	0	0	0	0	0.13	LOC114644702 [nr]|ATAD1 [hs]|AMEX60DD103002769|AMEX60DD301002769|AMEX60DD102002769|LOC115365708 [nr]|AMEX60DD201002769
AMEX60DD002775	1.61	1.33	1.73	0.97	0.32	0.11	0.26	0.14	0.35	0	0.56	0.2	PHYHIP|AMEX60DD201002775
AMEX60DD002765	0	0	0	0	0	0	0	0	0	0	0	0	AMEX60DD301002765
AMEX60DD002764	0	0	0	0	0	0	0	0	0	0	0	0	PIWIL2|AMEX60DD201002764
MSTRG.5071	0.27	0	0	0	0	0	0	0	0	0	0	0	LOC101945237 [nr]|COL6A6 [hs]|AMEX60DD301002780
MSTRG.5075	0	0	0	0	0	0	0	0	0	0	0	0	UY3_13229 [nr]|AMEX60DD301002781
MSTRG.5076	10.84	16.24	10.44	14.18	6.81	7.43	3.43	2.27	1.23	0.31	0.39	0.4	LOC102696460 [nr]|AMEX60DD301002782
MSTRG.5077	0	0	0.55	0	0.58	0	0.33	0	0	0.31	0	0.26	SFTPC|AMEX60DD102002783
AMEX60DD002786	0	0	0.14	0	0	0.11	0	0	0.18	0.12	0	0.26	AMEX60DD201002786
MSTRG.5072	0	0	0	0	0	0	0	0	0	0	0	0	GSKIP [nr]|AMEX60DD301002777
MSTRG.5073	0	0	0	0	0	0	0	0	0	0	0	0	LOC112104737 [nr]|COL6A5 [hs]|AMEX60DD301002778|DR999_PMT08942 [nr]|HARBI1 [hs]
MSTRG.5074	0.09	0.55	0.35	0.14	0.26	0.48	0.79	0.57	1.41	0.55	0.79	0.6	RTL1 [nr]|LOC100130764 [hs]|AMEX60DD201002779
AMEX60DD002784	0	0	0	0	0.19	0	0	0	0	0	0	0	EGK_18751 [nr]|LGI1 [hs]|AMEX60DD201002784|LGI3
AMEX60DD002785	0	0	0	0	0	0	0	0	0	0	0	0	LGI3|AMEX60DD201002785
MSTRG.5078	0.09	0.08	0.14	0.14	0.26	0.32	0.33	0.35	0.53	0.06	0.23	0.2	AMEX60DD201002791
MSTRG.5079	0.09	0.16	0.21	0.07	0.13	0.16	0.2	0.28	0.18	0.12	0.28	0.33	AMEX60DD103002792
MSTRG.5081	44.54	43.06	47.5	39.28	47.49	41.08	35.14	35.63	44.1	32.6	31.29	31.71	BMP1|AMEX60DD201002776|AMEX60DD103002776|AMEX60DD301002776
MSTRG.5080	48.76	39.92	52.96	55.39	74.35	54.12	50.66	53.12	43.22	46.69	50.17	58.59	REEP4|AMEX60DD301002787|AMEX60DD102002787
MSTRG.5082	1.17	1.65	1.18	0.97	0.91	1.35	1.06	0.71	1.59	0.55	1.24	2.12	NUDT18|AMEX60DD201002795|AMEX60DD301002795
AMEX60DD002797	0.9	1.8	2.07	2.28	1.3	0.59	0.59	0.5	0.88	0.49	0.68	0.86	DR999_PMT08919 [nr]|AFAP1L2 [hs]|AMEX60DD301002797|LOC115646368 [nr]|AMEX60DD201002797
MSTRG.5083	10.49	11.22	11.62	10.23	11.55	10.39	11.63	9	9.17	8.46	10.71	12.38	FAM160B2|AMEX60DD201002796|A6R68_12416 [nr]|FAM160B2 [hs]|AMEX60DD301002796
AMEX60DD002798	1.17	0.55	0.9	1.18	0.97	0.48	1.06	0.42	0.53	0.31	0.11	0.53	DMTN|AMEX60DD201002798
MSTRG.5085	0	0	0	0.21	0	0	0	0	0.88	2.21	0	0	FGF17|AMEX60DD201002799
MSTRG.5084	72.24	137.58	134.61	161.33	51.97	36.99	41.28	28.19	32.81	35.78	38.28	43.49	LOC113837993 [nr]|AMEX60DD201002801
AMEX60DD002803	0	0	0	0	0	0	0	0	0	0	0	0	NPM2.S [nr]|NPM2 [hs]|AMEX60DD301002803
MSTRG.5086	147.35	244.72	229.74	250.68	84.86	49.11	45.84	33.93	33.69	53.37	62.85	58.06	AMEX60DD301002802
MSTRG.5089	4.75	3.92	4.77	4.22	3.05	1.83	1.78	0.85	1.23	2.02	2.93	2.78	AMEX60DD201002810
MSTRG.5088	0.72	1.1	0.69	0.69	0.91	1.24	0.79	0.5	1.41	1.23	0.9	0.86	HISAT2 Generated Gene
MSTRG.5087	2.24	4.63	5.88	4.49	5.26	2.1	2.51	1.06	2.47	2.57	4.57	5.03	LOC102366945 [nr]|KAZALD1 [hs]|AMEX60DD301002809
MSTRG.5094	0.54	0.63	0.28	0.76	0.58	1.13	1.12	1.63	0	1.65	0.06	0.66	AMEX60DD301002812
MSTRG.5095	1.79	1.18	2	1.73	3.63	6.25	5.61	6.52	11.47	8.09	4.12	2.45	AMEX60DD102002813|AMEX60DD201002813|AMEX60DD101002813|AMEX60DD301002813|AMEX60DD301002814
AMEX60DD002811	0.99	1.73	2.77	1.8	1.43	3.39	1.65	1.27	0.88	0.55	0.79	1.26	DOK2|AMEX60DD301002811
AMEX60DD002816	0	0	0	0	0	0	0	0	0	0	0	0	AMEX60DD201002816
AMEX60DD002817	0	0	0	0	0	0	0	0	0	0	0	0	AMEX60DD201002817
AMEX60DD002823	0	0	0	0	0	0	0	0	0	0	0.06	0	AMEX60DD201002823
AMEX60DD002829	0.09	0.08	0.07	0.07	0.13	0.11	0.07	0.07	0.18	0.12	0	0.07	AMEX60DD201002829
AMEX60DD002831	0.09	0	0	0	0	0	0	0.07	0	0	0	0	AMEX60DD201002831
MSTRG.5098	0.09	0	0	0	0.71	0.27	0.2	0.21	0	0.06	0.11	0.13	HISAT2 Generated Gene
MSTRG.5097	0	0	0	0	0.06	0	0	0	0	0	0	0	AMEX60DD201002822
MSTRG.5096	7.89	7.06	6.22	5.67	3.57	3.61	4.95	3.61	2.82	4.29	6.09	5.96	GFRA2|AMEX60DD301002821
AMEX60DD002834	0	0	0	0	0	0	0	0	0	0	0	0	LOC115468114 [nr]|AMEX60DD301002834
AMEX60DD002836	0.36	0	0	0	0	0	0	0.14	0	0	0	0.13	LZTS1|AMEX60DD201002836
MSTRG.5099	79.95	72.01	79.92	94.32	106.4	173.87	182.11	261.02	196.86	171.63	91.88	97.44	AMEX60DD102002837|ATP6V1B2|AMEX60DD103002837|AMEX60DD101002837
MSTRG.5090	33.7	41.65	42.04	36.31	42.17	35.65	36.2	35.35	28.58	35.42	30.27	38.26	PBDC1 [hs]|AMEX60DD301002805|PBDC1|DR999_PMT08945 [nr]
MSTRG.5093	0	0	0	0.07	0	0	0	0	0	0	0	0	AMEX60DD201002808
MSTRG.5091	0.54	1.1	1.04	1.66	0.78	0.65	1.06	1.56	1.59	2.63	2.65	2.85	XPO7|AMEX60DD301002806|AMEX60DD101002806|AMEX60DD201002806|LOC114602709 [nr]|XPO7 [hs]
MSTRG.5092	0	0	0	0	0	0	0	0	0	0	0.17	0	AMEX60DD102002807
MSTRG.5105	9.14	13.88	16.25	20.88	32.7	9.42	8.79	7.08	10.76	7.35	6.71	10.86	SORBS3|AMEX60DD201002839|DR999_PMT08901 [nr]|SORBS3 [hs]|AMEX60DD301002839
MSTRG.5100	17.03	20	17.56	21.3	27.51	31.93	38.31	32.16	31.57	28.68	25.03	23.3	PPP3CC|AMEX60DD301002838|DNTS_031908 [nr]|PPP3CC [hs]|AMEX60DD201002838
MSTRG.5103	8.69	11.84	21.43	22.27	19.01	7.7	6.34	7.3	6.35	4.17	3.66	5.69	CUNH8ORF58 [nr]|AMEX60DD201002844
MSTRG.5104	0	0	0.07	0	0	0	0	0.07	0	0	0	0	AMEX60DD201002845
MSTRG.5102	26.71	33.1	28.07	38.86	60.14	30.96	31.57	18.49	24.34	18.87	20.01	32.57	PDLIM2|AMEX60DD201002843|AMEX60DD301002843
MSTRG.5101	0.81	0	0	0	0.78	0.81	0.4	0.42	0.53	0	0	0.6	AMEX60DD201002842|AMEX60DD301002842
AMEX60DD002847	0	0	0	0	0	0	0	0	0	0	0	0	AMEX60DD201002847
AMEX60DD002848	0	0	0	0	0	0	0	0	0	0	0	0	AMEX60DD201002848|AMEX60DD301002848
MSTRG.5106	0	0	0	0	0	0	0	0	0	0	0	0	LOC115088534 [nr]|HARBI1 [hs]|AMEX60DD301002849|PEBP4 [nr]|AMEX60DD201002849
MSTRG.5107	0	0	0	0	0	0	0	0	0	0	0	0	AMEX60DD301002850
MSTRG.5108	5.02	7.29	7.05	13.9	19.92	13.25	12.95	9	11.82	9.93	8.96	13.17	RHOBTB2|AMEX60DD301002851|AMEX60DD102002851|AMEX60DD201002851|LOC102736384 [nr]|RHOBTB2 [hs]
MSTRG.5109	4.3	9.41	31.46	37.76	19.85	8.45	7.2	9.21	7.41	6.25	7.44	9	LOC101625632 [nr]|TNFRSF10B [hs]|AMEX60DD201002852|LOC115092645 [nr]
MSTRG.5110	0	0	0	0	0	0	0	0	0	0	0	0	AMEX60DD201002853
MSTRG.5113	2.6	11.77	25.37	37.76	112.82	39.31	18.23	27.13	20.81	15.99	6.65	5.69	AMEX60DD201002858
MSTRG.5112	28.86	110.52	189.23	156.15	317.84	143.23	77.62	116.52	98.96	85.85	41.6	40.18	LOC112109005 [nr]|PPP1R3C [hs]|AMEX60DD301002857
AMEX60DD002861	0	0	0.14	0.14	0.13	0	0.13	0	0	0.06	0	0	AMEX60DD301002861
MSTRG.5114	15.33	15.84	20.33	18.12	26.15	21.75	24.31	20.26	26.46	17.71	21.14	23.63	CHMP7|AMEX60DD301002854|AMEX60DD102002854
MSTRG.5115	20.61	21.49	28.55	23.44	32.05	22.72	32.43	24.08	31.05	27.14	23.39	18.93	GINS4|AMEX60DD301002855
MSTRG.5116	15.33	20.39	26.06	30.29	27.25	21.59	19.09	17.28	13.23	15.38	15.45	15.56	GPAT4|AMEX60DD201002859|AMEX60DD101002859|AMEX60DD102002859|AMEX60DD301002859
MSTRG.5117	0	0.31	0	0	0	0	0	0	0	0.18	0	0	AMEX60DD201002860
AMEX60DD002872	0	0	0	0	0	0	0	0	0	0	0	0.13	CGPICR_017125 [nr]|ANK1 [hs]|AMEX60DD301002872
MSTRG.5119	40.78	55.22	43.49	25.24	53.2	52.93	51.85	44.62	29.99	38.48	28.3	33.69	LOC102366716 [nr]|INPP5A [hs]|AMEX60DD201002867|LOC110525665 [nr]|AMEX60DD301002867|LOC111838230 [nr]
MSTRG.5118	0	0.24	0	0.28	0.19	0.27	0	0	0	0	0	0	LOC102692930 [nr]|AMEX60DD201002866|AMEX60DD301002866
AMEX60DD002871	0	0	0	0	0	0	0	0	0	0	0	0	ANK1|AMEX60DD201002871
MSTRG.5126	0.45	0.24	0.48	0.07	0.32	0.59	1.12	0.99	1.41	0.37	0.39	0.53	HISAT2 Generated Gene
AMEX60DD002884	0	0.16	0.14	0.07	0.13	0.16	0.2	0.28	0.18	0.06	0.11	0.13	GAS6|AMEX60DD201002884
MSTRG.5120	36.39	51.45	26.27	21.09	13.43	10.18	6.47	2.55	3.53	0.67	8.4	7.75	ANK1|AMEX60DD201002868|AMEX60DD301002868|LOC115082445 [nr]|ANK1 [hs]|ANK1 [nr]
MSTRG.5121	0	0	0	6.36	0.78	0	0	0	0	0	0	0	AMEX60DD301002869
MSTRG.5122	0	0	0	0	0	0	0	0	0	0	0	0	AMEX60DD301002870
MSTRG.5127	4.84	4.63	19.77	16.94	19.72	9.91	15.32	0	13.05	2.88	3.16	2.25	PLAT [nr]|AMEX60DD301002880
MSTRG.5128	0	0	2.21	11	7.33	9.75	0	17.07	0	2.7	0	0	PLAT|AMEX60DD201002881
MSTRG.5125	41.95	52.63	56.9	34.3	39.19	52.18	43.46	48.87	50.98	48.65	46.22	42.96	LLAP_10771 [nr]|AP3M2 [hs]|AMEX60DD201002879
MSTRG.5123	12.28	15.84	13.55	12.38	9.73	14.16	15.19	16.93	15.17	18.57	13.36	10.19	KAT6A|AMEX60DD301002877|LOC112547415 [nr]|AMEX60DD301002876|AMEX60DD201002877
MSTRG.5124	0	0	0	0	0	0	0	0	0	0	0	0	KAT6A [nr]|KAT6B [hs]|AMEX60DD301002878
MSTRG.5131	1.79	2.59	3.04	2.9	1.95	2.1	1.92	2.05	1.76	2.02	2.09	1.65	POLB [nr]|AMEX60DD301002887|AMEX60DD201002887
MSTRG.5129	0	0	0	0.35	0.19	0	0	0	0	0	0	0	HISAT2 Generated Gene
MSTRG.5130	2.87	3.45	4.56	4.29	8.76	6.03	5.09	5.24	5.47	5.39	6.26	6.02	IKBKB|AMEX60DD201002885|AMEX60DD301002885
MSTRG.5135	1.43	2.43	2.97	2.77	2.79	2.69	3.77	3.54	3.35	3.37	2.87	5.43	AMEX60DD301002896
AMEX60DD002909	0	0	0	0	0.06	0	0.07	0	0.18	0	0	0.07	AMEX60DD103002909
[truncated: 98,268 more rows]
