# Supplementary material for: Axolotl mandible regeneration occurs through mechanical gap closure and a shared regenerative program with the limb
Source: Dis Model Mech. 2024 Sep 27;17(9):dmm050743. doi: 10.1242/dmm.050743 (PMC11449444; doi:10.1242/dmm.050743)
Supplement: Table S4. Mean variance in gene expression (CPMs) of lower jaw and limb over time. [file dmm-17-050743-TableS4.xlsx]

## Sheet: MeanVar-of-Genes_Jaw
Gene_ID	log(Mean)	log(Var)	Gene_Symbol(s)
AMEX60DD000001	-1.15	-4.94	ZNF79 [hs]|AMEX60DD301000001|ZFP37 [nr]|ZNF568 [hs]
AMEX60DD000002	-0.08	-2.2	LOC114595135 [nr]|ZNF268 [hs]|AMEX60DD201000002
MSTRG.3652	2.13	-1.49	LOC108802115 [nr]|ZNF268 [hs]|AMEX60DD301000003|LOC101953204 [nr]|ZNF850 [hs]|AMEX60DD201000003
AMEX60DD000004	1.1	-0.73	LOC115462503 [nr]|ZNF268 [hs]|AMEX60DD201000004
MSTRG.3654	1.59	0.76	ZNF300 [nr]|AMEX60DD301000006|LOC115464621 [nr]|ZNF268 [hs]|AMEX60DD201000006
MSTRG.3655	-2.69	-5.78	LOC108803380 [nr]|ZNF268 [hs]|AMEX60DD301000007
MSTRG.3653	-0.16	-3.54	AMEX60DD201000005
AMEX60DD000021	-1.1	-2.6	LOC106702273 [nr]|AMEX60DD102000021
MSTRG.3656	2.78	2.05	FZD10|AMEX60DD201000016
AMEX60DD000026	1.06	0.59	LOC114595149 [nr]|AMEX60DD301000026
AMEX60DD000034	-2.36	-5.04	LOC106702022 [nr]|ENV [hs]|AMEX60DD102000034
AMEX60DD000035	-3.48	-6.21	AMEX60DD102000035
MSTRG.3657	2.83	2.96	AMEX60DD201000029|PARPI_0010196 [nr]|PARPI_0006348 [nr]|AMEX60DD301000030
MSTRG.3658	-0.24	-2.55	LOC102279365 [nr]|GLT1D1 [hs]|AMEX60DD201000031|AMEX60DD301000031
MSTRG.3659	0.37	-1.71	GLT1D1|AMEX60DD301000033|AMEX60DD201000033
MSTRG.3661	3.05	0.91	SLC15A4|AMEX60DD201000036
MSTRG.3662	-0.99	-4.32	ATP5MG|AMEX60DD301000042
AMEX60DD000044	-1.67	-4.66	TMEM132B|AMEX60DD201000044
AMEX60DD000047	-4.65	-8.82	TMEM132B|AMEX60DD201000047
AMEX60DD000045	-4.69	-7.99	TMEM132B [nr]|KIAA1786 [hs]|AMEX60DD201000045
MSTRG.3663	1.93	2.71	TMEM132C|AMEX60DD201000038
MSTRG.3664	-5.06	-9.19	HISAT2 Generated Gene
MSTRG.3665	-Inf	-Inf	AMEX60DD201000039
MSTRG.3666	-Inf	-Inf	AMEX60DD201000040
MSTRG.3667	4.44	4.71	AACS|AMEX60DD201000048|AMEX60DD102000048
MSTRG.3668	-0.73	-5.79	AMEX60DD301000049
MSTRG.3670	1.96	0.1	DHX37 [hs]|AMEX60DD301000051|DHX37|AMEX60DD201000051
MSTRG.3671	-Inf	-Inf	AMEX60DD201000052
MSTRG.3669	3.29	0.65	BRI3BP|AMEX60DD201000050
MSTRG.3673	-5.79	-10.19	OJAV_G00236990 [nr]|AMEX60DD301000061
AMEX60DD000060	-0.36	-1.4	LOC101542680 [nr]|ZNF84 [hs]|AMEX60DD102000060
MSTRG.3672	1.41	-0.51	LOC115474470 [nr]|ZNF268 [hs]|AMEX60DD201000058
AMEX60DD000059	0.9	-0.63	ZNF300 [nr]|ZNF268 [hs]|AMEX60DD201000059
AMEX60DD000066	-1.36	-5.84	AMEX60DD201000066
AMEX60DD000071	-4.17	-9.7	AMEX60DD201000071
MSTRG.3679	5.67	8.3	LOC110222103 [nr]|UBC [hs]|AMEX60DD103000053|AMEX60DD103000054
MSTRG.3680	-1.07	-3.95	RIMBP2|AMEX60DD201000067
MSTRG.3681	-4.21	-9.04	AMEX60DD201000068
MSTRG.3682	-0.08	-1.2	AMEX60DD301000069|AMEX60DD201000069
MSTRG.3676	2.33	-1.14	SCARB1.S [nr]|SCARB1 [hs]|AMEX60DD201000055|FUGU_019069 [nr]|AMEX60DD301000055
MSTRG.3677	-Inf	-Inf	AMEX60DD201000056
MSTRG.3678	-2.38	-4.56	AMEX60DD301000057|AMEX60DD201000057
AMEX60DD000077	-2.05	-5.62	AMEX60DD101000077
MSTRG.3683	-1.14	-4.58	AMEX60DD201000089
AMEX60DD000095	-0.71	-4.09	DNAI1|AMEX60DD201000095
AMEX60DD000079	-2.99	-6.5	AMEX60DD201000079|AMEX60DD102000079
AMEX60DD000098	-3.2	-8.33	AMEX60DD301000098
MSTRG.3684	-2.38	-5.78	AMEX60DD201000100
MSTRG.3685	-1.92	-5.77	AMEX60DD201000101
AMEX60DD000084	1.12	0.47	LOC106489890 [nr]|ADGRD1 [hs]|AMEX60DD201000084
AMEX60DD000106	-2	-5.7	LOC115396492 [nr]|AMEX60DD201000106
AMEX60DD000107	-3.39	-8.01	LOC113430707 [nr]|ULK1 [hs]|AMEX60DD201000107
MSTRG.3690	0.95	-2.22	AMEX60DD201000105
MSTRG.3691	0.67	-1.4	LOC104281150 [nr]|SFSWAP [hs]|AMEX60DD201000104|SFSWAP|AMEX60DD301000104
MSTRG.3693	2.37	-1.3	BLOC1S2|AMEX60DD102000109|LOC103085771 [nr]|BLOC1S2 [hs]|AMEX60DD201000109
AMEX60DD000108	-3.21	-5.78	MMP17 [hs]|AMEX60DD201000108|MMP17|CIB84_011884 [nr]|AMEX60DD301000108
MSTRG.3692	2.93	0.14	LOC104281150 [nr]|SFSWAP [hs]|AMEX60DD201000103|SFSWAP|AMEX60DD301000103
MSTRG.3697	2.63	2.46	ULK1|AMEX60DD301000110|AMEX60DD201000110
MSTRG.3694	2.95	3.05	AMEX60DD301000120
MSTRG.3695	-1.13	-4.42	PPIL2|AMEX60DD103000121
AMEX60DD000123	-0.78	-3.52	LOC110015751 [nr]|RTL1 [hs]|AMEX60DD201000123
MSTRG.3696	1.85	1.11	PUS1|AMEX60DD201000122|AMEX60DD102000122
AMEX60DD000125	-2.74	-6.18	AMEX60DD201000125
MSTRG.3686	5.9	8.1	RAN [nr]|AMEX60DD201000072|AMEX60DD301000072|N/A|AMEX60DD301000075|AMEX60DD201000075
MSTRG.3687	-Inf	-Inf	AMEX60DD103000073
MSTRG.3689	-Inf	-Inf	AMEX60DD103000076
MSTRG.3688	-0.25	-3.37	STX2|AMEX60DD201000074
MSTRG.3698	3.09	4.45	YPEL2|AMEX60DD201000126|YPEL1.L [nr]|YPEL1 [hs]|AMEX60DD301000126|AV530_018375 [nr]
MSTRG.3699	-1.06	-2.86	AMEX60DD301000127
MSTRG.3700	2.49	0.47	PPIL2|AMEX60DD102000128|AMEX60DD201000128|AMEX60DD301000128
MSTRG.3701	2.74	2.01	LOC115660842 [nr]|AMEX60DD301000124|EP400 [nr]|AMEX60DD201000124|EP400 [hs]
MSTRG.3705	2.68	1.42	MRPL40 [nr]|NLVCF [hs]|AMEX60DD201000131
MSTRG.3702	2.29	1.41	LOC115100255 [nr]|C22ORF39 [hs]|AMEX60DD201000132|AMEX60DD301000132|CUNH22ORF39 [nr]|C11H22ORF39 [nr]
MSTRG.3706	3.08	2.62	UFD1|AMEX60DD201000133|AMEX60DD103000133
AMEX60DD000135	-2.42	-8.29	AMEX60DD201000135
MSTRG.3703	3.2	0.32	LOC115100518 [nr]|HIRA [hs]|AMEX60DD301000129|LOC101937578 [nr]|AMEX60DD201000129
MSTRG.3704	-Inf	-Inf	AMEX60DD103000130
MSTRG.3707	2.35	-0.1	CDC45|AMEX60DD301000134|AMEX60DD102000134|AMEX60DD103000134
MSTRG.3711	0.35	-0.37	GP1BB [nr]|AMEX60DD201000145|AMEX60DD102000145|GP1BB
AMEX60DD000146	-1.62	-4.72	CAMKK1|AMEX60DD201000146
MSTRG.3708	2.81	6.46	ASZ78_015360 [nr]|CLDN5 [hs]|AMEX60DD301000136|AMEX60DD201000136
MSTRG.3709	5.11	4.49	LOC101939207 [nr]|SEPTIN2 [hs]|AMEX60DD301000137|ASZ78_015360 [nr]|CLDN5 [hs]|AMEX60DD201000137
MSTRG.3710	-Inf	-Inf	TXPB_URIBO1 [nr]|PGBD4 [hs]|AMEX60DD301000138
MSTRG.3712	3.28	1.92	TBX1 [nr]|AMEX60DD301000147
MSTRG.3721	3.01	4.44	SEPT5IN.S [nr]|SEPTIN5 [hs]|AMEX60DD201000141|AMEX60DD301000141|LOC115476378 [nr]|SEPTIN5
MSTRG.3722	0.95	-1.82	AMEX60DD301000142
MSTRG.3724	-Inf	-Inf	AMEX60DD301000144
MSTRG.3723	0.67	-0.06	AMEX60DD301000143
MSTRG.3713	1.57	-0.88	GNB1L|AMEX60DD201000148|AMEX60DD301000148
MSTRG.3719	-1.15	-4.01	AMEX60DD301000156
MSTRG.3715	2.62	-1.74	TXNRD2 [nr]|AMEX60DD301000150|AMEX60DD201000150
MSTRG.3716	1.51	0.13	TXNRD2 [nr]|AMEX60DD301000151
MSTRG.3720	-0.52	-2.23	AMEX60DD201000157
AMEX60DD000158	-1.56	-4.01	AMEX60DD201000158
AMEX60DD000159	-1.07	-3.52	LOC115355879 [nr]|AMEX60DD201000159
MSTRG.3714	-0.97	-5.7	TXNRD2 [nr]|AMEX60DD201000152
AMEX60DD000155	0.41	-0.6	COMT|AMEX60DD301000155|DUI87_17438 [nr]|COMT [hs]
MSTRG.3717	0.58	-4.14	TXNRD2|AMEX60DD301000153|LOC104258013 [nr]|TXNRD2 [hs]|AMEX60DD102000153|AMEX60DD201000153
MSTRG.3726	1.74	1.75	ARVCF|AMEX60DD201000160|AMEX60DD301000160|ARVCF [hs]
MSTRG.3727	2.73	2.27	DGCR8|AMEX60DD301000164|AMEX60DD201000164
MSTRG.3725	3.37	1.38	AMEX60DD301000163|TANGO2|AMEX60DD102000163
MSTRG.3728	-1.16	-3.62	AMEX60DD201000168
MSTRG.3729	-2.81	-6.81	AMEX60DD201000169
MSTRG.3735	3.41	0.48	PGAM5|AMEX60DD201000171|PGAM5 [nr]|AMEX60DD102000171
MSTRG.3741	2.89	3.48	ZDHHC8|AMEX60DD201000170|AMEX60DD301000170
MSTRG.3730	2.87	2.34	TRMT2A|AMEX60DD103000166|LOC102798090 [nr]|TRMT2A [hs]|AMEX60DD102000166
MSTRG.3731	4.9	4.5	RANBP1.L [nr]|RANBP1 [hs]|AMEX60DD201000167|RANBP1 [nr]|AMEX60DD102000167
AMEX60DD000174	-2.12	-5.44	GOLGA3|AMEX60DD301000174
MSTRG.3732	-0.53	-4.31	ANKLE2|AMEX60DD201000173
MSTRG.3734	1.08	0.04	AMEX60DD301000175
MSTRG.3733	3.75	2.83	ANKLE2|AMEX60DD201000172
MSTRG.3736	1.86	0.83	AMEX60DD201000176
MSTRG.3738	0.54	-1.85	LOC104614348 [nr]|GOLGA3 [hs]|AMEX60DD201000178
MSTRG.3737	2.37	1.28	AMEX60DD201000177
MSTRG.3739	-1.08	-5.36	ANKLE2 [nr]|AMEX60DD201000179
MSTRG.3747	0.43	-5.07	AMEX60DD201000192
MSTRG.3742	1.27	0.75	AMEX60DD201000187
MSTRG.3743	-Inf	-Inf	AMEX60DD201000188
MSTRG.3740	1.62	-0.49	DUI87_17430 [nr]|ANKLE2 [hs]|AMEX60DD301000180|ANKLE2|AMEX60DD201000180
AMEX60DD000190	0.98	0.84	AMEX60DD201000190
AMEX60DD000191	-4.25	-8.59	AMEX60DD201000191
AMEX60DD000194	-3.99	-8.52	AMEX60DD301000194
MSTRG.3746	1.76	0.75	GOLGA3 [nr]|AMEX60DD201000181|GOLGA3|AMEX60DD301000181
MSTRG.3744	0.06	-1.69	LOC115073368 [nr]|AMEX60DD201000183|AMEX60DD102000183
MSTRG.3745	0.99	0.11	LOC104632589 [nr]|AMEX60DD201000184
MSTRG.3748	2.78	0.31	CHFR [nr]|AMEX60DD301000195
AMEX60DD000202	-3.73	-8.68	AMEX60DD201000202
AMEX60DD000205	-3.01	-9.66	AMEX60DD103000205
AMEX60DD000206	-1.46	-5.27	AMEX60DD101000206
AMEX60DD000199	-5.04	-8.69	AMEX60DD301000199
AMEX60DD000198	2.14	-0.04	FBRSL1|AMEX60DD201000198|FBRSL1 [nr]|AUTS2 [hs]|AMEX60DD301000198
AMEX60DD000213	-4.91	-11.46	AMEX60DD201000213
MSTRG.3750	-3.22	-7.45	AMEX60DD301000212
MSTRG.3751	-2.91	-6.64	HISAT2 Generated Gene
MSTRG.3749	2.6	0.39	AMEX60DD301000193|CHFR|AMEX60DD201000193|N/A|AMEX60DD102000193
MSTRG.3752	3.14	2.04	COMT [nr]|AMEX60DD301000215|AMEX60DD201000215|COMT
MSTRG.3753	2.56	1.88	LOC115479915 [nr]|NOC4L [hs]|AMEX60DD103000216|AMEX60DD201000216|AMEX60DD301000216
MSTRG.3754	-5.23	-10.1	BANF1.S [nr]|AMEX60DD201000217
MSTRG.3758	2.95	3.61	PPM1F|AMEX60DD201000223
MSTRG.3756	-Inf	-Inf	AMEX60DD201000219
MSTRG.3757	-Inf	-Inf	AMEX60DD301000220
MSTRG.3755	3.24	1.39	MAPK1 [nr]|AMEX60DD201000218|AMEX60DD301000218
AMEX60DD000232	-5.93	-11.53	LOC106732794 [nr]|AMEX60DD201000232
MSTRG.3759	-3.77	-8.11	AMEX60DD301000228
MSTRG.3762	-3.87	-7.62	HISAT2 Generated Gene
MSTRG.3760	-1.83	-5.07	LOC115372353 [nr]|AMEX60DD201000229
MSTRG.3761	-2.85	-6.6	AMEX60DD201000230
MSTRG.3763	4.02	6.21	SDF2L1|AMEX60DD301000236
MSTRG.3764	3.58	3.68	TOP3B|AMEX60DD201000224|TOP3B [nr]|AMEX60DD301000224|AMEX60DD102000224|TOP3B.L [nr]|TOP3B [hs]|LOC109914435 [nr]
MSTRG.3765	-6.64	-11.89	AMEX60DD301000225
MSTRG.3766	-1.17	-5.47	ZBED9 [hs]|AMEX60DD201000226|AMEX60DD102000226
MSTRG.3767	2.65	0.97	SH_R122_JSM5CED3F [nr]|AMEX60DD201000243|YDJC|AMEX60DD301000243
AMEX60DD000240	-3.17	-6.82	AMEX60DD301000240
AMEX60DD000241	-6.64	-11.89	AMEX60DD301000241
AMEX60DD000239	-2.32	-6.94	AMEX60DD201000239
MSTRG.3768	-0.48	-1.73	AB205_0136590 [nr]|TOP3B [hs]|AMEX60DD201000245
MSTRG.3769	5.04	6.86	PARPI_0011654 [nr]|AMEX60DD201000244|UBE2L3 [nr]|AMEX60DD301000244
MSTRG.3770	-2.3	-5.99	AMEX60DD301000248
MSTRG.3771	-1.71	-4.13	AMEX60DD301000249
MSTRG.3772	3.69	3.29	HIC2|AMEX60DD201000247|AMEX60DD301000247
MSTRG.3773	3.3	1.37	SNAP29|AMEX60DD301000253|AMEX60DD201000253
AMEX60DD000263	-3.46	-6.28	AMEX60DD301000263
MSTRG.3776	3.92	3.33	SLC25A1|AMEX60DD201000257|AMEX60DD301000257
MSTRG.3778	3.87	4.63	CLTCL1|AMEX60DD201000254|LOC104469759 [nr]|CLTCL1 [hs]|AMEX60DD301000254|PARPI_0011647 [nr]|AMEX60DD201000256|CLTCL1 [nr]|CLTC [hs]|LOC103799557 [nr]|AMEX60DD301000256|LOC114586338 [nr]
MSTRG.3779	-Inf	-Inf	AMEX60DD301000255
MSTRG.3777	0.97	-0.61	LOC109312801 [nr]|SBSPON [hs]|AMEX60DD301000259
AMEX60DD000260	1.99	-0.22	LOC115661031 [nr]|AMEX60DD201000260|LOC112120414 [nr]|THADA [hs]
AMEX60DD000261	-Inf	-Inf	AMEX60DD301000261
MSTRG.3780	2.35	-2.67	ESS2|AMEX60DD102000265|AMEX60DD301000265
MSTRG.3781	-4.77	-9.25	AMEX60DD301000266|TSSK2
MSTRG.3774	3.47	1.15	PI4KA [nr]|AMEX60DD301000250|PI4KA|AMEX60DD201000250|HCG_1999854 [hs]|AMEX60DD102000251
MSTRG.3775	-5.75	-10.11	SERPIND1|AMEX60DD201000252
AMEX60DD000271	-Inf	-Inf	AMEX60DD301000271
AMEX60DD000270	-1.03	-3.81	LOC115073307 [nr]|AMEX60DD201000270
MSTRG.3790	-0.81	-1.12	LOC114586993 [nr]|IGLV6 [hs]|AMEX60DD201000282|PARPI_0032739 [nr]|AMEX60DD301000283|PARPI_0011627 [nr]
MSTRG.3792	-0.04	-1.28	N/A|AMEX60DD301000284|AMEX60DD201000284
MSTRG.3796	-1.12	-2.04	LOC102250240 [nr]|AMEX60DD301000295
MSTRG.3800	-1.76	-3.14	N/A|AMEX60DD201000299
MSTRG.3802	-0.45	-0.77	LOC111092690 [nr]|AMEX60DD201000301
AMEX60DD000305	-2.94	-5.2	N/A|AMEX60DD201000305
AMEX60DD000307	-3.14	-5.98	N/A|AMEX60DD201000307
AMEX60DD000308	-2.46	-4.78	LOC107112710 [nr]|VPREB1 [hs]|AMEX60DD201000308
AMEX60DD000309	-0.91	-5.58	LOC100560921 [nr]|AMEX60DD201000309
MSTRG.3805	-1.43	-2.91	N/A|AMEX60DD201000306|IGLV51 [hs]|AMEX60DD301000306
MSTRG.3791	-2.53	-4.62	IG|AMEX60DD201000285|IGL@ [nr]|IG [hs]|AMEX60DD301000286
AMEX60DD000287	-1.84	-4.59	MONAX_5E002063 [nr]|AMEX60DD201000287
MSTRG.3793	-0.38	-0.69	TREES_T100009970 [nr]|AMEX60DD201000288
MSTRG.3788	2.44	3.65	IGLC1 [hs]|AMEX60DD301000273
MSTRG.3789	3.76	6.36	N/A|AMEX60DD201000274|AMEX60DD301000274
MSTRG.3806	1.05	-0.62	LOC113837993 [nr]|AMEX60DD201000310
MSTRG.3782	3.88	4.38	DGCR2|AMEX60DD201000267|AMEX60DD301000267|EIF2B2 [nr]
MSTRG.3783	-Inf	-Inf	AMEX60DD301000268
MSTRG.3807	0.5	-1.58	LOC100336780 [nr]|AMEX60DD201000311
AMEX60DD000320	-2.65	-6.08	IGLV [hs]|AMEX60DD201000320
MSTRG.3811	-1.26	-2.27	BN2614_LOCUS2 [nr]|AMEX60DD201000322
MSTRG.3812	-2	-4.3	XB5865391.L [nr]|AMEX60DD201000323
AMEX60DD000328	-5.81	-10.23	IG|AMEX60DD201000328
AMEX60DD000329	-2.84	-5.48	IGL@ [nr]|IG [hs]|AMEX60DD301000329
MSTRG.3814	-0.98	-2.7	LOC102250240 [nr]|AMEX60DD201000330|LOC101951136 [nr]|AMEX60DD301000331
MSTRG.3815	-1.84	-4.18	LOC102944433 [nr]|AMEX60DD201000332
MSTRG.3817	0.18	-1.98	EOD39_15421 [nr]|AIMP1 [hs]|AMEX60DD301000335
MSTRG.3816	2.49	3.12	AIMP1|AMEX60DD201000334
AMEX60DD000315	-2.92	-4.45	PARPI_0029472 [nr]|AMEX60DD301000315
AMEX60DD000316	-5.46	-9.53	UY3_02104 [nr]|AMEX60DD201000316
MSTRG.3808	0.38	-0.64	LOC102250240 [nr]|AMEX60DD201000312|IGLV [hs]|AMEX60DD301000312|D623_10000469 [nr]|AMEX60DD301000314
MSTRG.3809	-2.29	-5.1	UY3_02104 [nr]|AMEX60DD301000313
AMEX60DD000317	-5.38	-9.38	LOC101951136 [nr]|AMEX60DD201000317
MSTRG.3810	-0.95	-1.73	N/A|AMEX60DD201000318|LOC101951136 [nr]|AMEX60DD301000319
MSTRG.3818	3.73	6.65	MMP11|AMEX60DD301000336|AMEX60DD201000336
MSTRG.3820	0.84	-2.1	LOC104011480 [nr]|DERL2 [hs]|AMEX60DD201000338|DERL2|AMEX60DD301000338|DERL3 [nr]|DV515_00011444 [nr]
MSTRG.3821	-1.57	-4.34	AMEX60DD201000339
MSTRG.3819	3.9	3.22	SMARCB1|AMEX60DD301000337|AMEX60DD103000337
MSTRG.3825	-3.15	-7.49	LOC115661072 [nr]|AMEX60DD201000346
MSTRG.3826	-0.65	-1.08	LOC102944433 [nr]|AMEX60DD301000347
AMEX60DD000351	-3.33	-6.31	LOC105706714 [nr]|AMEX60DD201000351
AMEX60DD000355	-2.63	-5.87	N/A|AMEX60DD201000355
MSTRG.3830	-1.69	-4.74	N/A|AMEX60DD301000357
MSTRG.3822	3.18	3.87	CHCHD10|AMEX60DD103000340
MSTRG.3831	-1.99	-5.61	BN2614_LOCUS2 [nr]|AMEX60DD201000358
AMEX60DD000342	-Inf	-Inf	AMEX60DD201000342
AMEX60DD000341	0.15	-2.07	C11H22ORF15 [nr]|C22ORF15 [hs]|AMEX60DD201000341
AMEX60DD000362	-1.76	-5.78	SLC2A11|AMEX60DD201000362
MSTRG.3834	0.03	-2.06	LOC111772992 [nr]|AMEX60DD201000370
AMEX60DD000375	-2.68	-6.44	AMEX60DD201000375
AMEX60DD000387	-5.54	-11.81	AMEX60DD201000387
MSTRG.3835	2.26	1.73	COMT.S [nr]|AMEX60DD201000388
MSTRG.3833	2.09	2.77	SLC2A11|AMEX60DD201000363
AMEX60DD000367	-Inf	-Inf	LOC105357518 [nr]|SLC2A11 [hs]|AMEX60DD201000367
AMEX60DD000389	-4.56	-7.73	LOC115480337 [nr]|SLC2A9 [hs]|AMEX60DD201000389|SLC2A11 [hs]
MSTRG.3836	-1.93	-3.06	LOC115480337 [nr]|SLC2A9 [hs]|AMEX60DD301000392
MSTRG.3837	1.13	1.01	N/A|AMEX60DD201000395
MSTRG.3838	-1.16	-4.46	LOC115480337 [nr]|SLC2A9 [hs]|AMEX60DD301000394
AMEX60DD000401	-2.21	-5.25	AMEX60DD301000401
MSTRG.3839	0.81	-2.35	URAD [nr]|AMEX60DD201000398
MSTRG.3841	4.34	5.69	DDT|AMEX60DD103000400
MSTRG.3840	-2.32	-6.19	AMEX60DD201000399
MSTRG.3842	4.78	6.33	N/A|AMEX60DD301000402
AMEX60DD000411	-Inf	-Inf	AMEX60DD301000411
MSTRG.3843	3.97	2.81	CRKL|AMEX60DD301000412
MSTRG.3849	2.54	-0.24	AMEX60DD201000414|KLHL22|AMEX60DD301000414
MSTRG.3851	-2.95	-8.69	AMEX60DD301000422
AMEX60DD000423	-4.19	-9.45	AMEX60DD201000423
MSTRG.3850	3.07	-0.33	MED15|AMEX60DD103000415|AMEX60DD301000415
AMEX60DD000426	-1.85	-6.08	AMEX60DD201000426
MSTRG.3845	3.69	1.56	CABIN1|AMEX60DD201000404|N306_04888 [nr]|CABIN1 [hs]|AMEX60DD301000404|LOC104626118 [nr]|AMEX60DD102000404
MSTRG.3846	-5.25	-10.89	AMEX60DD201000405
MSTRG.3844	-4.11	-7.93	AMEX60DD301000403
MSTRG.3847	-1.84	-6.49	AMEX60DD301000406
MSTRG.3848	-2.21	-7.39	AMEX60DD301000407
MSTRG.3853	-2.52	-6.44	AMEX60DD301000421
MSTRG.3852	2.32	1.8	GGT5|AMEX60DD301000420
MSTRG.3856	3.4	4.21	LLAP_20936 [nr]|GGT5 [hs]|AMEX60DD301000431
AMEX60DD000438	-4.08	-10.65	LRRC75B [nr]|LRRC75A [hs]|AMEX60DD201000438
AMEX60DD000436	1.01	0.58	LRRC75B|AMEX60DD201000436|LOC113746826 [nr]|LOC105373926 [hs]|LRRC75B [hs]
AMEX60DD000437	-1.77	-4.54	AMEX60DD301000437
MSTRG.3854	0.64	-1.32	LOC115480918 [nr]|CCDC74A [hs]|AMEX60DD301000416|LOC115100948 [nr]|AMEX60DD201000416|CCDC74B [hs]
MSTRG.3855	2.39	0.72	SMPD4|AMEX60DD201000417|AMEX60DD301000417
MSTRG.3860	-0.25	-4.4	LOC107385925 [nr]|AMEX60DD201000442
AMEX60DD000443	-1.6	-6.25	AMEX60DD301000443
MSTRG.3857	0.73	-1.21	LOC115480694 [nr]|HCG_2010666 [hs]|AMEX60DD201000432|AMEX60DD301000432|AMEX60DD103000432
MSTRG.3859	-3.92	-6.46	LRRC75B [nr]|AMEX60DD201000434
MSTRG.3858	-1.06	-3.67	LRRC75B [nr]|AMEX60DD201000433
AMEX60DD000447	-0.57	-2.91	AMEX60DD301000447
AMEX60DD000445	0.2	-1.13	AMEX60DD301000445
MSTRG.3861	4.09	5.44	SNRPD3|AMEX60DD201000439|AMEX60DD301000439
MSTRG.3862	3.15	1.49	GUCD1|AMEX60DD301000440|AMEX60DD201000440
MSTRG.3863	1.52	-0.52	DPX16_9183 [nr]|AMEX60DD201000441
MSTRG.3864	1.59	1.74	UPB1.S [nr]|UPB1 [hs]|AMEX60DD301000444|UPB1|AMEX60DD201000444
MSTRG.3866	0.78	-1.73	AMEX60DD201000454
AMEX60DD000455	-0.71	-4.52	AMEX60DD201000455
AMEX60DD000456	-1.58	-4.62	AMEX60DD201000456
AMEX60DD000453	0.54	-1.52	RAB36|AMEX60DD201000453
MSTRG.3868	-Inf	-Inf	AMEX60DD301000458
MSTRG.3867	0.41	-2.79	RAB36|AMEX60DD201000457
AMEX60DD000463	-3.94	-8.28	AMEX60DD201000463
MSTRG.3873	0.99	0.11	SLC5A1|AMEX60DD301000462
MSTRG.3877	4.23	1.87	YWHAH [nr]|AMEX60DD301000464|AMEX60DD201000464|AMEX60DD102000464
MSTRG.3874	1.09	-0.77	LOC102930801 [nr]|RSPH14 [hs]|AMEX60DD201000459|RSPH14|AMEX60DD103000459|AMEX60DD301000459
MSTRG.3876	-0.05	-2.29	GNAZ|AMEX60DD301000461|AMEX60DD201000461
MSTRG.3875	-0.54	-3.01	LOC101523373 [nr]|IDI1 [hs]|AMEX60DD201000460
MSTRG.3869	2.96	2.7	SPECC1L|AMEX60DD201000448|AMEX60DD301000448
MSTRG.3870	1.21	-0.74	AMEX60DD301000449|AMEX60DD201000449
MSTRG.3871	3.24	2.6	BCR|AMEX60DD201000450
MSTRG.3872	-1.02	-2.25	AMEX60DD301000451
AMEX60DD000469	-1.4	-5.07	FD755_009355 [nr]|LOC340211 [hs]|AMEX60DD201000469
AMEX60DD000470	-0.19	-1.09	ROHU_010238 [nr]|LOC100130764 [hs]|AMEX60DD301000470
MSTRG.3879	2.84	2.11	DEPDC5|AMEX60DD301000465|AMEX60DD201000465|AMEX60DD102000465|E1301_TTI003913 [nr]
MSTRG.3878	2.91	1.19	PRR14L|AMEX60DD301000467
MSTRG.3883	3.44	2.16	EIF4ENIF1|AMEX60DD201000475|LOC101388841 [nr]|EIF4ENIF1 [hs]|AMEX60DD301000475|AMEX60DD102000475
AMEX60DD000478	-3.24	-6.48	AMEX60DD201000478
MSTRG.3884	2.36	0.36	PATZ1|AMEX60DD201000477|CADR_000028247 [nr]|AMEX60DD301000477
MSTRG.3885	1.64	0.8	HISAT2 Generated Gene
MSTRG.3882	4.25	6.01	DRG1|AMEX60DD201000476|AMEX60DD102000476
MSTRG.3886	3.15	2.07	PIK3IP1|AMEX60DD201000479|AMEX60DD301000479
MSTRG.3887	-2.62	-6.03	AMEX60DD301000480
MSTRG.3880	2.83	-1.5	PISD|AMEX60DD102000473|AMEX60DD201000473|PISD.L [nr]|PISD [hs]|AMEX60DD301000473
MSTRG.3881	0.62	-3.31	AMEX60DD201000474|SFI1|AMEX60DD301000474|DR999_PMT16710 [nr]|SFI1 [hs]
MSTRG.3888	4.07	5.12	LIMK2|AMEX60DD201000482|AMEX60DD301000482|LOC111162707 [nr]|LIMK2 [hs]|AMEX60DD102000482|AMEX60DD103000482
MSTRG.3891	-Inf	-Inf	AMEX60DD301000486
MSTRG.3889	3.14	1.73	RNF185|AMEX60DD301000484
MSTRG.3890	1.96	0.4	LOC105527942 [nr]|C12ORF43 [hs]|AMEX60DD301000485|AMEX60DD201000485
MSTRG.3892	3.44	1.59	DR999_PMT16716 [nr]|SPPL3 [hs]|AMEX60DD201000488|SPPL3
MSTRG.3893	3.28	3.18	ACADS|AMEX60DD102000489
MSTRG.3895	4.22	5.14	UNC119B|AMEX60DD103000490|AMEX60DD201000490|AMEX60DD301000490
MSTRG.3896	-Inf	-Inf	LOC115401458 [nr]|AMEX60DD301000491
AMEX60DD000493	-3.09	-8.33	AMEX60DD102000493
MSTRG.3897	-1.77	-6.3	HISAT2 Generated Gene
AMEX60DD000495	-Inf	-Inf	DPX16_12726 [nr]|AMEX60DD201000495
AMEX60DD000494	-5.38	-9.38	AMEX60DD201000494
MSTRG.3894	4.58	4.8	TREES_T100018637 [nr]|MLEC [hs]|AMEX60DD201000492|MLEC
AMEX60DD000496	0.24	-2.14	HCFC1 [nr]|AMEX60DD201000496|N/A
AMEX60DD000497	0.57	-1.87	CABP1 [nr]|AMEX60DD201000497|AMEX60DD301000497|CABP1
MSTRG.3899	2.12	0.42	POP5|AMEX60DD301000498|AMEX60DD201000498|AMEX60DD103000498
MSTRG.3900	4.85	4.26	RNF10|AMEX60DD102000499|AMEX60DD201000499
MSTRG.3901	2.19	1.53	COQ5|AMEX60DD301000500|AMEX60DD201000500
AMEX60DD000502	-2.85	-10.84	AMEX60DD101000502
MSTRG.3898	5.88	9.81	LOC110406354 [nr]|AMEX60DD301000501|AMEX60DD102000501
MSTRG.3902	5.29	7.47	AMEX60DD301000503
MSTRG.3904	2.83	3.07	AMEX60DD301000504|TRIAP1|TRIAP1 [nr]
MSTRG.3905	3.6	4.87	GATC [hs]|AMEX60DD201000505|GATC|AMEX60DD102000505
MSTRG.3909	0.41	-2.96	AMEX60DD201000513
AMEX60DD000512	-1.63	-4.84	LOC111565595 [nr]|AMEX60DD201000512|PLA2G1B [nr]
MSTRG.3906	4.69	6.77	COX6A1 [hs]|AMEX60DD301000507|AMEX60DD102000507
MSTRG.3907	-2	-5.39	AMEX60DD301000517
AMEX60DD000518	0.14	-4.08	WDR3 [nr]|UNKNOWN [hs]|AMEX60DD301000518
MSTRG.3913	2.74	2.95	MSI1A [nr]|MSI1 [hs]|AMEX60DD301000509|MSI1C [nr]|AMEX60DD201000509|MSI1B [nr]
MSTRG.3914	-2.48	-4.51	AMEX60DD301000510
MSTRG.3908	-3.35	-7.86	EEF1A1|AMEX60DD301000520
MSTRG.3915	-2.57	-6.86	EEF1A1 [hs]|AMEX60DD301000522
AMEX60DD000519	-0.41	-5.72	SIRT4|AMEX60DD301000519
MSTRG.3910	1.94	0.75	EOD39_18978 [nr]|LOC107985532 [hs]|AMEX60DD301000514|AMEX60DD201000514|LOC102359725 [nr]
MSTRG.3911	-4.89	-11.28	AMEX60DD102000515
MSTRG.3912	-1.68	-5.94	AMEX60DD301000516
MSTRG.3916	4.83	5.39	PXN|AMEX60DD201000525|AMEX60DD301000525|TGFB1I1 [nr]|PXN [hs]
MSTRG.3918	-4.51	-8.31	LOC111559199 [nr]|AMEX60DD201000528
MSTRG.3919	-0.1	-3.84	AMEX60DD201000529|LOC111559199 [nr]|AMEX60DD102000529
MSTRG.3920	1.45	0.99	AMEX60DD301000531
MSTRG.3921	3.63	3.65	RAB35|AMEX60DD301000530
MSTRG.3922	1.81	1.94	BICDL1|AMEX60DD201000532|LOC102387334 [nr]|BICDL1 [hs]|AMEX60DD301000532
MSTRG.3923	0.45	-4.57	VMP1 [hs]|AMEX60DD201000533|MONAX_5E024994 [nr]
MSTRG.3924	4.83	3.29	DR999_PMT12737 [nr]|AMEX60DD201000527
AMEX60DD000541	-2.5	-5.63	AMEX60DD301000541
MSTRG.3926	4.08	2.71	PRKAB1|AMEX60DD301000539|AMEX60DD201000539
MSTRG.3925	2.12	1.25	DR999_PMT12749 [nr]|TMEM233 [hs]|AMEX60DD301000544
MSTRG.3929	-0.8	-3.02	LOC104032547 [nr]|NCOR2 [hs]|AMEX60DD301000547|LOC103774904 [nr]
MSTRG.3927	0.75	-1.59	NCOR2|AMEX60DD301000545|LOC103803163 [nr]|NCOR2 [hs]|AMEX60DD201000545
MSTRG.3928	0.01	-1.75	AMEX60DD201000546
MSTRG.3930	2.31	2.35	CIT|AMEX60DD301000535|CIT [hs]|AMEX60DD201000535
MSTRG.3931	1.56	-0.39	AMEX60DD201000536
MSTRG.3932	-1.32	-5.95	AMEX60DD201000537
MSTRG.3933	-3.01	-9.06	AMEX60DD201000538
MSTRG.3917	7.54	13.31	RPLP0.L [nr]|RPLP0 [hs]|AMEX60DD301000526|RPLP0|AMEX60DD201000526|AMEX60DD102000526|AMEX60DD103000526
MSTRG.3935	-0.55	-3.6	AMEX60DD201000556
MSTRG.3934	0.1	-0.29	AMEX60DD201000557
MSTRG.3936	4.58	5.77	RFLNA.L [nr]|RFLNA [hs]|AMEX60DD301000552|AMEX60DD201000552
AMEX60DD000559	0.42	-2.7	CCDC92|AMEX60DD301000559|AMEX60DD201000559
AMEX60DD000560	-4.82	-9.75	AMEX60DD201000560
MSTRG.3940	3.73	4.64	NCOR2|AMEX60DD201000548|AMEX60DD301000548|AMEX60DD201000551
MSTRG.3942	-Inf	-Inf	AMEX60DD301000550
MSTRG.3941	-5.1	-12.5	AMEX60DD301000549
MSTRG.3937	-1.58	-5.98	AB205_0205260 [nr]|DNAH10 [hs]|AMEX60DD301000562
MSTRG.3938	-5.23	-9.62	AMEX60DD201000563
MSTRG.3939	-3.47	-9.09	OJAV_G00236990 [nr]|AMEX60DD201000564
AMEX60DD000561	-1.01	-4.09	DNAH10 [hs]|AMEX60DD301000561|DNAH10|AMEX60DD201000561
AMEX60DD000568	-2.6	-5.61	LOC108716549 [nr]|AMEX60DD201000568
MSTRG.3946	2.46	0.6	GTF2H3|AMEX60DD102000569|AMEX60DD201000569|AMEX60DD301000569
MSTRG.3947	3.15	0.76	EIF2B1|AMEX60DD201000570
MSTRG.3949	2.24	-0.09	DDX55|AMEX60DD102000571|AMEX60DD201000571
MSTRG.3943	2.94	0.71	ATP6V0A2|AMEX60DD201000565|ATP6V0A2.L [nr]|AMEX60DD102000565
MSTRG.3944	1.7	-0.5	TCTN2 [nr]|AMEX60DD301000566|TCTN2|AMEX60DD201000566
MSTRG.3945	-3.29	-6.38	AMEX60DD103000567
MSTRG.3948	5.14	7.07	TMED2.L [nr]|TMED2 [hs]|AMEX60DD201000572|TMED2|AMEX60DD301000572|AMEX60DD102000572
MSTRG.3950	3.49	4.38	RILPL1|AMEX60DD201000573|AMEX60DD301000573
MSTRG.3951	-0.94	-2.87	LOC116219103 [nr]|AMEX60DD301000574
MSTRG.3952	1.42	-2.21	SNRNP35|AMEX60DD201000575|AMEX60DD102000575
MSTRG.3954	-5.67	-10.94	AMEX60DD201000577
MSTRG.3953	3.8	3.33	RILPL2|AMEX60DD201000576
MSTRG.3955	3.05	2.07	KMT5A|AMEX60DD201000579|AMEX60DD301000579|AMEX60DD102000579|KMT5A [nr]
AMEX60DD000584	-4.15	-8.38	AMEX60DD301000584
MSTRG.3956	2.72	3	CDK2AP1|AMEX60DD201000585|AMEX60DD102000585
AMEX60DD000590	-2.46	-6.02	AMEX60DD201000590
MSTRG.3958	-0.51	-4.3	AMEX60DD201000589
MSTRG.3959	2.4	2.18	C11H12ORF65 [nr]|C12ORF65 [hs]|AMEX60DD301000586|AMEX60DD103000586|C13H12ORF65 [nr]|AMEX60DD201000586
MSTRG.3960	1.57	0.64	AMEX60DD301000587|MPHOSPH9|AMEX60DD201000587
MSTRG.3957	2.68	-0.83	SBNO1|AMEX60DD301000582|AMEX60DD301000583|SBNO1 [nr]|FLJ10833 [hs]
MSTRG.3966	2.57	2.21	ARL6IP4|AMEX60DD201000592|AMEX60DD102000592|AMEX60DD301000592
MSTRG.3963	-0.04	-2.81	LOC102930336 [nr]|GIN1 [hs]|AMEX60DD201000594|LLAP_9426 [nr]
MSTRG.3964	2.73	2.14	CIRBP|AMEX60DD201000595
MSTRG.3967	1.62	1.42	OGFOD2|AMEX60DD301000593|AMEX60DD103000593|DR999_PMT02598 [nr]|OGFOD2 [hs]
MSTRG.3965	-2.89	-7.6	HISAT2 Generated Gene
MSTRG.3961	2.95	0.81	PITPNM2|AMEX60DD301000591|AMEX60DD201000591|PITPNM1 [hs]|PITPNM2 [hs]
MSTRG.3962	4.11	5.28	HISAT2 Generated Gene
MSTRG.3969	4.04	1.15	ABCB9|AMEX60DD201000596|AMEX60DD301000596
MSTRG.3968	4.39	3.98	VPS37B|AMEX60DD201000597
MSTRG.3970	3.43	2.18	HIP1R|AMEX60DD301000598|AMEX60DD201000598
AMEX60DD000602	-4.59	-8.64	HCAR1 [nr]|HCAR3 [hs]|AMEX60DD201000602
AMEX60DD000604	-3.69	-7.86	PITPNM2|AMEX60DD301000604
AMEX60DD000603	-0.31	-2.61	OGFOD2|AMEX60DD201000603
MSTRG.3971	1.82	-0.52	CCDC62|AMEX60DD201000599|AMEX60DD301000599
MSTRG.3972	-Inf	-Inf	AMEX60DD301000600
MSTRG.3974	3.6	3.61	DENR|AMEX60DD201000601|AMEX60DD301000601|AMEX60DD102000601|EI555_000722 [nr]
MSTRG.3973	4	4.28	CIRBP [nr]|AMEX60DD201000605
MSTRG.3977	-0.07	-2.97	XELAEV_18000201MG [nr]|AMEX60DD201000609
MSTRG.3978	3.34	2.07	RSRC2|AMEX60DD201000610|AMEX60DD301000610
AMEX60DD000617	-Inf	-Inf	AMEX60DD301000617
AMEX60DD000616	-1.39	-4.95	PARPI_0014259 [nr]|AMEX60DD301000616
MSTRG.3982	2.69	0.77	VPS33A|AMEX60DD102000615|AMEX60DD201000615
MSTRG.3979	0.83	-0.86	LOC115100635 [nr]|AMEX60DD201000611|AMEX60DD301000611|LOC115479569 [nr]
MSTRG.3981	-Inf	-Inf	AMEX60DD301000613
MSTRG.3980	3.52	2.55	ZCCHC8|AMEX60DD201000612
MSTRG.3975	2.11	1.45	KNTC1|AMEX60DD301000608
MSTRG.3976	-2.99	-7.4	RPS2|AMEX60DD301000607
MSTRG.3985	-0.08	-3.69	AMEX60DD201000622
AMEX60DD000619	0.21	-0.61	AMEX60DD201000619|AMEX60DD301000619|B3GNT4
MSTRG.3983	2.6	1.14	DIABLO|AMEX60DD301000618|DIABLO.L [nr]|DIABLO [hs]|AMEX60DD103000618|AMEX60DD102000618|LOC111156472 [nr]
MSTRG.3984	-0.5	-2.91	LRRC43|AMEX60DD301000620|AMEX60DD103000620
MSTRG.3988	3.1	1.29	BCL7A|AMEX60DD301000624|AMEX60DD201000624
AMEX60DD000627	-1.35	-5.23	WDR66|AMEX60DD301000627|AMEX60DD103000627
MSTRG.3987	3.9	2.14	CLIP1|AMEX60DD201000614|AMEX60DD301000614|DR999_PMT02496 [nr]|CLIP1 [hs]|AMEX60DD102000614
AMEX60DD000629	-0.85	-3.21	AMEX60DD201000629
MSTRG.3991	3.51	3.43	PSMD9|AMEX60DD201000628|AMEX60DD301000628
MSTRG.3993	2.71	3.87	LOC115479662 [nr]|HPD [hs]|AMEX60DD201000630|AMEX60DD301000630
MSTRG.3989	0.24	-2.61	WDR66|AMEX60DD301000625
MSTRG.3990	-0.34	-6.18	CYRIA|AMEX60DD201000626
MSTRG.3992	2.01	-0.32	BN2614_LOCUS7 [nr]|SETD1B [hs]|AMEX60DD201000631
AMEX60DD000635	-Inf	-Inf	AMEX60DD201000635|AMEX60DD301000635
AMEX60DD000636	-4.32	-9.34	AMEX60DD301000636
MSTRG.3999	2.4	1.25	ASZ78_002063 [nr]|RHOF [hs]|AMEX60DD201000638|RHOF
MSTRG.4000	-Inf	-Inf	AMEX60DD103000639
MSTRG.4001	2.54	2.05	TMEM120B|AMEX60DD103000640|AMEX60DD102000640
AMEX60DD000641	-1.22	-4.7	MORN3.S [nr]|MORN3 [hs]|AMEX60DD103000641|AMEX60DD301000641
MSTRG.3998	2.37	0.58	ORAI1|AMEX60DD201000642
MSTRG.3994	1.58	-0.97	SETD1B [nr]|AMEX60DD301000632|LOC104564044 [nr]|AMEX60DD201000632
MSTRG.3995	-2.76	-5.53	D4764_17G0006420 [nr]|AMEX60DD301000633
MSTRG.3997	1.47	-1.76	AMEX60DD301000634|LOC115088534 [nr]|HARBI1 [hs]|AMEX60DD201000634
MSTRG.3996	-2.78	-6.26	LOC115097565 [nr]|AMEX60DD301000633
MSTRG.4002	3.27	1.98	RNF34|AMEX60DD301000646|AMEX60DD201000646
MSTRG.4003	2.27	0.32	ANAPC5 [nr]|AMEX60DD301000647|ANAPC5|AMEX60DD102000647|ANAPC5.L [nr]
MSTRG.4004	-1.94	-4.45	AMEX60DD201000648
MSTRG.4014	2.58	-0.2	P2RX7|AMEX60DD102000653|AMEX60DD201000653
AMEX60DD000657	-5.94	-10.5	AMEX60DD301000657
MSTRG.4005	3.36	1.44	KDM2B|AMEX60DD201000643|AMEX60DD301000643|KDM2B [nr]|KDM2A [hs]|AMEX60DD102000643|KDM2B.S [nr]|KDM2B [hs]|AMEX60DD101000643|AMEX60DD103000643
MSTRG.4006	-6.64	-11.89	AMEX60DD301000644
MSTRG.4007	-Inf	-Inf	AMEX60DD301000645
MSTRG.4008	2.54	2.69	CAMKK2|AMEX60DD301000650|CAMKK2 [nr]|AMEX60DD201000650
MSTRG.4010	-Inf	-Inf	AMEX60DD301000651
MSTRG.4009	3.12	1.28	P2RX4|AMEX60DD102000652|AMEX60DD301000652|LOC106900159 [nr]|P2RX4 [hs]|AMEX60DD103000652
MSTRG.4013	1.16	-2.91	IFT81.S [nr]|IFT81 [hs]|AMEX60DD301000655|IFT81|AMEX60DD201000655
MSTRG.4017	2.65	2.67	LOC104926370 [nr]|UBE2G1 [hs]|AMEX60DD201000661
MSTRG.4016	-Inf	-Inf	LOC104947849 [nr]|ANAPC7 [hs]|AMEX60DD301000660
MSTRG.4015	2.12	0.78	PARPI_0014279 [nr]|ANAPC7 [hs]|AMEX60DD201000659|ANAPC7
MSTRG.4018	5.34	4.66	ATP2A2 [hs]|AMEX60DD201000658|ATP2A2 [nr]|AMEX60DD301000658
AMEX60DD000663	-2.68	-7.24	AMEX60DD201000663
MSTRG.4019	5.03	6.92	ARPC3|AMEX60DD201000662|CELAPHUS_00000333 [nr]|ARPC3 [hs]|AMEX60DD102000662
MSTRG.4020	3.46	0.87	GPN3.L [nr]|GPN3 [hs]|AMEX60DD201000665|GPN3|LOC114586124 [nr]
MSTRG.4021	3.42	4.18	VPS29|AMEX60DD301000667|AMEX60DD103000667
AMEX60DD000671	-2.68	-10.94	AMEX60DD301000671
MSTRG.4022	3.07	1.39	CELAPHUS_00000330 [nr]|PPTC7 [hs]|AMEX60DD301000669|PARPI_0014250 [nr]|AMEX60DD201000669
MSTRG.4023	1.09	-1.63	TCTN1|AMEX60DD103000670|AMEX60DD301000670|AMEX60DD201000670
MSTRG.4024	2.11	2.6	HVCN1.S [nr]|HVCN1 [hs]|AMEX60DD301000672|AMEX60DD103000672|AMEX60DD201000672
MSTRG.4025	3.81	3.8	LOC114118855 [nr]|PPP1CC [hs]|AMEX60DD103000673|PPP1CC.L [nr]|AMEX60DD102000673|PPP1CC|AMEX60DD301000673|LOC101868697 [nr]
MSTRG.4026	-3.57	-7.31	CCDC63|AMEX60DD301000675|AMEX60DD103000675
MSTRG.4028	1.92	-0.62	PHETA2 [nr]|PHETA1 [hs]|AMEX60DD301000680
MSTRG.4027	5.06	7.75	MYL2|AMEX60DD201000676
MSTRG.4030	-2.87	-5.39	HISAT2 Generated Gene
MSTRG.4029	2.62	2.04	HISAT2 Generated Gene
AMEX60DD000679	-5.39	-11.3	LOC102352108 [nr]|AMEX60DD201000679
AMEX60DD000678	0.17	-5.09	CUX2|AMEX60DD201000678
MSTRG.4033	1.61	-1.64	ATXN2|AMEX60DD301000683|AMEX60DD201000683
MSTRG.4035	2.84	1.9	BRAP|AMEX60DD301000684
MSTRG.4032	-Inf	-Inf	AMEX60DD301000682
MSTRG.4031	2.72	-0.28	ATXN2|AMEX60DD301000681
AMEX60DD000690	1.32	-1.1	AMEX60DD201000690
MSTRG.4042	-2.76	-6.76	AMEX60DD301000697
MSTRG.4036	4.24	2.34	ALDH2|AMEX60DD201000689
MSTRG.4040	1.36	0.22	TMEM116|AMEX60DD201000694|MDA_GLEAN10011711 [nr]|AMEX60DD201000695
MSTRG.4041	2.04	1.51	ERP29|AMEX60DD301000696
MSTRG.4043	1.6	-1.22	DUI87_17345 [nr]|MAPKAPK5 [hs]|AMEX60DD201000691|MAPKAPK5|AMEX60DD301000691|CELAPHUS_00000251 [nr]
MSTRG.4044	-Inf	-Inf	AMEX60DD301000692
MSTRG.4037	3.12	2.8	ACAD10|AMEX60DD201000686|AMEX60DD102000686
MSTRG.4038	-2.01	-7.97	UBE2I|AMEX60DD201000687
MSTRG.4039	-3.79	-8.99	AMEX60DD201000688
MSTRG.4046	0.62	-1.11	HECTD4 [nr]|AMEX60DD301000705|AB205_0167670 [nr]|KIAA0614 [hs]
MSTRG.4045	2.43	-0.17	HECTD4 [nr]|KIAA0614 [hs]|AMEX60DD201000704|AMEX60DD301000704
MSTRG.4047	0.92	-0.6	CIB84_012431 [nr]|HECTD4 [hs]|AMEX60DD301000706|HECTD4
MSTRG.4049	-3.9	-6.96	AMEX60DD201000699
MSTRG.4051	-3.98	-7.41	AMEX60DD201000701
MSTRG.4050	3.21	1.19	NAA25|AMEX60DD201000700|AMEX60DD102000700
MSTRG.4053	3.02	1.97	TRAFD1|AMEX60DD301000703|AMEX60DD103000703|AMEX60DD102000703
MSTRG.4048	-2.56	-8.05	AMEX60DD301000698
MSTRG.4052	-3.19	-7.45	AMEX60DD201000702
MSTRG.4056	-0.34	-2.95	LOC113432265 [nr]|PSMB6 [hs]|AMEX60DD301000712
MSTRG.4057	3.01	1.74	LOC115479556 [nr]|AMEX60DD201000709|PTPN11|AMEX60DD301000709|PTPN11 [hs]
MSTRG.4059	-1.03	-4.54	PTPN11 [nr]|AMEX60DD201000722|PTPN11|LOC104312380 [nr]|AMEX60DD301000722
AMEX60DD000724	-2.32	-6.51	LOC102733047 [nr]|USP30 [hs]|AMEX60DD301000724
MSTRG.4060	-1.62	-4.67	LOC102733047 [nr]|USP30 [hs]|AMEX60DD301000725
MSTRG.4061	0.17	0.01	AMEX60DD201000726
MSTRG.4055	0.07	-0.98	RPH3A|AMEX60DD301000711|AMEX60DD201000711
MSTRG.4063	3.94	7.35	AMEX60DD201000727
AMEX60DD000728	-1.25	-7.19	SART3 [nr]|AMEX60DD201000728
MSTRG.4064	2.69	0.46	FICD|AMEX60DD201000729|FICD [nr]
MSTRG.4062	2.23	1.83	CMKLR1|AMEX60DD201000718|AMEX60DD301000718
MSTRG.4054	7.14	12.45	RPL6|AMEX60DD201000708|AMEX60DD103000708|PARPI_0024758 [nr]|RPL6 [hs]|AMEX60DD101000708
MSTRG.4065	0.79	-2.39	SART3 [nr]|AMEX60DD301000731
MSTRG.4068	4.44	8.63	TMEM119|AMEX60DD201000732|AMEX60DD301000732|AMEX60DD301000734
MSTRG.4069	-4.77	-8.16	TMEM119|AMEX60DD301000733
AMEX60DD000716	-0.12	-0.04	WSCD2|AMEX60DD201000716|AMEX60DD301000716
AMEX60DD000717	-Inf	-Inf	AMEX60DD201000717|AMEX60DD301000717
MSTRG.4067	3.36	1.48	SART3|AMEX60DD301000730
MSTRG.4066	3.18	4.96	ISCU|AMEX60DD102000735
MSTRG.4070	2.98	2.24	D9C73_028124 [nr]|SELPLG [hs]|AMEX60DD201000736|AMEX60DD301000736
AMEX60DD000742	0.47	-0.43	LOC104149398 [nr]|SSH1 [hs]|AMEX60DD201000742|SSH1
AMEX60DD000743	0.7	-0.01	LOC104149398 [nr]|SSH1 [hs]|AMEX60DD301000743
MSTRG.4071	-0.63	-2.99	LOC103207168 [nr]|CYB5A [hs]|AMEX60DD201000747
MSTRG.4078	-1.45	-4.48	AMEX60DD301000750
AMEX60DD000749	-3.92	-7.86	LOC104314052 [nr]|SVOP [hs]|AMEX60DD201000749
MSTRG.4072	2.21	2.29	AMEX60DD201000738
MSTRG.4073	2.48	2.31	CORO1C [nr]|AMEX60DD301000739|CORO1C|AMEX60DD201000739
MSTRG.4075	-5.45	-10.33	AMEX60DD301000741
MSTRG.4074	-0.78	-3.56	AMEX60DD103000740
AMEX60DD000748	-0.49	-3.6	SVOP|AMEX60DD201000748
MSTRG.4076	0.7	-0.59	DAO.L [nr]|DAO [hs]|AMEX60DD201000745|DAO|AMEX60DD301000745|AMEX60DD103000745
MSTRG.4077	-4.45	-7.77	AMEX60DD201000746
MSTRG.4082	1.62	0.63	ALKBH2|AMEX60DD301000753|AMEX60DD102000753|AMEX60DD201000753
MSTRG.4083	2.04	1.68	UNG|AMEX60DD301000754|UNG [nr]
AMEX60DD000744	-0.77	-4.69	SSH1|AMEX60DD201000744
MSTRG.4085	-2.38	-6.51	LOC111606693 [nr]|AMEX60DD301000761
AMEX60DD000759	-5.1	-9.76	FOXN4|AMEX60DD301000759
AMEX60DD000758	-3.48	-7.53	FOXN4|AMEX60DD301000758|AMEX60DD101000758
AMEX60DD000760	-Inf	-Inf	AMEX60DD301000760
MSTRG.4079	0.95	-2.36	USP30|AMEX60DD301000751
MSTRG.4081	-3.44	-8.41	AMEX60DD301000752
MSTRG.4080	0.04	-1.43	HISAT2 Generated Gene
MSTRG.4084	-0.66	-2.02	ACACB|AMEX60DD301000755|ACACB [nr]|ACACA [hs]
MSTRG.4086	0.26	-0.82	ACACB|AMEX60DD201000757|LOC115100985 [nr]|ACACA [hs]|AMEX60DD301000757
AMEX60DD000756	0.18	-0.91	ACACB|AMEX60DD301000756
AMEX60DD000779	-5.45	-9.51	LOC108790302 [nr]|ALDH3B1 [hs]|AMEX60DD301000779
MSTRG.4105	-0.98	-2.64	AMEX60DD301000782
MSTRG.4106	-3.75	-9.22	AMEX60DD301000783
AMEX60DD000784	-1.7	-6.37	AMEX60DD201000784
MSTRG.4096	-2.23	-5.98	AMEX60DD301000785
MSTRG.4103	-1.56	-5.28	AMEX60DD301000786
MSTRG.4104	0.62	-0.52	MVK|AMEX60DD102000777
AMEX60DD000780	-3.29	-7	UBE3B|AMEX60DD201000780
MSTRG.4089	0.35	-0.28	AMEX60DD301000762|MYO1H
MSTRG.4090	3.44	3.56	KCTD10|AMEX60DD201000763|AMEX60DD103000763|ROHU_017512 [nr]|KCTD10 [hs]|AMEX60DD301000763|AMEX60DD102000763
MSTRG.4091	0.01	-2.98	UBE3B|AMEX60DD201000764|AMEX60DD301000764
MSTRG.4094	-Inf	-Inf	AMEX60DD301000767
MSTRG.4092	-4.39	-9.41	AMEX60DD201000765
MSTRG.4093	-1.66	-4.79	AMEX60DD201000766
MSTRG.4095	-3.44	-8.49	AMEX60DD201000768
MSTRG.4087	2.16	-1.88	UBE3B|AMEX60DD301000769|CIB84_000898 [nr]|UBE3B [hs]
MSTRG.4088	-2.16	-3.77	AMEX60DD201000770
MSTRG.4107	2.12	0.69	AMEX60DD301000795|FAM222A|AMEX60DD201000795
MSTRG.4097	-2.13	-5.76	LOC115100958 [nr]|ALDH3B1 [hs]|AMEX60DD301000771|LOC108790302 [nr]|ALDH3A1 [hs]|AMEX60DD201000771
MSTRG.4098	-Inf	-Inf	AMEX60DD301000772
MSTRG.4099	-3.59	-6.59	AMEX60DD301000773
MSTRG.4101	-Inf	-Inf	AMEX60DD201000775
MSTRG.4100	1.94	3.02	AMEX60DD201000774
MSTRG.4102	2.41	1.36	MMAB|AMEX60DD301000776
MSTRG.4111	-Inf	-Inf	AMEX60DD301000801
MSTRG.4112	2.06	1.13	TRPV4|AMEX60DD301000802|TRPV4 [nr]|AMEX60DD201000802
MSTRG.4110	2.95	2.55	GLTP [nr]|AMEX60DD301000804|GLTP|AMEX60DD201000804
MSTRG.4115	2.28	1.86	LOC108634846 [nr]|AMEX60DD201000805
MSTRG.4108	6.5	6.71	YBX1 [nr]|AMEX60DD201000803
MSTRG.4109	1.79	4.52	AMEX60DD201000803
MSTRG.4116	1.81	1.49	LOC100337476 [nr]|AMEX60DD301000808
MSTRG.4117	0.11	-2.39	LOC108176166 [nr]|AMEX60DD301000809
MSTRG.4119	-0.63	-2.93	XELAEV_18029838MG [nr]|AMEX60DD201000811
AMEX60DD000813	1.28	-0.13	LOC114552212 [nr]|AMEX60DD201000813
AMEX60DD000814	-2.03	-6.73	LOC115400030 [nr]|AMEX60DD201000814
MSTRG.4113	4.21	6.09	AMEX60DD201000806
MSTRG.4114	-5.59	-11.89	CHK1 [nr]|AMEX60DD201000807
MSTRG.4118	2.88	3.41	LOC257642 [nr]|AMEX60DD201000810
MSTRG.4120	2.08	0.24	TCHP|AMEX60DD201000812
AMEX60DD000816	-1.75	-9.16	AMEX60DD301000816
MSTRG.4121	1.66	-0.77	AMEX60DD301000818
MSTRG.4123	1.21	-0.25	DR999_PMT02416 [nr]|AMEX60DD201000819
MSTRG.4126	-3.68	-8.5	XELAEV_18029838MG [nr]|AMEX60DD201000825
MSTRG.4125	1.67	0.81	LOC116043362 [nr]|LC27 [hs]|AMEX60DD201000824
MSTRG.4127	0.96	-0.54	CDH1D [nr]|AMEX60DD201000826
AMEX60DD000829	0.72	-2.38	AMEX60DD201000829
MSTRG.4124	1.65	-0.14	ANKRD13A|AMEX60DD201000817
AMEX60DD000835	-5.1	-10.6	AMEX60DD201000835
AMEX60DD000832	-2.52	-5.85	CRYBB3|AMEX60DD201000832
MSTRG.4128	1.56	-0.16	KIAA1671|AMEX60DD201000831|AMEX60DD301000831
AMEX60DD000840	-3.44	-6.21	LOC109067814 [nr]|GRK3 [hs]|AMEX60DD201000840
MSTRG.4129	0.88	1.15	MYO18B|AMEX60DD201000842|AMEX60DD301000842
AMEX60DD000838	-2.22	-6.01	GRK3 [hs]|AMEX60DD301000838|AMEX60DD201000838|ADRBK2_3 [nr]
AMEX60DD000839	-4.53	-7.68	LOC110512753 [nr]|GRK3 [hs]|AMEX60DD201000839
AMEX60DD000841	-0.8	-6.4	GRK3|AMEX60DD201000841
MSTRG.4122	2.04	-0.35	GIT2|AMEX60DD301000815
AMEX60DD000827	-Inf	-Inf	AMEX60DD301000827
AMEX60DD000828	0.64	-1.6	SGSM1|AMEX60DD103000828|LOC115100809 [nr]|SGSM1 [hs]|AMEX60DD301000828
AMEX60DD000847	-4.64	-8.78	LOC115073103 [nr]|AMEX60DD201000847
MSTRG.4130	1.6	-1.32	ASPHD2|AMEX60DD201000846
MSTRG.4131	2.87	4.39	MYO18B|AMEX60DD301000843|AMEX60DD201000843|LOC108715734 [nr]|MYO18B [hs]|AMEX60DD103000843
AMEX60DD000845	-1	-2.48	SEZ6L|AMEX60DD201000845
AMEX60DD000859	-3.84	-6.3	CRYBB1 [hs]|AMEX60DD201000859
AMEX60DD000863	-5.43	-10.3	AMEX60DD301000863
MSTRG.4136	1.92	-1	TPST2|AMEX60DD301000862|AMEX60DD201000862
AMEX60DD000864	-2.31	-6.12	TCHP|AMEX60DD103000864
MSTRG.4133	2.43	-1.16	HPS4|AMEX60DD201000848|HPS4 [nr]|BK1048E9 [hs]|AMEX60DD301000848|AMEX60DD103000848
MSTRG.4134	-4.31	-8.08	AMEX60DD201000849
MSTRG.4135	1.19	-0.49	SRRD|AMEX60DD301000850|AMEX60DD102000850
MSTRG.4137	2.4	0.79	LOC115480570 [nr]|RDH14 [hs]|AMEX60DD102000861|AMEX60DD201000861|AB205_0054650 [nr]|AMEX60DD301000861
MSTRG.4132	2.05	-0.47	TPST2|AMEX60DD201000857|D9C73_027807 [nr]|TPST2 [hs]|AMEX60DD301000857
AMEX60DD000870	-2.84	-8.94	AMEX60DD201000870
AMEX60DD000867	1.53	1.02	AMEX60DD201000867
AMEX60DD000871	-1.36	-6.54	AMEX60DD201000871
AMEX60DD000881	-0.22	-6.23	LOC112106605 [nr]|CHUK [hs]|AMEX60DD201000881
MSTRG.4144	1.81	0.66	AMEX60DD201000883
MSTRG.4139	-Inf	-Inf	AMEX60DD301000852
MSTRG.4140	-Inf	-Inf	AMEX60DD301000853
MSTRG.4141	-Inf	-Inf	AMEX60DD301000854
MSTRG.4142	-Inf	-Inf	AMEX60DD301000855
MSTRG.4143	-Inf	-Inf	AMEX60DD301000856
MSTRG.4138	4.53	3.39	LOC115479550 [nr]|CLUH [hs]|AMEX60DD201000851
AMEX60DD000890	-0.64	-3.96	AMEX60DD201000890
MSTRG.4147	0.99	-0.85	AMEX60DD201000889
MSTRG.4145	2.63	1.91	MN1|AMEX60DD301000888
MSTRG.4146	-2.79	-6.84	HISAT2 Generated Gene
MSTRG.4148	2.26	1.94	PITPNB|AMEX60DD201000891|MONAX_5E000356 [nr]|PITPNB [hs]|AMEX60DD301000891|AMEX60DD102000892
MSTRG.4149	-Inf	-Inf	AMEX60DD201000893
MSTRG.4157	-2.47	-5.02	APLNR.S [nr]|APLNR [hs]|AMEX60DD201000904
MSTRG.4156	1.8	1.56	LOC115479886 [nr]|APLNR [hs]|AMEX60DD201000903
MSTRG.4150	2.07	2.29	TTC28|AMEX60DD301000896|AMEX60DD201000896
MSTRG.4151	-1.05	-3.82	AMEX60DD301000897
MSTRG.4152	-2.41	-5.84	AMEX60DD201000898
MSTRG.4158	1.45	1.06	LOC112104526 [nr]|SLC2A11 [hs]|AMEX60DD301000902|LOC102461712 [nr]|SLC2A9 [hs]|AMEX60DD102000902|LOC101932748 [nr]|AMEX60DD101000902
MSTRG.4153	0.49	-1.29	CHEK2|AMEX60DD201000900|AMEX60DD301000900|CHEK2 [hs]|AMEX60DD102000900
MSTRG.4154	2.27	2.04	VMD2 [nr]|AMEX60DD102000901|HSCB|AMEX60DD201000901|AMEX60DD103000901
MSTRG.4155	-4.24	-8.78	HISAT2 Generated Gene
MSTRG.4159	2.11	0.63	LOC115100770 [nr]|RABGEF1 [hs]|AMEX60DD301000905|AMEX60DD201000905
MSTRG.4166	3.04	1.35	MORC2|AMEX60DD201000906|AMEX60DD301000906|AMEX60DD102000906
MSTRG.4167	-Inf	-Inf	AMEX60DD201000907
MSTRG.4168	-5.94	-10.5	AMEX60DD301000908
MSTRG.4162	3.24	3.09	SMTN|AMEX60DD201000909|SMTN [nr]|AMEX60DD301000909|LLAP_11215 [nr]|SMTN [hs]
MSTRG.4160	5.16	6.08	AMEX60DD301000910
MSTRG.4161	3.66	3.48	SELENOM|AMEX60DD301000911
AMEX60DD000919	0.27	-1.85	PLA2G3|AMEX60DD201000919
MSTRG.4169	3.8	5.73	LOC102356815 [nr]|OAS3 [hs]|AMEX60DD201000920|LOC115073073 [nr]|OAS1 [hs]
MSTRG.4165	0.4	1.06	LOC113746826 [nr]|LOC105373926 [hs]|AMEX60DD201000914
MSTRG.4164	2.13	-0.34	LOC113746826 [nr]|LOC105373926 [hs]|AMEX60DD201000915
MSTRG.4163	0.71	-3.23	INPP5J|AMEX60DD201000913
MSTRG.4170	3.62	7.16	LOC102567000 [nr]|OASL [hs]|AMEX60DD301000921
MSTRG.4172	3.3	6.34	LOC115073459 [nr]|AMEX60DD201000925
MSTRG.4173	1.17	2.01	LOC115073459 [nr]|AMEX60DD301000926
MSTRG.4171	3.54	3.58	LOC115479913 [nr]|OAS3 [hs]|AMEX60DD201000922|OAS1 [nr]|OASL [hs]|AMEX60DD301000922
MSTRG.4174	4.2	8.22	ISG15 [nr]|AMEX60DD201000923|LOC115073459 [nr]|LOC114595149 [nr]
MSTRG.4175	-0.35	-0.55	AMEX60DD301000924
AMEX60DD000931	-5.75	-10.12	AMEX60DD301000931
AMEX60DD000930	-4.24	-7.09	TEP1 [hs]|AMEX60DD301000930
AMEX60DD000928	-2.44	-5.66	Z043_110971 [nr]|P2RX2 [hs]|AMEX60DD301000928
MSTRG.4176	4.48	6.23	OAS3|AMEX60DD301000927
MSTRG.4181	0.96	-0.68	PXMP2|AMEX60DD201000934|AMEX60DD102000934|AMEX60DD301000934
AMEX60DD000938	-0.86	-7.72	LOC115077192 [nr]|AMEX60DD201000938
AMEX60DD000939	-4.53	-8.47	LOC112107679 [nr]|ZP3 [hs]|AMEX60DD301000939|DR999_PMT20654 [nr]|AMEX60DD201000939
MSTRG.4177	2.56	1.08	POLE [nr]|AMEX60DD201000933|POLE
AMEX60DD000940	-1.55	-4.73	LOC103169153 [nr]|ZP3 [hs]|AMEX60DD201000940|LOC112060228 [nr]|AMEX60DD102000940
MSTRG.4178	0.28	-3.02	GAL3ST1|AMEX60DD201000937
MSTRG.4182	3.96	0.62	AMEX60DD201000935|PES1
MSTRG.4179	2.89	3.13	MTFP1|AMEX60DD201000941|AMEX60DD102000941|AMEX60DD301000941|AMEX60DD103000941
MSTRG.4180	-2.71	-6.97	LOC112587105 [nr]|AMEX60DD201000944
MSTRG.4184	2.18	-0.07	RNF215|AMEX60DD301000945
MSTRG.4183	4.05	2.86	SEC14L2|AMEX60DD301000942|AMEX60DD201000942
MSTRG.4185	-2.53	-6.83	AMEX60DD201000950
MSTRG.4186	-0.36	-5.01	CCDC157|AMEX60DD201000946|AMEX60DD103000946
MSTRG.4188	4.2	2.37	SF3A1|AMEX60DD201000948
MSTRG.4187	-4.13	-10.44	AMEX60DD201000947
MSTRG.4190	3.76	0.08	TBC1D10A|AMEX60DD301000949|AMEX60DD201000949|LOC115084588 [nr]
AMEX60DD000954	-3.17	-7.12	AMEX60DD301000954
MSTRG.4192	0.93	-1.78	LIF|AMEX60DD201000956
AMEX60DD000953	0.61	-0.05	LOC115073421 [nr]|AMEX60DD301000953
MSTRG.4191	2.05	0.69	CASTOR1 [nr]|AMEX60DD301000952
AMEX60DD000964	1.66	-0.07	TMEM62|AMEX60DD201000964
MSTRG.4193	-Inf	-Inf	AMEX60DD301000961
MSTRG.4194	3.48	4.19	LOC115479719 [nr]|ACADVL [hs]|AMEX60DD301000962|LOC115100538 [nr]
MSTRG.4189	4.99	7.64	LOC113837993 [nr]|AMEX60DD201000951
MSTRG.4201	3.8	4.89	ASCC2|AMEX60DD201000965|AMEX60DD102000965|AMEX60DD101000965
MSTRG.4202	-4	-10.06	ASCC2|AMEX60DD301000966
MSTRG.4195	3.21	-0.16	MTMR3|AMEX60DD301000963|AMEX60DD201000963|LOC104557156 [nr]|MTMR3 [hs]
MSTRG.4197	2.81	1.82	ZMAT5|AMEX60DD201000968
MSTRG.4196	4.22	6.28	UQCR10|AMEX60DD201000967|AMEX60DD103000967|AMEX60DD102000967
MSTRG.4198	0.59	-3.45	AMEX60DD201000972|AMEX60DD201000975
MSTRG.4199	-3.4	-7.56	AMEX60DD301000973
MSTRG.4200	-3.93	-8	AMEX60DD201000974
AMEX60DD000984	-Inf	-Inf	AMEX60DD301000984
AMEX60DD000979	-5.44	-9.5	AMEX60DD301000979|AMEX60DD103000979
AMEX60DD000980	-3.43	-8.98	AMEX60DD301000980
MSTRG.4204	-5.15	-12.61	AMEX60DD201000982
MSTRG.4203	0.85	0.25	LOC105357518 [nr]|NIPSNAP1 [hs]|AMEX60DD201000981|LOC111947684 [nr]|AMEX60DD301000983
AMEX60DD000988	-0.5	-1.62	NEFH|AMEX60DD201000988
AMEX60DD000992	-3.59	-7.85	E1301_TTI005140 [nr]|AMEX60DD201000992
AMEX60DD000993	-4.83	-9.77	AMEX60DD201000993
AMEX60DD000991	-0.53	-2.04	LOC115100900 [nr]|AMEX60DD201000991
MSTRG.4208	3.09	0.56	THOC5|AMEX60DD201000987|LOC102725922 [nr]|THOC5 [hs]|AMEX60DD301000987
AMEX60DD000989	-1.44	-3.15	LOC115100900 [nr]|AMEX60DD201000989
MSTRG.4205	3.21	2.24	NF2|AMEX60DD301000976|AMEX60DD201000976|LOC115199672 [nr]
MSTRG.4206	-3.2	-7.89	AMEX60DD201000977
MSTRG.4207	-2.87	-8.46	ROHU_019343 [nr]|AMEX60DD201000978
MSTRG.4209	2.8	3.07	GAS2L1 [nr]|AMEX60DD201000997|GAS2L1
MSTRG.4210	-Inf	-Inf	AMEX60DD301000998
MSTRG.4211	3.96	2.21	AP1B1 [nr]|AMEX60DD301000994|AP1B1|AMEX60DD201000994
MSTRG.4212	-5.44	-10.21	AMEX60DD201000995
MSTRG.4213	-1.69	-3.7	RASL10A [nr]|RASL10B [hs]|AMEX60DD102000996|AMEX60DD201000996
MSTRG.4219	1.35	0.82	RHBDD3|AMEX60DD301001001|AMEX60DD201001001
MSTRG.4220	-1.65	-4.83	HISAT2 Generated Gene
MSTRG.4215	-0.02	-0.45	AMEX60DD301001007
MSTRG.4214	4.36	5.1	LOC104575523 [nr]|EWSR1 [hs]|AMEX60DD201001000|AMEX60DD102001000|AMEX60DD301001000
AMEX60DD001011	-1.04	-3.52	RASAL1 [nr]|AMEX60DD201001011
AMEX60DD001016	1.57	0.36	AMEX60DD201001016
MSTRG.4223	4.54	7.91	EMID1|AMEX60DD102001004|AMEX60DD301001004
MSTRG.4224	-0.05	-2.19	AMEX60DD301001005
AMEX60DD001008	-1.51	-5.54	DTX1|AMEX60DD201001008
AMEX60DD001009	-Inf	-Inf	AMEX60DD301001009
AMEX60DD001015	0.08	-1.74	CFAP73 [nr]|CCDC42 [hs]|AMEX60DD301001015
MSTRG.4216	-0.09	-0.95	AMEX60DD301001012|RASAL1|AMEX60DD201001012
MSTRG.4217	-2.54	-6.53	AMEX60DD301001013
MSTRG.4225	2.73	1.1	DDX54|AMEX60DD201001017|AMEX60DD301001017|AMEX60DD102001017
MSTRG.4227	1.9	-0.83	LOC108184914 [nr]|RITA1 [hs]|AMEX60DD201001019|TMEM161B [hs]|RITA1
MSTRG.4226	-5.35	-11.25	AMEX60DD301001018
MSTRG.4228	2.42	1.55	AMEX60DD301001029
MSTRG.4229	1.54	-0.2	TPCN1|AMEX60DD301001028
MSTRG.4238	0.69	0.93	DR999_PMT12787 [nr]|AMEX60DD201001032
MSTRG.4240	3.33	-0.47	SLC8B1|AMEX60DD201001030|AMEX60DD301001030|LOC104354952 [nr]|SLC8B1 [hs]
MSTRG.4239	3.7	3.85	FQN60_017739 [nr]|PLBD2 [hs]|AMEX60DD103001031|PLBD2
MSTRG.4241	3.06	3.22	SDSL [nr]|AMEX60DD201001033|AMEX60DD301001033|SDSL
AMEX60DD001034	-Inf	-Inf	AMEX60DD301001034
AMEX60DD001035	-3.36	-8.3	AMEX60DD103001035
AMEX60DD001043	-3.62	-7.79	AMEX60DD201001043
MSTRG.4242	-2.44	-7.31	TXNL4B|AMEX60DD301001046
MSTRG.4243	-1.17	-7.53	AMEX60DD301001047
MSTRG.4244	-1.63	-7.49	AMEX60DD301001048
MSTRG.4251	-5.75	-10.11	TBX5|AMEX60DD301001050|AMEX60DD102001050|AMEX60DD201001050|LOC102457892 [nr]
MSTRG.4250	2.82	2.45	TBX3|AMEX60DD201001056
MSTRG.4247	-4.73	-9.16	TMEM167A|AMEX60DD201001060
AMEX60DD001063	-2.21	-5.72	AMEX60DD301001063
AMEX60DD001065	-2.23	-5.89	AMEX60DD201001065
AMEX60DD001066	-0.89	-3.59	AMEX60DD201001066
MSTRG.4245	2.44	0.15	LOC106540410 [nr]|RBM19 [hs]|AMEX60DD301001040|RBM19|AMEX60DD201001040|AMEX60DD102001040
MSTRG.4246	-4.41	-10.21	AMEX60DD301001041
MSTRG.4230	-1.06	-6.8	IQCD|AMEX60DD201001020|IQCD [nr]|AMEX60DD301001020
MSTRG.4234	-5.33	-10.88	LOC100336617 [nr]|AMEX60DD301001024
MSTRG.4235	-6.12	-11.95	AMEX60DD201001026
MSTRG.4231	3.84	5.38	LOC113837993 [nr]|AMEX60DD201001021|LOC111196389 [nr]|AMEX60DD301001021
MSTRG.4232	5.84	9.33	LOC113837993 [nr]|AMEX60DD301001022|AMEX60DD301001025
MSTRG.4233	4.75	7.24	LOC100336617 [nr]|AMEX60DD201001023
MSTRG.4236	0.7	-1.35	HISAT2 Generated Gene
MSTRG.4237	-2.85	-8.28	PARPI_0016114 [nr]|AMEX60DD201001027
MSTRG.4253	-1.37	-3.94	AMEX60DD301001071
AMEX60DD001070	-2.11	-6.47	MED13L|AMEX60DD201001070
AMEX60DD001074	0.57	-0.75	LOC115478516 [nr]|AMEX60DD201001074
AMEX60DD001076	-6.02	-11.74	AMEX60DD201001076
AMEX60DD001075	0.06	-2.3	D4764_17G0000900 [nr]|AMEX60DD201001075
MSTRG.4258	1.89	0.08	C11H12ORF49 [nr]|C12ORF49 [hs]|AMEX60DD201001072|CUNH12ORF49 [nr]|SPRING1 [hs]|AMEX60DD102001072
MSTRG.4259	-5.09	-8.8	HISAT2 Generated Gene
MSTRG.4257	0.92	-0.01	AMEX60DD201001077
MSTRG.4260	-1.49	-6.42	LOC104351542 [nr]|RNFT2 [hs]|AMEX60DD201001073|RNFT2
MSTRG.4263	-2.5	-6.36	AMEX60DD301001082
MSTRG.4261	2.19	-0.04	AMEX60DD103001080
MSTRG.4262	2.93	2.96	TESC|AMEX60DD301001079
MSTRG.4264	0.62	-1.46	FBXO21|AMEX60DD201001083|AMEX60DD301001083
AMEX60DD001089	-Inf	-Inf	KSR2|AMEX60DD301001089
AMEX60DD001090	-Inf	-Inf	AMEX60DD301001090
AMEX60DD001085	-Inf	-Inf	AMEX60DD301001085
AMEX60DD001084	-2.35	-5.9	NOS1|AMEX60DD201001084
MSTRG.4268	3.15	2.33	WSB2 [nr]|AMEX60DD301001092|WSB2
MSTRG.4269	-3.18	-6	AMEX60DD301001093
MSTRG.4265	3.56	3.85	RFC5|AMEX60DD201001091
MSTRG.4266	1.79	0.04	VSIG10|AMEX60DD301001094
AMEX60DD001098	-3.72	-6.9	SLC66A1L [nr]|SLC66A1 [hs]|AMEX60DD301001098
MSTRG.4272	1.62	2.06	LOC112944919 [nr]|AMEX60DD201001102
MSTRG.4267	1.28	-1.03	AMEX60DD301001095
MSTRG.4270	0.93	-1.44	AMEX60DD201001096
MSTRG.4271	3.09	1.35	AMEX60DD201001097
AMEX60DD001100	-Inf	-Inf	AMEX60DD201001100
AMEX60DD001099	-0.64	-3.33	E1301_TTI023775 [nr]|AMEX60DD201001099
MSTRG.4273	-3.6	-8.53	HISAT2 Generated Gene
MSTRG.4256	6.84	12.04	ACTC1.L [nr]|ACTC1 [hs]|AMEX60DD102001069|NUP133 [nr]|AMEX60DD301001069|LOC115481165 [nr]|ACTA1 [hs]
MSTRG.4254	2.54	0.43	MED13L|AMEX60DD201001067
MSTRG.4255	5.39	9.99	NUP133 [nr]|ACTC1 [hs]|AMEX60DD102001068
MSTRG.4275	2.36	3.28	LOC102935661 [nr]|AMEX60DD101001103
MSTRG.4274	2.32	4	HISAT2 Generated Gene
MSTRG.4277	-0.69	-6.69	AMEX60DD201001107
MSTRG.4276	1.9	2.09	LOC102935661 [nr]|AMEX60DD201001104
AMEX60DD001105	-4.83	-9.33	AMEX60DD201001105
MSTRG.4278	-0.72	-5	AMEX60DD301001108
MSTRG.4279	0.92	-1.44	AMEX60DD103001109|AMEX60DD201001111
MSTRG.4280	-0.31	-3.46	AMEX60DD301001110
AMEX60DD001114	-3.3	-7.57	FANCL|AMEX60DD301001114
AMEX60DD001115	-4.43	-8.88	AMEX60DD201001115
AMEX60DD001116	-5.6	-10.85	AMEX60DD301001116
MSTRG.4284	-0.63	-5.2	AMEX60DD201001125
MSTRG.4282	3.84	5.84	PEBP1|AMEX60DD201001121
MSTRG.4283	-3.17	-7.43	AMEX60DD102001122
MSTRG.4288	-2.4	-6.75	OJAV_G00236990 [nr]|AMEX60DD201001129
MSTRG.4291	-5.94	-10.5	AMEX60DD301001131
MSTRG.4290	-1.38	-4.54	AMEX60DD301001130
MSTRG.4292	-6.15	-10.91	AMEX60DD301001132
MSTRG.4289	-0.76	-2.72	AMEX60DD301001134
MSTRG.4293	-4.4	-8.39	AMEX60DD201001138
AMEX60DD001139	-4.72	-10.43	AMEX60DD201001139
MSTRG.4296	-2.77	-6.65	AMEX60DD301001140|AMEX60DD201001140
MSTRG.4287	-0.06	-4.69	AMEX60DD201001126|AMEX60DD301001126
MSTRG.4294	-Inf	-Inf	AMEX60DD301001127
MSTRG.4295	2.18	0.69	SUDS3|AMEX60DD103001128|AMEX60DD301001128|AMEX60DD201001128|AMEX60DD101001128
MSTRG.4281	6.89	12.58	PEBP1|AMEX60DD102001118
MSTRG.4286	-Inf	-Inf	AMEX60DD301001124
MSTRG.4285	3.54	1.93	LOC104567827 [nr]|TAOK3 [hs]|AMEX60DD102001123
AMEX60DD001142	-0.89	-1.47	LOC109290323 [nr]|SRRM4 [hs]|AMEX60DD201001142
AMEX60DD001143	-0.65	-1.59	AMEX60DD301001143
MSTRG.4299	3.41	4.62	HSPB8|AMEX60DD301001144
AMEX60DD001148	0.36	-1.37	AMEX60DD301001148
MSTRG.4297	4	5.63	LOC100336828 [nr]|AMEX60DD201001141
MSTRG.4298	4.13	6	HISAT2 Generated Gene
MSTRG.4301	1.49	1.07	AMEX60DD201001150
MSTRG.4300	2.9	1.36	KREMEN1|AMEX60DD301001149
AMEX60DD001146	-0.84	-3.8	LOC108717077 [nr]|CCDC60 [hs]|AMEX60DD201001146|CCDC60
AMEX60DD001156	-1.63	-5.34	AMEX60DD301001156
AMEX60DD001157	-1.93	-5.22	AMEX60DD301001157
MSTRG.4302	1.08	0.35	AMEX60DD301001153
MSTRG.4303	1.38	-3.35	ZNRF3 [nr]|KIAA1133 [hs]|AMEX60DD201001151|AMEX60DD301001152|AMEX60DD103001151
MSTRG.4304	6.12	7.73	XBP1|AMEX60DD301001158
MSTRG.4311	0.91	-1.1	LOC108717117 [nr]|SLC35E4 [hs]|AMEX60DD301001163
MSTRG.4305	-0.58	-2.15	LOC106704024 [nr]|AMEX60DD102001165
MSTRG.4306	3.14	3.99	LOC115072923 [nr]|SYNRG [hs]|AMEX60DD201001166|AMEX60DD301001166
MSTRG.4307	2.41	1.93	CCDC117|AMEX60DD201001159|AMEX60DD301001159|AAES_142837 [nr]|CCDC117 [hs]|AMEX60DD103001159
MSTRG.4308	-5.07	-11.37	AMEX60DD301001160
MSTRG.4309	-Inf	-Inf	AMEX60DD201001161
MSTRG.4310	4.21	5.3	TCN2|AMEX60DD301001162
AMEX60DD001172	-0.34	-3.35	AMEX60DD201001172
MSTRG.4312	-4.07	-6.75	LOC113744033 [nr]|AMEX60DD301001168|OSBP2|CUNH5ORF52 [nr]|C5ORF52 [hs]
MSTRG.4313	1.34	0.21	LOC101590776 [nr]|AMEX60DD201001169|AMEX60DD103001169|AMEX60DD301001169
MSTRG.4314	-1.98	-5.3	LOC100493526 [nr]|AMEX60DD201001173|
MSTRG.4315	-6.04	-11.77	LOC113406115 [nr]|LOC105373926 [hs]|AMEX60DD201001174
MSTRG.4316	-0.5	-5.46	COPE|AMEX60DD301001175
MSTRG.4317	2.33	0.85	OSBP2|AMEX60DD201001171|LOC104031154 [nr]|OSBP2 [hs]|LOC109290317 [nr]|AMEX60DD301001171
MSTRG.4322	-0.46	-4.85	AIFM3|AMEX60DD201001186|AIFM3.L [nr]|AIFM3 [hs]|AIFM3.S [nr]|LOC112870121 [nr]|AMEX60DD301001186
MSTRG.4323	-Inf	-Inf	AMEX60DD201001187
AMEX60DD001190	-0.82	-3.41	AMEX60DD301001190
MSTRG.4320	-1.63	-4.55	AIFM3 [hs]|AMEX60DD201001185
MSTRG.4318	0.17	-3.39	TAB3|AMEX60DD201001183
MSTRG.4319	-0.32	-2.36	NDUFB1|AMEX60DD301001184
MSTRG.4321	2.22	0.75	SLC7A4|AMEX60DD201001189|PARPI_0007370 [nr]
MSTRG.4324	3.5	2.95	LZTR1|AMEX60DD301001179|LOC109920449 [nr]|LZTR1 [hs]|AMEX60DD102001179|AMEX60DD201001179
MSTRG.4325	-Inf	-Inf	AMEX60DD301001180
MSTRG.4326	2.84	3.85	LOC101812386 [nr]|DGCR6 [hs]|AMEX60DD102001181|LOC115100799 [nr]|AMEX60DD301001181|AMEX60DD201001181|LOC104396629 [nr]|DGCR6L [hs]
MSTRG.4327	0.27	-2.51	LRRC74B|AMEX60DD201001191
MSTRG.4328	-0.57	-3.2	AMEX60DD301001192
AMEX60DD001196	-3.51	-7.73	AMEX60DD301001196
MSTRG.4329	2.06	1.72	PROM2 [nr]|AMEX60DD301001199|PROM2|AMEX60DD201001200|AMEX60DD301001200
MSTRG.4330	3.3	2.92	FAHD2A.L [nr]|FAHD2A [hs]|AMEX60DD102001202|AMEX60DD201001202|AMEX60DD301001202
AMEX60DD001201	-0.44	-3.45	KCNIP3|AMEX60DD102001201|AMEX60DD201001201
AMEX60DD001206	-2.54	-7.74	AMEX60DD201001206
AMEX60DD001207	1.33	1.28	ADRA2B|AMEX60DD201001207
MSTRG.4331	3.17	0.59	STARD7|AMEX60DD301001209|EGK_05568 [nr]|STARD7 [hs]|AMEX60DD102001209|AMEX60DD201001209
MSTRG.4333	3.95	2.89	TMEM127|AMEX60DD201001212
MSTRG.4332	2.56	0.47	CIAO1|AMEX60DD201001211
MSTRG.4335	-3.61	-7.29	LOC115094109 [nr]|HARBI1 [hs]|AMEX60DD201001215
MSTRG.4334	0.77	-3.04	LOC113962762 [nr]|SNRNP200 [hs]|AMEX60DD301001214
MSTRG.4336	-1.4	-5.2	ITPRIPL1|AMEX60DD301001216
MSTRG.4341	0.5	-1.24	PARPI_0007353 [nr]|AMEX60DD201001218
MSTRG.4337	1.01	0.77	NEURL3|AMEX60DD201001222
MSTRG.4338	0.61	-1.04	ARID5A|AMEX60DD201001223|ARID5A [hs]
MSTRG.4339	3.44	-0.19	SNRNP200|AMEX60DD201001213|AMEX60DD301001213
MSTRG.4340	3.37	4.33	NCAPH|AMEX60DD201001217
MSTRG.4342	2.96	1.56	LMAN2L|AMEX60DD301001234
MSTRG.4352	3.63	1.78	KANSL3|AMEX60DD301001224|AMEX60DD103001224|AMEX60DD101001224
AMEX60DD001237	-0.65	-3.27	N/A|AMEX60DD301001237
MSTRG.4344	2.58	0.14	CNNM3|AMEX60DD201001236|AMEX60DD301001236
AMEX60DD001238	-2.22	-5.59	ANKRD23 [nr]|ANKRD1 [hs]|AMEX60DD301001238
AMEX60DD001244	-2.55	-8.23	AMEX60DD301001244
MSTRG.4353	2.86	2.1	SEMA4C|AMEX60DD301001241|AMEX60DD201001241
MSTRG.4343	2.57	0.22	CNNM4|AMEX60DD301001235|PHYPO_G00078770 [nr]|CNNM4 [hs]|LOC102363038 [nr]|AMEX60DD201001235
MSTRG.4351	0.61	-1.38	ANKRD39|AMEX60DD201001240|AMEX60DD102001240|AMEX60DD301001240
MSTRG.4345	-0.64	-2.13	FER1L5|AMEX60DD301001229|FER1L5 [nr]|MYOF [hs]|AMEX60DD201001229
MSTRG.4346	-Inf	-Inf	AMEX60DD301001230
MSTRG.4347	-6.64	-11.89	AMEX60DD201001231
MSTRG.4348	-Inf	-Inf	HISAT2 Generated Gene
MSTRG.4349	-6.5	-11.61	LOC105903676 [nr]|AMEX60DD201001232
MSTRG.4350	0.03	-1.23	AMEX60DD201001233
MSTRG.4354	-5.75	-10.12	AMEX60DD301001245
MSTRG.4355	4.7	7.14	LOC114447202 [nr]|COX5B [hs]|AMEX60DD301001246|LOC101938209 [nr]|AMEX60DD102001246|LOC103046374 [nr]
AMEX60DD001250	-4.88	-11.56	AMEX60DD301001250
AMEX60DD001252	-0.42	-1.64	LOC115468077 [nr]|NPY1R [hs]|AMEX60DD201001252
MSTRG.4357	4.72	5.31	ACTR1B|AMEX60DD301001247
MSTRG.4358	3.34	3.69	LOC100563753 [nr]|MARCHF5 [hs]|AMEX60DD201001248
AMEX60DD001260	-3.26	-6.41	B3GALT2|AMEX60DD201001260
AMEX60DD001258	-3.46	-7.22	AMEX60DD301001258|LOC115092887 [nr]
MSTRG.4356	4.82	5.16	PURB|AMEX60DD201001255
MSTRG.4359	2.26	0.23	AMEX60DD201001262|AMEX60DD301001262
AMEX60DD001264	-2.32	-6.03	PHYPO_G00144010 [nr]|AMEX60DD301001264
AMEX60DD001265	-3.36	-7.11	AMEX60DD201001265
MSTRG.4360	3.28	2.22	VAMP5 [nr]|AMEX60DD201001263
AMEX60DD001271	-1.7	-6.33	AMEX60DD201001271
MSTRG.4362	-Inf	-Inf	AMEX60DD201001268
MSTRG.4361	2.83	2.84	RNF181|AMEX60DD201001267
MSTRG.4363	1.19	-0.25	HISAT2 Generated Gene
MSTRG.4364	3.44	2.14	TMEM150A|AMEX60DD201001269|MONAX_5E042095 [nr]|TMEM150A [hs]|AMEX60DD301001269|DPX16_23071 [nr]
MSTRG.4370	-3.7	-6.97	AMEX60DD301001279
MSTRG.4371	-1.66	-4.06	AMEX60DD102001280
MSTRG.4372	2.39	1.73	LOC115469247 [nr]|AMEX60DD301001278|LOC115092872 [nr]|PSAPL1 [hs]
MSTRG.4369	-2.94	-9.51	AMEX60DD301001277
MSTRG.4368	4.05	2.4	LOC115469247 [nr]|PSAP [hs]|AMEX60DD201001276|AMEX60DD301001276
AMEX60DD001281	-1.46	-4.81	PAX8|AMEX60DD201001281|AMEX60DD301001281
MSTRG.4365	1.08	-2.94	C5H2ORF68 [nr]|C2ORF68 [hs]|AMEX60DD301001273|AMEX60DD201001273
MSTRG.4367	2.03	-0.49	LOC115469246 [nr]|AMEX60DD301001275
MSTRG.4366	3.18	-2.06	USP39|AMEX60DD301001274
MSTRG.4373	3.06	4.43	AMEX60DD301001283
MSTRG.4374	2.56	3.27	AMEX60DD201001284
MSTRG.4375	-2.21	-4.27	AMEX60DD301001285
MSTRG.4377	-0.03	-1.63	AMEX60DD301001289|AMEX60DD201001289
MSTRG.4380	-2.43	-6.03	AMEX60DD201001291
MSTRG.4379	-0.59	-3.42	AMEX60DD201001290
MSTRG.4378	2.33	1.58	LOC115469253 [nr]|AMEX60DD201001287|IL1B [hs]|AMEX60DD301001287
MSTRG.4376	3.66	2.78	LOC115092869 [nr]|PSD4 [hs]|AMEX60DD301001282|AMEX60DD201001282
AMEX60DD001296	-Inf	-Inf	AMEX60DD301001296
AMEX60DD001297	-3.68	-8.29	XELAEV_18009995MG [nr]|AMEX60DD301001297
AMEX60DD001298	-1.9	-4.92	AMEX60DD101001298
MSTRG.4381	1.92	1.97	CKAP2L|AMEX60DD301001288|AMEX60DD201001288
MSTRG.4382	-1.72	-4.77	HISAT2 Generated Gene
AMEX60DD001294	-Inf	-Inf	AMEX60DD301001294
AMEX60DD001295	-5.75	-10.12	AMEX60DD301001295
AMEX60DD001293	-2.96	-7.25	AMEX60DD201001293
MSTRG.4384	4.12	5.52	LOC115469253 [nr]|IL1B [hs]|AMEX60DD301001286
MSTRG.4383	0.49	-0.14	LOC115092864 [nr]|NT5C2 [hs]|AMEX60DD102001292|AMEX60DD301001292
AMEX60DD001302	0.63	-1.58	AMEX60DD201001302
AMEX60DD001303	1.07	-0.36	LOC102350047 [nr]|SEC24C [hs]|AMEX60DD201001303
MSTRG.4386	2.88	2.44	MRPS24|AMEX60DD301001304|AMEX60DD201001304
MSTRG.4385	5.26	6.93	SLC20A1|AMEX60DD301001301|AMEX60DD103001301|LLAP_15748 [nr]|SLC20A1 [hs]|AMEX60DD102001301
MSTRG.4387	-0.63	-6.7	LOC103800651 [nr]|OGDH [hs]|AMEX60DD301001316
MSTRG.4388	0.78	-3.17	LOC104532369 [nr]|OGDH [hs]|AMEX60DD301001315|OGDH|AMEX60DD201001315
MSTRG.4391	-0.29	-2.43	LOC108785592 [nr]|AMEX60DD201001319
AMEX60DD001320	-1.35	-3.07	AMEX60DD201001320|AMEX60DD102001320
MSTRG.4390	3.38	1.99	E2I00_017014 [nr]|OGDH [hs]|AMEX60DD301001317
MSTRG.4389	3.2	2	NUDCD3|AMEX60DD201001311|AMEX60DD101001311
AMEX60DD001322	-Inf	-Inf	AMEX60DD201001322
AMEX60DD001321	-1.25	-2.88	LOC115092442 [nr]|MCHR1 [hs]|AMEX60DD201001321
MSTRG.4394	3.22	2.72	CAMK2B|AMEX60DD201001307|AMEX60DD301001307|CAMK2B [hs]
MSTRG.4395	-3.98	-8.89	AMEX60DD201001308
MSTRG.4396	-Inf	-Inf	AMEX60DD301001309
MSTRG.4397	-Inf	-Inf	AMEX60DD103001310
MSTRG.4392	5.69	9.93	PGAM2|AMEX60DD201001324
AMEX60DD001327	-0.2	-1.32	AMEX60DD201001327
AMEX60DD001328	-0.51	-1.98	AMEX60DD201001328|LOC115088534 [nr]|HARBI1 [hs]|AMEX60DD301001328
AMEX60DD001329	-2.22	-7.57	AMEX60DD301001329
MSTRG.4398	-1.05	-4.29	LOC108712737 [nr]|AMEX60DD201001330|LOC108785592 [nr]|AMEX60DD301001330
MSTRG.4393	5.01	8.55	PARPI_0010863 [nr]|PGAM1 [hs]|AMEX60DD301001326
AMEX60DD001334	-0.6	-3.42	LOC113138288 [nr]|AMEX60DD201001334
AMEX60DD001339	0.46	-2.43	AMEX60DD201001339
AMEX60DD001340	-2.65	-5.94	LOC112545154 [nr]|AMEX60DD201001340
MSTRG.4400	3.58	2.05	ZMIZ2|AMEX60DD201001335|AMEX60DD301001335
MSTRG.4401	-Inf	-Inf	AMEX60DD301001336
MSTRG.4403	2.98	4.02	AMEX60DD301001342
MSTRG.4399	7.88	13.95	LOC111571239 [nr]|AMEX60DD201001331|AMEX60DD103001331|PPIF [hs]|AMEX60DD101001331|SMAX5B_015220 [nr]|AMEX60DD301001331|AMEX60DD102001331|LOC115398272 [nr]
MSTRG.4402	3.7	2.17	AMEX60DD201001338|LOC115469267 [nr]|LOC727726 [hs]
MSTRG.4407	4.26	3.92	OGDH|AMEX60DD201001341
AMEX60DD001344	-3.81	-7.99	AMEX60DD201001344
MSTRG.4404	3.98	3.34	TMED4|AMEX60DD301001343
AMEX60DD001350	0.29	-0.12	AMEX60DD301001350|LOC115370481 [nr]|AMEX60DD201001350
AMEX60DD001352	-Inf	-Inf	NPC1L1|AMEX60DD301001352
AMEX60DD001353	-Inf	-Inf	AMEX60DD301001353
AMEX60DD001351	0.57	-0.04	NPC1L1|AMEX60DD301001351|AMEX60DD201001351
MSTRG.4405	-2.68	-6.65	HISAT2 Generated Gene
MSTRG.4406	2.04	-0.76	LOC115092844 [nr]|AMEX60DD201001354
MSTRG.4408	2.7	1.09	DDX56|AMEX60DD201001345|AMEX60DD301001345
MSTRG.4409	-1.33	-8.62	DDX56|AMEX60DD201001346
MSTRG.4410	2.01	1.11	LOC115092844 [nr]|AMEX60DD301001347
MSTRG.4412	3.9	4.93	YKT6|AMEX60DD201001355|AMEX60DD301001355
MSTRG.4413	-Inf	-Inf	GCK|AMEX60DD201001357
MSTRG.4414	0.36	-2.04	MPHOSPH10|AMEX60DD301001358
MSTRG.4415	2.51	2.82	MYL7|AMEX60DD301001359|MYL7.L [nr]|MYL7 [hs]
MSTRG.4416	2.57	1.13	POLD2|AMEX60DD102001361
MSTRG.4417	5.02	9.19	AEBP1|AMEX60DD201001362|AMEX60DD301001362
MSTRG.4418	-4.5	-8.66	AMEX60DD301001363
MSTRG.4419	-2.11	-4.16	Y956_11202 [nr]|AMEX60DD301001364
MSTRG.4420	2.32	-0.05	ELMOD3|AMEX60DD301001365|AMEX60DD201001365|AMEX60DD103001365|AMEX60DD102001365
MSTRG.4421	4.98	4.54	DBNL|AMEX60DD301001366|AMEX60DD201001366
MSTRG.4423	-3.31	-9.03	BAYA_14209 [nr]|AMEX60DD201001374
AMEX60DD001373	-2.94	-5.85	AMEX60DD201001373|AMEX60DD301001373
MSTRG.4422	3.85	3.43	UBE2D1 [nr]|UBE2D4 [hs]|AMEX60DD301001367|UBE2D4|LOC102389850 [nr]|AMEX60DD102001367|UBE2D1
MSTRG.4424	-Inf	-Inf	AMEX60DD301001368
MSTRG.4425	3.06	1.58	TCF7L1|AMEX60DD301001369|AMEX60DD201001369
MSTRG.4426	-3.81	-9.32	AMEX60DD201001370
MSTRG.4428	3.63	1.98	AMEX60DD301001376|TGOLN2|AMEX60DD201001376
MSTRG.4427	0.9	1.23	LOC115092832 [nr]|AMEX60DD201001379
AMEX60DD001380	-0.71	-2.55	LOC115092812 [nr]|RETSAT [hs]|AMEX60DD201001380
MSTRG.4431	3.31	3.96	LOC115469283 [nr]|RETSAT [hs]|AMEX60DD301001381|LOC115468086 [nr]|AMEX60DD103001381
AMEX60DD001384	-0.81	-1.87	CB1_000252031 [nr]|ACTG2 [hs]|AMEX60DD102001384|AMEX60DD201001384
MSTRG.4429	6.17	8.27	LOC112551351 [nr]|AMEX60DD201001377|AMEX60DD301001377
MSTRG.4430	-2.63	-3.88	LOC112551351 [nr]|AMEX60DD301001378
MSTRG.4432	3.1	-1.51	DUSP11 [nr]|AMEX60DD301001382|DUSP11|AMEX60DD201001382|AMEX60DD102001382
MSTRG.4433	2.88	1.76	STAMBP|AMEX60DD301001383|AMEX60DD201001383
MSTRG.4434	2.41	-1.83	CUNH2ORF42 [nr]|C2ORF42 [hs]|AMEX60DD301001385|AMEX60DD201001385|AMEX60DD102001385
MSTRG.4435	2.18	2.28	AMEX60DD301001386|N/A|AMEX60DD201001386|D4764_0190130 [nr]
MSTRG.4436	4.89	4.02	TIA1|AMEX60DD301001387|AMEX60DD102001387|AMEX60DD201001387
MSTRG.4438	3.46	4.51	PCYOX1|AMEX60DD201001388|DV515_00017124 [nr]|PCYOX1 [hs]
MSTRG.4437	3.95	5.05	SNRPG|AMEX60DD301001389
MSTRG.4439	2.71	2.99	FAM136A|AMEX60DD201001390
MSTRG.4441	-1.61	-3.23	HISAT2 Generated Gene
MSTRG.4440	2.83	2.6	TGFA|AMEX60DD201001392|AMEX60DD301001392
AMEX60DD001394	-5.17	-10.03	OJAV_G00236990 [nr]|AMEX60DD201001394
AMEX60DD001396	-2.93	-7.07	AMEX60DD301001396
AMEX60DD001398	-1.95	-6.2	AMEX60DD201001398
MSTRG.4442	-1.04	-5.63	AMEX60DD301001393
AMEX60DD001397	-1.51	-6.05	QRFPR|AMEX60DD301001397
MSTRG.4444	2.98	1.07	GMCL1|AMEX60DD301001399|AMEX60DD201001399
MSTRG.4445	3.47	2.9	AAK1|AMEX60DD201001401|AAK1 [nr]|LOC112268437 [hs]
MSTRG.4446	3.41	1.87	NFU1|AMEX60DD301001402
MSTRG.4443	5.69	8.51	ANXA4|AMEX60DD102001400
MSTRG.4447	5.09	6.02	GFPT1|AMEX60DD301001403|AMEX60DD201001403
MSTRG.4452	2.2	2.38	CDS2|AMEX60DD301001417|AMEX60DD201001417
MSTRG.4448	3.84	6.46	LOC103078647 [nr]|ANTXR1 [hs]|AMEX60DD301001404|ANTXR1
MSTRG.4449	-5.4	-9.42	LOC115469338 [nr]|GKN1 [hs]|AMEX60DD201001405
MSTRG.4450	-4.53	-7.66	LOC115091615 [nr]|GKN2 [hs]|AMEX60DD201001406|AMEX60DD301001406|AMEX60DD102001406
MSTRG.4451	-3.75	-7.19	LOC115469338 [nr]|GKN1 [hs]|AMEX60DD101001407
MSTRG.4453	2.22	0.1	ARHGAP25|AMEX60DD301001416|DR999_PMT18201 [nr]|ARHGAP25 [hs]|AMEX60DD201001416
MSTRG.4454	4.48	6.3	PCNA.L [nr]|AMEX60DD101001418
MSTRG.4455	2.99	1.41	TMEM230|AMEX60DD301001419|AMEX60DD201001419|AMEX60DD102001419
MSTRG.4458	3.15	4.62	PRNP [nr]|AMEX60DD301001422|AMEX60DD201001422
MSTRG.4463	2.91	4.17	RASSF2|AMEX60DD201001421|AMEX60DD301001421|RASSF2 [nr]
AMEX60DD001424	-Inf	-Inf	AMEX60DD301001424
AMEX60DD001423	-3.5	-6.58	AMEX60DD301001423
MSTRG.4459	-1.12	-3.5	AMEX60DD301001432
AMEX60DD001434	-1.16	-2.24	LRRTM4|AMEX60DD201001434
AMEX60DD001435	-Inf	-Inf	AMEX60DD301001435
MSTRG.4456	2.71	2.01	AMEX60DD301001420|SLC23A2|AMEX60DD201001420
MSTRG.4457	-4.75	-10.83	HISAT2 Generated Gene
MSTRG.4460	-2.26	-6.54	AAES_74569 [nr]|LRRTM4 [hs]|AMEX60DD201001436
MSTRG.4461	-4.04	-7.88	AMEX60DD301001437
MSTRG.4464	-0.32	-4.13	HNRNPL [nr]|AMEX60DD103001443
MSTRG.4462	3.48	4.59	LOC103092306 [nr]|AMEX60DD201001442
MSTRG.4466	-1.85	-6.15	AMEX60DD201001445
MSTRG.4465	3.63	4.81	LOC100336636 [nr]|AMEX60DD301001444
AMEX60DD001448	-2.61	-6.99	AMEX60DD301001448
MSTRG.4468	-1.14	-3	ADRA1A|AMEX60DD201001449
MSTRG.4469	3.44	5.26	DPYSL2|AMEX60DD201001450|AMEX60DD301001450|PARPI_0003670 [nr]|DPYSL2 [hs]
MSTRG.4470	-4.14	-7.8	AMEX60DD301001451
MSTRG.4467	3.79	5.24	ROHU_028321 [nr]|AMEX60DD201001446
MSTRG.4473	1.53	3.06	DPX16_21124 [nr]|AMEX60DD201001458
MSTRG.4474	-1.3	-4.37	LOC102935927 [nr]|CYP2J2 [hs]|AMEX60DD201001454|LOC113409222 [nr]|PARPI_0023346 [nr]|CYP2B6 [hs]|LOC101936616 [nr]|LOC101929829 [hs]|AMEX60DD301001454|PARPI_0024057 [nr]|AMEX60DD102001454
MSTRG.4475	0.12	-2.37	AMEX60DD201001455
MSTRG.4477	-2.23	-5.88	HISAT2 Generated Gene
AMEX60DD001464	-2.27	-6.31	AMEX60DD201001464
AMEX60DD001459	-1.65	-3.02	LOC115099602 [nr]|CYP2J2 [hs]|AMEX60DD201001459
AMEX60DD001460	-2.14	-6.06	AMEX60DD301001460
MSTRG.4479	-2.19	-7.06	AMEX60DD301001465
MSTRG.4471	3.81	3.37	PPP2R2A [nr]|BNIP3L [hs]|AMEX60DD301001452|BNIP3L|AMEX60DD201001452
MSTRG.4472	-6.64	-11.89	AMEX60DD201001453
MSTRG.4481	2.84	-0.72	MTERF4|AMEX60DD301001467|MTERF4 [nr]
MSTRG.4480	0.5	-2.78	LOC106702273 [nr]|ENV [hs]|AMEX60DD301001466
MSTRG.4478	1.27	2.05	LOC115099359 [nr]|CYP2J2 [hs]|AMEX60DD301001468
AMEX60DD001472	-2.54	-6.63	LOC115099602 [nr]|CYP2J2 [hs]|AMEX60DD103001472|AMEX60DD201001472
MSTRG.4482	1.76	-0.77	N338_02708 [nr]|AMEX60DD301001475|CAPN10|CAPN10 [nr]|AMEX60DD201001475
MSTRG.4483	0.17	-0.04	AMEX60DD301001476
MSTRG.4484	0.15	-1.61	CAPN10 [nr]|AMEX60DD301001477|HCG_32657 [hs]|AMEX60DD201001477
MSTRG.4486	0.72	-1.78	AMEX60DD301001478
MSTRG.4487	0.54	-1.61	AMEX60DD301001479|AMEX60DD201001479
MSTRG.4485	-2.51	-6.01	HISAT2 Generated Gene
MSTRG.4489	-2.16	-5.51	RNPEPL1|AMEX60DD201001481
MSTRG.4488	3.3	2.87	LLAP_10202 [nr]|RNPEPL1 [hs]|AMEX60DD201001480|ABCC5 [nr]
AMEX60DD001485	-2.89	-8.54	AMEX60DD201001485
MSTRG.4490	-0.18	-3.66	LOC100336828 [nr]|AMEX60DD201001489
MSTRG.4493	1.23	-2.35	AB205_0208550 [nr]|POMK [hs]|AMEX60DD201001494
MSTRG.4491	3.79	2.64	EIF2B5|AMEX60DD201001487|DR999_PMT18879 [nr]|EIF2B5 [hs]|AMEX60DD101001487|AMEX60DD301001487
MSTRG.4492	-1.58	-5.75	HISAT2 Generated Gene
MSTRG.4496	2.88	2.33	ABCC5|AMEX60DD301001482|AMEX60DD201001482|LOC104511877 [nr]|ABCC5 [hs]
MSTRG.4497	-4.38	-9.64	LOC103174533 [nr]|AMEX60DD201001483
MSTRG.4498	-3.02	-6.43	AMEX60DD102001484
MSTRG.4494	3.6	1.36	DVL3|AMEX60DD201001492|DVL3.L [nr]|DVL3 [hs]|AMEX60DD301001492
MSTRG.4495	-Inf	-Inf	AMEX60DD301001493
MSTRG.4500	5.4	6.11	AP2M1|AMEX60DD201001495|AMEX60DD101001495|DNTS_015873 [nr]|AP2M1 [hs]|AMEX60DD102001495
MSTRG.4499	3.28	1.14	LOC103191471 [nr]|PHF13 [hs]|AMEX60DD201001500
MSTRG.4503	3.14	2.32	DR999_PMT18881 [nr]|ABCF3 [hs]|AMEX60DD301001499|ABCF3|AMEX60DD103001499|AMEX60DD102001499
AMEX60DD001504	-3.47	-7.11	AMEX60DD301001504
AMEX60DD001506	1.37	0.38	ORF2P [nr]|AMEX60DD201001506
MSTRG.4501	3.74	3.46	LOC115082225 [nr]|AMEX60DD301001501|AMEX60DD201001501
MSTRG.4502	0.61	-1.73	AMEX60DD301001505|AMEX60DD201001505
AMEX60DD001503	-1.61	-4.52	CCDC150|AMEX60DD103001503|AMEX60DD201001503
MSTRG.4506	3.77	2.29	ALG3|AMEX60DD201001508|AMEX60DD102001508
AMEX60DD001507	1.4	1.48	VWA5B2|AMEX60DD201001507
AMEX60DD001513	-0.83	-5.08	PUM1|AMEX60DD201001513
AMEX60DD001512	-0.89	-4.23	LOC115099210 [nr]|CAMK2N2 [hs]|AMEX60DD201001512
MSTRG.4507	2.2	0.46	LOC115657318 [nr]|MUL1 [hs]|AMEX60DD201001514
MSTRG.4505	2.85	4.52	RPL13A|AMEX60DD301001510
MSTRG.4504	1.02	-2.22	EEF1AKMT4|AMEX60DD301001509
AMEX60DD001516	0.48	-0.53	ECE2|AMEX60DD201001516|ECE2 [nr]|AMEX60DD301001516
AMEX60DD001519	-6.48	-11.58	AMEX60DD201001519
MSTRG.4508	4.73	4.31	PSMD2|AMEX60DD102001517|AMEX60DD301001517
AMEX60DD001526	-2.62	-7.14	AMEX60DD102001526
MSTRG.4509	-3.49	-7.68	AMEX60DD301001528
MSTRG.4510	2.31	3.43	CHRD|AMEX60DD201001527|AMEX60DD301001527
MSTRG.4512	2.33	2.06	POLR2H|AMEX60DD201001531|AMEX60DD301001531
AMEX60DD001523	1.83	-1.38	FAM131A|AMEX60DD201001523|FAM131A [nr]|AMEX60DD301001523
MSTRG.4511	1.57	1.13	LOC115098873 [nr]|AMEX60DD301001530|AMEX60DD201001530
MSTRG.4513	3.62	5.02	TEDDM1|AMEX60DD301001533
AMEX60DD001539	-1.7	-2.92	DHRS4L2 [hs]|AMEX60DD201001539
AMEX60DD001535	-1.77	-3.01	LOC115077145 [nr]|DHRS4 [hs]|AMEX60DD201001535
AMEX60DD001540	-2.63	-4.67	AMEX60DD301001540
AMEX60DD001541	-3.93	-7.56	AMEX60DD201001541
AMEX60DD001543	-4.47	-8.92	AMEX60DD201001543
AMEX60DD001534	-1.73	-4.39	LOC113028410 [nr]|AMEX60DD102001534
MSTRG.4514	1.99	3.28	AEBP1|AMEX60DD201001542
AMEX60DD001546	-2.85	-10.19	DCP1B|AMEX60DD201001546
MSTRG.4515	1.81	0.41	TRIM69 [hs]|AMEX60DD301001547
AMEX60DD001554	-2.83	-5.4	AB205_0079130 [nr]|AMEX60DD301001554
MSTRG.4516	-4.19	-9.12	LOC111772992 [nr]|AMEX60DD201001555
MSTRG.4520	3.61	3.45	EPHB3|AMEX60DD201001552|AMEX60DD301001552
MSTRG.4519	-5.46	-9.53	LOC108708171 [nr]|AMEX60DD301001560
MSTRG.4518	1.96	1.82	CLDN11|AMEX60DD201001559
MSTRG.4517	0.73	-1.09	SLC7A14|AMEX60DD201001557
AMEX60DD001561	-2.59	-5.71	LOC115082526 [nr]|SLC7A14 [hs]|AMEX60DD201001561
MSTRG.4521	5.25	7.07	EIF4G1|AMEX60DD201001520|AMEX60DD301001520|AMEX60DD103001520
MSTRG.4522	-Inf	-Inf	AMEX60DD103001521
MSTRG.4523	-1.41	-4.77	AMEX60DD301001522
MSTRG.4526	5.99	10.28	DR999_PMT05608 [nr]|RPL22L1 [hs]|AMEX60DD301001563|AMEX60DD102001563|LOC104634092 [nr]|RPL22L1
AMEX60DD001567	-5.54	-11.81	AMEX60DD301001567
AMEX60DD001579	-2.96	-8.6	AMEX60DD301001579
MSTRG.4528	-3.91	-7.32	AMEX60DD301001574
MSTRG.4529	0.24	-1.5	TMEM212|AMEX60DD201001575|AMEX60DD301001575
MSTRG.4531	3.37	1.74	TNIK|AMEX60DD201001569|AMEX60DD301001569
MSTRG.4533	-5.35	-10.19	LOC115460730 [nr]|AMEX60DD201001571
MSTRG.4534	-5.13	-12.49	CNGB3.L [nr]|AMEX60DD201001572
MSTRG.4532	-5.1	-12.74	AMEX60DD201001570
MSTRG.4527	3.33	4.47	PLD1|AMEX60DD301001573|AMEX60DD201001573|PLD1 [hs]
MSTRG.4535	3.61	4.52	TNFSF10 [nr]|AMEX60DD301001581|TNFSF10
MSTRG.4536	0.35	-1.12	AMEX60DD201001592
MSTRG.4540	2.24	2.42	AMEX60DD201001593
MSTRG.4530	3.73	6.06	FNDC3B|AMEX60DD301001580|AMEX60DD201001580|LOC104623481 [nr]|FNDC3B [hs]
MSTRG.4525	-Inf	-Inf	AMEX60DD301001565
MSTRG.4524	7.19	11.17	EIF5A2 [nr]|EIF5A [hs]|AMEX60DD201001564|LOC112547415 [nr]|UY3_13470 [nr]|AMEX60DD301001566|AMEX60DD102001564|AMEX60DD103001564|EOD39_0568 [nr]
AMEX60DD001582	-0.12	-0.91	LOC102462789 [nr]|AMEX60DD201001582|NLGN1 [hs]|NLGN1
AMEX60DD001583	-6.85	-12.31	AMEX60DD301001583
MSTRG.4537	-1.16	-6.97	DR999_PMT05633 [nr]|NAALADL2 [hs]|AMEX60DD301001597|AMEX60DD201001597
AMEX60DD001591	-1.07	-3.4	SPATA16|AMEX60DD201001591|AMEX60DD301001591
MSTRG.4538	-0.6	-6.8	NAALADL2 [hs]|AMEX60DD301001595
MSTRG.4539	0.95	-2.24	BRCC3|AMEX60DD301001596
MSTRG.4544	-1.4	-5.91	AMEX60DD301001606
MSTRG.4541	0.65	-2.39	NAALADL2|AMEX60DD301001599
MSTRG.4542	-Inf	-Inf	AMEX60DD201001600
MSTRG.4543	-2.37	-7.12	HISAT2 Generated Gene
MSTRG.4545	-2.05	-7.88	AMEX60DD301001610
MSTRG.4546	-2.47	-7.07	HISAT2 Generated Gene
MSTRG.4547	-1.96	-4.72	HISAT2 Generated Gene
MSTRG.4548	1.53	0.11	AMEX60DD201001614
AMEX60DD001611	0.44	-1.35	ZMAT3|AMEX60DD201001611|AMEX60DD301001611|AMEX60DD102001611
AMEX60DD001615	-1.61	-3.7	KCNMB3 [nr]|AMEX60DD201001615|KCNMB3
AMEX60DD001619	-0.87	-3.94	LOC116035472 [nr]|AMEX60DD201001619
AMEX60DD001622	-1.45	-5.74	AMEX60DD201001622
MSTRG.4551	-0.15	-4.08	LOC103805531 [nr]|MFN1 [hs]|AMEX60DD201001620
MSTRG.4552	2.73	1.79	ZNF639|AMEX60DD301001616|AMEX60DD201001616|AMEX60DD102001616
MSTRG.4553	-1.33	-5.64	AMEX60DD301001617
AMEX60DD001608	-4.45	-8.47	AMEX60DD201001608
AMEX60DD001609	-0.6	-3.31	KCNMB2|AMEX60DD301001609|AMEX60DD201001609
MSTRG.4554	3.37	1.93	TBL1XR1|AMEX60DD201001603|AMEX60DD301001603
MSTRG.4550	-Inf	-Inf	AMEX60DD201001613
MSTRG.4549	1.94	-0.56	PIK3CA [nr]|AMEX60DD201001612
AMEX60DD001625	-3.04	-8.78	AMEX60DD201001625
MSTRG.4555	3.5	3.01	MFN1|AMEX60DD201001623
MSTRG.4557	1.89	0.94	AMEX60DD201001630
MSTRG.4558	-4.43	-7.47	AMEX60DD301001626
MSTRG.4561	-Inf	-Inf	AMEX60DD301001629
MSTRG.4559	0.33	-2.46	E1301_TTI003913 [nr]|AMEX60DD201001627
MSTRG.4560	2.82	1.62	ACTL6A|AMEX60DD301001628
MSTRG.4556	4.68	4.14	GNB4|AMEX60DD301001624
MSTRG.4563	1.79	-1.02	TTC14|AMEX60DD201001632|AMEX60DD301001632
AMEX60DD001638	-2.62	-7.37	AMEX60DD201001638
MSTRG.4562	0.65	-2.37	CCDC39|AMEX60DD301001633|CCDC39.L [nr]|CCDC39 [hs]|AMEX60DD201001633
AMEX60DD001645	-2.1	-8.81	HOMER1|AMEX60DD201001645
AMEX60DD001641	-2.03	-7.4	LOC113406115 [nr]|AMEX60DD201001641
MSTRG.4564	-0.13	-1.69	AMEX60DD201001639
MSTRG.4565	3.49	5.85	SOX2|AMEX60DD201001640
MSTRG.4566	3.71	3.31	FXR1|AMEX60DD301001634|PARPI_0018598 [nr]|FXR1 [hs]|AMEX60DD103001634
MSTRG.4567	2.99	1.6	DCUN1D1|AMEX60DD301001649|AMEX60DD103001649
MSTRG.4576	4.22	3.92	ATP11B|AMEX60DD201001648|AMEX60DD102001648|AMEX60DD101001648|AMEX60DD301001648
MSTRG.4569	3.65	3.38	MCCC1.S [nr]|MCCC1 [hs]|AMEX60DD102001650|MCCC1 [nr]|AMEX60DD201001650
AMEX60DD001651	-Inf	-Inf	AMEX60DD301001651
AMEX60DD001652	-1.65	-5.82	MCF2L2 [nr]|MCF2L [hs]|AMEX60DD201001652|LOC104073145 [nr]|AMEX60DD301001652
AMEX60DD001653	-Inf	-Inf	AMEX60DD301001653
AMEX60DD001654	-2.85	-7.07	AMEX60DD201001654
AMEX60DD001655	-2.76	-10.57	AMEX60DD301001655
MSTRG.4577	-1.63	-6.08	LOC109062171 [nr]|AQP11 [hs]|AMEX60DD301001661
AMEX60DD001659	-Inf	-Inf	LOC113983590 [nr]|AMEX60DD201001659
AMEX60DD001660	-2.63	-6.47	FAM221A|AMEX60DD301001660
MSTRG.4574	-2.1	-6.22	AMEX60DD201001656|AMEX60DD301001656
MSTRG.4575	5.67	9.85	LAMP3 [nr]|AMEX60DD301001657
MSTRG.4568	1.81	2.29	HISAT2 Generated Gene
MSTRG.4572	1.45	2.25	AMEX60DD201001658
MSTRG.4571	2.72	4.35	HISAT2 Generated Gene
MSTRG.4570	3.03	5.35	HISAT2 Generated Gene
MSTRG.4573	5.61	9.41	HISAT2 Generated Gene
MSTRG.4581	2.79	2.08	RFC4|AMEX60DD102001665|AMEX60DD103001665|AMEX60DD301001665
MSTRG.4578	-4.85	-9.35	MCF2L2|AMEX60DD201001662|LLAP_12616 [nr]|AMEX60DD301001662
MSTRG.4579	4.02	4.06	B3GNT5|AMEX60DD301001663|AMEX60DD201001663
MSTRG.4580	-2.75	-7.16	AMEX60DD301001664
MSTRG.4582	3.72	4.93	EIF4A2 [nr]|AMEX60DD301001667|LOC115099309 [nr]|EIF4A2 [hs]|AMEX60DD201001667|AMEX60DD102001667|AMEX60DD101001667
AMEX60DD001686	-4.61	-10.35	AMEX60DD201001686
AMEX60DD001674	-0.84	-3.53	FETUB.S [nr]|FETUB [hs]|AMEX60DD102001674|AMEX60DD201001674|AMEX60DD301001674
AMEX60DD001668	-0.86	-5.37	AMEX60DD301001668|AMEX60DD201001668
MSTRG.4583	4.16	5.06	AMEX60DD201001669|AMEX60DD301001669|AMEX60DD102001671|AMEX60DD301001671|AMEX60DD201001671
MSTRG.4584	-5.75	-10.11	AMEX60DD201001670
AMEX60DD001687	-1.36	-4.48	LOC102346777 [nr]|ANOS1 [hs]|AMEX60DD301001687
MSTRG.4588	-1.91	-2.44	PARPI_0014716 [nr]|AMEX60DD201001692
MSTRG.4587	0.7	0.01	PARPI_0014716 [nr]|AMEX60DD201001692
MSTRG.4590	2.55	0.91	SENP5|AMEX60DD201001689
MSTRG.4589	-3.11	-6.51	AMEX60DD301001688
AMEX60DD001693	-0.27	-1.74	PIGZ|AMEX60DD201001693|AMEX60DD102001693
MSTRG.4585	3.65	3.39	NCBP2AS2 [nr]|NCBP2 [hs]|AMEX60DD301001690|NCBP2 [nr]
MSTRG.4586	-Inf	-Inf	NCBP2AS2 [nr]|AMEX60DD201001691
AMEX60DD001699	-2.79	-6.01	AMEX60DD201001699
MSTRG.4593	2.75	0.94	DLG1|AMEX60DD201001697|AMEX60DD301001697
MSTRG.4594	-1.24	-3.13	HISAT2 Generated Gene
MSTRG.4591	1.64	-4.02	DLG1|AMEX60DD201001698
MSTRG.4592	2.56	4.88	AMEX60DD201001702
MSTRG.4595	3.43	1.7	PPP1R2|AMEX60DD201001703
MSTRG.4598	-0.33	-4.16	AB205_0043540 [nr]|LSG1 [hs]|AMEX60DD201001710
MSTRG.4596	2.66	1.05	BDH1|AMEX60DD301001700|LOC104400378 [nr]|BDH1 [hs]|AMEX60DD201001700
MSTRG.4597	4.2	8.11	LOC115478989 [nr]|BDH1 [hs]|AMEX60DD301001701|AMEX60DD201001701|APOD
AMEX60DD001713	-2.3	-7.56	AMEX60DD102001713
MSTRG.4602	-3.15	-6.96	TIMELESS [hs]|AMEX60DD201001718|TIMELESS
MSTRG.4600	-0.46	-0.62	FAM43A|AMEX60DD301001716
MSTRG.4601	1.13	-1.02	FAM43A|AMEX60DD301001715
MSTRG.4611	-Inf	-Inf	AMEX60DD201001727
MSTRG.4610	1.81	0.37	AMEX60DD201001726|ATP13A3 [nr]
MSTRG.4599	3.19	3.9	ACAP2|AMEX60DD301001704|LOC112547415 [nr]|AMEX60DD201001704
MSTRG.4609	-0.24	-1.8	LOC115099440 [nr]|CPN2 [hs]|AMEX60DD301001731
AMEX60DD001732	-Inf	-Inf	AMEX60DD301001732
AMEX60DD001733	-1.29	-3.95	LOC115479306 [nr]|LRRC15 [hs]|AMEX60DD301001733|AMEX60DD201001733
AMEX60DD001734	-Inf	-Inf	AMEX60DD301001734
MSTRG.4607	-Inf	-Inf	AMEX60DD201001729
MSTRG.4608	3.52	6.05	LOC115099438 [nr]|LRRC15 [hs]|AMEX60DD201001730
MSTRG.4605	3.34	4.53	TMEM44|AMEX60DD301001720
MSTRG.4603	3.01	0.73	LSG1|AMEX60DD201001719
MSTRG.4606	0.05	-2.49	ATP13A3|AMEX60DD201001724
MSTRG.4612	2.6	0.01	SKIL|AMEX60DD201001735
AMEX60DD001738	-3.31	-6.58	LOC104406492 [nr]|MEGF6 [hs]|AMEX60DD301001738
MSTRG.4613	3.49	1.75	AMEX60DD301001736|PRKCI|AMEX60DD102001736
MSTRG.4614	-2.49	-8.8	HISAT2 Generated Gene
AMEX60DD001741	-3.38	-8.28	AMEX60DD201001741
MSTRG.4615	-0.29	-2.11	PHC3|AMEX60DD201001737|AMEX60DD301001737|PHC3 [hs]
MSTRG.4617	2.91	3.93	GPR160|AMEX60DD301001739|AMEX60DD201001739|AMEX60DD102001739
MSTRG.4618	2.27	2.33	LRRC31|AMEX60DD301001743
MSTRG.4619	-2.33	-6.89	HISAT2 Generated Gene
AMEX60DD001755	-5.17	-8.95	AMEX60DD301001755
AMEX60DD001753	-4.29	-7.19	AMEX60DD102001753
AMEX60DD001754	-1.58	-4.78	AMEX60DD301001754|AMEX60DD201001754
AMEX60DD001750	-4.71	-8.04	AMEX60DD301001750
MSTRG.4616	3.66	3.44	SEC62|AMEX60DD301001740|AMEX60DD201001740|SEC62 [hs]
AMEX60DD001744	-1.75	-5.77	LRRIQ4|AMEX60DD301001744
AMEX60DD001745	-0.42	-5.59	LRRC34|AMEX60DD301001745|AMEX60DD201001745
MSTRG.4624	0.55	-0.44	MECOM|AMEX60DD301001756|AMEX60DD201001756|MECOM [nr]|RUNX1 [hs]
MSTRG.4620	1.35	-6.15	MYNN|AMEX60DD201001746|AMEX60DD301001746|AMEX60DD101001746|AMEX60DD102001746
MSTRG.4623	-5.01	-9.83	AMEX60DD201001749
MSTRG.4621	-1.64	-3.42	LOC115089817 [nr]|AMEX60DD201001747
MSTRG.4622	-2.75	-6.98	PARPI_0029192 [nr]|AMEX60DD201001748
MSTRG.4625	2.11	2.66	LOC102371371 [nr]|MEGF6 [hs]|AMEX60DD201001757|LOC102361865 [nr]|MEGF11 [hs]|AMEX60DD301001757|LOC101953726 [nr]
MSTRG.4626	-5.03	-11.45	AMEX60DD301001758
MSTRG.4627	-3.71	-7.8	LOC111559199 [nr]|AMEX60DD102001759
MSTRG.4628	-1.04	-2.21	LOC101953726 [nr]|MEGF6 [hs]|AMEX60DD103001760
MSTRG.4629	-0.98	-5.09	LOC109923947 [nr]|TRPV6 [hs]|AMEX60DD301001762
MSTRG.4630	-0.29	-2.08	LOC102363419 [nr]|TRPV6 [hs]|AMEX60DD301001763
MSTRG.4631	-0.55	-3.67	HISAT2 Generated Gene
AMEX60DD001764	-1.61	-3.27	LOC101943397 [nr]|AMEX60DD301001764|AMEX60DD103001764
MSTRG.4632	4.16	6.29	GOLIM4|AMEX60DD201001761
MSTRG.4634	3.31	4.26	SERPINI1|AMEX60DD201001766|AMEX60DD103001766|AMEX60DD102001766
MSTRG.4633	1.17	0.37	LOC115099641 [nr]|AMEX60DD301001765
MSTRG.4635	2.74	0.51	AMEX60DD301001768
AMEX60DD001776	-3.41	-11.24	AMEX60DD301001776
AMEX60DD001777	-3.37	-10.5	AMEX60DD201001777
AMEX60DD001775	-2.27	-5.26	AMEX60DD201001775
MSTRG.4636	4.29	4.96	PDCD10|AMEX60DD201001767|AMEX60DD301001767|PDCD10 [nr]
AMEX60DD001769	-Inf	-Inf	WDR49|AMEX60DD201001769|AMEX60DD301001769
AMEX60DD001781	-4.19	-8.79	AMEX60DD301001781
MSTRG.4639	-5.34	-10.89	AMEX60DD201001784
MSTRG.4638	-2.81	-6.5	AMEX60DD301001783
MSTRG.4640	-1.66	-10.55	CB1_085717002 [nr]|HCG_1642748 [hs]|AMEX60DD201001785
MSTRG.4641	-1.74	-6.87	AMEX60DD201001786
AMEX60DD001789	-3.22	-6.03	SI [nr]|MGAM [hs]|AMEX60DD301001789
AMEX60DD001790	-2.2	-3.8	AMEX60DD301001790
AMEX60DD001787	-Inf	-Inf	AMEX60DD201001787
AMEX60DD001788	-0.65	-2.89	SLITRK3|AMEX60DD201001788
AMEX60DD001795	-Inf	-Inf	AMEX60DD301001795
AMEX60DD001773	-2.16	-3.88	ZBBX|AMEX60DD201001773|AMEX60DD301001773
MSTRG.4637	1.33	1.49	HISAT2 Generated Gene
MSTRG.4642	2.37	0.13	SPTSSB|AMEX60DD201001800|AMEX60DD301001800
MSTRG.4643	-4.9	-9.46	AMEX60DD201001801
MSTRG.4646	3.65	4.29	NMD3|AMEX60DD301001802|AMEX60DD103001802|AMEX60DD102001802
MSTRG.4648	-5.6	-10.6	HISAT2 Generated Gene
MSTRG.4647	-1.55	-5.94	LOC115438963 [nr]|AMEX60DD201001808
AMEX60DD001809	-3.33	-6.63	TRIM59|AMEX60DD301001809
MSTRG.4649	2.23	0.77	TRIM59|AMEX60DD102001807|AMEX60DD301001807
MSTRG.4644	2.59	2.37	PPM1L|AMEX60DD102001803|PPM1L [hs]|AMEX60DD301001803|AMEX60DD201001803
MSTRG.4645	-3.48	-8.39	AMEX60DD301001804
MSTRG.4650	3.94	3.04	KPNA4|AMEX60DD102001806|AMEX60DD201001806
AMEX60DD001813	-0.53	-4.56	CUNH3ORF80 [nr]|C3ORF80 [hs]|AMEX60DD201001813
MSTRG.4651	1	0.73	AMEX60DD201001815
MSTRG.4652	0.64	-0.44	CARD8 [nr]|AMEX60DD201001814|AMEX60DD301001814|AMEX60DD102001814
AMEX60DD001820	0.7	0.12	LOC115099646 [nr]|P2RY4 [hs]|AMEX60DD301001820
AMEX60DD001821	-2.2	-5.42	UNKNOWN [hs]|AMEX60DD301001821
MSTRG.4656	2.52	0.17	SCHIP1|AMEX60DD103001816|LOC115478872 [nr]|SCHIP1 [hs]|AMEX60DD201001816|LOC101942521 [nr]|AMEX60DD301001816
MSTRG.4658	3.41	0.55	MFSD1|AMEX60DD201001822|AMEX60DD301001822
MSTRG.4657	4.82	7.66	LOC115479139 [nr]|RARRES1 [hs]|AMEX60DD201001823|AMEX60DD102001823
AMEX60DD001825	-4.12	-7.61	AMEX60DD301001825
AMEX60DD001826	-2.17	-7.32	LOC109063033 [nr]|FLJ12662 [hs]|AMEX60DD103001826
MSTRG.4660	2.66	1.34	GFM1|AMEX60DD301001824|GFM1 [hs]|AMEX60DD102001824
MSTRG.4653	3.84	4.55	SMC4|AMEX60DD102001810|AMEX60DD201001810|LOC112981349 [nr]|SMC4 [hs]
MSTRG.4654	1.47	-1.25	IFT80|AMEX60DD201001811|AMEX60DD301001811
MSTRG.4655	-Inf	-Inf	AMEX60DD301001812
MSTRG.4659	3.31	5.39	MLF1|AMEX60DD201001827|AMEX60DD103001827|AMEX60DD102001827|AMEX60DD301001827
MSTRG.4661	0.04	-2.25	AMEX60DD301001833
MSTRG.4662	0.82	-2.41	HISAT2 Generated Gene
AMEX60DD001835	1.87	1.01	LOC108799479 [nr]|SLC66A1 [hs]|AMEX60DD201001835|AMEX60DD301001835
AMEX60DD001836	-4.29	-7.49	AMEX60DD201001836
AMEX60DD001840	-4.9	-11.51	AMEX60DD201001840
MSTRG.4663	-4.07	-10.77	HISAT2 Generated Gene
MSTRG.4670	-4.1	-9.83	AMEX60DD301001844
MSTRG.4666	-1.63	-6.06	AMEX60DD201001845
AMEX60DD001848	-3.04	-9.16	EOD39_14575 [nr]|AMEX60DD301001848
MSTRG.4674	-0.01	-1.08	LOC115478366 [nr]|ANKRD65 [hs]|AMEX60DD301001846
MSTRG.4675	2.2	2.51	LOC107557347 [nr]|CCNL1 [hs]|AMEX60DD201001847|E2I00_019082 [nr]|CCNL1|AMEX60DD301001847|PHYPO_G00211450 [nr]
MSTRG.4667	-5.75	-10.12	DR999_PMT05628 [nr]|VEPH1 [hs]|AMEX60DD201001837
MSTRG.4668	4.44	8.46	PTX3|AMEX60DD102001838|AMEX60DD201001838|AMEX60DD301001838
MSTRG.4669	-1.88	-6.54	AMEX60DD301001839
MSTRG.4671	3.28	1.8	TIPARP|AMEX60DD201001854|AMEX60DD102001854
MSTRG.4664	2.93	3.24	HISAT2 Generated Gene
MSTRG.4665	-0.39	-2.76	SHOX2|AMEX60DD201001828|LOC115533677 [nr]|SHOX2 [hs]|AMEX60DD301001828|CGPICR_010019 [nr]
AMEX60DD001849	-1.76	-6.04	LEKR1|AMEX60DD201001849|AMEX60DD301001849
AMEX60DD001850	-3.36	-6.74	AMEX60DD301001850
MSTRG.4672	-0.68	-4.17	HISAT2 Generated Gene
MSTRG.4673	5.21	8.11	SSR3|AMEX60DD102001857
AMEX60DD001866	-2.56	-7.28	PHYPO_G00119740 [nr]|AMEX60DD301001866
MSTRG.4676	2.74	2.38	SLC33A1|AMEX60DD301001863|AMEX60DD201001863
MSTRG.4677	-3.03	-10.07	AMEX60DD201001864
AMEX60DD001858	0.01	-3.42	LOC108717042 [nr]|KCNAB1 [hs]|AMEX60DD201001858
AMEX60DD001859	-3.4	-6.41	AMEX60DD301001859
AMEX60DD001860	-2.67	-5.67	AMEX60DD301001860
MSTRG.4680	3.65	3.42	GMPS|AMEX60DD301001861|AMEX60DD201001861|AMEX60DD102001861
MSTRG.4679	-5.81	-10.23	HISAT2 Generated Gene
MSTRG.4678	1.52	-1.8	C9H3ORF33 [nr]|C3ORF33 [hs]|AMEX60DD301001865|AMEX60DD201001865|CUNH3ORF33 [nr]
MSTRG.4681	2.38	3.9	AMEX60DD201001869
AMEX60DD001871	-1.45	-4.53	AB205_0212710 [nr]|TBC1D15 [hs]|AMEX60DD301001871
AMEX60DD001872	-5.96	-11.56	AMEX60DD201001872
AMEX60DD001870	0.36	-2.64	MME|AMEX60DD201001870
AMEX60DD001874	-1.69	-4.02	GPR149|AMEX60DD201001874
AMEX60DD001867	-0.42	-2.61	LYPA_23C003587 [nr]|PLCH1 [hs]|AMEX60DD201001867|LOC108717044 [nr]|PLCH1
AMEX60DD001878	-3.74	-9.62	AMEX60DD301001878
AMEX60DD001881	-3.23	-8.09	AMEX60DD201001881
MSTRG.4684	3.24	2.68	RAP2B|AMEX60DD301001885
AMEX60DD001894	-Inf	-Inf	AMEX60DD201001894
AMEX60DD001888	0.26	-0.53	AMEX60DD201001888
AMEX60DD001889	1.6	-0.26	P2RY1|AMEX60DD201001889
MSTRG.4683	2.31	1.44	ARHGEF26 [hs]|AMEX60DD301001877
MSTRG.4685	3.27	0.86	DHX36|AMEX60DD301001875|AMEX60DD201001875|AMEX60DD102001875|LOC112547415 [nr]
MSTRG.4686	0.85	-1.04	LOC112547415 [nr]|AMEX60DD301001876
MSTRG.4687	-0.06	-1.64	XB5844514 [PROVISIONAL:CYSLTR2] [nr]|CYSLTR1 [hs]|AMEX60DD201001900|AMEX60DD301001900
MSTRG.4693	3.84	3.99	MBNL1|AMEX60DD301001895|AMEX60DD201001895|LOC101407127 [nr]|MBNL1 [hs]|LOC109919226 [nr]|LOC108718127 [nr]
MSTRG.4696	-6.83	-12.27	AMEX60DD201001898
MSTRG.4694	-2.91	-6.42	AMEX60DD301001896
MSTRG.4695	-2.61	-5.58	D4764_06G0007210 [nr]|AMEX60DD102001897
AMEX60DD001910	-4.51	-10.49	LOC113107952 [nr]|AMEX60DD201001910
AMEX60DD001912	0.1	-2.42	P2RY12|AMEX60DD301001912
AMEX60DD001913	-0.19	-3.5	LOC115098925 [nr]|P2RY13 [hs]|AMEX60DD201001913
MSTRG.4691	3.49	6.47	IGSF10|AMEX60DD301001909|AMEX60DD201001909
AMEX60DD001904	-0.64	-1.85	AADAC|AMEX60DD301001904
AMEX60DD001905	-2.13	-5.42	AADAC|AMEX60DD301001905
MSTRG.4692	1.64	1.93	GPR87|AMEX60DD301001914|AMEX60DD201001914
AMEX60DD001917	-5.86	-11.42	AMEX60DD201001917
MSTRG.4689	-3.58	-9.57	AADAC|AMEX60DD201001902
MSTRG.4690	-6.64	-11.89	LOC100130764 [hs]|AMEX60DD301001903
MSTRG.4688	4.32	4.16	AADAC|AMEX60DD201001901|AMEX60DD301001901
AMEX60DD001915	0.02	-2.15	P2RY14|AMEX60DD201001915
AMEX60DD001916	-0.31	-4.95	GPR171|AMEX60DD301001916
AMEX60DD001920	-1.27	-3.4	SIAH2|AMEX60DD103001920
AMEX60DD001919	-3.54	-6.29	PARPI_0000414 [nr]|MINDY4B [hs]|AMEX60DD301001919|MINDY4B
AMEX60DD001922	-Inf	-Inf	AMEX60DD301001922|AMEX60DD102001922
AMEX60DD001921	-0.72	-3.71	ERICH6|AMEX60DD201001921
MSTRG.4697	4.05	5.05	SELENOT|AMEX60DD301001924|AMEX60DD102001924|FD755_014207 [nr]|SELENOT [hs]
MSTRG.4698	3.4	1.46	SERP1|AMEX60DD301001927|AMEX60DD102001927
MSTRG.4700	2.76	0.39	TSC22D2|AMEX60DD102001928|AMEX60DD301001928
MSTRG.4699	3.45	1.19	EIF2A [nr]|AMEX60DD301001925|EIF2A|AMEX60DD102001925|AMEX60DD201001925
AMEX60DD001936	-5.09	-8.8	AMEX60DD301001936|LOC109072201 [nr]
MSTRG.4701	3.34	2.52	LOC101388887 [nr]|COMMD2 [hs]|AMEX60DD201001939|COMMD2
MSTRG.4711	1.57	-0.63	TM4SF1|AMEX60DD201001945
MSTRG.4702	3.75	2.33	WWTR1|AMEX60DD301001940
AMEX60DD001948	-Inf	-Inf	AMEX60DD301001948
AMEX60DD001947	-2.63	-7.05	TM4SF18|AMEX60DD201001947
MSTRG.4703	5.68	9.96	PFN2|AMEX60DD201001932|CGPICR_009953 [nr]|PFN2 [hs]|AMEX60DD101001932
MSTRG.4704	2.49	0.63	RNF13|AMEX60DD103001933|AMEX60DD301001933|PARPI_0000404 [nr]|RNF13 [hs]
MSTRG.4705	-1.07	-3.52	LOC107982656 [nr]|AMEX60DD301001934
MSTRG.4706	-1.65	-5.1	LOC116223618 [nr]|AMEX60DD301001935
MSTRG.4707	1.28	1.21	LOC115098864 [nr]|GGT1 [hs]|AMEX60DD201001941|AMEX60DD301001941
MSTRG.4708	-Inf	-Inf	MGC116491 [nr]|TM4SF4 [hs]|AMEX60DD201001942
MSTRG.4709	-4.99	-10.41	LOC102351696 [nr]|AMEX60DD201001943
MSTRG.4710	-5.39	-11.3	AMEX60DD201001944
AMEX60DD001946	-1.84	-5.84	LOC103065273 [nr]|CP [hs]|AMEX60DD301001946|CP|AMEX60DD201001946
MSTRG.4712	2.2	0.59	HPS3|AMEX60DD301001949|AMEX60DD201001949
MSTRG.4713	-1.38	-5.64	HPS3|AMEX60DD201001950
AMEX60DD001961	-3.23	-6.85	AMEX60DD201001961
MSTRG.4720	0.49	-0.56	LOC114595149 [nr]|AMEX60DD201001960
MSTRG.4730	-1.71	-4.3	HISAT2 Generated Gene
MSTRG.4718	4.12	5.53	GYG1|AMEX60DD103001957|AMEX60DD201001957|AMEX60DD102001957
MSTRG.4714	5.57	6.7	AMEX60DD301001951|LOC115078221 [nr]|VWA5A [hs]|AMEX60DD201001951|LOC108799018 [nr]|AMEX60DD201001955
MSTRG.4715	-6.85	-12.31	AMEX60DD301001952
MSTRG.4716	-6.85	-12.32	AMEX60DD301001953
MSTRG.4717	1.87	-0.55	AMEX60DD301001954|AMEX60DD201001954
MSTRG.4719	-0.29	-2.45	LOC107124661 [nr]|CPA3 [hs]|AMEX60DD301001959|LOC115657461 [nr]
MSTRG.4721	2.88	4.26	LOC115478661 [nr]|CPA3 [hs]|AMEX60DD301001958|CPB1 [hs]|AMEX60DD201001958
MSTRG.4729	1.27	1.59	AGTR1|AMEX60DD301001963
MSTRG.4728	0.43	-0.4	AMEX60DD301001973
MSTRG.4725	-0.86	-5.22	AMEX60DD201001977|AMEX60DD102001977
MSTRG.4726	-6.16	-10.93	AMEX60DD201001978
MSTRG.4727	-5.03	-9.9	AMEX60DD201001979
AMEX60DD001983	-4.49	-10.54	AMEX60DD301001983
AMEX60DD001984	-1.54	-7.04	AMEX60DD103001984
MSTRG.4724	-3.51	-7.32	HISAT2 Generated Gene
MSTRG.4722	2.22	1.05	HLTF|AMEX60DD103001956|AMEX60DD201001956|AMEX60DD301001956|AMEX60DD102001956|HLTF [hs]
MSTRG.4723	-4.95	-10.37	HISAT2 Generated Gene
AMEX60DD001991	-1.28	-3.78	LOC115478913 [nr]|PLSCR5 [hs]|AMEX60DD201001991
MSTRG.4731	-0.15	-1.4	AMEX60DD301002003
MSTRG.4732	3.56	5.82	ITM2C|AMEX60DD201002001
MSTRG.4733	0.99	1.24	AMEX60DD201002002
AMEX60DD001992	-0.33	-2.1	PLSCR1|AMEX60DD301001992|PLSCR2 [nr]|PLSCR1 [hs]|LOC102175526 [nr]|AMEX60DD201001992
AMEX60DD001993	-Inf	-Inf	AMEX60DD301001993
MSTRG.4737	3.78	3.48	LOC104559581 [nr]|CAB39 [hs]|AMEX60DD201002004|EOD39_7673 [nr]|AMEX60DD301002004|LOC104042001 [nr]
MSTRG.4738	0.53	-3.28	LOC104048291 [nr]|CAB39 [hs]|AMEX60DD301002005|E2I00_017242 [nr]|Z043_119407 [nr]|AMEX60DD201002005
MSTRG.4739	-0.67	-4.47	LOC568735 [nr]|AMEX60DD201002006|AMEX60DD301002006
MSTRG.4740	2.02	-0.79	LOC568735 [nr]|AMEX60DD301002007
MSTRG.4735	-Inf	-Inf	AMEX60DD301002009
MSTRG.4734	2.96	3.67	PID1|AMEX60DD201002008
MSTRG.4736	1.44	0.35	DNER|AMEX60DD201002010|AMEX60DD103002010|AMEX60DD101002010|LOC104029755 [nr]|DNER [hs]|DNER [nr]|AMEX60DD301002010
MSTRG.4741	2.3	0.94	SLC16A14|AMEX60DD201002015|AMEX60DD301002015
AMEX60DD002022	1.45	-0.79	LOC115383145 [nr]|AMEX60DD201002022
AMEX60DD002016	-5.24	-9.09	LOC112547415 [nr]|AMEX60DD301002016
AMEX60DD002017	-6.15	-10.92	AMEX60DD301002017
AMEX60DD002019	0.21	-2.59	AMEX60DD201002019|AMEX60DD301002019
AMEX60DD002020	2.04	0.13	ZBTB38|AMEX60DD201002020|AMEX60DD301002020
AMEX60DD002018	-3.79	-7.23	AMEX60DD201002018
AMEX60DD002024	-1.94	-5.09	LOC115098789 [nr]|AMEX60DD201002024|AMEX60DD301002024|LOC115479302 [nr]
AMEX60DD002026	-Inf	-Inf	GRK7|AMEX60DD301002026
MSTRG.4743	0.23	-0.9	EOD39_3278 [nr]|PROS1 [hs]|AMEX60DD201002023|LOC115098791 [nr]|AMEX60DD103002023
MSTRG.4744	3.09	1.95	RNF7|AMEX60DD201002025|GW7_20195 [nr]
MSTRG.4742	0.1	-1.81	RASA2|AMEX60DD301002021
MSTRG.4745	-Inf	-Inf	AMEX60DD301002011
MSTRG.4747	1.88	0.32	FBXO36|AMEX60DD301002014|AMEX60DD201002014
MSTRG.4746	3.91	1.65	TRIP12|AMEX60DD301002012|DR999_PMT16664 [nr]|TRIP12 [hs]|AMEX60DD103002013
MSTRG.4748	4.69	6.96	ATP1B3.L [nr]|ATP1B3 [hs]|AMEX60DD201002027
MSTRG.4749	3.43	1.73	TFDP2|AMEX60DD201002028|LOC108386904 [nr]|TFDP2 [hs]|AMEX60DD301002028
MSTRG.4755	-1.4	-5.4	XRN1|AMEX60DD301002037
MSTRG.4756	0.39	-2.27	XRN1|AMEX60DD201002040
MSTRG.4750	-Inf	-Inf	AMEX60DD201002029
MSTRG.4754	0.15	-2.38	GK5|AMEX60DD301002033
MSTRG.4751	0.58	-2.05	AMEX60DD201002030
MSTRG.4752	0.08	-1.63	LOC107604018 [nr]|AMEX60DD301002031
MSTRG.4753	0.96	-0.44	AB205_0013370 [nr]|GK5 [hs]|AMEX60DD301002032
AMEX60DD002042	-2.21	-7.53	ATR|AMEX60DD301002042
MSTRG.4758	2.23	1.94	AMEX60DD201002043|AMEX60DD301002043
MSTRG.4757	3.05	1.59	XRN1|AMEX60DD301002034|AMEX60DD301002035
MSTRG.4763	2.07	3.13	PCOLCE2|AMEX60DD201002048|MONAX_5E042857 [nr]|PCOLCE2 [hs]
MSTRG.4760	2.98	2.78	LOC115457591 [nr]|MRPL24 [hs]|AMEX60DD103002046
MSTRG.4759	2.01	-0.26	ATR|AMEX60DD301002041
MSTRG.4761	-Inf	-Inf	AMEX60DD301002044
MSTRG.4762	1.9	1.55	PLS1|AMEX60DD301002045|AMEX60DD201002045
AMEX60DD002050	-0.1	-1.66	PAQR9|AMEX60DD301002050|AMEX60DD201002050
AMEX60DD002051	-Inf	-Inf	PAQR9|AMEX60DD301002051
MSTRG.4764	1.88	0.44	TRPC1 [hs]|AMEX60DD201002047|TRPC1|AMEX60DD301002047
MSTRG.4765	2.2	3.76	PCOLCE2|AMEX60DD301002049|PCOLCE2.L [nr]|PCOLCE2 [hs]
AMEX60DD002059	0.06	-2.48	AMEX60DD201002059
AMEX60DD002060	-4.52	-8.42	AMEX60DD301002060
MSTRG.4766	-3.25	-7.42	LOC115088534 [nr]|HARBI1 [hs]|AMEX60DD201002055
MSTRG.4767	3.41	3.95	CHST2 [nr]|AMEX60DD301002056
MSTRG.4769	3.4	3.16	DIPK2A|AMEX60DD301002065|AMEX60DD201002065
MSTRG.4770	-0.39	-3.48	LOC310926 [nr]|AMEX60DD201002070
MSTRG.4768	1.14	0.09	OJAV_G00236990 [nr]|AMEX60DD201002069
MSTRG.4771	4.99	5.47	HSP70 [nr]|HSPA8 [hs]|AMEX60DD201002074
AMEX60DD002094	-0.48	-1.14	LOC103282875 [nr]|HARBI1 [hs]|AMEX60DD301002094
AMEX60DD002095	-0.51	-1.52	LOC114595149 [nr]|AMEX60DD301002095
MSTRG.4772	2.31	2.13	AMEX60DD301002052|LOC115370421 [nr]|AMEX60DD201002052
MSTRG.4773	2.19	-0.21	U2SURP|AMEX60DD201002053|AMEX60DD301002053
MSTRG.4775	-0.42	-3.81	AMEX60DD301002100|AMEX60DD201002100
AMEX60DD002101	-2.72	-5.93	AMEX60DD301002101
MSTRG.4776	-0.29	-2.4	AMEX60DD301002108|AMEX60DD201002108
MSTRG.4777	-1.1	-4.7	AMEX60DD301002109
MSTRG.4774	2.32	2.75	PARL|AMEX60DD301002099
MSTRG.4778	4.86	9.06	PLOD2|AMEX60DD301002096|AMEX60DD201002096
MSTRG.4779	0.23	0.01	PLOD2|AMEX60DD201002097
MSTRG.4780	3.43	5.14	ROHU_001730 [nr]|AMEX60DD301002112
AMEX60DD002110	-0.1	-2.37	ANKMY1|AMEX60DD301002110|AMEX60DD201002110
MSTRG.4781	4.66	6.3	LOC109974404 [nr]|AMEX60DD301002113|AMEX60DD201002113
MSTRG.4782	4.09	5.2	LOC102940281 [nr]|AMEX60DD301002114|LOC115082697 [nr]
MSTRG.4783	2.59	3.39	LOC115082697 [nr]|AMEX60DD201002115
MSTRG.4786	-1.42	-4.56	AMEX60DD301002118|AIRE|AMEX60DD103002118|AIRE [nr]|LOC112112171 [nr]|AIRE [hs]
MSTRG.4784	4.24	3.68	LOC115082692 [nr]|AMEX60DD201002116|AMEX60DD301002116|USP8 [hs]|LOC115400030 [nr]
MSTRG.4785	-Inf	-Inf	AMEX60DD301002117
MSTRG.4790	3.33	1.93	SCLY|AMEX60DD201002124|AMEX60DD301002124|VMD2 [nr]|SCLY [hs]|AMEX60DD102002124
MSTRG.4791	-Inf	-Inf	AMEX60DD201002125
AMEX60DD002133	-6.48	-11.58	AMEX60DD201002133
MSTRG.4792	-Inf	-Inf	AMEX60DD301002130
MSTRG.4793	-0.14	-2.8	LOC104078572 [nr]|AMEX60DD201002131
AMEX60DD002135	-4.77	-10.25	AMEX60DD301002135
MSTRG.4794	3.64	2.64	ATP6V1H|AMEX60DD102002127|LOC102866574 [nr]|ATP6V1H [hs]|AMEX60DD201002127
MSTRG.4795	2.79	3.52	EPHA4|AMEX60DD301002138
MSTRG.4788	-6.85	-12.32	AMEX60DD301002120
MSTRG.4789	1.63	-0.19	LOC102364558 [nr]|AMEX60DD301002121|LOC115098937 [nr]|SP140 [hs]|SP100 [hs]|AMEX60DD201002121
MSTRG.4787	2.37	-2.48	LOC112543511 [nr]|AMEX60DD301002119
MSTRG.4796	3.58	3.09	LOC109109234 [nr]|AMEX60DD201002142
AMEX60DD002144	-1.62	-4.32	LOC115478843 [nr]|AMEX60DD201002144
MSTRG.4797	2.97	1.58	LOC114814616 [nr]|AMEX60DD201002143
MSTRG.4802	3.86	3.61	AGFG1|AMEX60DD301002140|AMEX60DD201002140
MSTRG.4803	-6.5	-11.61	AGFG1|AMEX60DD301002141
MSTRG.4799	-0.45	-3.2	LOC115082694 [nr]|USP18 [hs]|AMEX60DD301002145
MSTRG.4800	-2.82	-7.72	AMEX60DD201002146
MSTRG.4801	0.94	0.58	TM4SF20|AMEX60DD201002149|TM4SF20.L [nr]|TM4SF20 [hs]
MSTRG.4798	3.15	1.44	LOC115082697 [nr]|AMEX60DD301002147
MSTRG.4805	2.15	1.6	RHBDD1|AMEX60DD201002157|AMEX60DD301002157
AMEX60DD002163	-2.38	-6.03	AMEX60DD201002163
AMEX60DD002164	-1.76	-4.91	N/A|AMEX60DD201002164
MSTRG.4810	3.3	2.56	MFF|AMEX60DD301002150|AMEX60DD201002150|EI555_002785 [nr]|MFF [hs]|AMEX60DD102002150|AMEX60DD103002150|LOC115098464 [nr]|AMEX60DD101002150
MSTRG.4811	-1.15	-4.17	DOCK10.S [nr]|DOCK10 [hs]|AMEX60DD201002168
MSTRG.4813	-0.55	-2.49	DOCK10|AMEX60DD301002169|AMEX60DD201002169
MSTRG.4807	-4.29	-8.97	IRS1 [nr]|AMEX60DD301002159|IRS1|AMEX60DD201002159
MSTRG.4808	-2.47	-5.62	AMEX60DD201002160|AMEX60DD301002160
MSTRG.4806	2.48	-0.66	IRS1|AMEX60DD201002158
MSTRG.4809	1.74	-0.66	LOC113114959 [nr]|RHBDD1 [hs]|AMEX60DD201002161|AMEX60DD301002161
MSTRG.4814	1.5	0.75	AB205_0014980 [nr]|DOCK10 [hs]|AMEX60DD201002170|DOCK10|AMEX60DD301002170
MSTRG.4812	0.89	0.35	DOCK10|AMEX60DD301002166|AMEX60DD301002167
AMEX60DD002179	-0.68	-5.48	FAM124B [nr]|AMEX60DD301002179|FAM124B|AMEX60DD201002179
MSTRG.4815	4.48	4.33	CUL3|AMEX60DD102002177|AMEX60DD301002177
MSTRG.4816	-Inf	-Inf	AMEX60DD301002178
MSTRG.4817	3.9	4.71	SERPINE2|AMEX60DD201002185
MSTRG.4819	-6.5	-11.61	AMEX60DD201002183
MSTRG.4818	2.52	1.82	LOC115478721 [nr]|PRSS16 [hs]|AMEX60DD102002182|AMEX60DD201002182|LOC115098998 [nr]|AMEX60DD301002182
MSTRG.4820	-1.27	-4.35	AB205_0023860 [nr]|AMEX60DD301002184
MSTRG.4821	2.09	3.12	AMEX60DD301002188
MSTRG.4824	1.44	1.89	SCG2|AMEX60DD201002189
MSTRG.4825	-Inf	-Inf	AMEX60DD301002190
MSTRG.4826	-6.79	-12.2	AMEX60DD201002191
MSTRG.4822	3.09	5.05	AP1S3 [nr]|AMEX60DD301002187|AP1S3|AMEX60DD201002187
MSTRG.4823	3.58	4.62	WDFY1|AMEX60DD201002186|AMEX60DD102002186|FD754_005736 [nr]|WDFY1 [hs]
AMEX60DD002198	-Inf	-Inf	LOC101426031 [nr]|KIF1A [hs]|AMEX60DD201002198
AMEX60DD002199	-3.74	-6.1	KIF1A|AMEX60DD201002199|AMEX60DD301002199
AMEX60DD002200	-Inf	-Inf	AMEX60DD301002200
AMEX60DD002201	-Inf	-Inf	AMEX60DD301002201
AMEX60DD002202	-5.24	-9.1	LOC104487261 [nr]|KIF1A [hs]|AMEX60DD201002202|AMEX60DD301002202
MSTRG.4828	1.76	0.56	DNTS_027007 [nr]|ACSL3 [hs]|AMEX60DD201002193|LOC104618778 [nr]|AMEX60DD301002193|ACSL3|EOD39_8125 [nr]|PARPI_0014716 [nr]|CELAPHUS_00014991 [nr]|ACSL3.S [nr]
MSTRG.4829	-3.23	-8.13	AMEX60DD201002194
MSTRG.4830	1.62	0.29	E1301_TTI003913 [nr]|LOC340211 [hs]|AMEX60DD201002195
AMEX60DD002206	-Inf	-Inf	LOC115478696 [nr]|AMEX60DD201002206
AMEX60DD002207	-Inf	-Inf	AMEX60DD301002207
AMEX60DD002208	-3.96	-7.59	AMEX60DD201002208
AMEX60DD002219	-5.48	-9.58	AMEX60DD301002219
AMEX60DD002223	-6.48	-11.58	AMEX60DD301002223
MSTRG.4832	-Inf	-Inf	AMEX60DD201002217
MSTRG.4833	-4.66	-7.93	AMEX60DD201002218
MSTRG.4831	1.79	0.35	SNED1|AMEX60DD201002216|AMEX60DD301002216|SNED1.L [nr]|SNED1 [hs]|SNED1 [nr]|AMEX60DD102002216
AMEX60DD002228	-5.96	-11.56	AMEX60DD201002228
MSTRG.4841	-3.48	-8.15	BAYA_14209 [nr]|AMEX60DD301002234
MSTRG.4837	2.43	1.17	BOK|AMEX60DD201002229
MSTRG.4834	2.43	2.88	ING5 [nr]|D2HGDH [hs]|AMEX60DD201002221|AMEX60DD301002221|D2HGDH|AMEX60DD102002221
MSTRG.4835	-1.63	-5.15	HISAT2 Generated Gene
MSTRG.4836	3.6	2.39	DTYMK [nr]|AMEX60DD201002222
MSTRG.4843	-1.03	-3.91	HISAT2 Generated Gene
MSTRG.4842	3.75	4.1	FARP2 [nr]|AMEX60DD201002236
MSTRG.4846	3.18	1.05	STK25|AMEX60DD201002230|AMEX60DD301002230|AMEX60DD103002230|STK25 [nr]|AMEX60DD102002230|STK25 [hs]|AMEX60DD201002233
MSTRG.4847	-5.6	-10.61	AMEX60DD201002231
MSTRG.4848	-6.83	-12.27	LOC115089817 [nr]|AMEX60DD201002232
AMEX60DD002235	-0.59	-2.83	FARP2|AMEX60DD201002235
MSTRG.4849	2.43	1.47	AB205_0138780 [nr]|HDLBP [hs]|AMEX60DD201002242
MSTRG.4850	2.97	-0.32	SEPTIN2|AMEX60DD301002239|AMEX60DD102002239|LOC101880542 [nr]|SEPTIN2 [hs]|AMEX60DD201002239
MSTRG.4851	-Inf	-Inf	DNAJC13 [nr]|AMEX60DD201002240
MSTRG.4838	2.79	0.9	ATG4B|AMEX60DD103002224|AMEX60DD102002224|AMEX60DD301002224|ATG4B [nr]|AMEX60DD101002224
MSTRG.4839	-Inf	-Inf	AMEX60DD301002225
MSTRG.4840	1.54	1.87	THAP4|AMEX60DD201002226|AMEX60DD301002226|LOC101342365 [nr]|THAP4 [hs]
MSTRG.4845	-0.53	-2.18	AMEX60DD301002237
MSTRG.4844	1.66	0.29	LOC106490213 [nr]|FARP2 [hs]|AMEX60DD102002238
MSTRG.4861	6.99	10.44	AMEX60DD301002243|HDLBP|AMEX60DD201002243|ASZ78_003617 [nr]|HDLBP [hs]
AMEX60DD002249	-3.91	-9.11	AMEX60DD201002249
MSTRG.4852	-2.12	-9.69	AMEX60DD201002251
MSTRG.4856	2.89	1.14	RNF168|AMEX60DD201002252|AMEX60DD103002252
AMEX60DD002245	-0.04	-2.85	ANO7|AMEX60DD301002245|AMEX60DD201002245
MSTRG.4859	-0.58	-2.85	AMEX60DD301002259|TM4SF19 [nr]|TM4SF5 [hs]|AMEX60DD201002259
AMEX60DD002267	1.14	0.11	LOC115099495 [nr]|GAL3ST2 [hs]|AMEX60DD201002267|AMEX60DD301002267|LOC106900805 [nr]
MSTRG.4857	2.42	0.1	UBXN7|AMEX60DD201002257|AMEX60DD301002257
MSTRG.4858	0.94	-0.72	HISAT2 Generated Gene
MSTRG.4853	4.29	3.53	PPP1R7 [nr]|AMEX60DD102002246|PPP1R7|AMEX60DD201002246|AMEX60DD301002246
MSTRG.4854	1.94	0.68	DR999_PMT13586 [nr]|PASK [hs]|AMEX60DD301002247|PASK|AMEX60DD201002247|PASK [nr]
MSTRG.4855	0.46	-5.28	LOC105357518 [nr]|AMEX60DD201002248
AMEX60DD002270	-2.91	-7.34	AMEX60DD301002270
AMEX60DD002269	-3.29	-7.9	DR999_PMT13636 [nr]|AQP12B [hs]|AMEX60DD201002269
MSTRG.4860	4.16	4.61	AMEX60DD301002271
AMEX60DD002279	-Inf	-Inf	PASK [nr]|AMEX60DD301002279
AMEX60DD002280	-2.45	-6.52	LOC102456868 [nr]|AMEX60DD301002280
AMEX60DD002282	-1.93	-7.45	LOC106511726 [nr]|AMEX60DD201002282
MSTRG.4867	0.85	-0.92	PAK2|AMEX60DD201002273
MSTRG.4868	-5.38	-9.38	AMEX60DD301002274
MSTRG.4863	-Inf	-Inf	AMEX60DD201002277
MSTRG.4864	-4.55	-9.27	PARPI_0000414 [nr]|MINDY4B [hs]|AMEX60DD301002278
MSTRG.4862	0.12	-2.26	Y1Q_0014088 [nr]|PAK2 [hs]|AMEX60DD301002276
MSTRG.4865	1.83	1	HISAT2 Generated Gene
MSTRG.4866	-3.06	-7.75	EOD39_11143 [nr]|AMEX60DD301002272
MSTRG.4870	0.53	-0.55	NRROS [nr]|AMEX60DD201002292
MSTRG.4869	0.76	-0.09	NRROS|AMEX60DD201002290|NRROS [nr]
MSTRG.4871	2.81	1.92	PIGX|AMEX60DD201002285|AMEX60DD301002285
MSTRG.4874	0.55	-1.83	CEP19|AMEX60DD201002288|AMEX60DD301002288
MSTRG.4875	-2.41	-5.61	AMEX60DD301002289
MSTRG.4872	-1.95	-5.15	AMEX60DD301002286
MSTRG.4873	-0.34	-3.32	AMEX60DD301002287
MSTRG.4876	-4.84	-9.19	AMEX60DD301002293
MSTRG.4877	2.22	1.81	FBXO45|AMEX60DD201002294
MSTRG.4878	1.25	0.3	WDR53|AMEX60DD301002295
AMEX60DD002304	-2.75	-6.59	AMEX60DD301002304
AMEX60DD002300	-4.85	-8.31	LOC108786104 [nr]|LTF [hs]|AMEX60DD201002300|TF-A [nr]
AMEX60DD002301	-5.2	-9.79	AMEX60DD301002301
MSTRG.4879	3.19	2.61	SRPRB|AMEX60DD201002303|CIB84_006855 [nr]|SRPRB [hs]|AMEX60DD103002303
MSTRG.4880	1.47	-0.73	SLCO2A1|AMEX60DD201002307|AMEX60DD301002307
AMEX60DD002311	-5.49	-10.31	LOC115478516 [nr]|AMEX60DD201002311
AMEX60DD002313	-0.15	-2.37	LOC105357518 [nr]|AMEX60DD201002313
MSTRG.4881	2.6	2.66	AMOTL2|AMEX60DD201002314
MSTRG.4882	1.61	-0.94	AMEX60DD201002315
MSTRG.4883	-2.1	-6.62	AMEX60DD201002316
MSTRG.4885	5.78	10.63	TF-A [nr]|AMEX60DD201002298|TF [nr]|LTF [hs]|AMEX60DD301002298|AMEX60DD101002298|AMEX60DD102002298|PARPI_0000238 [nr]|TF [hs]
MSTRG.4886	0.42	0.74	AMEX60DD201002299|AMEX60DD301002299
MSTRG.4884	2.86	0.72	RYK|AMEX60DD301002309
AMEX60DD002322	-1	-1.8	KY|AMEX60DD301002322
AMEX60DD002320	-0.8	-0.93	LOC115099385 [nr]|KY [hs]|AMEX60DD301002320|KY|AMEX60DD201002320
AMEX60DD002321	-Inf	-Inf	AMEX60DD301002321
AMEX60DD002319	0.6	-2.77	CEP63|AMEX60DD201002319|AMEX60DD102002319
MSTRG.4888	-1.58	-5.96	LOC110202030 [nr]|ZNF525 [hs]|AMEX60DD301002335
MSTRG.4889	-3.35	-8.66	AMEX60DD301002336
MSTRG.4895	-0.09	-4.14	BANF1.S [nr]|BANF1 [hs]|AMEX60DD201002337
AMEX60DD002338	-3.86	-8.41	AMEX60DD201002338
MSTRG.4890	-2.49	-5.81	AMEX60DD301002340
MSTRG.4891	-3.41	-7.71	AMEX60DD301002341
MSTRG.4892	-3.39	-8.87	AMEX60DD301002342
AMEX60DD002350	-4.78	-9.74	AMEX60DD201002350
AMEX60DD002351	-2.32	-4.91	AMEX60DD201002351
MSTRG.4887	-2.81	-6.31	LOC105903790 [nr]|AMEX60DD201002348
MSTRG.4893	0.76	-1.19	EPHB1|AMEX60DD201002331|LOC115478342 [nr]|EPHB1 [hs]|AMEX60DD101002331
MSTRG.4894	-Inf	-Inf	AMEX60DD301002332
AMEX60DD002362	-Inf	-Inf	A4GNT|AMEX60DD201002362
AMEX60DD002363	-6.04	-11.78	AMEX60DD201002363
AMEX60DD002364	-5.32	-10.1	LOC115635630 [nr]|AMEX60DD201002364|XELAEV_18031350MG [nr]
AMEX60DD002359	-1.04	-3.94	LOC115099569 [nr]|A4GNT [hs]|AMEX60DD201002359
AMEX60DD002372	-1.46	-5.24	AMEX60DD201002372|DZIP1L [nr]|AMEX60DD301002372
MSTRG.4897	-0.53	-3.61	DZIP1L|AMEX60DD201002371
MSTRG.4896	3.2	4	LOC115463686 [nr]|A4GNT [hs]|AMEX60DD301002357|AMEX60DD201002357
MSTRG.4899	1.68	3.07	SOX14|AMEX60DD201002376
MSTRG.4900	1.52	-0.54	UBE2L3 [nr]|AMEX60DD301002377
MSTRG.4898	1.54	0.16	DZIP1L|AMEX60DD301002373
AMEX60DD002379	-2.14	-6.02	AMEX60DD201002379
MSTRG.4901	0.02	-0.8	AMEX60DD301002380
MSTRG.4902	1.63	1.43	AMEX60DD301002382
MSTRG.4903	4.04	5.76	IL20RB|AMEX60DD301002383
MSTRG.4905	0.41	-0.4	AMEX60DD301002392
MSTRG.4906	-0.28	-2.16	AMEX60DD201002394
AMEX60DD002395	-1.33	-4.15	LOC114595149 [nr]|AMEX60DD201002395
AMEX60DD002396	-2.03	-5.3	AMEX60DD201002396
AMEX60DD002397	-0.53	-4.72	CDK20|AMEX60DD301002397
MSTRG.4904	-2.09	-4.92	SLC35G2|AMEX60DD201002393
MSTRG.4910	-0.86	-6.31	N337_01070 [nr]|STAG1 [hs]|AMEX60DD102002401
MSTRG.4909	0.84	-1.62	AMEX60DD301002399|STAG1.S [nr]|STAG1 [hs]|AMEX60DD201002399
MSTRG.4907	3.29	3.54	NCK1|AMEX60DD201002385|AMEX60DD101002385|LOC115371064 [nr]|AMEX60DD102002386
MSTRG.4911	2.29	-2.05	MSL2|AMEX60DD201002403
MSTRG.4912	3.3	0.52	STAG1|AMEX60DD201002400|AMEX60DD301002400
AMEX60DD002405	-2.95	-6.71	AMEX60DD201002405
AMEX60DD002406	-2.27	-8.04	EOD39_5636 [nr]|AMEX60DD201002406
AMEX60DD002407	-3.44	-6	AMEX60DD301002407
MSTRG.4914	-0.1	-2.33	N331_04042 [nr]|AMEX60DD201002408
AMEX60DD002412	-2.24	-5.87	AMEX60DD103002412
MSTRG.4916	2.07	3.12	CCL20|AMEX60DD201002411
MSTRG.4913	3.93	4.67	EOD39_8458 [nr]|PCCB [hs]|AMEX60DD201002402|PCCB.L [nr]
MSTRG.4917	-2.75	-7.55	AMEX60DD201002414
MSTRG.4919	0.18	-3.51	LOC114644086 [nr]|AMEX60DD301002415
MSTRG.4922	2.85	5.38	LOC115099331 [nr]|AMEX60DD301002417
MSTRG.4918	2.3	4.49	H355_016656 [nr]|AMEX60DD301002413|AMEX60DD201002413|LOC112117806 [nr]|CCL20 [hs]|LOC115099045 [nr]
MSTRG.4920	0.94	-3.15	LOC114644101 [nr]|AMEX60DD201002416
MSTRG.4915	3.94	4.21	PPP2R3A|AMEX60DD301002404|AMEX60DD201002404
MSTRG.4921	-0.09	-2.78	AMEX60DD301002418
MSTRG.4923	2.65	3.15	AMEX60DD201002419
AMEX60DD002429	-3.54	-7.71	AMEX60DD301002429
AMEX60DD002422	0.17	-0.87	EOD39_7363 [nr]|EPHA4 [hs]|AMEX60DD201002422|EPHA5 [hs]|AMEX60DD102002422
AMEX60DD002431	-2.82	-5.65	LOC106707053 [nr]|AMEX60DD102002431
MSTRG.4924	0.94	-0.33	HISAT2 Generated Gene
MSTRG.4925	-2.27	-7.67	LOC103092306 [nr]|AMEX60DD201002434
MSTRG.4926	0.38	-1.94	LOC100336828 [nr]|AMEX60DD201002435
AMEX60DD002437	-0.58	-4.18	FOXL2|AMEX60DD201002437
MSTRG.4927	2.46	4.2	RPL18A|AMEX60DD301002438
AMEX60DD002441	-5	-8.62	AMEX60DD201002441
MSTRG.4928	-0.23	-3.57	LOC104168230 [nr]|PIK3CB [hs]|AMEX60DD301002443|AMEX60DD103002443|PIK3CB
AMEX60DD002446	-5.79	-10.19	CIB84_008748 [nr]|AMEX60DD201002446|AMEX60DD103002446
AMEX60DD002447	-0.95	-3.52	PARPI_0000285 [nr]|VAMP2 [hs]|AMEX60DD201002447
MSTRG.4929	1.51	-3.3	AMEX60DD201002442|LOC104505342 [nr]|PIK3CB [hs]|AMEX60DD301002442|CIB84_010731 [nr]
MSTRG.4931	-1.31	-2.34	LOC115088534 [nr]|HARBI1 [hs]|AMEX60DD301002449
AMEX60DD002450	-5.61	-10.89	AMEX60DD201002450
MSTRG.4930	2.61	0.37	PIK3CB|AMEX60DD301002444
AMEX60DD002455	-5.21	-10.57	AMEX60DD201002455
AMEX60DD002457	-1.18	-3.13	AMEX60DD201002457
AMEX60DD002459	-2.96	-5.21	SLC19A3|AMEX60DD201002459
MSTRG.4933	-0.5	-3.21	LOC115478729 [nr]|DAW1 [hs]|AMEX60DD301002460
MSTRG.4932	4.19	8.14	LOC104631382 [nr]|PLSCR1 [hs]|AMEX60DD201002448|AMEX60DD301002448|LOC102348975 [nr]
AMEX60DD002454	-1.87	-5.73	SPHKAP|AMEX60DD201002454
MSTRG.4934	-0.26	-4.76	AMEX60DD201002464
MSTRG.4936	-1.38	-6.04	AMEX60DD301002466
MSTRG.4935	3.42	1.31	ZNF703|AMEX60DD102002465|AMEX60DD301002465
MSTRG.4937	4.61	3.91	ERLIN2|AMEX60DD301002462|AMEX60DD101002462
AMEX60DD002471	-4.03	-7.3	AMEX60DD301002471|LOC108803360 [nr]
MSTRG.4941	-2.08	-4.98	AMEX60DD201002476
MSTRG.4938	-3.19	-6.61	AMEX60DD301002477
AMEX60DD002478	-2.4	-5.13	AMEX60DD301002478
AMEX60DD002480	-2.35	-5.92	MTFR1|AMEX60DD301002480
AMEX60DD002488	-5.61	-11.9	LOC107583309 [nr]|AMEX60DD201002488
AMEX60DD002490	-2.4	-6.87	LOC111836348 [nr]|AMEX60DD301002490
AMEX60DD002493	-4.49	-9	AMEX60DD201002493
AMEX60DD002497	-2.65	-5.52	DUSP26 [nr]|AMEX60DD301002497
AMEX60DD002506	0.14	-0.92	LOC105357518 [nr]|AMEX60DD301002506
AMEX60DD002507	0.05	-1.99	AMEX60DD301002507
AMEX60DD002503	-1.35	-4.94	VMD2 [nr]|AMEX60DD301002503|DUSP26 [nr]|AMEX60DD201002503
AMEX60DD002504	-2.34	-6.36	AMEX60DD301002504
MSTRG.4939	-0.41	-2.7	KCNU1 [nr]|AMEX60DD103002474|AMEX60DD301002474|KCNMA1
MSTRG.4940	-Inf	-Inf	AMEX60DD201002475
AMEX60DD002483	-0.44	-3.26	UNC5D|AMEX60DD201002483
MSTRG.4943	1.43	1.75	LOC115092685 [nr]|GGH [hs]|AMEX60DD201002511|AMEX60DD301002511
MSTRG.4944	1.71	2.32	LOC109637155 [nr]|GGH [hs]|AMEX60DD201002512|AMEX60DD301002512
MSTRG.4946	1.15	0.12	TTI2|AMEX60DD301002513|AMEX60DD103002513
AMEX60DD002498	-Inf	-Inf	AMEX60DD301002498
AMEX60DD002500	-1.79	-5.04	AMEX60DD201002500
AMEX60DD002499	-0.29	-2.19	AMEX60DD301002499
AMEX60DD002501	-0.78	-2.51	AMEX60DD201002501
AMEX60DD002502	-1.29	-3.95	DUSP26|AMEX60DD201002502
MSTRG.4945	-0.89	-4.73	AMEX60DD201002515
AMEX60DD002516	0.04	-1.45	RNF122|AMEX60DD201002516
MSTRG.4947	3.14	4.01	MAK16|AMEX60DD301002514|AMEX60DD201002514|MAK16 [hs]|AMEX60DD102002514
MSTRG.4948	-1.75	-5.29	SLC18A1|AMEX60DD301002517
MSTRG.4950	-2.37	-5.41	AMEX60DD301002520
MSTRG.4952	1.49	-0.92	BRF2|AMEX60DD301002521
MSTRG.4949	2.84	0.3	PLPBP|AMEX60DD301002518
MSTRG.4951	3	5.29	ADGRA2|AMEX60DD301002519|AMEX60DD201002519
AMEX60DD002527	-1.8	-6.97	ROHU_019343 [nr]|ENV [hs]|AMEX60DD201002527
AMEX60DD002525	-Inf	-Inf	AMEX60DD301002525
AMEX60DD002524	-4.07	-7.84	LOC102930758 [nr]|PRLHR [hs]|AMEX60DD201002524
MSTRG.4953	3.83	3.99	RAB11FIP1|AMEX60DD301002522|RAB11FIP1.S [nr]|RAB11FIP1 [hs]|2010200K21RIK [nr]
AMEX60DD002537	-Inf	-Inf	AMEX60DD301002537
AMEX60DD002536	-4.31	-7.47	GOT1L1|AMEX60DD301002536
AMEX60DD002545	-1.75	-5.16	AMEX60DD301002545
AMEX60DD002546	-2.3	-5.99	AMEX60DD201002546
AMEX60DD002540	0.4	-0.25	ADRB3 [nr]|ADRB1 [hs]|AMEX60DD301002540
AMEX60DD002541	-Inf	-Inf	AMEX60DD301002541
AMEX60DD002538	-1.73	-4.8	LOC107323794 [nr]|NPM2 [hs]|AMEX60DD301002538
MSTRG.4955	2.72	2.08	VDAC2|AMEX60DD201002548|AMEX60DD301002547
AMEX60DD002559	-3.55	-10.71	AMEX60DD201002559
AMEX60DD002560	-3.64	-9.85	AMEX60DD201002560
MSTRG.4958	0.36	0.49	AMEX60DD301002556
MSTRG.4956	-Inf	-Inf	LOC115469728 [nr]|AMEX60DD201002551
MSTRG.4957	1.49	0.49	AB205_0008660 [nr]|ATP5MC3 [hs]|AMEX60DD301002552
MSTRG.4959	2.76	1.91	EIF4EBP1|AMEX60DD103002562
AMEX60DD002564	-4.18	-7.57	STAR|AMEX60DD301002564
AMEX60DD002565	1.44	1.61	N/A|AMEX60DD301002565
AMEX60DD002566	-4.15	-7.5	DR999_PMT08860 [nr]|AMEX60DD201002566
AMEX60DD002567	-0.37	-5	LOC105357518 [nr]|AMEX60DD103002567
MSTRG.4960	-2.88	-7.69	HISAT2 Generated Gene
MSTRG.4962	3.16	1.15	ASH2L|AMEX60DD103002563|LOC114203665 [nr]|ASH2L [hs]|AMEX60DD102002563
MSTRG.4963	2.18	2.37	LSM1|AMEX60DD201002569|AMEX60DD102002569
MSTRG.4964	3.11	1.51	BAG4|AMEX60DD301002571|AMEX60DD201002571
MSTRG.4961	2.38	0.29	LOC115092705 [nr]|GRK5 [hs]|AMEX60DD201002568
AMEX60DD002575	1.69	0.95	LOC112546943 [nr]|AMEX60DD201002575
MSTRG.4967	0.6	-2.38	LOC105525161 [nr]|DDHD2 [hs]|AMEX60DD201002574
MSTRG.4968	3.06	2.68	PLPP5|AMEX60DD301002577|AMEX60DD201002577
AMEX60DD002579	2.1	1.09	NSD3|AMEX60DD301002579
AMEX60DD002582	-2.28	-7.81	AMEX60DD201002582
AMEX60DD002583	-0.23	-4.15	N/A|AMEX60DD201002583
MSTRG.4970	-0.65	-6.51	AMEX60DD201002584
MSTRG.4965	0.52	-2.61	DDHD2|AMEX60DD301002572|AMEX60DD102002572
MSTRG.4966	-3.78	-7.26	AMEX60DD301002573
MSTRG.4971	2.26	0.38	LETM2|AMEX60DD201002581|AMEX60DD102002581|LOC110071128 [nr]|LETM2 [hs]
AMEX60DD002587	-5.43	-9.48	AMEX60DD301002587
MSTRG.4973	4.32	4.94	FGFR1|AMEX60DD201002586|AMEX60DD301002586
MSTRG.4969	0.95	-1.1	NSD3|AMEX60DD301002580|AMEX60DD201002580
MSTRG.4975	-0.81	-2.52	HTRA4.L [nr]|AMEX60DD301002598
MSTRG.4972	3.83	4.27	TACC1|AMEX60DD301002588|DR999_PMT08937 [nr]|TACC1 [hs]|AMEX60DD201002588|AMEX60DD201002589
MSTRG.4974	-0.48	-2.79	AMEX60DD301002597
AMEX60DD002594	-Inf	-Inf	LOC115092724 [nr]|ADAM32 [hs]|AMEX60DD301002594
AMEX60DD002595	-2.12	-4.75	AMEX60DD201002595
MSTRG.4976	2.8	1.05	TM2D2.L [nr]|TM2D2 [hs]|AMEX60DD201002599
AMEX60DD002602	-2.18	-5.9	AMEX60DD301002602
AMEX60DD002608	-1.8	-3.74	LOC106551554 [nr]|ZNF79 [hs]|AMEX60DD103002608
AMEX60DD002611	-2.28	-7.53	AMEX60DD201002611
AMEX60DD002610	-0.17	-2.27	AMEX60DD201002610|LOC115388170 [nr]
MSTRG.4978	1.78	-0.54	HTRA4 [nr]|HTRA1 [hs]|AMEX60DD301002600
MSTRG.4979	-3.24	-7.56	AMEX60DD301002601
AMEX60DD002613	-1.3	-5.44	N333_04569 [nr]|AMEX60DD301002613
AMEX60DD002614	-4.78	-11.99	AMEX60DD301002614
AMEX60DD002612	1.57	0	N/A|AMEX60DD201002612
AMEX60DD002609	-0.08	-2.44	LOC114789697 [nr]|ZNF420 [hs]|AMEX60DD201002609
MSTRG.4977	3.81	4.21	ADAM9|AMEX60DD102002596|AMEX60DD201002596
MSTRG.4980	1.35	-0.07	LOC115074071 [nr]|AMEX60DD301002615|AMEX60DD201002615
MSTRG.4983	2.66	1.88	PLEKHA2|AMEX60DD301002603|AMEX60DD102002603
AMEX60DD002617	-5.15	-10.47	AMEX60DD201002617
MSTRG.4982	-2.1	-3.14	EFHD1|AMEX60DD301002618
MSTRG.4981	4.14	5.28	EFHD1|AMEX60DD301002616
MSTRG.4986	2.85	0.44	GIGYF2|AMEX60DD201002621|AMEX60DD301002621
MSTRG.4988	-3.35	-5.32	AMEX60DD301002623
MSTRG.4987	2.82	6.63	SNORC|AMEX60DD301002622|SNORC [nr]
MSTRG.4985	-Inf	-Inf	KCNJ13|AMEX60DD201002619
MSTRG.4984	1.79	-3.07	GIGYF2|AMEX60DD301002620
AMEX60DD002625	-Inf	-Inf	AMEX60DD301002625
AMEX60DD002624	2	2.38	AMEX60DD301002624|NGEF|AMEX60DD201002624
MSTRG.5000	2.44	3.06	INPP5D|AMEX60DD201002626|N/A|AMEX60DD301002626|INPP5D [nr]
MSTRG.5001	-Inf	-Inf	AMEX60DD201002627
MSTRG.5002	-Inf	-Inf	AMEX60DD201002628
MSTRG.5003	-Inf	-Inf	AMEX60DD201002629
MSTRG.5009	-Inf	-Inf	AMEX60DD201002634
MSTRG.5011	3.12	0.63	ATG16L1.L [nr]|ATG16L1 [hs]|AMEX60DD201002636|AMEX60DD301002636|ATG16L1
MSTRG.5004	0.92	-0.91	AMEX60DD201002630
MSTRG.5005	1.69	1.18	LOC116043362 [nr]|AMEX60DD201002631
MSTRG.5006	3.87	5.37	LOC100336828 [nr]|AMEX60DD201002632
MSTRG.5007	2.89	3.34	HISAT2 Generated Gene
MSTRG.5008	3.62	4.74	ROHU_037153 [nr]|AMEX60DD201002633
MSTRG.5010	-6.48	-11.58	AMEX60DD201002635
MSTRG.4989	5.67	10.61	LOC102694436 [nr]|C1QTNF2 [hs]|AMEX60DD201002637
AMEX60DD002646	-2.5	-5.45	PROC|AMEX60DD201002646
MSTRG.4990	3.74	6.34	DNTS_027965 [nr]|AMEX60DD201002638
MSTRG.4993	-Inf	-Inf	SAG [hs]|AMEX60DD201002641
MSTRG.4994	-5.18	-8.98	WDR3 [nr]|AMEX60DD201002642
MSTRG.4992	6.05	11.21	EOD39_9437 [nr]|ADIF2 [hs]|AMEX60DD201002643|AMEX60DD101002643|AMEX60DD201002640
MSTRG.4991	2.23	3.37	LOC102077236 [nr]|AMEX60DD101002639
MSTRG.4998	3.69	1.58	IWS1|AMEX60DD301002651|AMEX60DD201002651
AMEX60DD002652	-2.79	-9.45	AMEX60DD301002652
AMEX60DD002654	-3.65	-6.39	MYO7B|AMEX60DD301002654
MSTRG.4999	3.27	5.26	ADIPOQ|AMEX60DD301002657
MSTRG.4995	2.32	-0.24	DGKD|AMEX60DD201002644|AMEX60DD301002644
MSTRG.4996	3.71	5.2	LIMS2|AMEX60DD301002655|AMEX60DD201002655
MSTRG.4997	1.24	1.51	GPR17|AMEX60DD201002656
AMEX60DD002660	-0.53	-2.06	AMEX60DD201002660
MSTRG.5014	0.84	0.23	AMEX60DD201002661
MSTRG.5012	4.12	8.26	LOC101073407 [nr]|COPS9 [hs]|AMEX60DD103002658|COPS9|OTOS|AMEX60DD301002658|COPS9 [nr]|AMEX60DD102002658
MSTRG.5013	0.72	0.45	LOC112112348 [nr]|GPC5 [hs]|AMEX60DD201002659|DR999_PMT10992 [nr]
MSTRG.5015	2.15	3.06	LOC115478870 [nr]|GPC5 [hs]|AMEX60DD301002662
MSTRG.5016	-5.06	-10.64	LOC108698892 [nr]|AMEX60DD201002663
MSTRG.5017	-Inf	-Inf	AMEX60DD301002664
AMEX60DD002667	-2.29	-5.35	APOBEC4|AMEX60DD201002667|AMEX60DD301002667
AMEX60DD002672	-3.59	-8.57	AMEX60DD201002672
MSTRG.5021	-Inf	-Inf	AMEX60DD201002670
MSTRG.5020	0.66	-1.56	AMEX60DD301002669
MSTRG.5022	3.05	1.79	LOC115657929 [nr]|HES6 [hs]|AMEX60DD201002668|LOC112122760 [nr]|AMEX60DD101002668
MSTRG.5019	-4.89	-9.21	AMEX60DD301002666|AMEX60DD103002666
MSTRG.5018	4.65	6.24	GPC1|AMEX60DD201002665|GPC1 [nr]|AMEX60DD102002665
MSTRG.5023	2.9	2.14	MRPL44|AMEX60DD102002673|AMEX60DD301002673
MSTRG.5024	0.51	-0.24	UGGT1|AMEX60DD301002677
MSTRG.5025	1.24	2.97	SRSF7|AMEX60DD201002679
MSTRG.5026	4.46	4.95	SRSF7|AMEX60DD201002680
MSTRG.5027	2.98	0.62	HS6ST1.L [nr]|HS6ST1 [hs]|AMEX60DD301002682|HS6ST1|AMEX60DD102002682
MSTRG.5029	3.94	6.74	UGGT1|AMEX60DD301002674|AMEX60DD201002674
MSTRG.5030	-Inf	-Inf	AMEX60DD301002675
MSTRG.5028	2.19	2.08	PLEKHB2|AMEX60DD301002689
MSTRG.5031	4.89	5.08	FAM168B|AMEX60DD102002690|AMEX60DD201002690
AMEX60DD002698	-1.6	-3.62	LOC114595149 [nr]|AMEX60DD301002698
MSTRG.5032	-0.39	-3.06	AMEX60DD201002697
AMEX60DD002699	-0.71	-4.33	CIB84_013919 [nr]|KLHL6 [hs]|AMEX60DD201002699
AMEX60DD002700	-1.14	-4.14	AMEX60DD201002700
AMEX60DD002703	-2.55	-6.73	LOC104546597 [nr]|KLHL6 [hs]|AMEX60DD201002703
AMEX60DD002704	-0.48	-2.99	LOC113746826 [nr]|AMEX60DD201002704
MSTRG.5036	0.35	-1.26	KLHL6|AMEX60DD201002701
AMEX60DD002702	-1.87	-5.56	KLHL6|AMEX60DD201002702
AMEX60DD002696	-1.07	-3.19	AMEX60DD201002696|DR999_PMT10997 [nr]|AMER3 [hs]
MSTRG.5033	3.77	3.09	ARHGEF4|AMEX60DD201002691
MSTRG.5034	-3.89	-6.93	AMEX60DD201002692
MSTRG.5035	-Inf	-Inf	AMEX60DD201002693
MSTRG.5037	3.71	3.32	DUI87_21504 [nr]|KLHL24 [hs]|AMEX60DD201002705|AMEX60DD301002705
MSTRG.5038	-4.45	-7.51	AMEX60DD301002706
MSTRG.5042	-4.91	-9.23	AMEX60DD201002711
MSTRG.5041	-2.44	-5.74	AMEX60DD301002710
MSTRG.5039	2.46	2.49	POLR2D [nr]|AMEX60DD301002713
MSTRG.5040	1.3	-2.61	WDR33|AMEX60DD301002714
AMEX60DD002715	-1.86	-3.81	AMEX60DD301002715
MSTRG.5043	3.35	4.06	PXYLP1|AMEX60DD301002712|AB205_0050100 [nr]|PXYLP1 [hs]|AMEX60DD102002712
MSTRG.5045	1.82	-0.98	AMEX60DD201002718|AMEX60DD301002719
AMEX60DD002722	-2.28	-4.85	AMEX60DD301002722
AMEX60DD002721	-0.23	-1.95	ST6GAL1|AMEX60DD201002721
MSTRG.5047	-0.18	-3.21	AMEX60DD201002723
MSTRG.5044	3.53	1	HISAT2 Generated Gene
MSTRG.5046	-2.38	-5.26	HISAT2 Generated Gene
AMEX60DD002727	-2.79	-7.51	AMEX60DD201002727
AMEX60DD002728	-4.07	-9.11	AMEX60DD301002728
AMEX60DD002729	-2.58	-6.68	AMEX60DD301002729
MSTRG.5049	2.54	-0.05	YEATS2|AMEX60DD301002708|AMEX60DD102002708
MSTRG.5050	-Inf	-Inf	AMEX60DD301002709
MSTRG.5048	-1.61	-3.82	AMEX60DD301002707
AMEX60DD002717	-1.39	-1.42	CIB84_003446 [nr]|AMEX60DD301002717
AMEX60DD002725	-3.44	-5.49	TMTOPS.2 [nr]|OPN3 [hs]|AMEX60DD201002725
MSTRG.5051	2.85	0.73	LOC115479205 [nr]|DBNDD2 [hs]|AMEX60DD201002730|LOC114659362 [nr]|AMEX60DD102002730
MSTRG.5053	2.61	-0.23	AMMECR1L|AMEX60DD301002733|AMEX60DD201002733|AMEX60DD102002733|LOC104320904 [nr]|AMMECR1L [hs]
MSTRG.5052	2.84	0.69	SAP130|AMEX60DD201002732|LOC103798405 [nr]|SAP130 [hs]|AMEX60DD301002732|LOC103543137 [nr]
AMEX60DD002740	-1.71	-5.01	AMEX60DD201002740
MSTRG.5055	2.28	2.52	TRIMX [nr]|TRIM15 [hs]|AMEX60DD301002736|AMEX60DD201002736
MSTRG.5054	-1.33	-3.17	AMEX60DD201002738
MSTRG.5060	3.77	4.85	LOC115098474 [nr]|MUC3A [hs]|AMEX60DD301002734|XELAEV_18019163MG [nr]|MUC3B [hs]|LOC106722512 [nr]|LOC115096704 [nr]|AMEX60DD201002734
MSTRG.5056	2.25	3.02	AMEX60DD301002739|C3 [nr]|TIMP1 [hs]
MSTRG.5057	0.83	1.38	HISAT2 Generated Gene
MSTRG.5059	0.97	0.42	LOC115098990 [nr]|GPR35 [hs]|AMEX60DD201002741|AMEX60DD301002741
AMEX60DD002742	-0.31	-1.31	LOC115478817 [nr]|GPR35 [hs]|AMEX60DD201002742
MSTRG.5062	1.52	1.52	SPSB4|AMEX60DD201002746|AMEX60DD103002746|AMEX60DD301002746
MSTRG.5061	2.84	2.84	DR999_PMT18289 [nr]|SLC25A36 [hs]|AMEX60DD201002744|SLC25A36
AMEX60DD002757	-1.43	-6.35	LOC108695870 [nr]|CASR [hs]|AMEX60DD301002757
AMEX60DD002761	-2.93	-6.46	AMEX60DD301002761
AMEX60DD002762	-0.77	-3.07	AMEX60DD301002762
MSTRG.5068	2.18	1.76	LOC115077713 [nr]|CASR [hs]|AMEX60DD201002756|LOC115081501 [nr]|LOC115077627 [nr]
MSTRG.5063	2.14	1.44	RBP1|AMEX60DD301002752
AMEX60DD002758	-1.12	-3.91	KLHL30|AMEX60DD301002758
MSTRG.5064	-5.04	-8.69	CLSTN2|AMEX60DD201002748|AMEX60DD301002748
MSTRG.5065	-Inf	-Inf	HISAT2 Generated Gene
MSTRG.5066	-5.18	-10.6	AMEX60DD201002749
MSTRG.5069	2.81	3.4	SLC39A14|AMEX60DD201002763
MSTRG.5070	2.25	0.81	POLR3D|AMEX60DD301002773
AMEX60DD002769	0.13	-2.19	LOC114644702 [nr]|ATAD1 [hs]|AMEX60DD103002769|AMEX60DD301002769|AMEX60DD102002769|LOC115365708 [nr]|AMEX60DD201002769
AMEX60DD002775	-1.38	-5.39	PHYHIP|AMEX60DD201002775
AMEX60DD002765	-Inf	-Inf	AMEX60DD301002765
AMEX60DD002764	-3.68	-7.82	PIWIL2|AMEX60DD201002764
MSTRG.5071	-1.05	-3.09	LOC101945237 [nr]|COL6A6 [hs]|AMEX60DD301002780
MSTRG.5075	-0.08	-0.97	UY3_13229 [nr]|AMEX60DD301002781
MSTRG.5076	1.76	2.32	LOC102696460 [nr]|AMEX60DD301002782
MSTRG.5077	-2.2	-5.27	SFTPC|AMEX60DD102002783
AMEX60DD002786	-4.96	-9.6	AMEX60DD201002786
MSTRG.5072	-5.11	-8.84	GSKIP [nr]|AMEX60DD301002777
MSTRG.5073	0.1	-0.18	LOC112104737 [nr]|COL6A5 [hs]|AMEX60DD301002778|DR999_PMT08942 [nr]|HARBI1 [hs]
MSTRG.5074	-0.5	-2.92	RTL1 [nr]|LOC100130764 [hs]|AMEX60DD201002779
AMEX60DD002784	-3.03	-6	EGK_18751 [nr]|LGI1 [hs]|AMEX60DD201002784|LGI3
AMEX60DD002785	-4.16	-8.03	LGI3|AMEX60DD201002785
MSTRG.5078	-3.17	-8.13	AMEX60DD201002791
MSTRG.5079	-1.29	-4.55	AMEX60DD103002792
MSTRG.5081	4.48	7.66	BMP1|AMEX60DD201002776|AMEX60DD103002776|AMEX60DD301002776
MSTRG.5080	4.13	2.8	REEP4|AMEX60DD301002787|AMEX60DD102002787
MSTRG.5082	1.66	1.01	NUDT18|AMEX60DD201002795|AMEX60DD301002795
AMEX60DD002797	0.18	-1.66	DR999_PMT08919 [nr]|AFAP1L2 [hs]|AMEX60DD301002797|LOC115646368 [nr]|AMEX60DD201002797
MSTRG.5083	3.21	2.28	FAM160B2|AMEX60DD201002796|A6R68_12416 [nr]|FAM160B2 [hs]|AMEX60DD301002796
AMEX60DD002798	0.32	-0.1	DMTN|AMEX60DD201002798
MSTRG.5085	-2.28	-4.57	FGF17|AMEX60DD201002799
MSTRG.5084	4.43	6.48	LOC113837993 [nr]|AMEX60DD201002801
AMEX60DD002803	-2.07	-4.19	NPM2.S [nr]|NPM2 [hs]|AMEX60DD301002803
MSTRG.5086	3.47	4.6	AMEX60DD301002802
MSTRG.5089	-0.93	-2.48	AMEX60DD201002810
MSTRG.5088	-2.77	-6.17	HISAT2 Generated Gene
MSTRG.5087	0.68	0.99	LOC102366945 [nr]|KAZALD1 [hs]|AMEX60DD301002809
MSTRG.5094	-5.04	-10.03	AMEX60DD301002812
MSTRG.5095	0.95	-1.64	AMEX60DD102002813|AMEX60DD201002813|AMEX60DD101002813|AMEX60DD301002813|AMEX60DD301002814
AMEX60DD002811	0.68	-1.76	DOK2|AMEX60DD301002811
AMEX60DD002816	-5.94	-10.49	AMEX60DD201002816
AMEX60DD002817	-3.14	-6.09	AMEX60DD201002817
AMEX60DD002823	-3.27	-9.45	AMEX60DD201002823
AMEX60DD002829	-2.29	-5.74	AMEX60DD201002829
AMEX60DD002831	-3.55	-9.56	AMEX60DD201002831
MSTRG.5098	-3.95	-10.25	HISAT2 Generated Gene
MSTRG.5097	-6.85	-12.32	AMEX60DD201002822
MSTRG.5096	1.69	1.81	GFRA2|AMEX60DD301002821
AMEX60DD002834	-5.73	-10.07	LOC115468114 [nr]|AMEX60DD301002834
AMEX60DD002836	-2.25	-5.48	LZTS1|AMEX60DD201002836
MSTRG.5099	4.74	6.55	AMEX60DD102002837|ATP6V1B2|AMEX60DD103002837|AMEX60DD101002837
MSTRG.5090	3.22	4.58	PBDC1 [hs]|AMEX60DD301002805|PBDC1|DR999_PMT08945 [nr]
MSTRG.5093	-Inf	-Inf	AMEX60DD201002808
MSTRG.5091	2.45	-0.53	XPO7|AMEX60DD301002806|AMEX60DD101002806|AMEX60DD201002806|LOC114602709 [nr]|XPO7 [hs]
MSTRG.5092	-3.78	-7.19	AMEX60DD102002807
MSTRG.5105	3.36	3.76	SORBS3|AMEX60DD201002839|DR999_PMT08901 [nr]|SORBS3 [hs]|AMEX60DD301002839
MSTRG.5100	3.22	2.91	PPP3CC|AMEX60DD301002838|DNTS_031908 [nr]|PPP3CC [hs]|AMEX60DD201002838
MSTRG.5103	2.27	2.29	CUNH8ORF58 [nr]|AMEX60DD201002844
MSTRG.5104	-5.1	-12.68	AMEX60DD201002845
MSTRG.5102	4.19	5.6	PDLIM2|AMEX60DD201002843|AMEX60DD301002843
MSTRG.5101	2.04	1.08	AMEX60DD201002842|AMEX60DD301002842
AMEX60DD002847	-4.71	-8.04	AMEX60DD201002847
AMEX60DD002848	-4.13	-6.87	AMEX60DD201002848|AMEX60DD301002848
MSTRG.5106	-0.64	-3.12	LOC115088534 [nr]|HARBI1 [hs]|AMEX60DD301002849|PEBP4 [nr]|AMEX60DD201002849
MSTRG.5107	-Inf	-Inf	AMEX60DD301002850
MSTRG.5108	3.1	1.97	RHOBTB2|AMEX60DD301002851|AMEX60DD102002851|AMEX60DD201002851|LOC102736384 [nr]|RHOBTB2 [hs]
MSTRG.5109	3.17	2.36	LOC101625632 [nr]|TNFRSF10B [hs]|AMEX60DD201002852|LOC115092645 [nr]
MSTRG.5110	-Inf	-Inf	AMEX60DD201002853
MSTRG.5113	-0.31	-1.39	AMEX60DD201002858
MSTRG.5112	1.76	2.57	LOC112109005 [nr]|PPP1R3C [hs]|AMEX60DD301002857
AMEX60DD002861	-2.49	-5.21	AMEX60DD301002861
MSTRG.5114	3.02	1.98	CHMP7|AMEX60DD301002854|AMEX60DD102002854
MSTRG.5115	2.64	0.35	GINS4|AMEX60DD301002855
MSTRG.5116	3.28	1.52	GPAT4|AMEX60DD201002859|AMEX60DD101002859|AMEX60DD102002859|AMEX60DD301002859
MSTRG.5117	-3.49	-6.68	AMEX60DD201002860
AMEX60DD002872	-3.8	-7.57	CGPICR_017125 [nr]|ANK1 [hs]|AMEX60DD301002872
MSTRG.5119	3.25	1.84	LOC102366716 [nr]|INPP5A [hs]|AMEX60DD201002867|LOC110525665 [nr]|AMEX60DD301002867|LOC111838230 [nr]
MSTRG.5118	0.29	-2.65	LOC102692930 [nr]|AMEX60DD201002866|AMEX60DD301002866
AMEX60DD002871	-1.39	-3.77	ANK1|AMEX60DD201002871
MSTRG.5126	-3.87	-9.62	HISAT2 Generated Gene
AMEX60DD002884	-1.08	-7.67	GAS6|AMEX60DD201002884
MSTRG.5120	3.66	5.11	ANK1|AMEX60DD201002868|AMEX60DD301002868|LOC115082445 [nr]|ANK1 [hs]|ANK1 [nr]
MSTRG.5121	-Inf	-Inf	AMEX60DD301002869
MSTRG.5122	-Inf	-Inf	AMEX60DD301002870
MSTRG.5127	2.48	4.45	PLAT [nr]|AMEX60DD301002880
MSTRG.5128	3.8	6.8	PLAT|AMEX60DD201002881
MSTRG.5125	3.61	1.38	LLAP_10771 [nr]|AP3M2 [hs]|AMEX60DD201002879
MSTRG.5123	3.15	3.31	KAT6A|AMEX60DD301002877|LOC112547415 [nr]|AMEX60DD301002876|AMEX60DD201002877
MSTRG.5124	-Inf	-Inf	KAT6A [nr]|KAT6B [hs]|AMEX60DD301002878
MSTRG.5131	1.93	-0.76	POLB [nr]|AMEX60DD301002887|AMEX60DD201002887
MSTRG.5129	0.68	1.9	HISAT2 Generated Gene
MSTRG.5130	3.25	3.07	IKBKB|AMEX60DD201002885|AMEX60DD301002885
MSTRG.5135	0.89	-1.53	AMEX60DD301002896
AMEX60DD002909	-4.22	-11.49	AMEX60DD103002909
[truncated: 98,268 more rows]

## Sheet: MeanVar-of-Genes_Limb
Gene_ID	log(Mean)	log(Var)	Gene_Symbol(s)
AMEX60DD000001	-Inf	-Inf	ZNF79 [hs]|AMEX60DD301000001|ZFP37 [nr]|ZNF568 [hs]
AMEX60DD000002	-3.57	-4.65	LOC114595135 [nr]|ZNF268 [hs]|AMEX60DD201000002
MSTRG.3652	1.27	-1.09	LOC108802115 [nr]|ZNF268 [hs]|AMEX60DD301000003|LOC101953204 [nr]|ZNF850 [hs]|AMEX60DD201000003
AMEX60DD000004	-0.13	-1.94	LOC115462503 [nr]|ZNF268 [hs]|AMEX60DD201000004
MSTRG.3654	1.33	-0.15	ZNF300 [nr]|AMEX60DD301000006|LOC115464621 [nr]|ZNF268 [hs]|AMEX60DD201000006
MSTRG.3655	-4.53	-6.57	LOC108803380 [nr]|ZNF268 [hs]|AMEX60DD301000007
MSTRG.3653	-1.18	-2.28	AMEX60DD201000005
AMEX60DD000021	-1.98	-3.09	LOC106702273 [nr]|AMEX60DD102000021
MSTRG.3656	0.44	-0.46	FZD10|AMEX60DD201000016
AMEX60DD000026	0.43	-0.73	LOC114595149 [nr]|AMEX60DD301000026
AMEX60DD000034	-2.82	-5.29	LOC106702022 [nr]|ENV [hs]|AMEX60DD102000034
AMEX60DD000035	-Inf	-Inf	AMEX60DD102000035
MSTRG.3657	2.32	2.09	AMEX60DD201000029|PARPI_0010196 [nr]|PARPI_0006348 [nr]|AMEX60DD301000030
MSTRG.3658	-Inf	-Inf	LOC102279365 [nr]|GLT1D1 [hs]|AMEX60DD201000031|AMEX60DD301000031
MSTRG.3659	-Inf	-Inf	GLT1D1|AMEX60DD301000033|AMEX60DD201000033
MSTRG.3661	2.82	2.77	SLC15A4|AMEX60DD201000036
MSTRG.3662	1.32	-0.35	ATP5MG|AMEX60DD301000042
AMEX60DD000044	-1.89	-3.72	TMEM132B|AMEX60DD201000044
AMEX60DD000047	-Inf	-Inf	TMEM132B|AMEX60DD201000047
AMEX60DD000045	-Inf	-Inf	TMEM132B [nr]|KIAA1786 [hs]|AMEX60DD201000045
MSTRG.3663	0.95	0.18	TMEM132C|AMEX60DD201000038
MSTRG.3664	-Inf	-Inf	HISAT2 Generated Gene
MSTRG.3665	-Inf	-Inf	AMEX60DD201000039
MSTRG.3666	-Inf	-Inf	AMEX60DD201000040
MSTRG.3667	3.43	4.72	AACS|AMEX60DD201000048|AMEX60DD102000048
MSTRG.3668	-2.61	-4.41	AMEX60DD301000049
MSTRG.3670	1.75	1.54	DHX37 [hs]|AMEX60DD301000051|DHX37|AMEX60DD201000051
MSTRG.3671	-Inf	-Inf	AMEX60DD201000052
MSTRG.3669	3.67	5.43	BRI3BP|AMEX60DD201000050
MSTRG.3673	-0.6	-3.16	OJAV_G00236990 [nr]|AMEX60DD301000061
AMEX60DD000060	-0.23	-2.06	LOC101542680 [nr]|ZNF84 [hs]|AMEX60DD102000060
MSTRG.3672	0.67	-1.51	LOC115474470 [nr]|ZNF268 [hs]|AMEX60DD201000058
AMEX60DD000059	-0.24	-2.79	ZNF300 [nr]|ZNF268 [hs]|AMEX60DD201000059
AMEX60DD000066	-0.52	-2.26	AMEX60DD201000066
AMEX60DD000071	-4.25	-7.31	AMEX60DD201000071
MSTRG.3679	5.35	6.61	LOC110222103 [nr]|UBC [hs]|AMEX60DD103000053|AMEX60DD103000054
MSTRG.3680	-Inf	-Inf	RIMBP2|AMEX60DD201000067
MSTRG.3681	-3.87	-6.96	AMEX60DD201000068
MSTRG.3682	-0.02	-2.05	AMEX60DD301000069|AMEX60DD201000069
MSTRG.3676	1.52	1.56	SCARB1.S [nr]|SCARB1 [hs]|AMEX60DD201000055|FUGU_019069 [nr]|AMEX60DD301000055
MSTRG.3677	-Inf	-Inf	AMEX60DD201000056
MSTRG.3678	1.83	0.96	AMEX60DD301000057|AMEX60DD201000057
AMEX60DD000077	-2.57	-6.84	AMEX60DD101000077
MSTRG.3683	-4.1	-6.31	AMEX60DD201000089
AMEX60DD000095	-0.39	-1.74	DNAI1|AMEX60DD201000095
AMEX60DD000079	-Inf	-Inf	AMEX60DD201000079|AMEX60DD102000079
AMEX60DD000098	-4.61	-7.5	AMEX60DD301000098
MSTRG.3684	0.78	0.15	AMEX60DD201000100
MSTRG.3685	-2.7	-4.46	AMEX60DD201000101
AMEX60DD000084	1.13	0.31	LOC106489890 [nr]|ADGRD1 [hs]|AMEX60DD201000084
AMEX60DD000106	-2.47	-5.25	LOC115396492 [nr]|AMEX60DD201000106
AMEX60DD000107	-Inf	-Inf	LOC113430707 [nr]|ULK1 [hs]|AMEX60DD201000107
MSTRG.3690	1.09	-1.22	AMEX60DD201000105
MSTRG.3691	-0.45	-1.83	LOC104281150 [nr]|SFSWAP [hs]|AMEX60DD201000104|SFSWAP|AMEX60DD301000104
MSTRG.3693	1.88	-0.16	BLOC1S2|AMEX60DD102000109|LOC103085771 [nr]|BLOC1S2 [hs]|AMEX60DD201000109
AMEX60DD000108	-3.52	-4.56	MMP17 [hs]|AMEX60DD201000108|MMP17|CIB84_011884 [nr]|AMEX60DD301000108
MSTRG.3692	2.05	-0.1	LOC104281150 [nr]|SFSWAP [hs]|AMEX60DD201000103|SFSWAP|AMEX60DD301000103
MSTRG.3697	1.81	0.56	ULK1|AMEX60DD301000110|AMEX60DD201000110
MSTRG.3694	3.85	4.6	AMEX60DD301000120
MSTRG.3695	-Inf	-Inf	PPIL2|AMEX60DD103000121
AMEX60DD000123	-0.88	-2.59	LOC110015751 [nr]|RTL1 [hs]|AMEX60DD201000123
MSTRG.3696	1.74	2.08	PUS1|AMEX60DD201000122|AMEX60DD102000122
AMEX60DD000125	-3.17	-5.43	AMEX60DD201000125
MSTRG.3686	6.43	9.58	RAN [nr]|AMEX60DD201000072|AMEX60DD301000072|N/A|AMEX60DD301000075|AMEX60DD201000075
MSTRG.3687	-Inf	-Inf	AMEX60DD103000073
MSTRG.3689	-Inf	-Inf	AMEX60DD103000076
MSTRG.3688	0.23	-0.44	STX2|AMEX60DD201000074
MSTRG.3698	3.35	4.24	YPEL2|AMEX60DD201000126|YPEL1.L [nr]|YPEL1 [hs]|AMEX60DD301000126|AV530_018375 [nr]
MSTRG.3699	0.57	3.62	AMEX60DD301000127
MSTRG.3700	2.44	1.71	PPIL2|AMEX60DD102000128|AMEX60DD201000128|AMEX60DD301000128
MSTRG.3701	2.05	1.08	LOC115660842 [nr]|AMEX60DD301000124|EP400 [nr]|AMEX60DD201000124|EP400 [hs]
MSTRG.3705	2.32	1.51	MRPL40 [nr]|NLVCF [hs]|AMEX60DD201000131
MSTRG.3702	2.66	1.65	LOC115100255 [nr]|C22ORF39 [hs]|AMEX60DD201000132|AMEX60DD301000132|CUNH22ORF39 [nr]|C11H22ORF39 [nr]
MSTRG.3706	2.91	2.05	UFD1|AMEX60DD201000133|AMEX60DD103000133
AMEX60DD000135	-3.55	-6.67	AMEX60DD201000135
MSTRG.3703	2.52	1.31	LOC115100518 [nr]|HIRA [hs]|AMEX60DD301000129|LOC101937578 [nr]|AMEX60DD201000129
MSTRG.3704	-Inf	-Inf	AMEX60DD103000130
MSTRG.3707	2.54	2.52	CDC45|AMEX60DD301000134|AMEX60DD102000134|AMEX60DD103000134
MSTRG.3711	1.54	1.59	GP1BB [nr]|AMEX60DD201000145|AMEX60DD102000145|GP1BB
AMEX60DD000146	-2.27	-4.78	CAMKK1|AMEX60DD201000146
MSTRG.3708	1.37	2.77	ASZ78_015360 [nr]|CLDN5 [hs]|AMEX60DD301000136|AMEX60DD201000136
MSTRG.3709	4.67	6.13	LOC101939207 [nr]|SEPTIN2 [hs]|AMEX60DD301000137|ASZ78_015360 [nr]|CLDN5 [hs]|AMEX60DD201000137
MSTRG.3710	-4.22	-5.95	TXPB_URIBO1 [nr]|PGBD4 [hs]|AMEX60DD301000138
MSTRG.3712	2.22	2.29	TBX1 [nr]|AMEX60DD301000147
MSTRG.3721	2.59	3.43	SEPT5IN.S [nr]|SEPTIN5 [hs]|AMEX60DD201000141|AMEX60DD301000141|LOC115476378 [nr]|SEPTIN5
MSTRG.3722	1.53	0.99	AMEX60DD301000142
MSTRG.3724	-3.11	-5.22	AMEX60DD301000144
MSTRG.3723	0.61	2.2	AMEX60DD301000143
MSTRG.3713	2.12	1.27	GNB1L|AMEX60DD201000148|AMEX60DD301000148
MSTRG.3719	-0.1	-1.23	AMEX60DD301000156
MSTRG.3715	1.87	2.02	TXNRD2 [nr]|AMEX60DD301000150|AMEX60DD201000150
MSTRG.3716	0.98	2.62	TXNRD2 [nr]|AMEX60DD301000151
MSTRG.3720	-0.61	-2.76	AMEX60DD201000157
AMEX60DD000158	-1.59	-2.7	AMEX60DD201000158
AMEX60DD000159	-0.17	-1.53	LOC115355879 [nr]|AMEX60DD201000159
MSTRG.3714	-Inf	-Inf	TXNRD2 [nr]|AMEX60DD201000152
AMEX60DD000155	-0.08	-1.48	COMT|AMEX60DD301000155|DUI87_17438 [nr]|COMT [hs]
MSTRG.3717	-1.26	-2.31	TXNRD2|AMEX60DD301000153|LOC104258013 [nr]|TXNRD2 [hs]|AMEX60DD102000153|AMEX60DD201000153
MSTRG.3726	1.72	2.7	ARVCF|AMEX60DD201000160|AMEX60DD301000160|ARVCF [hs]
MSTRG.3727	2.93	4.49	DGCR8|AMEX60DD301000164|AMEX60DD201000164
MSTRG.3725	2.41	2.28	AMEX60DD301000163|TANGO2|AMEX60DD102000163
MSTRG.3728	-Inf	-Inf	AMEX60DD201000168
MSTRG.3729	-3.74	-6.7	AMEX60DD201000169
MSTRG.3735	3.85	5.13	PGAM5|AMEX60DD201000171|PGAM5 [nr]|AMEX60DD102000171
MSTRG.3741	2.45	1.59	ZDHHC8|AMEX60DD201000170|AMEX60DD301000170
MSTRG.3730	2.65	2.23	TRMT2A|AMEX60DD103000166|LOC102798090 [nr]|TRMT2A [hs]|AMEX60DD102000166
MSTRG.3731	5.29	7.68	RANBP1.L [nr]|RANBP1 [hs]|AMEX60DD201000167|RANBP1 [nr]|AMEX60DD102000167
AMEX60DD000174	-3.74	-5.72	GOLGA3|AMEX60DD301000174
MSTRG.3732	-4.58	-6.68	ANKLE2|AMEX60DD201000173
MSTRG.3734	0.16	-1.51	AMEX60DD301000175
MSTRG.3733	3.32	2.74	ANKLE2|AMEX60DD201000172
MSTRG.3736	2.07	1.74	AMEX60DD201000176
MSTRG.3738	-0.69	-2.22	LOC104614348 [nr]|GOLGA3 [hs]|AMEX60DD201000178
MSTRG.3737	2.36	2.09	AMEX60DD201000177
MSTRG.3739	-Inf	-Inf	ANKLE2 [nr]|AMEX60DD201000179
MSTRG.3747	-2.8	-4.94	AMEX60DD201000192
MSTRG.3742	2.06	3.36	AMEX60DD201000187
MSTRG.3743	-Inf	-Inf	AMEX60DD201000188
MSTRG.3740	-1.71	-2.04	DUI87_17430 [nr]|ANKLE2 [hs]|AMEX60DD301000180|ANKLE2|AMEX60DD201000180
AMEX60DD000190	1.16	0.94	AMEX60DD201000190
AMEX60DD000191	-Inf	-Inf	AMEX60DD201000191
AMEX60DD000194	-4.07	-6.95	AMEX60DD301000194
MSTRG.3746	-Inf	-Inf	GOLGA3 [nr]|AMEX60DD201000181|GOLGA3|AMEX60DD301000181
MSTRG.3744	-0.6	-2.76	LOC115073368 [nr]|AMEX60DD201000183|AMEX60DD102000183
MSTRG.3745	1.27	1.65	LOC104632589 [nr]|AMEX60DD201000184
MSTRG.3748	3.06	3.16	CHFR [nr]|AMEX60DD301000195
AMEX60DD000202	-4.09	-6.97	AMEX60DD201000202
AMEX60DD000205	-2.26	-5.15	AMEX60DD103000205
AMEX60DD000206	-2.24	-5.02	AMEX60DD101000206
AMEX60DD000199	-Inf	-Inf	AMEX60DD301000199
AMEX60DD000198	2.06	1.75	FBRSL1|AMEX60DD201000198|FBRSL1 [nr]|AUTS2 [hs]|AMEX60DD301000198
AMEX60DD000213	-1.66	-4.11	AMEX60DD201000213
MSTRG.3750	-0.64	-1.1	AMEX60DD301000212
MSTRG.3751	0.73	-0.16	HISAT2 Generated Gene
MSTRG.3749	0.5	-0.35	AMEX60DD301000193|CHFR|AMEX60DD201000193|N/A|AMEX60DD102000193
MSTRG.3752	3.81	3.9	COMT [nr]|AMEX60DD301000215|AMEX60DD201000215|COMT
MSTRG.3753	3.16	4.26	LOC115479915 [nr]|NOC4L [hs]|AMEX60DD103000216|AMEX60DD201000216|AMEX60DD301000216
MSTRG.3754	-2.42	-3.12	BANF1.S [nr]|AMEX60DD201000217
MSTRG.3758	3.27	4.18	PPM1F|AMEX60DD201000223
MSTRG.3756	-4.46	-6.44	AMEX60DD201000219
MSTRG.3757	-Inf	-Inf	AMEX60DD301000220
MSTRG.3755	3.62	4.31	MAPK1 [nr]|AMEX60DD201000218|AMEX60DD301000218
AMEX60DD000232	-Inf	-Inf	LOC106732794 [nr]|AMEX60DD201000232
MSTRG.3759	-Inf	-Inf	AMEX60DD301000228
MSTRG.3762	-0.76	-1.78	HISAT2 Generated Gene
MSTRG.3760	-2.32	-4.19	LOC115372353 [nr]|AMEX60DD201000229
MSTRG.3761	-0.93	-2.44	AMEX60DD201000230
MSTRG.3763	4.35	6.97	SDF2L1|AMEX60DD301000236
MSTRG.3764	2.67	1.95	TOP3B|AMEX60DD201000224|TOP3B [nr]|AMEX60DD301000224|AMEX60DD102000224|TOP3B.L [nr]|TOP3B [hs]|LOC109914435 [nr]
MSTRG.3765	-3.21	-6.66	AMEX60DD301000225
MSTRG.3766	-0.52	-2.54	ZBED9 [hs]|AMEX60DD201000226|AMEX60DD102000226
MSTRG.3767	2.56	2.38	SH_R122_JSM5CED3F [nr]|AMEX60DD201000243|YDJC|AMEX60DD301000243
AMEX60DD000240	-Inf	-Inf	AMEX60DD301000240
AMEX60DD000241	-Inf	-Inf	AMEX60DD301000241
AMEX60DD000239	-4.53	-6.57	AMEX60DD201000239
MSTRG.3768	-Inf	-Inf	AB205_0136590 [nr]|TOP3B [hs]|AMEX60DD201000245
MSTRG.3769	5.88	8.36	PARPI_0011654 [nr]|AMEX60DD201000244|UBE2L3 [nr]|AMEX60DD301000244
MSTRG.3770	-2.32	-4.69	AMEX60DD301000248
MSTRG.3771	-1.79	-4	AMEX60DD301000249
MSTRG.3772	3.98	4.78	HIC2|AMEX60DD201000247|AMEX60DD301000247
MSTRG.3773	3.1	3.6	SNAP29|AMEX60DD301000253|AMEX60DD201000253
AMEX60DD000263	-Inf	-Inf	AMEX60DD301000263
MSTRG.3776	4.03	5.97	SLC25A1|AMEX60DD201000257|AMEX60DD301000257
MSTRG.3778	3.43	4.14	CLTCL1|AMEX60DD201000254|LOC104469759 [nr]|CLTCL1 [hs]|AMEX60DD301000254|PARPI_0011647 [nr]|AMEX60DD201000256|CLTCL1 [nr]|CLTC [hs]|LOC103799557 [nr]|AMEX60DD301000256|LOC114586338 [nr]
MSTRG.3779	-Inf	-Inf	AMEX60DD301000255
MSTRG.3777	0.86	1.32	LOC109312801 [nr]|SBSPON [hs]|AMEX60DD301000259
AMEX60DD000260	1.21	0.15	LOC115661031 [nr]|AMEX60DD201000260|LOC112120414 [nr]|THADA [hs]
AMEX60DD000261	-Inf	-Inf	AMEX60DD301000261
MSTRG.3780	1.49	-0.22	ESS2|AMEX60DD102000265|AMEX60DD301000265
MSTRG.3781	-4.51	-6.53	AMEX60DD301000266|TSSK2
MSTRG.3774	2.6	1.49	PI4KA [nr]|AMEX60DD301000250|PI4KA|AMEX60DD201000250|HCG_1999854 [hs]|AMEX60DD102000251
MSTRG.3775	-Inf	-Inf	SERPIND1|AMEX60DD201000252
AMEX60DD000271	-Inf	-Inf	AMEX60DD301000271
AMEX60DD000270	-1.73	-1.73	LOC115073307 [nr]|AMEX60DD201000270
MSTRG.3790	-2.06	-4.44	LOC114586993 [nr]|IGLV6 [hs]|AMEX60DD201000282|PARPI_0032739 [nr]|AMEX60DD301000283|PARPI_0011627 [nr]
MSTRG.3792	-1.18	-2.3	N/A|AMEX60DD301000284|AMEX60DD201000284
MSTRG.3796	-1.12	-0.87	LOC102250240 [nr]|AMEX60DD301000295
MSTRG.3800	-4.46	-6.44	N/A|AMEX60DD201000299
MSTRG.3802	-2.97	-4.65	LOC111092690 [nr]|AMEX60DD201000301
AMEX60DD000305	-3.42	-4.36	N/A|AMEX60DD201000305
AMEX60DD000307	-4.53	-6.57	N/A|AMEX60DD201000307
AMEX60DD000308	-4.02	-5.56	LOC107112710 [nr]|VPREB1 [hs]|AMEX60DD201000308
AMEX60DD000309	-3.16	-4.56	LOC100560921 [nr]|AMEX60DD201000309
MSTRG.3805	-3.61	-4.74	N/A|AMEX60DD201000306|IGLV51 [hs]|AMEX60DD301000306
MSTRG.3791	-3.46	-6.33	IG|AMEX60DD201000285|IGL@ [nr]|IG [hs]|AMEX60DD301000286
AMEX60DD000287	-3.55	-5.39	MONAX_5E002063 [nr]|AMEX60DD201000287
MSTRG.3793	-1.48	-2.11	TREES_T100009970 [nr]|AMEX60DD201000288
MSTRG.3788	1.25	2.24	IGLC1 [hs]|AMEX60DD301000273
MSTRG.3789	4.22	8.05	N/A|AMEX60DD201000274|AMEX60DD301000274
MSTRG.3806	2.69	4.22	LOC113837993 [nr]|AMEX60DD201000310
MSTRG.3782	3.34	4.92	DGCR2|AMEX60DD201000267|AMEX60DD301000267|EIF2B2 [nr]
MSTRG.3783	-Inf	-Inf	AMEX60DD301000268
MSTRG.3807	3.26	5.96	LOC100336780 [nr]|AMEX60DD201000311
AMEX60DD000320	-2.58	-3.98	IGLV [hs]|AMEX60DD201000320
MSTRG.3811	-2.72	-3.74	BN2614_LOCUS2 [nr]|AMEX60DD201000322
MSTRG.3812	-5.36	-8.24	XB5865391.L [nr]|AMEX60DD201000323
AMEX60DD000328	-5.28	-8.07	IG|AMEX60DD201000328
AMEX60DD000329	-3.63	-6.83	IGL@ [nr]|IG [hs]|AMEX60DD301000329
MSTRG.3814	-2.93	-4.31	LOC102250240 [nr]|AMEX60DD201000330|LOC101951136 [nr]|AMEX60DD301000331
MSTRG.3815	-1.74	-1.52	LOC102944433 [nr]|AMEX60DD201000332
MSTRG.3817	1.8	-0.23	EOD39_15421 [nr]|AIMP1 [hs]|AMEX60DD301000335
MSTRG.3816	2.66	2.35	AIMP1|AMEX60DD201000334
AMEX60DD000315	-4.71	-6.94	PARPI_0029472 [nr]|AMEX60DD301000315
AMEX60DD000316	-Inf	-Inf	UY3_02104 [nr]|AMEX60DD201000316
MSTRG.3808	-2.27	-4.28	LOC102250240 [nr]|AMEX60DD201000312|IGLV [hs]|AMEX60DD301000312|D623_10000469 [nr]|AMEX60DD301000314
MSTRG.3809	-2.59	-2.7	UY3_02104 [nr]|AMEX60DD301000313
AMEX60DD000317	-Inf	-Inf	LOC101951136 [nr]|AMEX60DD201000317
MSTRG.3810	-3.88	-5.81	N/A|AMEX60DD201000318|LOC101951136 [nr]|AMEX60DD301000319
MSTRG.3818	3.11	6.75	MMP11|AMEX60DD301000336|AMEX60DD201000336
MSTRG.3820	0.01	-1.12	LOC104011480 [nr]|DERL2 [hs]|AMEX60DD201000338|DERL2|AMEX60DD301000338|DERL3 [nr]|DV515_00011444 [nr]
MSTRG.3821	-5.36	-8.24	AMEX60DD201000339
MSTRG.3819	3.82	5.3	SMARCB1|AMEX60DD301000337|AMEX60DD103000337
MSTRG.3825	-2.45	-3.2	LOC115661072 [nr]|AMEX60DD201000346
MSTRG.3826	-1.55	-1.17	LOC102944433 [nr]|AMEX60DD301000347
AMEX60DD000351	-2.78	-4.24	LOC105706714 [nr]|AMEX60DD201000351
AMEX60DD000355	-Inf	-Inf	N/A|AMEX60DD201000355
MSTRG.3830	-3.74	-5.51	N/A|AMEX60DD301000357
MSTRG.3822	3.57	3	CHCHD10|AMEX60DD103000340
MSTRG.3831	-0.74	0.51	BN2614_LOCUS2 [nr]|AMEX60DD201000358
AMEX60DD000342	-Inf	-Inf	AMEX60DD201000342
AMEX60DD000341	-1.14	-2.63	C11H22ORF15 [nr]|C22ORF15 [hs]|AMEX60DD201000341
AMEX60DD000362	-4.31	-6.13	SLC2A11|AMEX60DD201000362
MSTRG.3834	2.02	3.68	LOC111772992 [nr]|AMEX60DD201000370
AMEX60DD000375	-2.46	-4.92	AMEX60DD201000375
AMEX60DD000387	-4.69	-7.68	AMEX60DD201000387
MSTRG.3835	3.22	3.26	COMT.S [nr]|AMEX60DD201000388
MSTRG.3833	0.61	-1.06	SLC2A11|AMEX60DD201000363
AMEX60DD000367	-Inf	-Inf	LOC105357518 [nr]|SLC2A11 [hs]|AMEX60DD201000367
AMEX60DD000389	-Inf	-Inf	LOC115480337 [nr]|SLC2A9 [hs]|AMEX60DD201000389|SLC2A11 [hs]
MSTRG.3836	-0.05	-0.55	LOC115480337 [nr]|SLC2A9 [hs]|AMEX60DD301000392
MSTRG.3837	0.03	-1.52	N/A|AMEX60DD201000395
MSTRG.3838	-1.92	-2.53	LOC115480337 [nr]|SLC2A9 [hs]|AMEX60DD301000394
AMEX60DD000401	-1.34	-4.27	AMEX60DD301000401
MSTRG.3839	-0.21	-2.93	URAD [nr]|AMEX60DD201000398
MSTRG.3841	4.36	5.29	DDT|AMEX60DD103000400
MSTRG.3840	-3.3	-5.54	AMEX60DD201000399
MSTRG.3842	4.16	6.7	N/A|AMEX60DD301000402
AMEX60DD000411	-Inf	-Inf	AMEX60DD301000411
MSTRG.3843	3.8	4.92	CRKL|AMEX60DD301000412
MSTRG.3849	2.16	0.56	AMEX60DD201000414|KLHL22|AMEX60DD301000414
MSTRG.3851	0.11	-0.42	AMEX60DD301000422
AMEX60DD000423	-4.22	-5.95	AMEX60DD201000423
MSTRG.3850	3.07	3.33	MED15|AMEX60DD103000415|AMEX60DD301000415
AMEX60DD000426	-2.92	-5.95	AMEX60DD201000426
MSTRG.3845	2.75	2.55	CABIN1|AMEX60DD201000404|N306_04888 [nr]|CABIN1 [hs]|AMEX60DD301000404|LOC104626118 [nr]|AMEX60DD102000404
MSTRG.3846	-Inf	-Inf	AMEX60DD201000405
MSTRG.3844	-Inf	-Inf	AMEX60DD301000403
MSTRG.3847	-2.82	-5.88	AMEX60DD301000406
MSTRG.3848	-5.16	-7.83	AMEX60DD301000407
MSTRG.3853	-Inf	-Inf	AMEX60DD301000421
MSTRG.3852	-1.88	-2.01	GGT5|AMEX60DD301000420
MSTRG.3856	2.85	3.91	LLAP_20936 [nr]|GGT5 [hs]|AMEX60DD301000431
AMEX60DD000438	-Inf	-Inf	LRRC75B [nr]|LRRC75A [hs]|AMEX60DD201000438
AMEX60DD000436	0.15	-0.42	LRRC75B|AMEX60DD201000436|LOC113746826 [nr]|LOC105373926 [hs]|LRRC75B [hs]
AMEX60DD000437	-2.47	-3.1	AMEX60DD301000437
MSTRG.3854	-0.88	-1.55	LOC115480918 [nr]|CCDC74A [hs]|AMEX60DD301000416|LOC115100948 [nr]|AMEX60DD201000416|CCDC74B [hs]
MSTRG.3855	1.87	1.58	SMPD4|AMEX60DD201000417|AMEX60DD301000417
MSTRG.3860	0.59	-0.96	LOC107385925 [nr]|AMEX60DD201000442
AMEX60DD000443	-2.01	-5.17	AMEX60DD301000443
MSTRG.3857	0.78	0.49	LOC115480694 [nr]|HCG_2010666 [hs]|AMEX60DD201000432|AMEX60DD301000432|AMEX60DD103000432
MSTRG.3859	-Inf	-Inf	LRRC75B [nr]|AMEX60DD201000434
MSTRG.3858	-Inf	-Inf	LRRC75B [nr]|AMEX60DD201000433
AMEX60DD000447	-0.4	-2	AMEX60DD301000447
AMEX60DD000445	-0.75	-2.64	AMEX60DD301000445
MSTRG.3861	5.23	7.74	SNRPD3|AMEX60DD201000439|AMEX60DD301000439
MSTRG.3862	2.62	3.04	GUCD1|AMEX60DD301000440|AMEX60DD201000440
MSTRG.3863	-0.19	-2.38	DPX16_9183 [nr]|AMEX60DD201000441
MSTRG.3864	1.75	3.34	UPB1.S [nr]|UPB1 [hs]|AMEX60DD301000444|UPB1|AMEX60DD201000444
MSTRG.3866	1.49	2.5	AMEX60DD201000454
AMEX60DD000455	-3.61	-6.78	AMEX60DD201000455
AMEX60DD000456	-4.47	-7.25	AMEX60DD201000456
AMEX60DD000453	0.27	-0.94	RAB36|AMEX60DD201000453
MSTRG.3868	-4.62	-7.52	AMEX60DD301000458
MSTRG.3867	-0.64	-0.77	RAB36|AMEX60DD201000457
AMEX60DD000463	-Inf	-Inf	AMEX60DD201000463
MSTRG.3873	-Inf	-Inf	SLC5A1|AMEX60DD301000462
MSTRG.3877	4.46	5.38	YWHAH [nr]|AMEX60DD301000464|AMEX60DD201000464|AMEX60DD102000464
MSTRG.3874	0.82	-0.77	LOC102930801 [nr]|RSPH14 [hs]|AMEX60DD201000459|RSPH14|AMEX60DD103000459|AMEX60DD301000459
MSTRG.3876	-1.09	-3.94	GNAZ|AMEX60DD301000461|AMEX60DD201000461
MSTRG.3875	-1.57	-4.05	LOC101523373 [nr]|IDI1 [hs]|AMEX60DD201000460
MSTRG.3869	2.82	1.95	SPECC1L|AMEX60DD201000448|AMEX60DD301000448
MSTRG.3870	1.7	1.56	AMEX60DD301000449|AMEX60DD201000449
MSTRG.3871	2.04	2.9	BCR|AMEX60DD201000450
MSTRG.3872	-Inf	-Inf	AMEX60DD301000451
AMEX60DD000469	-0.48	-2.93	FD755_009355 [nr]|LOC340211 [hs]|AMEX60DD201000469
AMEX60DD000470	0.58	0.38	ROHU_010238 [nr]|LOC100130764 [hs]|AMEX60DD301000470
MSTRG.3879	1.1	-0.38	DEPDC5|AMEX60DD301000465|AMEX60DD201000465|AMEX60DD102000465|E1301_TTI003913 [nr]
MSTRG.3878	2.64	2.73	PRR14L|AMEX60DD301000467
MSTRG.3883	3.02	2.28	EIF4ENIF1|AMEX60DD201000475|LOC101388841 [nr]|EIF4ENIF1 [hs]|AMEX60DD301000475|AMEX60DD102000475
AMEX60DD000478	-2.18	-5.55	AMEX60DD201000478
MSTRG.3884	2.29	2.82	PATZ1|AMEX60DD201000477|CADR_000028247 [nr]|AMEX60DD301000477
MSTRG.3885	0.15	-0.95	HISAT2 Generated Gene
MSTRG.3882	4.58	4.37	DRG1|AMEX60DD201000476|AMEX60DD102000476
MSTRG.3886	2.77	4.73	PIK3IP1|AMEX60DD201000479|AMEX60DD301000479
MSTRG.3887	-Inf	-Inf	AMEX60DD301000480
MSTRG.3880	2.24	1.72	PISD|AMEX60DD102000473|AMEX60DD201000473|PISD.L [nr]|PISD [hs]|AMEX60DD301000473
MSTRG.3881	-0.6	-2.51	AMEX60DD201000474|SFI1|AMEX60DD301000474|DR999_PMT16710 [nr]|SFI1 [hs]
MSTRG.3888	3.5	4.49	LIMK2|AMEX60DD201000482|AMEX60DD301000482|LOC111162707 [nr]|LIMK2 [hs]|AMEX60DD102000482|AMEX60DD103000482
MSTRG.3891	-Inf	-Inf	AMEX60DD301000486
MSTRG.3889	2.59	1.46	RNF185|AMEX60DD301000484
MSTRG.3890	1.64	1.56	LOC105527942 [nr]|C12ORF43 [hs]|AMEX60DD301000485|AMEX60DD201000485
MSTRG.3892	3.03	2.5	DR999_PMT16716 [nr]|SPPL3 [hs]|AMEX60DD201000488|SPPL3
MSTRG.3893	3.18	2.42	ACADS|AMEX60DD102000489
MSTRG.3895	4.59	4.71	UNC119B|AMEX60DD103000490|AMEX60DD201000490|AMEX60DD301000490
MSTRG.3896	-Inf	-Inf	LOC115401458 [nr]|AMEX60DD301000491
AMEX60DD000493	-3.47	-6.84	AMEX60DD102000493
MSTRG.3897	-3.88	-6.97	HISAT2 Generated Gene
AMEX60DD000495	-Inf	-Inf	DPX16_12726 [nr]|AMEX60DD201000495
AMEX60DD000494	-Inf	-Inf	AMEX60DD201000494
MSTRG.3894	4.91	7.3	TREES_T100018637 [nr]|MLEC [hs]|AMEX60DD201000492|MLEC
AMEX60DD000496	-0.03	-1.65	HCFC1 [nr]|AMEX60DD201000496|N/A
AMEX60DD000497	0.08	-1.23	CABP1 [nr]|AMEX60DD201000497|AMEX60DD301000497|CABP1
MSTRG.3899	2.29	2.98	POP5|AMEX60DD301000498|AMEX60DD201000498|AMEX60DD103000498
MSTRG.3900	4.82	6.67	RNF10|AMEX60DD102000499|AMEX60DD201000499
MSTRG.3901	2.67	2.3	COQ5|AMEX60DD301000500|AMEX60DD201000500
AMEX60DD000502	-3.37	-5.87	AMEX60DD101000502
MSTRG.3898	6.94	10.72	LOC110406354 [nr]|AMEX60DD301000501|AMEX60DD102000501
MSTRG.3902	6.97	9.96	AMEX60DD301000503
MSTRG.3904	3.13	3.58	AMEX60DD301000504|TRIAP1|TRIAP1 [nr]
MSTRG.3905	4.03	5.82	GATC [hs]|AMEX60DD201000505|GATC|AMEX60DD102000505
MSTRG.3909	0.51	-0.62	AMEX60DD201000513
AMEX60DD000512	-Inf	-Inf	LOC111565595 [nr]|AMEX60DD201000512|PLA2G1B [nr]
MSTRG.3906	4.62	5.52	COX6A1 [hs]|AMEX60DD301000507|AMEX60DD102000507
MSTRG.3907	-0.27	-2.38	AMEX60DD301000517
AMEX60DD000518	-1.93	-4.38	WDR3 [nr]|UNKNOWN [hs]|AMEX60DD301000518
MSTRG.3913	3.45	6.45	MSI1A [nr]|MSI1 [hs]|AMEX60DD301000509|MSI1C [nr]|AMEX60DD201000509|MSI1B [nr]
MSTRG.3914	-1.2	-2.25	AMEX60DD301000510
MSTRG.3908	-2.21	-4.44	EEF1A1|AMEX60DD301000520
MSTRG.3915	2.01	1.35	EEF1A1 [hs]|AMEX60DD301000522
AMEX60DD000519	-2.4	-3.6	SIRT4|AMEX60DD301000519
MSTRG.3910	2.02	3.1	EOD39_18978 [nr]|LOC107985532 [hs]|AMEX60DD301000514|AMEX60DD201000514|LOC102359725 [nr]
MSTRG.3911	-4.56	-7.41	AMEX60DD102000515
MSTRG.3912	1.28	3.44	AMEX60DD301000516
MSTRG.3916	4.71	7.28	PXN|AMEX60DD201000525|AMEX60DD301000525|TGFB1I1 [nr]|PXN [hs]
MSTRG.3918	-Inf	-Inf	LOC111559199 [nr]|AMEX60DD201000528
MSTRG.3919	1.13	1.11	AMEX60DD201000529|LOC111559199 [nr]|AMEX60DD102000529
MSTRG.3920	0.76	-0.19	AMEX60DD301000531
MSTRG.3921	3.31	3.78	RAB35|AMEX60DD301000530
MSTRG.3922	0.82	0.11	BICDL1|AMEX60DD201000532|LOC102387334 [nr]|BICDL1 [hs]|AMEX60DD301000532
MSTRG.3923	0.81	-1.08	VMP1 [hs]|AMEX60DD201000533|MONAX_5E024994 [nr]
MSTRG.3924	3.98	4.18	DR999_PMT12737 [nr]|AMEX60DD201000527
AMEX60DD000541	-Inf	-Inf	AMEX60DD301000541
MSTRG.3926	3.56	3.47	PRKAB1|AMEX60DD301000539|AMEX60DD201000539
MSTRG.3925	2.04	3.91	DR999_PMT12749 [nr]|TMEM233 [hs]|AMEX60DD301000544
MSTRG.3929	-Inf	-Inf	LOC104032547 [nr]|NCOR2 [hs]|AMEX60DD301000547|LOC103774904 [nr]
MSTRG.3927	-3.04	-4.88	NCOR2|AMEX60DD301000545|LOC103803163 [nr]|NCOR2 [hs]|AMEX60DD201000545
MSTRG.3928	-0.44	-1.33	AMEX60DD201000546
MSTRG.3930	1.67	0.27	CIT|AMEX60DD301000535|CIT [hs]|AMEX60DD201000535
MSTRG.3931	2.7	3.96	AMEX60DD201000536
MSTRG.3932	1.53	1.63	AMEX60DD201000537
MSTRG.3933	-3.73	-6.22	AMEX60DD201000538
MSTRG.3917	6.95	11.42	RPLP0.L [nr]|RPLP0 [hs]|AMEX60DD301000526|RPLP0|AMEX60DD201000526|AMEX60DD102000526|AMEX60DD103000526
MSTRG.3935	-2.37	-3.53	AMEX60DD201000556
MSTRG.3934	-Inf	-Inf	AMEX60DD201000557
MSTRG.3936	4.6	7.38	RFLNA.L [nr]|RFLNA [hs]|AMEX60DD301000552|AMEX60DD201000552
AMEX60DD000559	-0.66	-3.03	CCDC92|AMEX60DD301000559|AMEX60DD201000559
AMEX60DD000560	-Inf	-Inf	AMEX60DD201000560
MSTRG.3940	2.87	2.94	NCOR2|AMEX60DD201000548|AMEX60DD301000548|AMEX60DD201000551
MSTRG.3942	0.7	1.52	AMEX60DD301000550
MSTRG.3941	-Inf	-Inf	AMEX60DD301000549
MSTRG.3937	-2.71	-5.55	AB205_0205260 [nr]|DNAH10 [hs]|AMEX60DD301000562
MSTRG.3938	-Inf	-Inf	AMEX60DD201000563
MSTRG.3939	1.57	2.93	OJAV_G00236990 [nr]|AMEX60DD201000564
AMEX60DD000561	-Inf	-Inf	DNAH10 [hs]|AMEX60DD301000561|DNAH10|AMEX60DD201000561
AMEX60DD000568	-2.02	-3.06	LOC108716549 [nr]|AMEX60DD201000568
MSTRG.3946	2.82	2.86	GTF2H3|AMEX60DD102000569|AMEX60DD201000569|AMEX60DD301000569
MSTRG.3947	2.92	2.4	EIF2B1|AMEX60DD201000570
MSTRG.3949	2.16	1.18	DDX55|AMEX60DD102000571|AMEX60DD201000571
MSTRG.3943	2.68	1	ATP6V0A2|AMEX60DD201000565|ATP6V0A2.L [nr]|AMEX60DD102000565
MSTRG.3944	1.05	-0.57	TCTN2 [nr]|AMEX60DD301000566|TCTN2|AMEX60DD201000566
MSTRG.3945	-1.87	-4.74	AMEX60DD103000567
MSTRG.3948	6.22	8.54	TMED2.L [nr]|TMED2 [hs]|AMEX60DD201000572|TMED2|AMEX60DD301000572|AMEX60DD102000572
MSTRG.3950	3.1	4.23	RILPL1|AMEX60DD201000573|AMEX60DD301000573
MSTRG.3951	0.69	2.44	LOC116219103 [nr]|AMEX60DD301000574
MSTRG.3952	2.17	0.79	SNRNP35|AMEX60DD201000575|AMEX60DD102000575
MSTRG.3954	-0.45	1.59	AMEX60DD201000577
MSTRG.3953	2.43	2.85	RILPL2|AMEX60DD201000576
MSTRG.3955	3.36	4.46	KMT5A|AMEX60DD201000579|AMEX60DD301000579|AMEX60DD102000579|KMT5A [nr]
AMEX60DD000584	-Inf	-Inf	AMEX60DD301000584
MSTRG.3956	2.97	2.39	CDK2AP1|AMEX60DD201000585|AMEX60DD102000585
AMEX60DD000590	-2.57	-4.19	AMEX60DD201000590
MSTRG.3958	-Inf	-Inf	AMEX60DD201000589
MSTRG.3959	2.89	3.22	C11H12ORF65 [nr]|C12ORF65 [hs]|AMEX60DD301000586|AMEX60DD103000586|C13H12ORF65 [nr]|AMEX60DD201000586
MSTRG.3960	1.18	1.1	AMEX60DD301000587|MPHOSPH9|AMEX60DD201000587
MSTRG.3957	2.86	3.37	SBNO1|AMEX60DD301000582|AMEX60DD301000583|SBNO1 [nr]|FLJ10833 [hs]
MSTRG.3966	2.22	1.67	ARL6IP4|AMEX60DD201000592|AMEX60DD102000592|AMEX60DD301000592
MSTRG.3963	0.45	-1.72	LOC102930336 [nr]|GIN1 [hs]|AMEX60DD201000594|LLAP_9426 [nr]
MSTRG.3964	4.84	6.72	CIRBP|AMEX60DD201000595
MSTRG.3967	0.79	-0.15	OGFOD2|AMEX60DD301000593|AMEX60DD103000593|DR999_PMT02598 [nr]|OGFOD2 [hs]
MSTRG.3965	1.55	2.16	HISAT2 Generated Gene
MSTRG.3961	2.05	0.95	PITPNM2|AMEX60DD301000591|AMEX60DD201000591|PITPNM1 [hs]|PITPNM2 [hs]
MSTRG.3962	3.93	5.23	HISAT2 Generated Gene
MSTRG.3969	2.69	3.83	ABCB9|AMEX60DD201000596|AMEX60DD301000596
MSTRG.3968	4.37	7.29	VPS37B|AMEX60DD201000597
MSTRG.3970	3	4.13	HIP1R|AMEX60DD301000598|AMEX60DD201000598
AMEX60DD000602	-3.62	-5.45	HCAR1 [nr]|HCAR3 [hs]|AMEX60DD201000602
AMEX60DD000604	-4.69	-7.68	PITPNM2|AMEX60DD301000604
AMEX60DD000603	-0.05	-1.85	OGFOD2|AMEX60DD201000603
MSTRG.3971	1.04	-0.32	CCDC62|AMEX60DD201000599|AMEX60DD301000599
MSTRG.3972	-Inf	-Inf	AMEX60DD301000600
MSTRG.3974	4.32	4.92	DENR|AMEX60DD201000601|AMEX60DD301000601|AMEX60DD102000601|EI555_000722 [nr]
MSTRG.3973	5.38	7.62	CIRBP [nr]|AMEX60DD201000605
MSTRG.3977	0.23	-1.69	XELAEV_18000201MG [nr]|AMEX60DD201000609
MSTRG.3978	3.28	3.2	RSRC2|AMEX60DD201000610|AMEX60DD301000610
AMEX60DD000617	-Inf	-Inf	AMEX60DD301000617
AMEX60DD000616	-3.89	-6.08	PARPI_0014259 [nr]|AMEX60DD301000616
MSTRG.3982	2.48	2.7	VPS33A|AMEX60DD102000615|AMEX60DD201000615
MSTRG.3979	-0.7	-2.02	LOC115100635 [nr]|AMEX60DD201000611|AMEX60DD301000611|LOC115479569 [nr]
MSTRG.3981	-Inf	-Inf	AMEX60DD301000613
MSTRG.3980	3.27	2.98	ZCCHC8|AMEX60DD201000612
MSTRG.3975	1.57	1.17	KNTC1|AMEX60DD301000608
MSTRG.3976	1.11	0.29	RPS2|AMEX60DD301000607
MSTRG.3985	2.03	2.74	AMEX60DD201000622
AMEX60DD000619	0.6	0.23	AMEX60DD201000619|AMEX60DD301000619|B3GNT4
MSTRG.3983	2.53	1.67	DIABLO|AMEX60DD301000618|DIABLO.L [nr]|DIABLO [hs]|AMEX60DD103000618|AMEX60DD102000618|LOC111156472 [nr]
MSTRG.3984	0.09	-0.81	LRRC43|AMEX60DD301000620|AMEX60DD103000620
MSTRG.3988	3.37	5.22	BCL7A|AMEX60DD301000624|AMEX60DD201000624
AMEX60DD000627	-3.57	-4.65	WDR66|AMEX60DD301000627|AMEX60DD103000627
MSTRG.3987	2.47	1.71	CLIP1|AMEX60DD201000614|AMEX60DD301000614|DR999_PMT02496 [nr]|CLIP1 [hs]|AMEX60DD102000614
AMEX60DD000629	-0.2	-1.68	AMEX60DD201000629
MSTRG.3991	4.03	4.31	PSMD9|AMEX60DD201000628|AMEX60DD301000628
MSTRG.3993	3.94	5.96	LOC115479662 [nr]|HPD [hs]|AMEX60DD201000630|AMEX60DD301000630
MSTRG.3989	-0.58	-2.11	WDR66|AMEX60DD301000625
MSTRG.3990	-0.59	-1.98	CYRIA|AMEX60DD201000626
MSTRG.3992	2.35	1.56	BN2614_LOCUS7 [nr]|SETD1B [hs]|AMEX60DD201000631
AMEX60DD000635	-Inf	-Inf	AMEX60DD201000635|AMEX60DD301000635
AMEX60DD000636	-Inf	-Inf	AMEX60DD301000636
MSTRG.3999	3.07	4.96	ASZ78_002063 [nr]|RHOF [hs]|AMEX60DD201000638|RHOF
MSTRG.4000	-4.46	-6.44	AMEX60DD103000639
MSTRG.4001	3.53	4.57	TMEM120B|AMEX60DD103000640|AMEX60DD102000640
AMEX60DD000641	-2.05	-3.62	MORN3.S [nr]|MORN3 [hs]|AMEX60DD103000641|AMEX60DD301000641
MSTRG.3998	1.94	0.81	ORAI1|AMEX60DD201000642
MSTRG.3994	0.38	-1.09	SETD1B [nr]|AMEX60DD301000632|LOC104564044 [nr]|AMEX60DD201000632
MSTRG.3995	-3.1	-5.22	D4764_17G0006420 [nr]|AMEX60DD301000633
MSTRG.3997	2.69	3.21	AMEX60DD301000634|LOC115088534 [nr]|HARBI1 [hs]|AMEX60DD201000634
MSTRG.3996	-Inf	-Inf	LOC115097565 [nr]|AMEX60DD301000633
MSTRG.4002	3.11	1.55	RNF34|AMEX60DD301000646|AMEX60DD201000646
MSTRG.4003	1.91	1.12	ANAPC5 [nr]|AMEX60DD301000647|ANAPC5|AMEX60DD102000647|ANAPC5.L [nr]
MSTRG.4004	-1.98	-4.41	AMEX60DD201000648
MSTRG.4014	2.31	1.24	P2RX7|AMEX60DD102000653|AMEX60DD201000653
AMEX60DD000657	-Inf	-Inf	AMEX60DD301000657
MSTRG.4005	2.75	2.93	KDM2B|AMEX60DD201000643|AMEX60DD301000643|KDM2B [nr]|KDM2A [hs]|AMEX60DD102000643|KDM2B.S [nr]|KDM2B [hs]|AMEX60DD101000643|AMEX60DD103000643
MSTRG.4006	-Inf	-Inf	AMEX60DD301000644
MSTRG.4007	-Inf	-Inf	AMEX60DD301000645
MSTRG.4008	1.59	0.12	CAMKK2|AMEX60DD301000650|CAMKK2 [nr]|AMEX60DD201000650
MSTRG.4010	-Inf	-Inf	AMEX60DD301000651
MSTRG.4009	2.65	3.8	P2RX4|AMEX60DD102000652|AMEX60DD301000652|LOC106900159 [nr]|P2RX4 [hs]|AMEX60DD103000652
MSTRG.4013	0.58	-1.7	IFT81.S [nr]|IFT81 [hs]|AMEX60DD301000655|IFT81|AMEX60DD201000655
MSTRG.4017	3.4	2.19	LOC104926370 [nr]|UBE2G1 [hs]|AMEX60DD201000661
MSTRG.4016	-Inf	-Inf	LOC104947849 [nr]|ANAPC7 [hs]|AMEX60DD301000660
MSTRG.4015	1.9	0.48	PARPI_0014279 [nr]|ANAPC7 [hs]|AMEX60DD201000659|ANAPC7
MSTRG.4018	4.97	7.25	ATP2A2 [hs]|AMEX60DD201000658|ATP2A2 [nr]|AMEX60DD301000658
AMEX60DD000663	-3.1	-6.03	AMEX60DD201000663
MSTRG.4019	4.55	5.96	ARPC3|AMEX60DD201000662|CELAPHUS_00000333 [nr]|ARPC3 [hs]|AMEX60DD102000662
MSTRG.4020	3.39	2.82	GPN3.L [nr]|GPN3 [hs]|AMEX60DD201000665|GPN3|LOC114586124 [nr]
MSTRG.4021	3.8	3.82	VPS29|AMEX60DD301000667|AMEX60DD103000667
AMEX60DD000671	-3.21	-6.61	AMEX60DD301000671
MSTRG.4022	3.57	4.01	CELAPHUS_00000330 [nr]|PPTC7 [hs]|AMEX60DD301000669|PARPI_0014250 [nr]|AMEX60DD201000669
MSTRG.4023	0.51	-1	TCTN1|AMEX60DD103000670|AMEX60DD301000670|AMEX60DD201000670
MSTRG.4024	4.22	7.89	HVCN1.S [nr]|HVCN1 [hs]|AMEX60DD301000672|AMEX60DD103000672|AMEX60DD201000672
MSTRG.4025	4.38	5.43	LOC114118855 [nr]|PPP1CC [hs]|AMEX60DD103000673|PPP1CC.L [nr]|AMEX60DD102000673|PPP1CC|AMEX60DD301000673|LOC101868697 [nr]
MSTRG.4026	-0.87	-1.85	CCDC63|AMEX60DD301000675|AMEX60DD103000675
MSTRG.4028	1.12	0.65	PHETA2 [nr]|PHETA1 [hs]|AMEX60DD301000680
MSTRG.4027	5.58	11.05	MYL2|AMEX60DD201000676
MSTRG.4030	-4.46	-6.44	HISAT2 Generated Gene
MSTRG.4029	2.61	3.63	HISAT2 Generated Gene
AMEX60DD000679	-Inf	-Inf	LOC102352108 [nr]|AMEX60DD201000679
AMEX60DD000678	-0.11	-1.74	CUX2|AMEX60DD201000678
MSTRG.4033	-0.54	-1.52	ATXN2|AMEX60DD301000683|AMEX60DD201000683
MSTRG.4035	2.86	2.28	BRAP|AMEX60DD301000684
MSTRG.4032	-Inf	-Inf	AMEX60DD301000682
MSTRG.4031	1.53	-1.15	ATXN2|AMEX60DD301000681
AMEX60DD000690	0.56	-0.68	AMEX60DD201000690
MSTRG.4042	-1.31	-1.67	AMEX60DD301000697
MSTRG.4036	4.21	5.21	ALDH2|AMEX60DD201000689
MSTRG.4040	1.2	1.65	TMEM116|AMEX60DD201000694|MDA_GLEAN10011711 [nr]|AMEX60DD201000695
MSTRG.4041	2.51	2.27	ERP29|AMEX60DD301000696
MSTRG.4043	2.78	3.16	DUI87_17345 [nr]|MAPKAPK5 [hs]|AMEX60DD201000691|MAPKAPK5|AMEX60DD301000691|CELAPHUS_00000251 [nr]
MSTRG.4044	-Inf	-Inf	AMEX60DD301000692
MSTRG.4037	2	0.44	ACAD10|AMEX60DD201000686|AMEX60DD102000686
MSTRG.4038	-0.94	-3.19	UBE2I|AMEX60DD201000687
MSTRG.4039	-1.72	-4.36	AMEX60DD201000688
MSTRG.4046	-2.04	-2.62	HECTD4 [nr]|AMEX60DD301000705|AB205_0167670 [nr]|KIAA0614 [hs]
MSTRG.4045	2.09	0.18	HECTD4 [nr]|KIAA0614 [hs]|AMEX60DD201000704|AMEX60DD301000704
MSTRG.4047	-1.27	-1.95	CIB84_012431 [nr]|HECTD4 [hs]|AMEX60DD301000706|HECTD4
MSTRG.4049	-2.45	-4.95	AMEX60DD201000699
MSTRG.4051	-3.23	-6.65	AMEX60DD201000701
MSTRG.4050	3.23	3.98	NAA25|AMEX60DD201000700|AMEX60DD102000700
MSTRG.4053	2.48	1.63	TRAFD1|AMEX60DD301000703|AMEX60DD103000703|AMEX60DD102000703
MSTRG.4048	-4.13	-7.05	AMEX60DD301000698
MSTRG.4052	-2.84	-5.81	AMEX60DD201000702
MSTRG.4056	0.3	-0.88	LOC113432265 [nr]|PSMB6 [hs]|AMEX60DD301000712
MSTRG.4057	3.4	4.73	LOC115479556 [nr]|AMEX60DD201000709|PTPN11|AMEX60DD301000709|PTPN11 [hs]
MSTRG.4059	-Inf	-Inf	PTPN11 [nr]|AMEX60DD201000722|PTPN11|LOC104312380 [nr]|AMEX60DD301000722
AMEX60DD000724	-3.1	-5.89	LOC102733047 [nr]|USP30 [hs]|AMEX60DD301000724
MSTRG.4060	-3.13	-5.8	LOC102733047 [nr]|USP30 [hs]|AMEX60DD301000725
MSTRG.4061	0.67	0.71	AMEX60DD201000726
MSTRG.4055	0.63	-0.81	RPH3A|AMEX60DD301000711|AMEX60DD201000711
MSTRG.4063	4.64	8.67	AMEX60DD201000727
AMEX60DD000728	-2.51	-4.22	SART3 [nr]|AMEX60DD201000728
MSTRG.4064	2.45	3.88	FICD|AMEX60DD201000729|FICD [nr]
MSTRG.4062	2.42	2.46	CMKLR1|AMEX60DD201000718|AMEX60DD301000718
MSTRG.4054	6.27	10.05	RPL6|AMEX60DD201000708|AMEX60DD103000708|PARPI_0024758 [nr]|RPL6 [hs]|AMEX60DD101000708
MSTRG.4065	-1.04	-1.69	SART3 [nr]|AMEX60DD301000731
MSTRG.4068	4.23	7.8	TMEM119|AMEX60DD201000732|AMEX60DD301000732|AMEX60DD301000734
MSTRG.4069	-Inf	-Inf	TMEM119|AMEX60DD301000733
AMEX60DD000716	-1.56	-1.8	WSCD2|AMEX60DD201000716|AMEX60DD301000716
AMEX60DD000717	-Inf	-Inf	AMEX60DD201000717|AMEX60DD301000717
MSTRG.4067	4.45	7.36	SART3|AMEX60DD301000730
MSTRG.4066	4.15	4.32	ISCU|AMEX60DD102000735
MSTRG.4070	3.19	5.65	D9C73_028124 [nr]|SELPLG [hs]|AMEX60DD201000736|AMEX60DD301000736
AMEX60DD000742	-Inf	-Inf	LOC104149398 [nr]|SSH1 [hs]|AMEX60DD201000742|SSH1
AMEX60DD000743	1.24	-0.33	LOC104149398 [nr]|SSH1 [hs]|AMEX60DD301000743
MSTRG.4071	-0.55	-2.25	LOC103207168 [nr]|CYB5A [hs]|AMEX60DD201000747
MSTRG.4078	-0.75	-2.41	AMEX60DD301000750
AMEX60DD000749	-Inf	-Inf	LOC104314052 [nr]|SVOP [hs]|AMEX60DD201000749
MSTRG.4072	2.47	2.31	AMEX60DD201000738
MSTRG.4073	2.29	2.62	CORO1C [nr]|AMEX60DD301000739|CORO1C|AMEX60DD201000739
MSTRG.4075	-4.58	-6.68	AMEX60DD301000741
MSTRG.4074	-3	-4.28	AMEX60DD103000740
AMEX60DD000748	-0.79	-2.65	SVOP|AMEX60DD201000748
MSTRG.4076	0.09	-2.25	DAO.L [nr]|DAO [hs]|AMEX60DD201000745|DAO|AMEX60DD301000745|AMEX60DD103000745
MSTRG.4077	-4.21	-6.67	AMEX60DD201000746
MSTRG.4082	1.95	1.82	ALKBH2|AMEX60DD301000753|AMEX60DD102000753|AMEX60DD201000753
MSTRG.4083	2.32	2.37	UNG|AMEX60DD301000754|UNG [nr]
AMEX60DD000744	-Inf	-Inf	SSH1|AMEX60DD201000744
MSTRG.4085	1.11	1.33	LOC111606693 [nr]|AMEX60DD301000761
AMEX60DD000759	-Inf	-Inf	FOXN4|AMEX60DD301000759
AMEX60DD000758	-4.18	-5.87	FOXN4|AMEX60DD301000758|AMEX60DD101000758
AMEX60DD000760	-Inf	-Inf	AMEX60DD301000760
MSTRG.4079	1.26	-0.88	USP30|AMEX60DD301000751
MSTRG.4081	-3.72	-6.62	AMEX60DD301000752
MSTRG.4080	1.24	0.74	HISAT2 Generated Gene
MSTRG.4084	-2.1	-2.7	ACACB|AMEX60DD301000755|ACACB [nr]|ACACA [hs]
MSTRG.4086	-0.29	-1.29	ACACB|AMEX60DD201000757|LOC115100985 [nr]|ACACA [hs]|AMEX60DD301000757
AMEX60DD000756	-2.64	-2.79	ACACB|AMEX60DD301000756
AMEX60DD000779	-Inf	-Inf	LOC108790302 [nr]|ALDH3B1 [hs]|AMEX60DD301000779
MSTRG.4105	0.92	-0.2	AMEX60DD301000782
MSTRG.4106	-1.61	-4.79	AMEX60DD301000783
AMEX60DD000784	-2.03	-4.95	AMEX60DD201000784
MSTRG.4096	-2	-4.9	AMEX60DD301000785
MSTRG.4103	-0.86	-2.5	AMEX60DD301000786
MSTRG.4104	0.54	-0.36	MVK|AMEX60DD102000777
AMEX60DD000780	-Inf	-Inf	UBE3B|AMEX60DD201000780
MSTRG.4089	-0.89	-2.76	AMEX60DD301000762|MYO1H
MSTRG.4090	3.7	3.5	KCTD10|AMEX60DD201000763|AMEX60DD103000763|ROHU_017512 [nr]|KCTD10 [hs]|AMEX60DD301000763|AMEX60DD102000763
MSTRG.4091	-2.9	-3.31	UBE3B|AMEX60DD201000764|AMEX60DD301000764
MSTRG.4094	-5.28	-8.07	AMEX60DD301000767
MSTRG.4092	-3.22	-5.64	AMEX60DD201000765
MSTRG.4093	-Inf	-Inf	AMEX60DD201000766
MSTRG.4095	-Inf	-Inf	AMEX60DD201000768
MSTRG.4087	2.01	1.87	UBE3B|AMEX60DD301000769|CIB84_000898 [nr]|UBE3B [hs]
MSTRG.4088	-5.03	-7.58	AMEX60DD201000770
MSTRG.4107	1.85	1.63	AMEX60DD301000795|FAM222A|AMEX60DD201000795
MSTRG.4097	-4.54	-7.39	LOC115100958 [nr]|ALDH3B1 [hs]|AMEX60DD301000771|LOC108790302 [nr]|ALDH3A1 [hs]|AMEX60DD201000771
MSTRG.4098	-Inf	-Inf	AMEX60DD301000772
MSTRG.4099	-Inf	-Inf	AMEX60DD301000773
MSTRG.4101	-Inf	-Inf	AMEX60DD201000775
MSTRG.4100	-0.86	-3.42	AMEX60DD201000774
MSTRG.4102	2.06	0.96	MMAB|AMEX60DD301000776
MSTRG.4111	-Inf	-Inf	AMEX60DD301000801
MSTRG.4112	0.89	-0.72	TRPV4|AMEX60DD301000802|TRPV4 [nr]|AMEX60DD201000802
MSTRG.4110	2.74	3.73	GLTP [nr]|AMEX60DD301000804|GLTP|AMEX60DD201000804
MSTRG.4115	2.63	4.73	LOC108634846 [nr]|AMEX60DD201000805
MSTRG.4108	6.16	8.55	YBX1 [nr]|AMEX60DD201000803
MSTRG.4109	-Inf	-Inf	AMEX60DD201000803
MSTRG.4116	4.1	7.78	LOC100337476 [nr]|AMEX60DD301000808
MSTRG.4117	1.96	2.76	LOC108176166 [nr]|AMEX60DD301000809
MSTRG.4119	0.85	0.92	XELAEV_18029838MG [nr]|AMEX60DD201000811
AMEX60DD000813	0.59	-1.27	LOC114552212 [nr]|AMEX60DD201000813
AMEX60DD000814	-5.41	-8.33	LOC115400030 [nr]|AMEX60DD201000814
MSTRG.4113	5.1	9.73	AMEX60DD201000806
MSTRG.4114	-5.22	-7.96	CHK1 [nr]|AMEX60DD201000807
MSTRG.4118	3.38	5.97	LOC257642 [nr]|AMEX60DD201000810
MSTRG.4120	1.69	0.51	TCHP|AMEX60DD201000812
AMEX60DD000816	-3.05	-5.9	AMEX60DD301000816
MSTRG.4121	2.27	1.64	AMEX60DD301000818
MSTRG.4123	1.08	-0.07	DR999_PMT02416 [nr]|AMEX60DD201000819
MSTRG.4126	-0.91	-1.87	XELAEV_18029838MG [nr]|AMEX60DD201000825
MSTRG.4125	2.32	3.69	LOC116043362 [nr]|LC27 [hs]|AMEX60DD201000824
MSTRG.4127	4.24	8.11	CDH1D [nr]|AMEX60DD201000826
AMEX60DD000829	-0.01	-1.42	AMEX60DD201000829
MSTRG.4124	0.58	-0.33	ANKRD13A|AMEX60DD201000817
AMEX60DD000835	-4.07	-6.93	AMEX60DD201000835
AMEX60DD000832	-4.46	-6.44	CRYBB3|AMEX60DD201000832
MSTRG.4128	-1.34	-3.34	KIAA1671|AMEX60DD201000831|AMEX60DD301000831
AMEX60DD000840	-Inf	-Inf	LOC109067814 [nr]|GRK3 [hs]|AMEX60DD201000840
MSTRG.4129	0.82	2.23	MYO18B|AMEX60DD201000842|AMEX60DD301000842
AMEX60DD000838	-4.26	-6.04	GRK3 [hs]|AMEX60DD301000838|AMEX60DD201000838|ADRBK2_3 [nr]
AMEX60DD000839	-Inf	-Inf	LOC110512753 [nr]|GRK3 [hs]|AMEX60DD201000839
AMEX60DD000841	-1.68	-2.55	GRK3|AMEX60DD201000841
MSTRG.4122	1.93	1.12	GIT2|AMEX60DD301000815
AMEX60DD000827	-Inf	-Inf	AMEX60DD301000827
AMEX60DD000828	-3.77	-5.06	SGSM1|AMEX60DD103000828|LOC115100809 [nr]|SGSM1 [hs]|AMEX60DD301000828
AMEX60DD000847	-4.06	-5.63	LOC115073103 [nr]|AMEX60DD201000847
MSTRG.4130	1.94	1.49	ASPHD2|AMEX60DD201000846
MSTRG.4131	1.79	3.31	MYO18B|AMEX60DD301000843|AMEX60DD201000843|LOC108715734 [nr]|MYO18B [hs]|AMEX60DD103000843
AMEX60DD000845	-1.91	-3.58	SEZ6L|AMEX60DD201000845
AMEX60DD000859	-Inf	-Inf	CRYBB1 [hs]|AMEX60DD201000859
AMEX60DD000863	-Inf	-Inf	AMEX60DD301000863
MSTRG.4136	0.61	-0.86	TPST2|AMEX60DD301000862|AMEX60DD201000862
AMEX60DD000864	-2.61	-4.96	TCHP|AMEX60DD103000864
MSTRG.4133	1.81	0.14	HPS4|AMEX60DD201000848|HPS4 [nr]|BK1048E9 [hs]|AMEX60DD301000848|AMEX60DD103000848
MSTRG.4134	-3.04	-5.8	AMEX60DD201000849
MSTRG.4135	2	1.78	SRRD|AMEX60DD301000850|AMEX60DD102000850
MSTRG.4137	1.91	0.71	LOC115480570 [nr]|RDH14 [hs]|AMEX60DD102000861|AMEX60DD201000861|AB205_0054650 [nr]|AMEX60DD301000861
MSTRG.4132	2.46	2.26	TPST2|AMEX60DD201000857|D9C73_027807 [nr]|TPST2 [hs]|AMEX60DD301000857
AMEX60DD000870	-2.91	-7.27	AMEX60DD201000870
AMEX60DD000867	1.23	0.45	AMEX60DD201000867
AMEX60DD000871	-1.44	-4.75	AMEX60DD201000871
AMEX60DD000881	-1.83	-4.46	LOC112106605 [nr]|CHUK [hs]|AMEX60DD201000881
MSTRG.4144	2.19	2.89	AMEX60DD201000883
MSTRG.4139	-Inf	-Inf	AMEX60DD301000852
MSTRG.4140	-Inf	-Inf	AMEX60DD301000853
MSTRG.4141	-Inf	-Inf	AMEX60DD301000854
MSTRG.4142	-Inf	-Inf	AMEX60DD301000855
MSTRG.4143	-Inf	-Inf	AMEX60DD301000856
MSTRG.4138	4.31	4.68	LOC115479550 [nr]|CLUH [hs]|AMEX60DD201000851
AMEX60DD000890	-3.19	-4.48	AMEX60DD201000890
MSTRG.4147	1.86	1.1	AMEX60DD201000889
MSTRG.4145	1.88	2.1	MN1|AMEX60DD301000888
MSTRG.4146	0.03	-1.49	HISAT2 Generated Gene
MSTRG.4148	2.2	1.53	PITPNB|AMEX60DD201000891|MONAX_5E000356 [nr]|PITPNB [hs]|AMEX60DD301000891|AMEX60DD102000892
MSTRG.4149	-5.2	-7.92	AMEX60DD201000893
MSTRG.4157	-Inf	-Inf	APLNR.S [nr]|APLNR [hs]|AMEX60DD201000904
MSTRG.4156	2.65	3.83	LOC115479886 [nr]|APLNR [hs]|AMEX60DD201000903
MSTRG.4150	1.57	1.63	TTC28|AMEX60DD301000896|AMEX60DD201000896
MSTRG.4151	-0.63	-1.42	AMEX60DD301000897
MSTRG.4152	-2.26	-6.45	AMEX60DD201000898
MSTRG.4158	2.02	1.87	LOC112104526 [nr]|SLC2A11 [hs]|AMEX60DD301000902|LOC102461712 [nr]|SLC2A9 [hs]|AMEX60DD102000902|LOC101932748 [nr]|AMEX60DD101000902
MSTRG.4153	0.4	-0.39	CHEK2|AMEX60DD201000900|AMEX60DD301000900|CHEK2 [hs]|AMEX60DD102000900
MSTRG.4154	1.75	0.87	VMD2 [nr]|AMEX60DD102000901|HSCB|AMEX60DD201000901|AMEX60DD103000901
MSTRG.4155	0.11	-0.99	HISAT2 Generated Gene
MSTRG.4159	2.13	0.94	LOC115100770 [nr]|RABGEF1 [hs]|AMEX60DD301000905|AMEX60DD201000905
MSTRG.4166	2.66	3.15	MORC2|AMEX60DD201000906|AMEX60DD301000906|AMEX60DD102000906
MSTRG.4167	-Inf	-Inf	AMEX60DD201000907
MSTRG.4168	-Inf	-Inf	AMEX60DD301000908
MSTRG.4162	3.29	4.01	SMTN|AMEX60DD201000909|SMTN [nr]|AMEX60DD301000909|LLAP_11215 [nr]|SMTN [hs]
MSTRG.4160	5.01	7.02	AMEX60DD301000910
MSTRG.4161	-1.2	-3.07	SELENOM|AMEX60DD301000911
AMEX60DD000919	-0.45	-1.02	PLA2G3|AMEX60DD201000919
MSTRG.4169	2.58	4.12	LOC102356815 [nr]|OAS3 [hs]|AMEX60DD201000920|LOC115073073 [nr]|OAS1 [hs]
MSTRG.4165	-Inf	-Inf	LOC113746826 [nr]|LOC105373926 [hs]|AMEX60DD201000914
MSTRG.4164	1.81	2.63	LOC113746826 [nr]|LOC105373926 [hs]|AMEX60DD201000915
MSTRG.4163	-0.38	-1.91	INPP5J|AMEX60DD201000913
MSTRG.4170	1.92	1.81	LOC102567000 [nr]|OASL [hs]|AMEX60DD301000921
MSTRG.4172	3.08	6.5	LOC115073459 [nr]|AMEX60DD201000925
MSTRG.4173	-0.93	0.63	LOC115073459 [nr]|AMEX60DD301000926
MSTRG.4171	2.05	3.32	LOC115479913 [nr]|OAS3 [hs]|AMEX60DD201000922|OAS1 [nr]|OASL [hs]|AMEX60DD301000922
MSTRG.4174	3.27	6.58	ISG15 [nr]|AMEX60DD201000923|LOC115073459 [nr]|LOC114595149 [nr]
MSTRG.4175	-1.34	-0.2	AMEX60DD301000924
AMEX60DD000931	-Inf	-Inf	AMEX60DD301000931
AMEX60DD000930	-Inf	-Inf	TEP1 [hs]|AMEX60DD301000930
AMEX60DD000928	-Inf	-Inf	Z043_110971 [nr]|P2RX2 [hs]|AMEX60DD301000928
MSTRG.4176	3.49	5.6	OAS3|AMEX60DD301000927
MSTRG.4181	0.52	-1.32	PXMP2|AMEX60DD201000934|AMEX60DD102000934|AMEX60DD301000934
AMEX60DD000938	0.38	0.54	LOC115077192 [nr]|AMEX60DD201000938
AMEX60DD000939	-Inf	-Inf	LOC112107679 [nr]|ZP3 [hs]|AMEX60DD301000939|DR999_PMT20654 [nr]|AMEX60DD201000939
MSTRG.4177	2.21	2.26	POLE [nr]|AMEX60DD201000933|POLE
AMEX60DD000940	-Inf	-Inf	LOC103169153 [nr]|ZP3 [hs]|AMEX60DD201000940|LOC112060228 [nr]|AMEX60DD102000940
MSTRG.4178	1.51	1.87	GAL3ST1|AMEX60DD201000937
MSTRG.4182	3.4	4.11	AMEX60DD201000935|PES1
MSTRG.4179	2.32	1.94	MTFP1|AMEX60DD201000941|AMEX60DD102000941|AMEX60DD301000941|AMEX60DD103000941
MSTRG.4180	0.2	-0.33	LOC112587105 [nr]|AMEX60DD201000944
MSTRG.4184	1.11	-0.13	RNF215|AMEX60DD301000945
MSTRG.4183	3.63	5.18	SEC14L2|AMEX60DD301000942|AMEX60DD201000942
MSTRG.4185	0.34	-0.81	AMEX60DD201000950
MSTRG.4186	-0.5	-2.22	CCDC157|AMEX60DD201000946|AMEX60DD103000946
MSTRG.4188	3.52	3.18	SF3A1|AMEX60DD201000948
MSTRG.4187	-4.23	-6.71	AMEX60DD201000947
MSTRG.4190	3.14	2.2	TBC1D10A|AMEX60DD301000949|AMEX60DD201000949|LOC115084588 [nr]
AMEX60DD000954	-Inf	-Inf	AMEX60DD301000954
MSTRG.4192	1.23	3.25	LIF|AMEX60DD201000956
AMEX60DD000953	0.82	-0.44	LOC115073421 [nr]|AMEX60DD301000953
MSTRG.4191	2.85	4.07	CASTOR1 [nr]|AMEX60DD301000952
AMEX60DD000964	1.63	0.45	TMEM62|AMEX60DD201000964
MSTRG.4193	-Inf	-Inf	AMEX60DD301000961
MSTRG.4194	3.39	3.4	LOC115479719 [nr]|ACADVL [hs]|AMEX60DD301000962|LOC115100538 [nr]
MSTRG.4189	5.38	10.23	LOC113837993 [nr]|AMEX60DD201000951
MSTRG.4201	2.5	2.67	ASCC2|AMEX60DD201000965|AMEX60DD102000965|AMEX60DD101000965
MSTRG.4202	-Inf	-Inf	ASCC2|AMEX60DD301000966
MSTRG.4195	2.55	0.89	MTMR3|AMEX60DD301000963|AMEX60DD201000963|LOC104557156 [nr]|MTMR3 [hs]
MSTRG.4197	2.66	2.55	ZMAT5|AMEX60DD201000968
MSTRG.4196	4.62	7.06	UQCR10|AMEX60DD201000967|AMEX60DD103000967|AMEX60DD102000967
MSTRG.4198	1.05	-0.01	AMEX60DD201000972|AMEX60DD201000975
MSTRG.4199	-0.89	-2.14	AMEX60DD301000973
MSTRG.4200	-Inf	-Inf	AMEX60DD201000974
AMEX60DD000984	-Inf	-Inf	AMEX60DD301000984
AMEX60DD000979	-Inf	-Inf	AMEX60DD301000979|AMEX60DD103000979
AMEX60DD000980	-5.2	-7.92	AMEX60DD301000980
MSTRG.4204	-Inf	-Inf	AMEX60DD201000982
MSTRG.4203	-0.87	-0.97	LOC105357518 [nr]|NIPSNAP1 [hs]|AMEX60DD201000981|LOC111947684 [nr]|AMEX60DD301000983
AMEX60DD000988	-2.99	-4.27	NEFH|AMEX60DD201000988
AMEX60DD000992	-4.14	-7.08	E1301_TTI005140 [nr]|AMEX60DD201000992
AMEX60DD000993	-4.69	-7.68	AMEX60DD201000993
AMEX60DD000991	-3.15	-5.5	LOC115100900 [nr]|AMEX60DD201000991
MSTRG.4208	2.83	3.13	THOC5|AMEX60DD201000987|LOC102725922 [nr]|THOC5 [hs]|AMEX60DD301000987
AMEX60DD000989	-Inf	-Inf	LOC115100900 [nr]|AMEX60DD201000989
MSTRG.4205	2.75	2.14	NF2|AMEX60DD301000976|AMEX60DD201000976|LOC115199672 [nr]
MSTRG.4206	-2.65	-6.04	AMEX60DD201000977
MSTRG.4207	-4.61	-7.5	ROHU_019343 [nr]|AMEX60DD201000978
MSTRG.4209	2.56	3.71	GAS2L1 [nr]|AMEX60DD201000997|GAS2L1
MSTRG.4210	-Inf	-Inf	AMEX60DD301000998
MSTRG.4211	3.65	4.25	AP1B1 [nr]|AMEX60DD301000994|AP1B1|AMEX60DD201000994
MSTRG.4212	-Inf	-Inf	AMEX60DD201000995
MSTRG.4213	-2.4	-3.4	RASL10A [nr]|RASL10B [hs]|AMEX60DD102000996|AMEX60DD201000996
MSTRG.4219	0.79	-1.25	RHBDD3|AMEX60DD301001001|AMEX60DD201001001
MSTRG.4220	-1.74	-3.64	HISAT2 Generated Gene
MSTRG.4215	-1.68	-2.99	AMEX60DD301001007
MSTRG.4214	4.19	5.94	LOC104575523 [nr]|EWSR1 [hs]|AMEX60DD201001000|AMEX60DD102001000|AMEX60DD301001000
AMEX60DD001011	-0.76	-2.67	RASAL1 [nr]|AMEX60DD201001011
AMEX60DD001016	-0.01	-1.12	AMEX60DD201001016
MSTRG.4223	2.99	3.61	EMID1|AMEX60DD102001004|AMEX60DD301001004
MSTRG.4224	-0.42	-1.51	AMEX60DD301001005
AMEX60DD001008	-0.57	-1.68	DTX1|AMEX60DD201001008
AMEX60DD001009	-Inf	-Inf	AMEX60DD301001009
AMEX60DD001015	-0.21	-0.95	CFAP73 [nr]|CCDC42 [hs]|AMEX60DD301001015
MSTRG.4216	-2.4	-4.76	AMEX60DD301001012|RASAL1|AMEX60DD201001012
MSTRG.4217	-1.23	-3.84	AMEX60DD301001013
MSTRG.4225	2.71	2.79	DDX54|AMEX60DD201001017|AMEX60DD301001017|AMEX60DD102001017
MSTRG.4227	1.75	1.39	LOC108184914 [nr]|RITA1 [hs]|AMEX60DD201001019|TMEM161B [hs]|RITA1
MSTRG.4226	-1.77	-4.48	AMEX60DD301001018
MSTRG.4228	2.05	0.72	AMEX60DD301001029
MSTRG.4229	-1.13	-2.18	TPCN1|AMEX60DD301001028
MSTRG.4238	2.84	6.39	DR999_PMT12787 [nr]|AMEX60DD201001032
MSTRG.4240	2.61	2.33	SLC8B1|AMEX60DD201001030|AMEX60DD301001030|LOC104354952 [nr]|SLC8B1 [hs]
MSTRG.4239	3.27	3.34	FQN60_017739 [nr]|PLBD2 [hs]|AMEX60DD103001031|PLBD2
MSTRG.4241	3.38	3.97	SDSL [nr]|AMEX60DD201001033|AMEX60DD301001033|SDSL
AMEX60DD001034	-Inf	-Inf	AMEX60DD301001034
AMEX60DD001035	-Inf	-Inf	AMEX60DD103001035
AMEX60DD001043	-4.53	-6.57	AMEX60DD201001043
MSTRG.4242	-0.4	-2.73	TXNL4B|AMEX60DD301001046
MSTRG.4243	2.25	1.67	AMEX60DD301001047
MSTRG.4244	0.4	-1.32	AMEX60DD301001048
MSTRG.4251	2.22	3.1	TBX5|AMEX60DD301001050|AMEX60DD102001050|AMEX60DD201001050|LOC102457892 [nr]
MSTRG.4250	1.77	2.86	TBX3|AMEX60DD201001056
MSTRG.4247	1.43	-0.11	TMEM167A|AMEX60DD201001060
AMEX60DD001063	-2.49	-5.33	AMEX60DD301001063
AMEX60DD001065	-5.2	-7.92	AMEX60DD201001065
AMEX60DD001066	-1.28	-3.52	AMEX60DD201001066
MSTRG.4245	1.43	0.15	LOC106540410 [nr]|RBM19 [hs]|AMEX60DD301001040|RBM19|AMEX60DD201001040|AMEX60DD102001040
MSTRG.4246	-Inf	-Inf	AMEX60DD301001041
MSTRG.4230	-1.86	-3.17	IQCD|AMEX60DD201001020|IQCD [nr]|AMEX60DD301001020
MSTRG.4234	-4.03	-6.86	LOC100336617 [nr]|AMEX60DD301001024
MSTRG.4235	-4.03	-6.86	AMEX60DD201001026
MSTRG.4231	4.19	7.85	LOC113837993 [nr]|AMEX60DD201001021|LOC111196389 [nr]|AMEX60DD301001021
MSTRG.4232	5.41	10.23	LOC113837993 [nr]|AMEX60DD301001022|AMEX60DD301001025
MSTRG.4233	5.75	11.07	LOC100336617 [nr]|AMEX60DD201001023
MSTRG.4236	1.48	2.99	HISAT2 Generated Gene
MSTRG.4237	-2.42	-6	PARPI_0016114 [nr]|AMEX60DD201001027
MSTRG.4253	-1.07	-1.73	AMEX60DD301001071
AMEX60DD001070	-4.34	-6.19	MED13L|AMEX60DD201001070
AMEX60DD001074	0.19	-0.97	LOC115478516 [nr]|AMEX60DD201001074
AMEX60DD001076	-4.51	-7.32	AMEX60DD201001076
AMEX60DD001075	-0.48	-2.23	D4764_17G0000900 [nr]|AMEX60DD201001075
MSTRG.4258	2.64	3.51	C11H12ORF49 [nr]|C12ORF49 [hs]|AMEX60DD201001072|CUNH12ORF49 [nr]|SPRING1 [hs]|AMEX60DD102001072
MSTRG.4259	-0.39	-1.7	HISAT2 Generated Gene
MSTRG.4257	0.46	-0.53	AMEX60DD201001077
MSTRG.4260	-2.14	-3.56	LOC104351542 [nr]|RNFT2 [hs]|AMEX60DD201001073|RNFT2
MSTRG.4263	-1.27	-3.86	AMEX60DD301001082
MSTRG.4261	1.34	-0.38	AMEX60DD103001080
MSTRG.4262	3.05	3.17	TESC|AMEX60DD301001079
MSTRG.4264	1.38	0.03	FBXO21|AMEX60DD201001083|AMEX60DD301001083
AMEX60DD001089	-Inf	-Inf	KSR2|AMEX60DD301001089
AMEX60DD001090	-Inf	-Inf	AMEX60DD301001090
AMEX60DD001085	-Inf	-Inf	AMEX60DD301001085
AMEX60DD001084	-0.25	-0.49	NOS1|AMEX60DD201001084
MSTRG.4268	2.4	0.89	WSB2 [nr]|AMEX60DD301001092|WSB2
MSTRG.4269	-1.62	-2.19	AMEX60DD301001093
MSTRG.4265	3.18	3.31	RFC5|AMEX60DD201001091
MSTRG.4266	-Inf	-Inf	VSIG10|AMEX60DD301001094
AMEX60DD001098	-Inf	-Inf	SLC66A1L [nr]|SLC66A1 [hs]|AMEX60DD301001098
MSTRG.4272	2.27	1.73	LOC112944919 [nr]|AMEX60DD201001102
MSTRG.4267	-2.96	-3.97	AMEX60DD301001095
MSTRG.4270	-1.54	-2.09	AMEX60DD201001096
MSTRG.4271	2.97	2.51	AMEX60DD201001097
AMEX60DD001100	-Inf	-Inf	AMEX60DD201001100
AMEX60DD001099	-0.42	-1.15	E1301_TTI023775 [nr]|AMEX60DD201001099
MSTRG.4273	0.47	-0.34	HISAT2 Generated Gene
MSTRG.4256	6.48	13.32	ACTC1.L [nr]|ACTC1 [hs]|AMEX60DD102001069|NUP133 [nr]|AMEX60DD301001069|LOC115481165 [nr]|ACTA1 [hs]
MSTRG.4254	1.97	0.42	MED13L|AMEX60DD201001067
MSTRG.4255	5.74	12.53	NUP133 [nr]|ACTC1 [hs]|AMEX60DD102001068
MSTRG.4275	3.25	5.77	LOC102935661 [nr]|AMEX60DD101001103
MSTRG.4274	0.6	0.07	HISAT2 Generated Gene
MSTRG.4277	2.15	2.25	AMEX60DD201001107
MSTRG.4276	1.48	2.3	LOC102935661 [nr]|AMEX60DD201001104
AMEX60DD001105	-Inf	-Inf	AMEX60DD201001105
MSTRG.4278	-0.16	-0.85	AMEX60DD301001108
MSTRG.4279	0.41	-1.59	AMEX60DD103001109|AMEX60DD201001111
MSTRG.4280	-1.63	-4.78	AMEX60DD301001110
AMEX60DD001114	-3.36	-5.84	FANCL|AMEX60DD301001114
AMEX60DD001115	-Inf	-Inf	AMEX60DD201001115
AMEX60DD001116	-4.03	-6.86	AMEX60DD301001116
MSTRG.4284	-Inf	-Inf	AMEX60DD201001125
MSTRG.4282	2.83	4.26	PEBP1|AMEX60DD201001121
MSTRG.4283	-3.12	-5.01	AMEX60DD102001122
MSTRG.4288	0.47	0.97	OJAV_G00236990 [nr]|AMEX60DD201001129
MSTRG.4291	-Inf	-Inf	AMEX60DD301001131
MSTRG.4290	1.15	-0.02	AMEX60DD301001130
MSTRG.4292	-5.2	-7.92	AMEX60DD301001132
MSTRG.4289	1.2	-0.05	AMEX60DD301001134
MSTRG.4293	0.75	-0.3	AMEX60DD201001138
AMEX60DD001139	-Inf	-Inf	AMEX60DD201001139
MSTRG.4296	0.24	-1.34	AMEX60DD301001140|AMEX60DD201001140
MSTRG.4287	-4.71	-6.94	AMEX60DD201001126|AMEX60DD301001126
MSTRG.4294	-Inf	-Inf	AMEX60DD301001127
MSTRG.4295	3.59	4.09	SUDS3|AMEX60DD103001128|AMEX60DD301001128|AMEX60DD201001128|AMEX60DD101001128
MSTRG.4281	5.24	9.24	PEBP1|AMEX60DD102001118
MSTRG.4286	-Inf	-Inf	AMEX60DD301001124
MSTRG.4285	2.86	3.44	LOC104567827 [nr]|TAOK3 [hs]|AMEX60DD102001123
AMEX60DD001142	-Inf	-Inf	LOC109290323 [nr]|SRRM4 [hs]|AMEX60DD201001142
AMEX60DD001143	-Inf	-Inf	AMEX60DD301001143
MSTRG.4299	1.67	2.7	HSPB8|AMEX60DD301001144
AMEX60DD001148	-0.73	-2.41	AMEX60DD301001148
MSTRG.4297	4.69	9.09	LOC100336828 [nr]|AMEX60DD201001141
MSTRG.4298	5.03	9.84	HISAT2 Generated Gene
MSTRG.4301	1.71	2.23	AMEX60DD201001150
MSTRG.4300	1.9	1.98	KREMEN1|AMEX60DD301001149
AMEX60DD001146	-0.96	-2.43	LOC108717077 [nr]|CCDC60 [hs]|AMEX60DD201001146|CCDC60
AMEX60DD001156	-1.15	-3.74	AMEX60DD301001156
AMEX60DD001157	-2.41	-5.72	AMEX60DD301001157
MSTRG.4302	0.91	-1.19	AMEX60DD301001153
MSTRG.4303	2.63	2.98	ZNRF3 [nr]|KIAA1133 [hs]|AMEX60DD201001151|AMEX60DD301001152|AMEX60DD103001151
MSTRG.4304	5.47	8.84	XBP1|AMEX60DD301001158
MSTRG.4311	0.03	0.04	LOC108717117 [nr]|SLC35E4 [hs]|AMEX60DD301001163
MSTRG.4305	-1.18	-3.67	LOC106704024 [nr]|AMEX60DD102001165
MSTRG.4306	2.62	3.55	LOC115072923 [nr]|SYNRG [hs]|AMEX60DD201001166|AMEX60DD301001166
MSTRG.4307	2.48	3.65	CCDC117|AMEX60DD201001159|AMEX60DD301001159|AAES_142837 [nr]|CCDC117 [hs]|AMEX60DD103001159
MSTRG.4308	-3.27	-6.24	AMEX60DD301001160
MSTRG.4309	-5.13	-7.78	AMEX60DD201001161
MSTRG.4310	3.05	3.17	TCN2|AMEX60DD301001162
AMEX60DD001172	-1.25	-4.64	AMEX60DD201001172
MSTRG.4312	-3.34	-4.99	LOC113744033 [nr]|AMEX60DD301001168|OSBP2|CUNH5ORF52 [nr]|C5ORF52 [hs]
MSTRG.4313	0.8	-1.72	LOC101590776 [nr]|AMEX60DD201001169|AMEX60DD103001169|AMEX60DD301001169
MSTRG.4314	-Inf	-Inf	LOC100493526 [nr]|AMEX60DD201001173|
MSTRG.4315	-Inf	-Inf	LOC113406115 [nr]|LOC105373926 [hs]|AMEX60DD201001174
MSTRG.4316	0.08	-1.73	COPE|AMEX60DD301001175
MSTRG.4317	1.51	1.43	OSBP2|AMEX60DD201001171|LOC104031154 [nr]|OSBP2 [hs]|LOC109290317 [nr]|AMEX60DD301001171
MSTRG.4322	-0.54	-2.2	AIFM3|AMEX60DD201001186|AIFM3.L [nr]|AIFM3 [hs]|AIFM3.S [nr]|LOC112870121 [nr]|AMEX60DD301001186
MSTRG.4323	-Inf	-Inf	AMEX60DD201001187
AMEX60DD001190	-0.83	-3.85	AMEX60DD301001190
MSTRG.4320	-Inf	-Inf	AIFM3 [hs]|AMEX60DD201001185
MSTRG.4318	-0.87	-2.57	TAB3|AMEX60DD201001183
MSTRG.4319	0.22	-1.46	NDUFB1|AMEX60DD301001184
MSTRG.4321	1.09	0.81	SLC7A4|AMEX60DD201001189|PARPI_0007370 [nr]
MSTRG.4324	2.49	1.22	LZTR1|AMEX60DD301001179|LOC109920449 [nr]|LZTR1 [hs]|AMEX60DD102001179|AMEX60DD201001179
MSTRG.4325	-Inf	-Inf	AMEX60DD301001180
MSTRG.4326	3.35	3.39	LOC101812386 [nr]|DGCR6 [hs]|AMEX60DD102001181|LOC115100799 [nr]|AMEX60DD301001181|AMEX60DD201001181|LOC104396629 [nr]|DGCR6L [hs]
MSTRG.4327	-1.48	-2.66	LRRC74B|AMEX60DD201001191
MSTRG.4328	-1.26	-2.95	AMEX60DD301001192
AMEX60DD001196	-Inf	-Inf	AMEX60DD301001196
MSTRG.4329	1.51	1.98	PROM2 [nr]|AMEX60DD301001199|PROM2|AMEX60DD201001200|AMEX60DD301001200
MSTRG.4330	3.39	2.1	FAHD2A.L [nr]|FAHD2A [hs]|AMEX60DD102001202|AMEX60DD201001202|AMEX60DD301001202
AMEX60DD001201	-0.96	-2.76	KCNIP3|AMEX60DD102001201|AMEX60DD201001201
AMEX60DD001206	-Inf	-Inf	AMEX60DD201001206
AMEX60DD001207	-0.21	-2.3	ADRA2B|AMEX60DD201001207
MSTRG.4331	3.21	2.98	STARD7|AMEX60DD301001209|EGK_05568 [nr]|STARD7 [hs]|AMEX60DD102001209|AMEX60DD201001209
MSTRG.4333	3.92	5.09	TMEM127|AMEX60DD201001212
MSTRG.4332	2.65	2.56	CIAO1|AMEX60DD201001211
MSTRG.4335	-Inf	-Inf	LOC115094109 [nr]|HARBI1 [hs]|AMEX60DD201001215
MSTRG.4334	-Inf	-Inf	LOC113962762 [nr]|SNRNP200 [hs]|AMEX60DD301001214
MSTRG.4336	-4.1	-5.72	ITPRIPL1|AMEX60DD301001216
MSTRG.4341	-0.36	-2.22	PARPI_0007353 [nr]|AMEX60DD201001218
MSTRG.4337	2.4	4.6	NEURL3|AMEX60DD201001222
MSTRG.4338	0.93	0.74	ARID5A|AMEX60DD201001223|ARID5A [hs]
MSTRG.4339	2.55	2.25	SNRNP200|AMEX60DD201001213|AMEX60DD301001213
MSTRG.4340	3.14	4.85	NCAPH|AMEX60DD201001217
MSTRG.4342	2.75	1.62	LMAN2L|AMEX60DD301001234
MSTRG.4352	2.78	1.01	KANSL3|AMEX60DD301001224|AMEX60DD103001224|AMEX60DD101001224
AMEX60DD001237	-0.98	-3.22	N/A|AMEX60DD301001237
MSTRG.4344	1.76	0.54	CNNM3|AMEX60DD201001236|AMEX60DD301001236
AMEX60DD001238	-4.9	-7.31	ANKRD23 [nr]|ANKRD1 [hs]|AMEX60DD301001238
AMEX60DD001244	-Inf	-Inf	AMEX60DD301001244
MSTRG.4353	2.27	2.38	SEMA4C|AMEX60DD301001241|AMEX60DD201001241
MSTRG.4343	1.57	0.75	CNNM4|AMEX60DD301001235|PHYPO_G00078770 [nr]|CNNM4 [hs]|LOC102363038 [nr]|AMEX60DD201001235
MSTRG.4351	1.25	0.53	ANKRD39|AMEX60DD201001240|AMEX60DD102001240|AMEX60DD301001240
MSTRG.4345	-0.08	-1.99	FER1L5|AMEX60DD301001229|FER1L5 [nr]|MYOF [hs]|AMEX60DD201001229
MSTRG.4346	-Inf	-Inf	AMEX60DD301001230
MSTRG.4347	-Inf	-Inf	AMEX60DD201001231
MSTRG.4348	-0.98	-2.9	HISAT2 Generated Gene
MSTRG.4349	-Inf	-Inf	LOC105903676 [nr]|AMEX60DD201001232
MSTRG.4350	-0.31	-1.6	AMEX60DD201001233
MSTRG.4354	-Inf	-Inf	AMEX60DD301001245
MSTRG.4355	5.2	7.38	LOC114447202 [nr]|COX5B [hs]|AMEX60DD301001246|LOC101938209 [nr]|AMEX60DD102001246|LOC103046374 [nr]
AMEX60DD001250	-3.37	-5.73	AMEX60DD301001250
AMEX60DD001252	-0.73	-3.01	LOC115468077 [nr]|NPY1R [hs]|AMEX60DD201001252
MSTRG.4357	4.18	4.09	ACTR1B|AMEX60DD301001247
MSTRG.4358	3.03	1.7	LOC100563753 [nr]|MARCHF5 [hs]|AMEX60DD201001248
AMEX60DD001260	-1.46	-2.22	B3GALT2|AMEX60DD201001260
AMEX60DD001258	-Inf	-Inf	AMEX60DD301001258|LOC115092887 [nr]
MSTRG.4356	4.63	4.64	PURB|AMEX60DD201001255
MSTRG.4359	1.12	0.34	AMEX60DD201001262|AMEX60DD301001262
AMEX60DD001264	-3.01	-5.68	PHYPO_G00144010 [nr]|AMEX60DD301001264
AMEX60DD001265	-3.83	-6.87	AMEX60DD201001265
MSTRG.4360	2.51	3.26	VAMP5 [nr]|AMEX60DD201001263
AMEX60DD001271	-1.53	-4.43	AMEX60DD201001271
MSTRG.4362	-5.22	-7.96	AMEX60DD201001268
MSTRG.4361	2.92	1.72	RNF181|AMEX60DD201001267
MSTRG.4363	1.02	0.99	HISAT2 Generated Gene
MSTRG.4364	3.57	3.62	TMEM150A|AMEX60DD201001269|MONAX_5E042095 [nr]|TMEM150A [hs]|AMEX60DD301001269|DPX16_23071 [nr]
MSTRG.4370	-1.51	-1.32	AMEX60DD301001279
MSTRG.4371	-0.64	0.17	AMEX60DD102001280
MSTRG.4372	2.7	4	LOC115469247 [nr]|AMEX60DD301001278|LOC115092872 [nr]|PSAPL1 [hs]
MSTRG.4369	-3.4	-6.65	AMEX60DD301001277
MSTRG.4368	3.52	5.59	LOC115469247 [nr]|PSAP [hs]|AMEX60DD201001276|AMEX60DD301001276
AMEX60DD001281	-1.71	-2.94	PAX8|AMEX60DD201001281|AMEX60DD301001281
MSTRG.4365	0.87	-1.01	C5H2ORF68 [nr]|C2ORF68 [hs]|AMEX60DD301001273|AMEX60DD201001273
MSTRG.4367	2.03	2.51	LOC115469246 [nr]|AMEX60DD301001275
MSTRG.4366	2.8	3	USP39|AMEX60DD301001274
MSTRG.4373	2.43	5.96	AMEX60DD301001283
MSTRG.4374	2.46	4.97	AMEX60DD201001284
MSTRG.4375	-Inf	-Inf	AMEX60DD301001285
MSTRG.4377	-2.31	-4.41	AMEX60DD301001289|AMEX60DD201001289
MSTRG.4380	-2.88	-6.05	AMEX60DD201001291
MSTRG.4379	0.46	-0.44	AMEX60DD201001290
MSTRG.4378	3.51	6.48	LOC115469253 [nr]|AMEX60DD201001287|IL1B [hs]|AMEX60DD301001287
MSTRG.4376	2.67	1.82	LOC115092869 [nr]|PSD4 [hs]|AMEX60DD301001282|AMEX60DD201001282
AMEX60DD001296	-Inf	-Inf	AMEX60DD301001296
AMEX60DD001297	-5.2	-7.92	XELAEV_18009995MG [nr]|AMEX60DD301001297
AMEX60DD001298	-2.49	-5.96	AMEX60DD101001298
MSTRG.4381	0.73	0.41	CKAP2L|AMEX60DD301001288|AMEX60DD201001288
MSTRG.4382	1.36	1.08	HISAT2 Generated Gene
AMEX60DD001294	-Inf	-Inf	AMEX60DD301001294
AMEX60DD001295	-Inf	-Inf	AMEX60DD301001295
AMEX60DD001293	-2.88	-4.48	AMEX60DD201001293
MSTRG.4384	4.63	9.11	LOC115469253 [nr]|IL1B [hs]|AMEX60DD301001286
MSTRG.4383	0.58	-0.09	LOC115092864 [nr]|NT5C2 [hs]|AMEX60DD102001292|AMEX60DD301001292
AMEX60DD001302	0.32	-2.48	AMEX60DD201001302
AMEX60DD001303	0.17	-1.15	LOC102350047 [nr]|SEC24C [hs]|AMEX60DD201001303
MSTRG.4386	2.88	2.07	MRPS24|AMEX60DD301001304|AMEX60DD201001304
MSTRG.4385	5.75	9.66	SLC20A1|AMEX60DD301001301|AMEX60DD103001301|LLAP_15748 [nr]|SLC20A1 [hs]|AMEX60DD102001301
MSTRG.4387	-2.8	-4.68	LOC103800651 [nr]|OGDH [hs]|AMEX60DD301001316
MSTRG.4388	-1.19	-2.89	LOC104532369 [nr]|OGDH [hs]|AMEX60DD301001315|OGDH|AMEX60DD201001315
MSTRG.4391	1.1	2.18	LOC108785592 [nr]|AMEX60DD201001319
AMEX60DD001320	-2.34	-5.16	AMEX60DD201001320|AMEX60DD102001320
MSTRG.4390	3.9	4.96	E2I00_017014 [nr]|OGDH [hs]|AMEX60DD301001317
MSTRG.4389	2.81	2.41	NUDCD3|AMEX60DD201001311|AMEX60DD101001311
AMEX60DD001322	-Inf	-Inf	AMEX60DD201001322
AMEX60DD001321	-Inf	-Inf	LOC115092442 [nr]|MCHR1 [hs]|AMEX60DD201001321
MSTRG.4394	2.88	4.05	CAMK2B|AMEX60DD201001307|AMEX60DD301001307|CAMK2B [hs]
MSTRG.4395	-2.51	-4.53	AMEX60DD201001308
MSTRG.4396	-3.93	-5.38	AMEX60DD301001309
MSTRG.4397	-4.44	-6.39	AMEX60DD103001310
MSTRG.4392	4.9	8.55	PGAM2|AMEX60DD201001324
AMEX60DD001327	-2.34	-3.67	AMEX60DD201001327
AMEX60DD001328	-1.5	-2.95	AMEX60DD201001328|LOC115088534 [nr]|HARBI1 [hs]|AMEX60DD301001328
AMEX60DD001329	-3	-6.98	AMEX60DD301001329
MSTRG.4398	0.61	1.26	LOC108712737 [nr]|AMEX60DD201001330|LOC108785592 [nr]|AMEX60DD301001330
MSTRG.4393	5	8.82	PARPI_0010863 [nr]|PGAM1 [hs]|AMEX60DD301001326
AMEX60DD001334	-0.44	-2.21	LOC113138288 [nr]|AMEX60DD201001334
AMEX60DD001339	0.11	-1.95	AMEX60DD201001339
AMEX60DD001340	-5.2	-7.92	LOC112545154 [nr]|AMEX60DD201001340
MSTRG.4400	3.99	5.42	ZMIZ2|AMEX60DD201001335|AMEX60DD301001335
MSTRG.4401	-Inf	-Inf	AMEX60DD301001336
MSTRG.4403	3.39	3.17	AMEX60DD301001342
MSTRG.4399	8.3	13.12	LOC111571239 [nr]|AMEX60DD201001331|AMEX60DD103001331|PPIF [hs]|AMEX60DD101001331|SMAX5B_015220 [nr]|AMEX60DD301001331|AMEX60DD102001331|LOC115398272 [nr]
MSTRG.4402	3.17	2.89	AMEX60DD201001338|LOC115469267 [nr]|LOC727726 [hs]
MSTRG.4407	4.29	5.7	OGDH|AMEX60DD201001341
AMEX60DD001344	-5.28	-8.07	AMEX60DD201001344
MSTRG.4404	4.08	3.8	TMED4|AMEX60DD301001343
AMEX60DD001350	-1.11	-3.06	AMEX60DD301001350|LOC115370481 [nr]|AMEX60DD201001350
AMEX60DD001352	-Inf	-Inf	NPC1L1|AMEX60DD301001352
AMEX60DD001353	-Inf	-Inf	AMEX60DD301001353
AMEX60DD001351	-2.4	-4.31	NPC1L1|AMEX60DD301001351|AMEX60DD201001351
MSTRG.4405	0.12	-1.57	HISAT2 Generated Gene
MSTRG.4406	-1.65	-3.86	LOC115092844 [nr]|AMEX60DD201001354
MSTRG.4408	2.31	2.02	DDX56|AMEX60DD201001345|AMEX60DD301001345
MSTRG.4409	-1.19	-2.47	DDX56|AMEX60DD201001346
MSTRG.4410	1.47	1.42	LOC115092844 [nr]|AMEX60DD301001347
MSTRG.4412	3.64	3.94	YKT6|AMEX60DD201001355|AMEX60DD301001355
MSTRG.4413	-Inf	-Inf	GCK|AMEX60DD201001357
MSTRG.4414	0.1	-2.48	MPHOSPH10|AMEX60DD301001358
MSTRG.4415	1.72	1.5	MYL7|AMEX60DD301001359|MYL7.L [nr]|MYL7 [hs]
MSTRG.4416	2.71	2.47	POLD2|AMEX60DD102001361
MSTRG.4417	3.9	4.99	AEBP1|AMEX60DD201001362|AMEX60DD301001362
MSTRG.4418	-Inf	-Inf	AMEX60DD301001363
MSTRG.4419	-3.61	-5.87	Y956_11202 [nr]|AMEX60DD301001364
MSTRG.4420	2.03	0.86	ELMOD3|AMEX60DD301001365|AMEX60DD201001365|AMEX60DD103001365|AMEX60DD102001365
MSTRG.4421	5.33	6.57	DBNL|AMEX60DD301001366|AMEX60DD201001366
MSTRG.4423	0.87	1.96	BAYA_14209 [nr]|AMEX60DD201001374
AMEX60DD001373	-Inf	-Inf	AMEX60DD201001373|AMEX60DD301001373
MSTRG.4422	3.82	5.07	UBE2D1 [nr]|UBE2D4 [hs]|AMEX60DD301001367|UBE2D4|LOC102389850 [nr]|AMEX60DD102001367|UBE2D1
MSTRG.4424	-Inf	-Inf	AMEX60DD301001368
MSTRG.4425	3.1	4.41	TCF7L1|AMEX60DD301001369|AMEX60DD201001369
MSTRG.4426	-3.57	-6.69	AMEX60DD201001370
MSTRG.4428	4.59	7.62	AMEX60DD301001376|TGOLN2|AMEX60DD201001376
MSTRG.4427	1.7	4.14	LOC115092832 [nr]|AMEX60DD201001379
AMEX60DD001380	-2.12	-3.42	LOC115092812 [nr]|RETSAT [hs]|AMEX60DD201001380
MSTRG.4431	2.47	4.23	LOC115469283 [nr]|RETSAT [hs]|AMEX60DD301001381|LOC115468086 [nr]|AMEX60DD103001381
AMEX60DD001384	-Inf	-Inf	CB1_000252031 [nr]|ACTG2 [hs]|AMEX60DD102001384|AMEX60DD201001384
MSTRG.4429	5.31	7.44	LOC112551351 [nr]|AMEX60DD201001377|AMEX60DD301001377
MSTRG.4430	-Inf	-Inf	LOC112551351 [nr]|AMEX60DD301001378
MSTRG.4432	2.72	2.55	DUSP11 [nr]|AMEX60DD301001382|DUSP11|AMEX60DD201001382|AMEX60DD102001382
MSTRG.4433	1.62	0.31	STAMBP|AMEX60DD301001383|AMEX60DD201001383
MSTRG.4434	1.8	0.7	CUNH2ORF42 [nr]|C2ORF42 [hs]|AMEX60DD301001385|AMEX60DD201001385|AMEX60DD102001385
MSTRG.4435	1.71	-0.09	AMEX60DD301001386|N/A|AMEX60DD201001386|D4764_0190130 [nr]
MSTRG.4436	4.9	6.78	TIA1|AMEX60DD301001387|AMEX60DD102001387|AMEX60DD201001387
MSTRG.4438	2.28	1.94	PCYOX1|AMEX60DD201001388|DV515_00017124 [nr]|PCYOX1 [hs]
MSTRG.4437	5.01	7.49	SNRPG|AMEX60DD301001389
MSTRG.4439	3.05	4.56	FAM136A|AMEX60DD201001390
MSTRG.4441	-3.05	-5.71	HISAT2 Generated Gene
MSTRG.4440	3.1	6.17	TGFA|AMEX60DD201001392|AMEX60DD301001392
AMEX60DD001394	-1.66	-3.64	OJAV_G00236990 [nr]|AMEX60DD201001394
AMEX60DD001396	-3.27	-5.99	AMEX60DD301001396
AMEX60DD001398	-2.14	-3.58	AMEX60DD201001398
MSTRG.4442	-0.12	-1.76	AMEX60DD301001393
AMEX60DD001397	-Inf	-Inf	QRFPR|AMEX60DD301001397
MSTRG.4444	2.95	1.14	GMCL1|AMEX60DD301001399|AMEX60DD201001399
MSTRG.4445	3.27	3.46	AAK1|AMEX60DD201001401|AAK1 [nr]|LOC112268437 [hs]
MSTRG.4446	2.76	1.38	NFU1|AMEX60DD301001402
MSTRG.4443	6	9.18	ANXA4|AMEX60DD102001400
MSTRG.4447	4.41	5.75	GFPT1|AMEX60DD301001403|AMEX60DD201001403
MSTRG.4452	2.53	3.37	CDS2|AMEX60DD301001417|AMEX60DD201001417
MSTRG.4448	2.88	3.81	LOC103078647 [nr]|ANTXR1 [hs]|AMEX60DD301001404|ANTXR1
MSTRG.4449	-Inf	-Inf	LOC115469338 [nr]|GKN1 [hs]|AMEX60DD201001405
MSTRG.4450	-3.72	-5.66	LOC115091615 [nr]|GKN2 [hs]|AMEX60DD201001406|AMEX60DD301001406|AMEX60DD102001406
MSTRG.4451	-3.8	-5.11	LOC115469338 [nr]|GKN1 [hs]|AMEX60DD101001407
MSTRG.4453	1.72	2.58	ARHGAP25|AMEX60DD301001416|DR999_PMT18201 [nr]|ARHGAP25 [hs]|AMEX60DD201001416
MSTRG.4454	5.35	8.83	PCNA.L [nr]|AMEX60DD101001418
MSTRG.4455	2.98	2.51	TMEM230|AMEX60DD301001419|AMEX60DD201001419|AMEX60DD102001419
MSTRG.4458	3.1	3.65	PRNP [nr]|AMEX60DD301001422|AMEX60DD201001422
MSTRG.4463	3.12	4.43	RASSF2|AMEX60DD201001421|AMEX60DD301001421|RASSF2 [nr]
AMEX60DD001424	-Inf	-Inf	AMEX60DD301001424
AMEX60DD001423	-Inf	-Inf	AMEX60DD301001423
MSTRG.4459	-Inf	-Inf	AMEX60DD301001432
AMEX60DD001434	-1.81	-3.47	LRRTM4|AMEX60DD201001434
AMEX60DD001435	-Inf	-Inf	AMEX60DD301001435
MSTRG.4456	2.33	2.2	AMEX60DD301001420|SLC23A2|AMEX60DD201001420
MSTRG.4457	-1.78	-1.89	HISAT2 Generated Gene
MSTRG.4460	-1.08	-2.51	AAES_74569 [nr]|LRRTM4 [hs]|AMEX60DD201001436
MSTRG.4461	-0.53	-1.49	AMEX60DD301001437
MSTRG.4464	-0.09	-2.76	HNRNPL [nr]|AMEX60DD103001443
MSTRG.4462	3.37	6.07	LOC103092306 [nr]|AMEX60DD201001442
MSTRG.4466	0.74	0.35	AMEX60DD201001445
MSTRG.4465	4.96	9.51	LOC100336636 [nr]|AMEX60DD301001444
AMEX60DD001448	-3.82	-6.22	AMEX60DD301001448
MSTRG.4468	-0.56	-1.18	ADRA1A|AMEX60DD201001449
MSTRG.4469	4.22	6.57	DPYSL2|AMEX60DD201001450|AMEX60DD301001450|PARPI_0003670 [nr]|DPYSL2 [hs]
MSTRG.4470	-3.41	-5.08	AMEX60DD301001451
MSTRG.4467	4	7.34	ROHU_028321 [nr]|AMEX60DD201001446
MSTRG.4473	-1.83	-3.49	DPX16_21124 [nr]|AMEX60DD201001458
MSTRG.4474	-2.66	-4.1	LOC102935927 [nr]|CYP2J2 [hs]|AMEX60DD201001454|LOC113409222 [nr]|PARPI_0023346 [nr]|CYP2B6 [hs]|LOC101936616 [nr]|LOC101929829 [hs]|AMEX60DD301001454|PARPI_0024057 [nr]|AMEX60DD102001454
MSTRG.4475	0.53	-0.87	AMEX60DD201001455
MSTRG.4477	0.93	-0.3	HISAT2 Generated Gene
AMEX60DD001464	-Inf	-Inf	AMEX60DD201001464
AMEX60DD001459	-Inf	-Inf	LOC115099602 [nr]|CYP2J2 [hs]|AMEX60DD201001459
AMEX60DD001460	-3.23	-6.18	AMEX60DD301001460
MSTRG.4479	-Inf	-Inf	AMEX60DD301001465
MSTRG.4471	3.64	3.88	PPP2R2A [nr]|BNIP3L [hs]|AMEX60DD301001452|BNIP3L|AMEX60DD201001452
MSTRG.4472	-5.28	-8.07	AMEX60DD201001453
MSTRG.4481	2.83	3.14	MTERF4|AMEX60DD301001467|MTERF4 [nr]
MSTRG.4480	-0.81	-2.92	LOC106702273 [nr]|ENV [hs]|AMEX60DD301001466
MSTRG.4478	0.87	2.04	LOC115099359 [nr]|CYP2J2 [hs]|AMEX60DD301001468
AMEX60DD001472	-Inf	-Inf	LOC115099602 [nr]|CYP2J2 [hs]|AMEX60DD103001472|AMEX60DD201001472
MSTRG.4482	1.17	-0.43	N338_02708 [nr]|AMEX60DD301001475|CAPN10|CAPN10 [nr]|AMEX60DD201001475
MSTRG.4483	1.86	2.78	AMEX60DD301001476
MSTRG.4484	-0.59	-3.34	CAPN10 [nr]|AMEX60DD301001477|HCG_32657 [hs]|AMEX60DD201001477
MSTRG.4486	0.44	1.98	AMEX60DD301001478
MSTRG.4487	-4.31	-6.13	AMEX60DD301001479|AMEX60DD201001479
MSTRG.4485	-0.01	-1.28	HISAT2 Generated Gene
MSTRG.4489	-2.43	-4.38	RNPEPL1|AMEX60DD201001481
MSTRG.4488	2.8	2.49	LLAP_10202 [nr]|RNPEPL1 [hs]|AMEX60DD201001480|ABCC5 [nr]
AMEX60DD001485	-4.57	-7.42	AMEX60DD201001485
MSTRG.4490	2.65	4.67	LOC100336828 [nr]|AMEX60DD201001489
MSTRG.4493	1.79	1.14	AB205_0208550 [nr]|POMK [hs]|AMEX60DD201001494
MSTRG.4491	3.16	3.22	EIF2B5|AMEX60DD201001487|DR999_PMT18879 [nr]|EIF2B5 [hs]|AMEX60DD101001487|AMEX60DD301001487
MSTRG.4492	0.91	-0.13	HISAT2 Generated Gene
MSTRG.4496	1.55	0.41	ABCC5|AMEX60DD301001482|AMEX60DD201001482|LOC104511877 [nr]|ABCC5 [hs]
MSTRG.4497	0.14	-0.59	LOC103174533 [nr]|AMEX60DD201001483
MSTRG.4498	-3.68	-5.86	AMEX60DD102001484
MSTRG.4494	2.3	0.98	DVL3|AMEX60DD201001492|DVL3.L [nr]|DVL3 [hs]|AMEX60DD301001492
MSTRG.4495	-Inf	-Inf	AMEX60DD301001493
MSTRG.4500	4.76	4.56	AP2M1|AMEX60DD201001495|AMEX60DD101001495|DNTS_015873 [nr]|AP2M1 [hs]|AMEX60DD102001495
MSTRG.4499	2.78	3.04	LOC103191471 [nr]|PHF13 [hs]|AMEX60DD201001500
MSTRG.4503	3.73	5.48	DR999_PMT18881 [nr]|ABCF3 [hs]|AMEX60DD301001499|ABCF3|AMEX60DD103001499|AMEX60DD102001499
AMEX60DD001504	-2.54	-4.93	AMEX60DD301001504
AMEX60DD001506	-Inf	-Inf	ORF2P [nr]|AMEX60DD201001506
MSTRG.4501	2.93	3.71	LOC115082225 [nr]|AMEX60DD301001501|AMEX60DD201001501
MSTRG.4502	-4.26	-6.04	AMEX60DD301001505|AMEX60DD201001505
AMEX60DD001503	-Inf	-Inf	CCDC150|AMEX60DD103001503|AMEX60DD201001503
MSTRG.4506	3.75	3.9	ALG3|AMEX60DD201001508|AMEX60DD102001508
AMEX60DD001507	-4.26	-6.04	VWA5B2|AMEX60DD201001507
AMEX60DD001513	-1.87	-4.86	PUM1|AMEX60DD201001513
AMEX60DD001512	-1.2	-1.71	LOC115099210 [nr]|CAMK2N2 [hs]|AMEX60DD201001512
MSTRG.4507	2.55	2.89	LOC115657318 [nr]|MUL1 [hs]|AMEX60DD201001514
MSTRG.4505	4.37	6.83	RPL13A|AMEX60DD301001510
MSTRG.4504	1.62	0.53	EEF1AKMT4|AMEX60DD301001509
AMEX60DD001516	0.65	-0.73	ECE2|AMEX60DD201001516|ECE2 [nr]|AMEX60DD301001516
AMEX60DD001519	-5.2	-7.92	AMEX60DD201001519
MSTRG.4508	3.98	5.98	PSMD2|AMEX60DD102001517|AMEX60DD301001517
AMEX60DD001526	-3.65	-5.84	AMEX60DD102001526
MSTRG.4509	-1.27	-3.44	AMEX60DD301001528
MSTRG.4510	-0.09	-1.35	CHRD|AMEX60DD201001527|AMEX60DD301001527
MSTRG.4512	3.47	3.85	POLR2H|AMEX60DD201001531|AMEX60DD301001531
AMEX60DD001523	0.82	0.85	FAM131A|AMEX60DD201001523|FAM131A [nr]|AMEX60DD301001523
MSTRG.4511	2.42	3.34	LOC115098873 [nr]|AMEX60DD301001530|AMEX60DD201001530
MSTRG.4513	2.92	4.63	TEDDM1|AMEX60DD301001533
AMEX60DD001539	-2.39	-5.07	DHRS4L2 [hs]|AMEX60DD201001539
AMEX60DD001535	-Inf	-Inf	LOC115077145 [nr]|DHRS4 [hs]|AMEX60DD201001535
AMEX60DD001540	-2.98	-5.9	AMEX60DD301001540
AMEX60DD001541	-Inf	-Inf	AMEX60DD201001541
AMEX60DD001543	-5.2	-7.92	AMEX60DD201001543
AMEX60DD001534	-Inf	-Inf	LOC113028410 [nr]|AMEX60DD102001534
MSTRG.4514	-2.7	-4.21	AEBP1|AMEX60DD201001542
AMEX60DD001546	-4.67	-6.85	DCP1B|AMEX60DD201001546
MSTRG.4515	3.3	2.85	TRIM69 [hs]|AMEX60DD301001547
AMEX60DD001554	-2.33	-4.52	AB205_0079130 [nr]|AMEX60DD301001554
MSTRG.4516	0.68	1.43	LOC111772992 [nr]|AMEX60DD201001555
MSTRG.4520	3.29	5.02	EPHB3|AMEX60DD201001552|AMEX60DD301001552
MSTRG.4519	-Inf	-Inf	LOC108708171 [nr]|AMEX60DD301001560
MSTRG.4518	1.49	0.35	CLDN11|AMEX60DD201001559
MSTRG.4517	1.98	2.34	SLC7A14|AMEX60DD201001557
AMEX60DD001561	-4.31	-6.13	LOC115082526 [nr]|SLC7A14 [hs]|AMEX60DD201001561
MSTRG.4521	5.02	7.98	EIF4G1|AMEX60DD201001520|AMEX60DD301001520|AMEX60DD103001520
MSTRG.4522	-Inf	-Inf	AMEX60DD103001521
MSTRG.4523	-2.22	-4.7	AMEX60DD301001522
MSTRG.4526	6.48	10.52	DR999_PMT05608 [nr]|RPL22L1 [hs]|AMEX60DD301001563|AMEX60DD102001563|LOC104634092 [nr]|RPL22L1
AMEX60DD001567	-4.35	-6.98	AMEX60DD301001567
AMEX60DD001579	-Inf	-Inf	AMEX60DD301001579
MSTRG.4528	-3.11	-4.47	AMEX60DD301001574
MSTRG.4529	1.36	1.14	TMEM212|AMEX60DD201001575|AMEX60DD301001575
MSTRG.4531	3.05	3.19	TNIK|AMEX60DD201001569|AMEX60DD301001569
MSTRG.4533	-Inf	-Inf	LOC115460730 [nr]|AMEX60DD201001571
MSTRG.4534	-4.52	-7.34	CNGB3.L [nr]|AMEX60DD201001572
MSTRG.4532	-5.22	-7.96	AMEX60DD201001570
MSTRG.4527	2.69	3.43	PLD1|AMEX60DD301001573|AMEX60DD201001573|PLD1 [hs]
MSTRG.4535	3.05	4.5	TNFSF10 [nr]|AMEX60DD301001581|TNFSF10
MSTRG.4536	-1.74	-3.21	AMEX60DD201001592
MSTRG.4540	1.23	1.14	AMEX60DD201001593
MSTRG.4530	2.92	2.7	FNDC3B|AMEX60DD301001580|AMEX60DD201001580|LOC104623481 [nr]|FNDC3B [hs]
MSTRG.4525	-4.22	-5.95	AMEX60DD301001565
MSTRG.4524	7.87	11.34	EIF5A2 [nr]|EIF5A [hs]|AMEX60DD201001564|LOC112547415 [nr]|UY3_13470 [nr]|AMEX60DD301001566|AMEX60DD102001564|AMEX60DD103001564|EOD39_0568 [nr]
AMEX60DD001582	0.26	-0.73	LOC102462789 [nr]|AMEX60DD201001582|NLGN1 [hs]|NLGN1
AMEX60DD001583	-Inf	-Inf	AMEX60DD301001583
MSTRG.4537	-3.41	-4.34	DR999_PMT05633 [nr]|NAALADL2 [hs]|AMEX60DD301001597|AMEX60DD201001597
AMEX60DD001591	-4.12	-5.76	SPATA16|AMEX60DD201001591|AMEX60DD301001591
MSTRG.4538	-3.2	-4.69	NAALADL2 [hs]|AMEX60DD301001595
MSTRG.4539	0.77	-1.96	BRCC3|AMEX60DD301001596
MSTRG.4544	-0.32	-2.29	AMEX60DD301001606
MSTRG.4541	0	-0.59	NAALADL2|AMEX60DD301001599
MSTRG.4542	-5.22	-7.96	AMEX60DD201001600
MSTRG.4543	-0.22	-1.56	HISAT2 Generated Gene
MSTRG.4545	-0.06	-1.6	AMEX60DD301001610
MSTRG.4546	-0.29	-0.79	HISAT2 Generated Gene
MSTRG.4547	-1.87	-3.89	HISAT2 Generated Gene
MSTRG.4548	1.26	0.3	AMEX60DD201001614
AMEX60DD001611	-0.77	-1.98	ZMAT3|AMEX60DD201001611|AMEX60DD301001611|AMEX60DD102001611
AMEX60DD001615	-Inf	-Inf	KCNMB3 [nr]|AMEX60DD201001615|KCNMB3
AMEX60DD001619	-0.96	-3.91	LOC116035472 [nr]|AMEX60DD201001619
AMEX60DD001622	-4.67	-6.85	AMEX60DD201001622
MSTRG.4551	-2.24	-3.26	LOC103805531 [nr]|MFN1 [hs]|AMEX60DD201001620
MSTRG.4552	3.5	6.41	ZNF639|AMEX60DD301001616|AMEX60DD201001616|AMEX60DD102001616
MSTRG.4553	3.08	6.39	AMEX60DD301001617
AMEX60DD001608	-Inf	-Inf	AMEX60DD201001608
AMEX60DD001609	-3.01	-4.05	KCNMB2|AMEX60DD301001609|AMEX60DD201001609
MSTRG.4554	3.49	3.73	TBL1XR1|AMEX60DD201001603|AMEX60DD301001603
MSTRG.4550	-Inf	-Inf	AMEX60DD201001613
MSTRG.4549	1.32	0.14	PIK3CA [nr]|AMEX60DD201001612
AMEX60DD001625	-Inf	-Inf	AMEX60DD201001625
MSTRG.4555	2.8	1.98	MFN1|AMEX60DD201001623
MSTRG.4557	2.94	3.61	AMEX60DD201001630
MSTRG.4558	-3.48	-5.25	AMEX60DD301001626
MSTRG.4561	-Inf	-Inf	AMEX60DD301001629
MSTRG.4559	-1.99	-4.25	E1301_TTI003913 [nr]|AMEX60DD201001627
MSTRG.4560	2.74	4.12	ACTL6A|AMEX60DD301001628
MSTRG.4556	4.35	4.54	GNB4|AMEX60DD301001624
MSTRG.4563	0.96	-0.67	TTC14|AMEX60DD201001632|AMEX60DD301001632
AMEX60DD001638	-2	-4.37	AMEX60DD201001638
MSTRG.4562	-0.55	-1.44	CCDC39|AMEX60DD301001633|CCDC39.L [nr]|CCDC39 [hs]|AMEX60DD201001633
AMEX60DD001645	-3.04	-5.82	HOMER1|AMEX60DD201001645
AMEX60DD001641	-3.26	-5.58	LOC113406115 [nr]|AMEX60DD201001641
MSTRG.4564	-0.18	-2.93	AMEX60DD201001639
MSTRG.4565	1.71	0.84	SOX2|AMEX60DD201001640
MSTRG.4566	3.61	4.83	FXR1|AMEX60DD301001634|PARPI_0018598 [nr]|FXR1 [hs]|AMEX60DD103001634
MSTRG.4567	3.06	3.79	DCUN1D1|AMEX60DD301001649|AMEX60DD103001649
MSTRG.4576	3.89	3.73	ATP11B|AMEX60DD201001648|AMEX60DD102001648|AMEX60DD101001648|AMEX60DD301001648
MSTRG.4569	2.83	2.07	MCCC1.S [nr]|MCCC1 [hs]|AMEX60DD102001650|MCCC1 [nr]|AMEX60DD201001650
AMEX60DD001651	-Inf	-Inf	AMEX60DD301001651
AMEX60DD001652	-1.14	-2.21	MCF2L2 [nr]|MCF2L [hs]|AMEX60DD201001652|LOC104073145 [nr]|AMEX60DD301001652
AMEX60DD001653	-Inf	-Inf	AMEX60DD301001653
AMEX60DD001654	-3.41	-6.72	AMEX60DD201001654
AMEX60DD001655	-5.28	-8.07	AMEX60DD301001655
MSTRG.4577	0.05	-2.57	LOC109062171 [nr]|AQP11 [hs]|AMEX60DD301001661
AMEX60DD001659	-Inf	-Inf	LOC113983590 [nr]|AMEX60DD201001659
AMEX60DD001660	-2.87	-5.26	FAM221A|AMEX60DD301001660
MSTRG.4574	-3.31	-4.83	AMEX60DD201001656|AMEX60DD301001656
MSTRG.4575	5.46	8.22	LAMP3 [nr]|AMEX60DD301001657
MSTRG.4568	-2.78	-5.55	HISAT2 Generated Gene
MSTRG.4572	-5.22	-7.96	AMEX60DD201001658
MSTRG.4571	-2.73	-5.53	HISAT2 Generated Gene
MSTRG.4570	-2.8	-6.24	HISAT2 Generated Gene
MSTRG.4573	4.62	6.22	HISAT2 Generated Gene
MSTRG.4581	2.89	2.98	RFC4|AMEX60DD102001665|AMEX60DD103001665|AMEX60DD301001665
MSTRG.4578	-Inf	-Inf	MCF2L2|AMEX60DD201001662|LLAP_12616 [nr]|AMEX60DD301001662
MSTRG.4579	4.9	9.46	B3GNT5|AMEX60DD301001663|AMEX60DD201001663
MSTRG.4580	-2.79	-6.25	AMEX60DD301001664
MSTRG.4582	3.36	5.7	EIF4A2 [nr]|AMEX60DD301001667|LOC115099309 [nr]|EIF4A2 [hs]|AMEX60DD201001667|AMEX60DD102001667|AMEX60DD101001667
AMEX60DD001686	-5.2	-7.92	AMEX60DD201001686
AMEX60DD001674	-2.19	-3.59	FETUB.S [nr]|FETUB [hs]|AMEX60DD102001674|AMEX60DD201001674|AMEX60DD301001674
AMEX60DD001668	-1.49	-3.45	AMEX60DD301001668|AMEX60DD201001668
MSTRG.4583	4.64	6.16	AMEX60DD201001669|AMEX60DD301001669|AMEX60DD102001671|AMEX60DD301001671|AMEX60DD201001671
MSTRG.4584	-2.43	-3.03	AMEX60DD201001670
AMEX60DD001687	-1.2	-2.05	LOC102346777 [nr]|ANOS1 [hs]|AMEX60DD301001687
MSTRG.4588	-Inf	-Inf	PARPI_0014716 [nr]|AMEX60DD201001692
MSTRG.4587	2.31	4.39	PARPI_0014716 [nr]|AMEX60DD201001692
MSTRG.4590	2.57	2.21	SENP5|AMEX60DD201001689
MSTRG.4589	-Inf	-Inf	AMEX60DD301001688
AMEX60DD001693	-1.32	-3.1	PIGZ|AMEX60DD201001693|AMEX60DD102001693
MSTRG.4585	4.65	6.83	NCBP2AS2 [nr]|NCBP2 [hs]|AMEX60DD301001690|NCBP2 [nr]
MSTRG.4586	-Inf	-Inf	NCBP2AS2 [nr]|AMEX60DD201001691
AMEX60DD001699	-Inf	-Inf	AMEX60DD201001699
MSTRG.4593	2.45	2.52	DLG1|AMEX60DD201001697|AMEX60DD301001697
MSTRG.4594	0.77	-0.18	HISAT2 Generated Gene
MSTRG.4591	-1.02	-2.82	DLG1|AMEX60DD201001698
MSTRG.4592	-2.46	-4.33	AMEX60DD201001702
MSTRG.4595	3.39	3.92	PPP1R2|AMEX60DD201001703
MSTRG.4598	-1.23	-3.36	AB205_0043540 [nr]|LSG1 [hs]|AMEX60DD201001710
MSTRG.4596	2.52	2.63	BDH1|AMEX60DD301001700|LOC104400378 [nr]|BDH1 [hs]|AMEX60DD201001700
MSTRG.4597	1.6	1.09	LOC115478989 [nr]|BDH1 [hs]|AMEX60DD301001701|AMEX60DD201001701|APOD
AMEX60DD001713	-2	-5.59	AMEX60DD102001713
MSTRG.4602	0.65	0.35	TIMELESS [hs]|AMEX60DD201001718|TIMELESS
MSTRG.4600	-Inf	-Inf	FAM43A|AMEX60DD301001716
MSTRG.4601	-2.1	-1.72	FAM43A|AMEX60DD301001715
MSTRG.4611	-Inf	-Inf	AMEX60DD201001727
MSTRG.4610	1.93	2.6	AMEX60DD201001726|ATP13A3 [nr]
MSTRG.4599	3.13	3.05	ACAP2|AMEX60DD301001704|LOC112547415 [nr]|AMEX60DD201001704
MSTRG.4609	1.08	1.62	LOC115099440 [nr]|CPN2 [hs]|AMEX60DD301001731
AMEX60DD001732	-Inf	-Inf	AMEX60DD301001732
AMEX60DD001733	-1.47	-2.5	LOC115479306 [nr]|LRRC15 [hs]|AMEX60DD301001733|AMEX60DD201001733
AMEX60DD001734	-Inf	-Inf	AMEX60DD301001734
MSTRG.4607	-Inf	-Inf	AMEX60DD201001729
MSTRG.4608	3.07	5.48	LOC115099438 [nr]|LRRC15 [hs]|AMEX60DD201001730
MSTRG.4605	2.57	2.99	TMEM44|AMEX60DD301001720
MSTRG.4603	2.57	2.17	LSG1|AMEX60DD201001719
MSTRG.4606	-0.76	-0.79	ATP13A3|AMEX60DD201001724
MSTRG.4612	3.06	4.65	SKIL|AMEX60DD201001735
AMEX60DD001738	-4.58	-6.68	LOC104406492 [nr]|MEGF6 [hs]|AMEX60DD301001738
MSTRG.4613	3.07	2.11	AMEX60DD301001736|PRKCI|AMEX60DD102001736
MSTRG.4614	-1	-3.04	HISAT2 Generated Gene
AMEX60DD001741	-4.11	-7.04	AMEX60DD201001741
MSTRG.4615	-1.61	-2.64	PHC3|AMEX60DD201001737|AMEX60DD301001737|PHC3 [hs]
MSTRG.4617	2.79	3.61	GPR160|AMEX60DD301001739|AMEX60DD201001739|AMEX60DD102001739
MSTRG.4618	1.22	-0.7	LRRC31|AMEX60DD301001743
MSTRG.4619	-0.43	-2.4	HISAT2 Generated Gene
AMEX60DD001755	-Inf	-Inf	AMEX60DD301001755
AMEX60DD001753	-3.47	-5.16	AMEX60DD102001753
AMEX60DD001754	-1.39	-3.07	AMEX60DD301001754|AMEX60DD201001754
AMEX60DD001750	-Inf	-Inf	AMEX60DD301001750
MSTRG.4616	3.3	2.94	SEC62|AMEX60DD301001740|AMEX60DD201001740|SEC62 [hs]
AMEX60DD001744	-Inf	-Inf	LRRIQ4|AMEX60DD301001744
AMEX60DD001745	-3.26	-4.78	LRRC34|AMEX60DD301001745|AMEX60DD201001745
MSTRG.4624	4.19	9.12	MECOM|AMEX60DD301001756|AMEX60DD201001756|MECOM [nr]|RUNX1 [hs]
MSTRG.4620	0.65	-0.28	MYNN|AMEX60DD201001746|AMEX60DD301001746|AMEX60DD101001746|AMEX60DD102001746
MSTRG.4623	-4.17	-7.13	AMEX60DD201001749
MSTRG.4621	-3.35	-5.86	LOC115089817 [nr]|AMEX60DD201001747
MSTRG.4622	-2.99	-5.85	PARPI_0029192 [nr]|AMEX60DD201001748
MSTRG.4625	1	0.72	LOC102371371 [nr]|MEGF6 [hs]|AMEX60DD201001757|LOC102361865 [nr]|MEGF11 [hs]|AMEX60DD301001757|LOC101953726 [nr]
MSTRG.4626	-3.12	-6.81	AMEX60DD301001758
MSTRG.4627	-1.01	-3.03	LOC111559199 [nr]|AMEX60DD102001759
MSTRG.4628	-2.96	-3.44	LOC101953726 [nr]|MEGF6 [hs]|AMEX60DD103001760
MSTRG.4629	-Inf	-Inf	LOC109923947 [nr]|TRPV6 [hs]|AMEX60DD301001762
MSTRG.4630	-2.35	-3.29	LOC102363419 [nr]|TRPV6 [hs]|AMEX60DD301001763
MSTRG.4631	0.36	0	HISAT2 Generated Gene
AMEX60DD001764	-3.77	-5.06	LOC101943397 [nr]|AMEX60DD301001764|AMEX60DD103001764
MSTRG.4632	3.78	5.19	GOLIM4|AMEX60DD201001761
MSTRG.4634	2.89	3.45	SERPINI1|AMEX60DD201001766|AMEX60DD103001766|AMEX60DD102001766
MSTRG.4633	-1.5	-3.1	LOC115099641 [nr]|AMEX60DD301001765
MSTRG.4635	2.95	2.68	AMEX60DD301001768
AMEX60DD001776	-Inf	-Inf	AMEX60DD301001776
AMEX60DD001777	-Inf	-Inf	AMEX60DD201001777
AMEX60DD001775	-3.39	-4.98	AMEX60DD201001775
MSTRG.4636	4.14	5.51	PDCD10|AMEX60DD201001767|AMEX60DD301001767|PDCD10 [nr]
AMEX60DD001769	-Inf	-Inf	WDR49|AMEX60DD201001769|AMEX60DD301001769
AMEX60DD001781	-5.22	-7.96	AMEX60DD301001781
MSTRG.4639	-3.15	-6.89	AMEX60DD201001784
MSTRG.4638	-1.91	-4.8	AMEX60DD301001783
MSTRG.4640	-2.39	-6.73	CB1_085717002 [nr]|HCG_1642748 [hs]|AMEX60DD201001785
MSTRG.4641	-2.38	-4.88	AMEX60DD201001786
AMEX60DD001789	-3.59	-4.7	SI [nr]|MGAM [hs]|AMEX60DD301001789
AMEX60DD001790	-Inf	-Inf	AMEX60DD301001790
AMEX60DD001787	-Inf	-Inf	AMEX60DD201001787
AMEX60DD001788	-0.75	-2.19	SLITRK3|AMEX60DD201001788
AMEX60DD001795	-Inf	-Inf	AMEX60DD301001795
AMEX60DD001773	-Inf	-Inf	ZBBX|AMEX60DD201001773|AMEX60DD301001773
MSTRG.4637	0.56	1.27	HISAT2 Generated Gene
MSTRG.4642	2.37	3.54	SPTSSB|AMEX60DD201001800|AMEX60DD301001800
MSTRG.4643	-Inf	-Inf	AMEX60DD201001801
MSTRG.4646	3.29	3.1	NMD3|AMEX60DD301001802|AMEX60DD103001802|AMEX60DD102001802
MSTRG.4648	-0.18	-2.01	HISAT2 Generated Gene
MSTRG.4647	-1.05	-3.26	LOC115438963 [nr]|AMEX60DD201001808
AMEX60DD001809	-1.73	-3.46	TRIM59|AMEX60DD301001809
MSTRG.4649	2.04	2.05	TRIM59|AMEX60DD102001807|AMEX60DD301001807
MSTRG.4644	2.35	2.77	PPM1L|AMEX60DD102001803|PPM1L [hs]|AMEX60DD301001803|AMEX60DD201001803
MSTRG.4645	-Inf	-Inf	AMEX60DD301001804
MSTRG.4650	4.16	5.81	KPNA4|AMEX60DD102001806|AMEX60DD201001806
AMEX60DD001813	-2.35	-4.15	CUNH3ORF80 [nr]|C3ORF80 [hs]|AMEX60DD201001813
MSTRG.4651	0.66	1.15	AMEX60DD201001815
MSTRG.4652	-0.95	-1.08	CARD8 [nr]|AMEX60DD201001814|AMEX60DD301001814|AMEX60DD102001814
AMEX60DD001820	0.96	1.52	LOC115099646 [nr]|P2RY4 [hs]|AMEX60DD301001820
AMEX60DD001821	-1.79	-3.44	UNKNOWN [hs]|AMEX60DD301001821
MSTRG.4656	3	5.26	SCHIP1|AMEX60DD103001816|LOC115478872 [nr]|SCHIP1 [hs]|AMEX60DD201001816|LOC101942521 [nr]|AMEX60DD301001816
MSTRG.4658	3.66	5.02	MFSD1|AMEX60DD201001822|AMEX60DD301001822
MSTRG.4657	4.31	7.76	LOC115479139 [nr]|RARRES1 [hs]|AMEX60DD201001823|AMEX60DD102001823
AMEX60DD001825	-3.06	-5.07	AMEX60DD301001825
AMEX60DD001826	-3	-6.06	LOC109063033 [nr]|FLJ12662 [hs]|AMEX60DD103001826
MSTRG.4660	2.92	2.13	GFM1|AMEX60DD301001824|GFM1 [hs]|AMEX60DD102001824
MSTRG.4653	3.88	5.61	SMC4|AMEX60DD102001810|AMEX60DD201001810|LOC112981349 [nr]|SMC4 [hs]
MSTRG.4654	1.26	1.22	IFT80|AMEX60DD201001811|AMEX60DD301001811
MSTRG.4655	-Inf	-Inf	AMEX60DD301001812
MSTRG.4659	3.07	6.46	MLF1|AMEX60DD201001827|AMEX60DD103001827|AMEX60DD102001827|AMEX60DD301001827
MSTRG.4661	0.25	-1.93	AMEX60DD301001833
MSTRG.4662	-0.19	-4.39	HISAT2 Generated Gene
AMEX60DD001835	1.77	1.53	LOC108799479 [nr]|SLC66A1 [hs]|AMEX60DD201001835|AMEX60DD301001835
AMEX60DD001836	-4.48	-7.27	AMEX60DD201001836
AMEX60DD001840	-4.58	-7.45	AMEX60DD201001840
MSTRG.4663	-0.59	-2.17	HISAT2 Generated Gene
MSTRG.4670	-1.44	-4.18	AMEX60DD301001844
MSTRG.4666	-0.99	-3.76	AMEX60DD201001845
AMEX60DD001848	-Inf	-Inf	EOD39_14575 [nr]|AMEX60DD301001848
MSTRG.4674	-1.28	-3.13	LOC115478366 [nr]|ANKRD65 [hs]|AMEX60DD301001846
MSTRG.4675	1.92	2.17	LOC107557347 [nr]|CCNL1 [hs]|AMEX60DD201001847|E2I00_019082 [nr]|CCNL1|AMEX60DD301001847|PHYPO_G00211450 [nr]
MSTRG.4667	-Inf	-Inf	DR999_PMT05628 [nr]|VEPH1 [hs]|AMEX60DD201001837
MSTRG.4668	5.01	8.74	PTX3|AMEX60DD102001838|AMEX60DD201001838|AMEX60DD301001838
MSTRG.4669	-4.53	-6.57	AMEX60DD301001839
MSTRG.4671	3	4.64	TIPARP|AMEX60DD201001854|AMEX60DD102001854
MSTRG.4664	3.92	5.98	HISAT2 Generated Gene
MSTRG.4665	2.71	4.48	SHOX2|AMEX60DD201001828|LOC115533677 [nr]|SHOX2 [hs]|AMEX60DD301001828|CGPICR_010019 [nr]
AMEX60DD001849	-1.87	-3.6	LEKR1|AMEX60DD201001849|AMEX60DD301001849
AMEX60DD001850	-Inf	-Inf	AMEX60DD301001850
MSTRG.4672	1.27	0.51	HISAT2 Generated Gene
MSTRG.4673	5.27	7.73	SSR3|AMEX60DD102001857
AMEX60DD001866	-4.46	-6.44	PHYPO_G00119740 [nr]|AMEX60DD301001866
MSTRG.4676	3.09	2.96	SLC33A1|AMEX60DD301001863|AMEX60DD201001863
MSTRG.4677	-2.47	-5.91	AMEX60DD201001864
AMEX60DD001858	-1.95	-3.67	LOC108717042 [nr]|KCNAB1 [hs]|AMEX60DD201001858
AMEX60DD001859	-Inf	-Inf	AMEX60DD301001859
AMEX60DD001860	-4.9	-7.31	AMEX60DD301001860
MSTRG.4680	4.24	4.82	GMPS|AMEX60DD301001861|AMEX60DD201001861|AMEX60DD102001861
MSTRG.4679	-0.16	-1.35	HISAT2 Generated Gene
MSTRG.4678	0.41	-0.26	C9H3ORF33 [nr]|C3ORF33 [hs]|AMEX60DD301001865|AMEX60DD201001865|CUNH3ORF33 [nr]
MSTRG.4681	3.07	6.45	AMEX60DD201001869
AMEX60DD001871	-1.53	-4.07	AB205_0212710 [nr]|TBC1D15 [hs]|AMEX60DD301001871
AMEX60DD001872	-Inf	-Inf	AMEX60DD201001872
AMEX60DD001870	0.55	-0.35	MME|AMEX60DD201001870
AMEX60DD001874	-3.81	-5.14	GPR149|AMEX60DD201001874
AMEX60DD001867	-0.42	-1.96	LYPA_23C003587 [nr]|PLCH1 [hs]|AMEX60DD201001867|LOC108717044 [nr]|PLCH1
AMEX60DD001878	-3.41	-6.71	AMEX60DD301001878
AMEX60DD001881	-Inf	-Inf	AMEX60DD201001881
MSTRG.4684	3.72	7.33	RAP2B|AMEX60DD301001885
AMEX60DD001894	-Inf	-Inf	AMEX60DD201001894
AMEX60DD001888	-0.11	-0.98	AMEX60DD201001888
AMEX60DD001889	1.98	1.9	P2RY1|AMEX60DD201001889
MSTRG.4683	1.65	1.96	ARHGEF26 [hs]|AMEX60DD301001877
MSTRG.4685	2.68	3.44	DHX36|AMEX60DD301001875|AMEX60DD201001875|AMEX60DD102001875|LOC112547415 [nr]
MSTRG.4686	-0.93	0.63	LOC112547415 [nr]|AMEX60DD301001876
MSTRG.4687	0.38	0.28	XB5844514 [PROVISIONAL:CYSLTR2] [nr]|CYSLTR1 [hs]|AMEX60DD201001900|AMEX60DD301001900
MSTRG.4693	3.71	3.76	MBNL1|AMEX60DD301001895|AMEX60DD201001895|LOC101407127 [nr]|MBNL1 [hs]|LOC109919226 [nr]|LOC108718127 [nr]
MSTRG.4696	-Inf	-Inf	AMEX60DD201001898
MSTRG.4694	-1.5	-4.36	AMEX60DD301001896
MSTRG.4695	-3.79	-6.8	D4764_06G0007210 [nr]|AMEX60DD102001897
AMEX60DD001910	-4.17	-7.13	LOC113107952 [nr]|AMEX60DD201001910
AMEX60DD001912	-0.43	-1.49	P2RY12|AMEX60DD301001912
AMEX60DD001913	-0.28	-2.5	LOC115098925 [nr]|P2RY13 [hs]|AMEX60DD201001913
MSTRG.4691	3.16	5.43	IGSF10|AMEX60DD301001909|AMEX60DD201001909
AMEX60DD001904	-1.7	-2.6	AADAC|AMEX60DD301001904
AMEX60DD001905	-1.95	-2.83	AADAC|AMEX60DD301001905
MSTRG.4692	1.54	0.46	GPR87|AMEX60DD301001914|AMEX60DD201001914
AMEX60DD001917	-Inf	-Inf	AMEX60DD201001917
MSTRG.4689	-Inf	-Inf	AADAC|AMEX60DD201001902
MSTRG.4690	-0.03	-0.61	LOC100130764 [hs]|AMEX60DD301001903
MSTRG.4688	3.41	3.03	AADAC|AMEX60DD201001901|AMEX60DD301001901
AMEX60DD001915	0.6	-0.34	P2RY14|AMEX60DD201001915
AMEX60DD001916	0.28	-0.62	GPR171|AMEX60DD301001916
AMEX60DD001920	-0.75	-1.77	SIAH2|AMEX60DD103001920
AMEX60DD001919	-Inf	-Inf	PARPI_0000414 [nr]|MINDY4B [hs]|AMEX60DD301001919|MINDY4B
AMEX60DD001922	-Inf	-Inf	AMEX60DD301001922|AMEX60DD102001922
AMEX60DD001921	-0.78	-2.72	ERICH6|AMEX60DD201001921
MSTRG.4697	4.45	4.93	SELENOT|AMEX60DD301001924|AMEX60DD102001924|FD755_014207 [nr]|SELENOT [hs]
MSTRG.4698	3.8	5.46	SERP1|AMEX60DD301001927|AMEX60DD102001927
MSTRG.4700	3.52	5.69	TSC22D2|AMEX60DD102001928|AMEX60DD301001928
MSTRG.4699	3.37	4.35	EIF2A [nr]|AMEX60DD301001925|EIF2A|AMEX60DD102001925|AMEX60DD201001925
AMEX60DD001936	-Inf	-Inf	AMEX60DD301001936|LOC109072201 [nr]
MSTRG.4701	3.68	4.54	LOC101388887 [nr]|COMMD2 [hs]|AMEX60DD201001939|COMMD2
MSTRG.4711	2.74	7.04	TM4SF1|AMEX60DD201001945
MSTRG.4702	4.47	5.87	WWTR1|AMEX60DD301001940
AMEX60DD001948	-Inf	-Inf	AMEX60DD301001948
AMEX60DD001947	-2.66	-4.1	TM4SF18|AMEX60DD201001947
MSTRG.4703	6.46	10.24	PFN2|AMEX60DD201001932|CGPICR_009953 [nr]|PFN2 [hs]|AMEX60DD101001932
MSTRG.4704	1.93	1.44	RNF13|AMEX60DD103001933|AMEX60DD301001933|PARPI_0000404 [nr]|RNF13 [hs]
MSTRG.4705	-2.55	-5.84	LOC107982656 [nr]|AMEX60DD301001934
MSTRG.4706	-2.23	-6	LOC116223618 [nr]|AMEX60DD301001935
MSTRG.4707	-0.11	-2.11	LOC115098864 [nr]|GGT1 [hs]|AMEX60DD201001941|AMEX60DD301001941
MSTRG.4708	-Inf	-Inf	MGC116491 [nr]|TM4SF4 [hs]|AMEX60DD201001942
MSTRG.4709	-Inf	-Inf	LOC102351696 [nr]|AMEX60DD201001943
MSTRG.4710	-Inf	-Inf	AMEX60DD201001944
AMEX60DD001946	-2.29	-2.82	LOC103065273 [nr]|CP [hs]|AMEX60DD301001946|CP|AMEX60DD201001946
MSTRG.4712	1.54	0.85	HPS3|AMEX60DD301001949|AMEX60DD201001949
MSTRG.4713	-1.9	-4.04	HPS3|AMEX60DD201001950
AMEX60DD001961	-2.95	-5.99	AMEX60DD201001961
MSTRG.4720	-2.23	-5.71	LOC114595149 [nr]|AMEX60DD201001960
MSTRG.4730	-3.86	-6.92	HISAT2 Generated Gene
MSTRG.4718	3.68	5.77	GYG1|AMEX60DD103001957|AMEX60DD201001957|AMEX60DD102001957
MSTRG.4714	4.94	6.98	AMEX60DD301001951|LOC115078221 [nr]|VWA5A [hs]|AMEX60DD201001951|LOC108799018 [nr]|AMEX60DD201001955
MSTRG.4715	-3.16	-5.57	AMEX60DD301001952
MSTRG.4716	-Inf	-Inf	AMEX60DD301001953
MSTRG.4717	-0.98	-3.13	AMEX60DD301001954|AMEX60DD201001954
MSTRG.4719	-1.18	-1.59	LOC107124661 [nr]|CPA3 [hs]|AMEX60DD301001959|LOC115657461 [nr]
MSTRG.4721	1.46	2.34	LOC115478661 [nr]|CPA3 [hs]|AMEX60DD301001958|CPB1 [hs]|AMEX60DD201001958
MSTRG.4729	1.78	3.24	AGTR1|AMEX60DD301001963
MSTRG.4728	3.47	4.74	AMEX60DD301001973
MSTRG.4725	0.28	-2.26	AMEX60DD201001977|AMEX60DD102001977
MSTRG.4726	-5.2	-7.92	AMEX60DD201001978
MSTRG.4727	-4.22	-7.25	AMEX60DD201001979
AMEX60DD001983	-2.5	-6.66	AMEX60DD301001983
AMEX60DD001984	-3.03	-6.41	AMEX60DD103001984
MSTRG.4724	-1.96	-3.52	HISAT2 Generated Gene
MSTRG.4722	2.81	3.89	HLTF|AMEX60DD103001956|AMEX60DD201001956|AMEX60DD301001956|AMEX60DD102001956|HLTF [hs]
MSTRG.4723	-0.12	-0.43	HISAT2 Generated Gene
AMEX60DD001991	-Inf	-Inf	LOC115478913 [nr]|PLSCR5 [hs]|AMEX60DD201001991
MSTRG.4731	-2.12	-4.19	AMEX60DD301002003
MSTRG.4732	3.82	6.48	ITM2C|AMEX60DD201002001
MSTRG.4733	-Inf	-Inf	AMEX60DD201002002
AMEX60DD001992	-0.86	-0.76	PLSCR1|AMEX60DD301001992|PLSCR2 [nr]|PLSCR1 [hs]|LOC102175526 [nr]|AMEX60DD201001992
AMEX60DD001993	-Inf	-Inf	AMEX60DD301001993
MSTRG.4737	3.73	3.99	LOC104559581 [nr]|CAB39 [hs]|AMEX60DD201002004|EOD39_7673 [nr]|AMEX60DD301002004|LOC104042001 [nr]
MSTRG.4738	-3.24	-3.99	LOC104048291 [nr]|CAB39 [hs]|AMEX60DD301002005|E2I00_017242 [nr]|Z043_119407 [nr]|AMEX60DD201002005
MSTRG.4739	-2.53	-3.35	LOC568735 [nr]|AMEX60DD201002006|AMEX60DD301002006
MSTRG.4740	-Inf	-Inf	LOC568735 [nr]|AMEX60DD301002007
MSTRG.4735	-Inf	-Inf	AMEX60DD301002009
MSTRG.4734	3.37	3.88	PID1|AMEX60DD201002008
MSTRG.4736	1.03	-0.02	DNER|AMEX60DD201002010|AMEX60DD103002010|AMEX60DD101002010|LOC104029755 [nr]|DNER [hs]|DNER [nr]|AMEX60DD301002010
MSTRG.4741	1.62	1.63	SLC16A14|AMEX60DD201002015|AMEX60DD301002015
AMEX60DD002022	1.4	-0.1	LOC115383145 [nr]|AMEX60DD201002022
AMEX60DD002016	-Inf	-Inf	LOC112547415 [nr]|AMEX60DD301002016
AMEX60DD002017	-Inf	-Inf	AMEX60DD301002017
AMEX60DD002019	0.31	-0.2	AMEX60DD201002019|AMEX60DD301002019
AMEX60DD002020	1.43	0.19	ZBTB38|AMEX60DD201002020|AMEX60DD301002020
AMEX60DD002018	-2.25	-3.92	AMEX60DD201002018
AMEX60DD002024	-2.7	-3.67	LOC115098789 [nr]|AMEX60DD201002024|AMEX60DD301002024|LOC115479302 [nr]
AMEX60DD002026	-Inf	-Inf	GRK7|AMEX60DD301002026
MSTRG.4743	-0.54	-1.72	EOD39_3278 [nr]|PROS1 [hs]|AMEX60DD201002023|LOC115098791 [nr]|AMEX60DD103002023
MSTRG.4744	3.1	2.92	RNF7|AMEX60DD201002025|GW7_20195 [nr]
MSTRG.4742	-0.15	-2.19	RASA2|AMEX60DD301002021
MSTRG.4745	-Inf	-Inf	AMEX60DD301002011
MSTRG.4747	1.68	1.53	FBXO36|AMEX60DD301002014|AMEX60DD201002014
MSTRG.4746	3.12	2.23	TRIP12|AMEX60DD301002012|DR999_PMT16664 [nr]|TRIP12 [hs]|AMEX60DD103002013
MSTRG.4748	4.81	6.98	ATP1B3.L [nr]|ATP1B3 [hs]|AMEX60DD201002027
MSTRG.4749	3.65	5.32	TFDP2|AMEX60DD201002028|LOC108386904 [nr]|TFDP2 [hs]|AMEX60DD301002028
MSTRG.4755	-3.76	-5.82	XRN1|AMEX60DD301002037
MSTRG.4756	-1.77	-3.06	XRN1|AMEX60DD201002040
MSTRG.4750	-Inf	-Inf	AMEX60DD201002029
MSTRG.4754	-0.59	-1.47	GK5|AMEX60DD301002033
MSTRG.4751	1.54	1.17	AMEX60DD201002030
MSTRG.4752	-0.63	-3.18	LOC107604018 [nr]|AMEX60DD301002031
MSTRG.4753	0.99	-0.18	AB205_0013370 [nr]|GK5 [hs]|AMEX60DD301002032
AMEX60DD002042	-Inf	-Inf	ATR|AMEX60DD301002042
MSTRG.4758	2.74	2.98	AMEX60DD201002043|AMEX60DD301002043
MSTRG.4757	1.73	0.37	XRN1|AMEX60DD301002034|AMEX60DD301002035
MSTRG.4763	2.75	3.86	PCOLCE2|AMEX60DD201002048|MONAX_5E042857 [nr]|PCOLCE2 [hs]
MSTRG.4760	3.07	2.91	LOC115457591 [nr]|MRPL24 [hs]|AMEX60DD103002046
MSTRG.4759	1.01	-0.66	ATR|AMEX60DD301002041
MSTRG.4761	-Inf	-Inf	AMEX60DD301002044
MSTRG.4762	1.05	0.91	PLS1|AMEX60DD301002045|AMEX60DD201002045
AMEX60DD002050	-1.14	-2.44	PAQR9|AMEX60DD301002050|AMEX60DD201002050
AMEX60DD002051	-Inf	-Inf	PAQR9|AMEX60DD301002051
MSTRG.4764	2.12	0.72	TRPC1 [hs]|AMEX60DD201002047|TRPC1|AMEX60DD301002047
MSTRG.4765	0.56	-0.21	PCOLCE2|AMEX60DD301002049|PCOLCE2.L [nr]|PCOLCE2 [hs]
AMEX60DD002059	1.14	0.23	AMEX60DD201002059
AMEX60DD002060	-Inf	-Inf	AMEX60DD301002060
MSTRG.4766	-4.9	-7.31	LOC115088534 [nr]|HARBI1 [hs]|AMEX60DD201002055
MSTRG.4767	2.03	3.42	CHST2 [nr]|AMEX60DD301002056
MSTRG.4769	3.48	3.94	DIPK2A|AMEX60DD301002065|AMEX60DD201002065
MSTRG.4770	4.09	7.78	LOC310926 [nr]|AMEX60DD201002070
MSTRG.4768	2.36	3.86	OJAV_G00236990 [nr]|AMEX60DD201002069
MSTRG.4771	5.34	8.38	HSP70 [nr]|HSPA8 [hs]|AMEX60DD201002074
AMEX60DD002094	-3	-4.89	LOC103282875 [nr]|HARBI1 [hs]|AMEX60DD301002094
AMEX60DD002095	-2.01	-3.98	LOC114595149 [nr]|AMEX60DD301002095
MSTRG.4772	1.34	-0.66	AMEX60DD301002052|LOC115370421 [nr]|AMEX60DD201002052
MSTRG.4773	1.17	-1.04	U2SURP|AMEX60DD201002053|AMEX60DD301002053
MSTRG.4775	-2.72	-3.34	AMEX60DD301002100|AMEX60DD201002100
AMEX60DD002101	-3.77	-5.58	AMEX60DD301002101
MSTRG.4776	-0.23	-1.08	AMEX60DD301002108|AMEX60DD201002108
MSTRG.4777	1.3	0.05	AMEX60DD301002109
MSTRG.4774	2.83	2.49	PARL|AMEX60DD301002099
MSTRG.4778	3.68	4.68	PLOD2|AMEX60DD301002096|AMEX60DD201002096
MSTRG.4779	-1.95	-4.13	PLOD2|AMEX60DD201002097
MSTRG.4780	4.05	7.02	ROHU_001730 [nr]|AMEX60DD301002112
AMEX60DD002110	-3.19	-3.89	ANKMY1|AMEX60DD301002110|AMEX60DD201002110
MSTRG.4781	5.12	8.63	LOC109974404 [nr]|AMEX60DD301002113|AMEX60DD201002113
MSTRG.4782	3.55	5.78	LOC102940281 [nr]|AMEX60DD301002114|LOC115082697 [nr]
MSTRG.4783	-2.48	-3.73	LOC115082697 [nr]|AMEX60DD201002115
MSTRG.4786	-Inf	-Inf	AMEX60DD301002118|AIRE|AMEX60DD103002118|AIRE [nr]|LOC112112171 [nr]|AIRE [hs]
MSTRG.4784	3.65	5.14	LOC115082692 [nr]|AMEX60DD201002116|AMEX60DD301002116|USP8 [hs]|LOC115400030 [nr]
MSTRG.4785	-Inf	-Inf	AMEX60DD301002117
MSTRG.4790	3.39	2.8	SCLY|AMEX60DD201002124|AMEX60DD301002124|VMD2 [nr]|SCLY [hs]|AMEX60DD102002124
MSTRG.4791	-3.51	-5.85	AMEX60DD201002125
AMEX60DD002133	-3.71	-6.61	AMEX60DD201002133
MSTRG.4792	-Inf	-Inf	AMEX60DD301002130
MSTRG.4793	-0.3	-2.83	LOC104078572 [nr]|AMEX60DD201002131
AMEX60DD002135	-5.41	-8.33	AMEX60DD301002135
MSTRG.4794	3.33	3.65	ATP6V1H|AMEX60DD102002127|LOC102866574 [nr]|ATP6V1H [hs]|AMEX60DD201002127
MSTRG.4795	2.42	5.16	EPHA4|AMEX60DD301002138
MSTRG.4788	-5.2	-7.92	AMEX60DD301002120
MSTRG.4789	0.05	-0.96	LOC102364558 [nr]|AMEX60DD301002121|LOC115098937 [nr]|SP140 [hs]|SP100 [hs]|AMEX60DD201002121
MSTRG.4787	2.32	3.57	LOC112543511 [nr]|AMEX60DD301002119
MSTRG.4796	3.94	7.12	LOC109109234 [nr]|AMEX60DD201002142
AMEX60DD002144	-2.56	-4.32	LOC115478843 [nr]|AMEX60DD201002144
MSTRG.4797	3.32	5.75	LOC114814616 [nr]|AMEX60DD201002143
MSTRG.4802	3.78	4.21	AGFG1|AMEX60DD301002140|AMEX60DD201002140
MSTRG.4803	-Inf	-Inf	AGFG1|AMEX60DD301002141
MSTRG.4799	0.06	-0.64	LOC115082694 [nr]|USP18 [hs]|AMEX60DD301002145
MSTRG.4800	-2.97	-5.14	AMEX60DD201002146
MSTRG.4801	0.28	0.34	TM4SF20|AMEX60DD201002149|TM4SF20.L [nr]|TM4SF20 [hs]
MSTRG.4798	3.24	4.97	LOC115082697 [nr]|AMEX60DD301002147
MSTRG.4805	2.12	2.18	RHBDD1|AMEX60DD201002157|AMEX60DD301002157
AMEX60DD002163	-Inf	-Inf	AMEX60DD201002163
AMEX60DD002164	-1.53	-2.17	N/A|AMEX60DD201002164
MSTRG.4810	3.27	2.76	MFF|AMEX60DD301002150|AMEX60DD201002150|EI555_002785 [nr]|MFF [hs]|AMEX60DD102002150|AMEX60DD103002150|LOC115098464 [nr]|AMEX60DD101002150
MSTRG.4811	-Inf	-Inf	DOCK10.S [nr]|DOCK10 [hs]|AMEX60DD201002168
MSTRG.4813	-Inf	-Inf	DOCK10|AMEX60DD301002169|AMEX60DD201002169
MSTRG.4807	-Inf	-Inf	IRS1 [nr]|AMEX60DD301002159|IRS1|AMEX60DD201002159
MSTRG.4808	-0.9	-1.33	AMEX60DD201002160|AMEX60DD301002160
MSTRG.4806	2.52	3.74	IRS1|AMEX60DD201002158
MSTRG.4809	1.13	-0.27	LOC113114959 [nr]|RHBDD1 [hs]|AMEX60DD201002161|AMEX60DD301002161
MSTRG.4814	1.39	1.24	AB205_0014980 [nr]|DOCK10 [hs]|AMEX60DD201002170|DOCK10|AMEX60DD301002170
MSTRG.4812	-0.6	-0.7	DOCK10|AMEX60DD301002166|AMEX60DD301002167
AMEX60DD002179	-1.24	-2.92	FAM124B [nr]|AMEX60DD301002179|FAM124B|AMEX60DD201002179
MSTRG.4815	4.73	6.24	CUL3|AMEX60DD102002177|AMEX60DD301002177
MSTRG.4816	-Inf	-Inf	AMEX60DD301002178
MSTRG.4817	3.68	3.74	SERPINE2|AMEX60DD201002185
MSTRG.4819	-4.17	-7.13	AMEX60DD201002183
MSTRG.4818	2.34	2.47	LOC115478721 [nr]|PRSS16 [hs]|AMEX60DD102002182|AMEX60DD201002182|LOC115098998 [nr]|AMEX60DD301002182
MSTRG.4820	-1.37	-3.25	AB205_0023860 [nr]|AMEX60DD301002184
MSTRG.4821	2.1	2.41	AMEX60DD301002188
MSTRG.4824	2.9	5.91	SCG2|AMEX60DD201002189
MSTRG.4825	-Inf	-Inf	AMEX60DD301002190
MSTRG.4826	-3.64	-5.82	AMEX60DD201002191
MSTRG.4822	2.4	2.67	AP1S3 [nr]|AMEX60DD301002187|AP1S3|AMEX60DD201002187
MSTRG.4823	3.3	3.43	WDFY1|AMEX60DD201002186|AMEX60DD102002186|FD754_005736 [nr]|WDFY1 [hs]
AMEX60DD002198	-Inf	-Inf	LOC101426031 [nr]|KIF1A [hs]|AMEX60DD201002198
AMEX60DD002199	-Inf	-Inf	KIF1A|AMEX60DD201002199|AMEX60DD301002199
AMEX60DD002200	-Inf	-Inf	AMEX60DD301002200
AMEX60DD002201	-Inf	-Inf	AMEX60DD301002201
AMEX60DD002202	-Inf	-Inf	LOC104487261 [nr]|KIF1A [hs]|AMEX60DD201002202|AMEX60DD301002202
MSTRG.4828	1.36	-0.04	DNTS_027007 [nr]|ACSL3 [hs]|AMEX60DD201002193|LOC104618778 [nr]|AMEX60DD301002193|ACSL3|EOD39_8125 [nr]|PARPI_0014716 [nr]|CELAPHUS_00014991 [nr]|ACSL3.S [nr]
MSTRG.4829	-2.87	-4.63	AMEX60DD201002194
MSTRG.4830	0.55	-1.3	E1301_TTI003913 [nr]|LOC340211 [hs]|AMEX60DD201002195
AMEX60DD002206	-Inf	-Inf	LOC115478696 [nr]|AMEX60DD201002206
AMEX60DD002207	-Inf	-Inf	AMEX60DD301002207
AMEX60DD002208	-Inf	-Inf	AMEX60DD201002208
AMEX60DD002219	-Inf	-Inf	AMEX60DD301002219
AMEX60DD002223	-Inf	-Inf	AMEX60DD301002223
MSTRG.4832	-Inf	-Inf	AMEX60DD201002217
MSTRG.4833	-Inf	-Inf	AMEX60DD201002218
MSTRG.4831	1.84	0.91	SNED1|AMEX60DD201002216|AMEX60DD301002216|SNED1.L [nr]|SNED1 [hs]|SNED1 [nr]|AMEX60DD102002216
AMEX60DD002228	-Inf	-Inf	AMEX60DD201002228
MSTRG.4841	1.02	1.94	BAYA_14209 [nr]|AMEX60DD301002234
MSTRG.4837	1.03	-0.83	BOK|AMEX60DD201002229
MSTRG.4834	1.61	1.61	ING5 [nr]|D2HGDH [hs]|AMEX60DD201002221|AMEX60DD301002221|D2HGDH|AMEX60DD102002221
MSTRG.4835	1.32	0.91	HISAT2 Generated Gene
MSTRG.4836	4.22	4.11	DTYMK [nr]|AMEX60DD201002222
MSTRG.4843	-Inf	-Inf	HISAT2 Generated Gene
MSTRG.4842	2.89	1.82	FARP2 [nr]|AMEX60DD201002236
MSTRG.4846	3.03	3.41	STK25|AMEX60DD201002230|AMEX60DD301002230|AMEX60DD103002230|STK25 [nr]|AMEX60DD102002230|STK25 [hs]|AMEX60DD201002233
MSTRG.4847	-3.01	-6.99	AMEX60DD201002231
MSTRG.4848	-Inf	-Inf	LOC115089817 [nr]|AMEX60DD201002232
AMEX60DD002235	-1.23	-3.44	FARP2|AMEX60DD201002235
MSTRG.4849	-0.56	-2.26	AB205_0138780 [nr]|HDLBP [hs]|AMEX60DD201002242
MSTRG.4850	2.96	2.7	SEPTIN2|AMEX60DD301002239|AMEX60DD102002239|LOC101880542 [nr]|SEPTIN2 [hs]|AMEX60DD201002239
MSTRG.4851	-Inf	-Inf	DNAJC13 [nr]|AMEX60DD201002240
MSTRG.4838	1.83	0.27	ATG4B|AMEX60DD103002224|AMEX60DD102002224|AMEX60DD301002224|ATG4B [nr]|AMEX60DD101002224
MSTRG.4839	-4.42	-7.13	AMEX60DD301002225
MSTRG.4840	0.41	-0.86	THAP4|AMEX60DD201002226|AMEX60DD301002226|LOC101342365 [nr]|THAP4 [hs]
MSTRG.4845	-0.93	-3.64	AMEX60DD301002237
MSTRG.4844	0.14	-1.6	LOC106490213 [nr]|FARP2 [hs]|AMEX60DD102002238
MSTRG.4861	5.25	7.85	AMEX60DD301002243|HDLBP|AMEX60DD201002243|ASZ78_003617 [nr]|HDLBP [hs]
AMEX60DD002249	-2.1	-5	AMEX60DD201002249
MSTRG.4852	-0.93	-2.64	AMEX60DD201002251
MSTRG.4856	4.4	7.7	RNF168|AMEX60DD201002252|AMEX60DD103002252
AMEX60DD002245	-1.57	-3.22	ANO7|AMEX60DD301002245|AMEX60DD201002245
MSTRG.4859	0.81	1.7	AMEX60DD301002259|TM4SF19 [nr]|TM4SF5 [hs]|AMEX60DD201002259
AMEX60DD002267	-Inf	-Inf	LOC115099495 [nr]|GAL3ST2 [hs]|AMEX60DD201002267|AMEX60DD301002267|LOC106900805 [nr]
MSTRG.4857	2.27	1.15	UBXN7|AMEX60DD201002257|AMEX60DD301002257
MSTRG.4858	-1.87	-4.61	HISAT2 Generated Gene
MSTRG.4853	3.64	4.1	PPP1R7 [nr]|AMEX60DD102002246|PPP1R7|AMEX60DD201002246|AMEX60DD301002246
MSTRG.4854	1.32	0.3	DR999_PMT13586 [nr]|PASK [hs]|AMEX60DD301002247|PASK|AMEX60DD201002247|PASK [nr]
MSTRG.4855	-1.62	-4.68	LOC105357518 [nr]|AMEX60DD201002248
AMEX60DD002270	-Inf	-Inf	AMEX60DD301002270
AMEX60DD002269	-2.3	-3.26	DR999_PMT13636 [nr]|AQP12B [hs]|AMEX60DD201002269
MSTRG.4860	4.79	4.37	AMEX60DD301002271
AMEX60DD002279	-Inf	-Inf	PASK [nr]|AMEX60DD301002279
AMEX60DD002280	-0.84	-2.35	LOC102456868 [nr]|AMEX60DD301002280
AMEX60DD002282	-Inf	-Inf	LOC106511726 [nr]|AMEX60DD201002282
MSTRG.4867	-2.88	-4.03	PAK2|AMEX60DD201002273
MSTRG.4868	-Inf	-Inf	AMEX60DD301002274
MSTRG.4863	-Inf	-Inf	AMEX60DD201002277
MSTRG.4864	-Inf	-Inf	PARPI_0000414 [nr]|MINDY4B [hs]|AMEX60DD301002278
MSTRG.4862	-4.67	-6.85	Y1Q_0014088 [nr]|PAK2 [hs]|AMEX60DD301002276
MSTRG.4865	-1.22	-3.07	HISAT2 Generated Gene
MSTRG.4866	-4.13	-6.41	EOD39_11143 [nr]|AMEX60DD301002272
MSTRG.4870	0.33	-0.04	NRROS [nr]|AMEX60DD201002292
MSTRG.4869	0.23	0.01	NRROS|AMEX60DD201002290|NRROS [nr]
MSTRG.4871	1.89	1.35	PIGX|AMEX60DD201002285|AMEX60DD301002285
MSTRG.4874	-0.13	-1.73	CEP19|AMEX60DD201002288|AMEX60DD301002288
MSTRG.4875	-Inf	-Inf	AMEX60DD301002289
MSTRG.4872	-0.3	-2.51	AMEX60DD301002286
MSTRG.4873	-1.42	-3.29	AMEX60DD301002287
MSTRG.4876	-5.16	-7.83	AMEX60DD301002293
MSTRG.4877	2.3	0.99	FBXO45|AMEX60DD201002294
MSTRG.4878	1.53	0.59	WDR53|AMEX60DD301002295
AMEX60DD002304	-Inf	-Inf	AMEX60DD301002304
AMEX60DD002300	-Inf	-Inf	LOC108786104 [nr]|LTF [hs]|AMEX60DD201002300|TF-A [nr]
AMEX60DD002301	-Inf	-Inf	AMEX60DD301002301
MSTRG.4879	2.98	2.07	SRPRB|AMEX60DD201002303|CIB84_006855 [nr]|SRPRB [hs]|AMEX60DD103002303
MSTRG.4880	1.7	2.73	SLCO2A1|AMEX60DD201002307|AMEX60DD301002307
AMEX60DD002311	-Inf	-Inf	LOC115478516 [nr]|AMEX60DD201002311
AMEX60DD002313	-1.72	-3.68	LOC105357518 [nr]|AMEX60DD201002313
MSTRG.4881	4.06	6.75	AMOTL2|AMEX60DD201002314
MSTRG.4882	2.68	3.6	AMEX60DD201002315
MSTRG.4883	0.49	-0.63	AMEX60DD201002316
MSTRG.4885	3.79	7.45	TF-A [nr]|AMEX60DD201002298|TF [nr]|LTF [hs]|AMEX60DD301002298|AMEX60DD101002298|AMEX60DD102002298|PARPI_0000238 [nr]|TF [hs]
MSTRG.4886	2.7	5.49	AMEX60DD201002299|AMEX60DD301002299
MSTRG.4884	2.57	2.31	RYK|AMEX60DD301002309
AMEX60DD002322	-1.95	-3.35	KY|AMEX60DD301002322
AMEX60DD002320	0.82	2.02	LOC115099385 [nr]|KY [hs]|AMEX60DD301002320|KY|AMEX60DD201002320
AMEX60DD002321	-Inf	-Inf	AMEX60DD301002321
AMEX60DD002319	-0.07	-2.1	CEP63|AMEX60DD201002319|AMEX60DD102002319
MSTRG.4888	-Inf	-Inf	LOC110202030 [nr]|ZNF525 [hs]|AMEX60DD301002335
MSTRG.4889	-3.56	-6.68	AMEX60DD301002336
MSTRG.4895	-1.41	-1.91	BANF1.S [nr]|BANF1 [hs]|AMEX60DD201002337
AMEX60DD002338	-4.51	-7.28	AMEX60DD201002338
MSTRG.4890	-1.16	-4.26	AMEX60DD301002340
MSTRG.4891	-3.36	-5.86	AMEX60DD301002341
MSTRG.4892	-1.11	-4.69	AMEX60DD301002342
AMEX60DD002350	-5.28	-8.07	AMEX60DD201002350
AMEX60DD002351	-2.61	-5.48	AMEX60DD201002351
MSTRG.4887	0.67	2.67	LOC105903790 [nr]|AMEX60DD201002348
MSTRG.4893	0.29	-0.26	EPHB1|AMEX60DD201002331|LOC115478342 [nr]|EPHB1 [hs]|AMEX60DD101002331
MSTRG.4894	-Inf	-Inf	AMEX60DD301002332
AMEX60DD002362	-Inf	-Inf	A4GNT|AMEX60DD201002362
AMEX60DD002363	-4.42	-7.13	AMEX60DD201002363
AMEX60DD002364	-2.43	-3.72	LOC115635630 [nr]|AMEX60DD201002364|XELAEV_18031350MG [nr]
AMEX60DD002359	-0.95	-2.78	LOC115099569 [nr]|A4GNT [hs]|AMEX60DD201002359
AMEX60DD002372	-4.1	-5.72	AMEX60DD201002372|DZIP1L [nr]|AMEX60DD301002372
MSTRG.4897	-2.08	-2.06	DZIP1L|AMEX60DD201002371
MSTRG.4896	3.28	4.8	LOC115463686 [nr]|A4GNT [hs]|AMEX60DD301002357|AMEX60DD201002357
MSTRG.4899	0.86	0.96	SOX14|AMEX60DD201002376
MSTRG.4900	2.11	1.56	UBE2L3 [nr]|AMEX60DD301002377
MSTRG.4898	0.4	-0.35	DZIP1L|AMEX60DD301002373
AMEX60DD002379	-2.25	-4.52	AMEX60DD201002379
MSTRG.4901	2.14	3.6	AMEX60DD301002380
MSTRG.4902	0.67	-0.1	AMEX60DD301002382
MSTRG.4903	3.05	4.4	IL20RB|AMEX60DD301002383
MSTRG.4905	0.6	0.25	AMEX60DD301002392
MSTRG.4906	-1.79	-3.93	AMEX60DD201002394
AMEX60DD002395	-3.3	-6.84	LOC114595149 [nr]|AMEX60DD201002395
AMEX60DD002396	-2.77	-4.66	AMEX60DD201002396
AMEX60DD002397	-1.01	-3.33	CDK20|AMEX60DD301002397
MSTRG.4904	0.12	-0.64	SLC35G2|AMEX60DD201002393
MSTRG.4910	-2.02	-4.06	N337_01070 [nr]|STAG1 [hs]|AMEX60DD102002401
MSTRG.4909	-0.68	-1.14	AMEX60DD301002399|STAG1.S [nr]|STAG1 [hs]|AMEX60DD201002399
MSTRG.4907	3.11	2.28	NCK1|AMEX60DD201002385|AMEX60DD101002385|LOC115371064 [nr]|AMEX60DD102002386
MSTRG.4911	2.52	1.13	MSL2|AMEX60DD201002403
MSTRG.4912	2.92	3.54	STAG1|AMEX60DD201002400|AMEX60DD301002400
AMEX60DD002405	-Inf	-Inf	AMEX60DD201002405
AMEX60DD002406	-Inf	-Inf	EOD39_5636 [nr]|AMEX60DD201002406
AMEX60DD002407	-Inf	-Inf	AMEX60DD301002407
MSTRG.4914	3.14	5.84	N331_04042 [nr]|AMEX60DD201002408
AMEX60DD002412	-3.21	-6.62	AMEX60DD103002412
MSTRG.4916	2.85	5.55	CCL20|AMEX60DD201002411
MSTRG.4913	3.73	4.29	EOD39_8458 [nr]|PCCB [hs]|AMEX60DD201002402|PCCB.L [nr]
MSTRG.4917	-1.08	-3.01	AMEX60DD201002414
MSTRG.4919	1.79	2.96	LOC114644086 [nr]|AMEX60DD301002415
MSTRG.4922	3.58	6.81	LOC115099331 [nr]|AMEX60DD301002417
MSTRG.4918	2.76	5.96	H355_016656 [nr]|AMEX60DD301002413|AMEX60DD201002413|LOC112117806 [nr]|CCL20 [hs]|LOC115099045 [nr]
MSTRG.4920	1	0.16	LOC114644101 [nr]|AMEX60DD201002416
MSTRG.4915	2.77	4.63	PPP2R3A|AMEX60DD301002404|AMEX60DD201002404
MSTRG.4921	0.23	-0.78	AMEX60DD301002418
MSTRG.4923	2.35	3.64	AMEX60DD201002419
AMEX60DD002429	-5.41	-8.33	AMEX60DD301002429
AMEX60DD002422	0.98	2.9	EOD39_7363 [nr]|EPHA4 [hs]|AMEX60DD201002422|EPHA5 [hs]|AMEX60DD102002422
AMEX60DD002431	-3.02	-4.74	LOC106707053 [nr]|AMEX60DD102002431
MSTRG.4924	2.13	4.38	HISAT2 Generated Gene
MSTRG.4925	0.74	-0.19	LOC103092306 [nr]|AMEX60DD201002434
MSTRG.4926	2.59	4.57	LOC100336828 [nr]|AMEX60DD201002435
AMEX60DD002437	-0.98	-3.18	FOXL2|AMEX60DD201002437
MSTRG.4927	2.99	4.3	RPL18A|AMEX60DD301002438
AMEX60DD002441	-Inf	-Inf	AMEX60DD201002441
MSTRG.4928	-3.64	-5.47	LOC104168230 [nr]|PIK3CB [hs]|AMEX60DD301002443|AMEX60DD103002443|PIK3CB
AMEX60DD002446	-Inf	-Inf	CIB84_008748 [nr]|AMEX60DD201002446|AMEX60DD103002446
AMEX60DD002447	-1.3	-3.28	PARPI_0000285 [nr]|VAMP2 [hs]|AMEX60DD201002447
MSTRG.4929	-1.59	-2.52	AMEX60DD201002442|LOC104505342 [nr]|PIK3CB [hs]|AMEX60DD301002442|CIB84_010731 [nr]
MSTRG.4931	-1.85	-4.61	LOC115088534 [nr]|HARBI1 [hs]|AMEX60DD301002449
AMEX60DD002450	-Inf	-Inf	AMEX60DD201002450
MSTRG.4930	2.18	1.86	PIK3CB|AMEX60DD301002444
AMEX60DD002455	-Inf	-Inf	AMEX60DD201002455
AMEX60DD002457	-3.22	-4.89	AMEX60DD201002457
AMEX60DD002459	-Inf	-Inf	SLC19A3|AMEX60DD201002459
MSTRG.4933	-1.09	-1.24	LOC115478729 [nr]|DAW1 [hs]|AMEX60DD301002460
MSTRG.4932	2.98	4.63	LOC104631382 [nr]|PLSCR1 [hs]|AMEX60DD201002448|AMEX60DD301002448|LOC102348975 [nr]
AMEX60DD002454	-Inf	-Inf	SPHKAP|AMEX60DD201002454
MSTRG.4934	2.35	2.04	AMEX60DD201002464
MSTRG.4936	-0.18	-1.76	AMEX60DD301002466
MSTRG.4935	2.94	2.97	ZNF703|AMEX60DD102002465|AMEX60DD301002465
MSTRG.4937	4.89	5.57	ERLIN2|AMEX60DD301002462|AMEX60DD101002462
AMEX60DD002471	-Inf	-Inf	AMEX60DD301002471|LOC108803360 [nr]
MSTRG.4941	0.86	0.13	AMEX60DD201002476
MSTRG.4938	-1.48	-2.09	AMEX60DD301002477
AMEX60DD002478	-Inf	-Inf	AMEX60DD301002478
AMEX60DD002480	-2.25	-4.7	MTFR1|AMEX60DD301002480
AMEX60DD002488	-Inf	-Inf	LOC107583309 [nr]|AMEX60DD201002488
AMEX60DD002490	-3.92	-7.06	LOC111836348 [nr]|AMEX60DD301002490
AMEX60DD002493	-3.05	-5.91	AMEX60DD201002493
AMEX60DD002497	-Inf	-Inf	DUSP26 [nr]|AMEX60DD301002497
AMEX60DD002506	-2.85	-4.8	LOC105357518 [nr]|AMEX60DD301002506
AMEX60DD002507	-1.47	-3.05	AMEX60DD301002507
AMEX60DD002503	-Inf	-Inf	VMD2 [nr]|AMEX60DD301002503|DUSP26 [nr]|AMEX60DD201002503
AMEX60DD002504	-3.09	-4.83	AMEX60DD301002504
MSTRG.4939	-3.77	-5.06	KCNU1 [nr]|AMEX60DD103002474|AMEX60DD301002474|KCNMA1
MSTRG.4940	-Inf	-Inf	AMEX60DD201002475
AMEX60DD002483	-1.01	-1.64	UNC5D|AMEX60DD201002483
MSTRG.4943	-2.11	-3.47	LOC115092685 [nr]|GGH [hs]|AMEX60DD201002511|AMEX60DD301002511
MSTRG.4944	2.59	2.43	LOC109637155 [nr]|GGH [hs]|AMEX60DD201002512|AMEX60DD301002512
MSTRG.4946	1.52	0.74	TTI2|AMEX60DD301002513|AMEX60DD103002513
AMEX60DD002498	-Inf	-Inf	AMEX60DD301002498
AMEX60DD002500	-4.46	-6.44	AMEX60DD201002500
AMEX60DD002499	-1.53	-3.43	AMEX60DD301002499
AMEX60DD002501	-4.04	-6.14	AMEX60DD201002501
AMEX60DD002502	-2.48	-4.79	DUSP26|AMEX60DD201002502
MSTRG.4945	0.03	-1.59	AMEX60DD201002515
AMEX60DD002516	-2.58	-4.23	RNF122|AMEX60DD201002516
MSTRG.4947	2.68	1.77	MAK16|AMEX60DD301002514|AMEX60DD201002514|MAK16 [hs]|AMEX60DD102002514
MSTRG.4948	-2.85	-3.22	SLC18A1|AMEX60DD301002517
MSTRG.4950	-1.33	-3.06	AMEX60DD301002520
MSTRG.4952	1.26	-0.49	BRF2|AMEX60DD301002521
MSTRG.4949	3.65	4.47	PLPBP|AMEX60DD301002518
MSTRG.4951	1.59	1.98	ADGRA2|AMEX60DD301002519|AMEX60DD201002519
AMEX60DD002527	-3.6	-6.78	ROHU_019343 [nr]|ENV [hs]|AMEX60DD201002527
AMEX60DD002525	-4.51	-7.28	AMEX60DD301002525
AMEX60DD002524	-Inf	-Inf	LOC102930758 [nr]|PRLHR [hs]|AMEX60DD201002524
MSTRG.4953	3.23	5.55	RAB11FIP1|AMEX60DD301002522|RAB11FIP1.S [nr]|RAB11FIP1 [hs]|2010200K21RIK [nr]
AMEX60DD002537	-Inf	-Inf	AMEX60DD301002537
AMEX60DD002536	-Inf	-Inf	GOT1L1|AMEX60DD301002536
AMEX60DD002545	-2.38	-6.58	AMEX60DD301002545
AMEX60DD002546	-2.66	-6.14	AMEX60DD201002546
AMEX60DD002540	-Inf	-Inf	ADRB3 [nr]|ADRB1 [hs]|AMEX60DD301002540
AMEX60DD002541	-Inf	-Inf	AMEX60DD301002541
AMEX60DD002538	-0.65	-2	LOC107323794 [nr]|NPM2 [hs]|AMEX60DD301002538
MSTRG.4955	2.27	0.82	VDAC2|AMEX60DD201002548|AMEX60DD301002547
AMEX60DD002559	-2.57	-5.57	AMEX60DD201002559
AMEX60DD002560	-2.67	-5.8	AMEX60DD201002560
MSTRG.4958	0.58	-1.82	AMEX60DD301002556
MSTRG.4956	-Inf	-Inf	LOC115469728 [nr]|AMEX60DD201002551
MSTRG.4957	3.73	4.64	AB205_0008660 [nr]|ATP5MC3 [hs]|AMEX60DD301002552
MSTRG.4959	3.33	3.68	EIF4EBP1|AMEX60DD103002562
AMEX60DD002564	-3.25	-4.78	STAR|AMEX60DD301002564
AMEX60DD002565	0.37	-1.72	N/A|AMEX60DD301002565
AMEX60DD002566	-2.1	-4.2	DR999_PMT08860 [nr]|AMEX60DD201002566
AMEX60DD002567	-0.36	-1.59	LOC105357518 [nr]|AMEX60DD103002567
MSTRG.4960	-0.27	-1.99	HISAT2 Generated Gene
MSTRG.4962	2.59	0.52	ASH2L|AMEX60DD103002563|LOC114203665 [nr]|ASH2L [hs]|AMEX60DD102002563
MSTRG.4963	2.66	2.18	LSM1|AMEX60DD201002569|AMEX60DD102002569
MSTRG.4964	2.93	2.39	BAG4|AMEX60DD301002571|AMEX60DD201002571
MSTRG.4961	2.5	2.51	LOC115092705 [nr]|GRK5 [hs]|AMEX60DD201002568
AMEX60DD002575	1.38	-0.45	LOC112546943 [nr]|AMEX60DD201002575
MSTRG.4967	0.21	-1.91	LOC105525161 [nr]|DDHD2 [hs]|AMEX60DD201002574
MSTRG.4968	3.3	3.52	PLPP5|AMEX60DD301002577|AMEX60DD201002577
AMEX60DD002579	1.7	0.43	NSD3|AMEX60DD301002579
AMEX60DD002582	-3.95	-6.62	AMEX60DD201002582
AMEX60DD002583	-0.38	-3.13	N/A|AMEX60DD201002583
MSTRG.4970	-3.79	-6.79	AMEX60DD201002584
MSTRG.4965	-1.05	-1.84	DDHD2|AMEX60DD301002572|AMEX60DD102002572
MSTRG.4966	-Inf	-Inf	AMEX60DD301002573
MSTRG.4971	2.06	0.61	LETM2|AMEX60DD201002581|AMEX60DD102002581|LOC110071128 [nr]|LETM2 [hs]
AMEX60DD002587	-Inf	-Inf	AMEX60DD301002587
MSTRG.4973	4	5.07	FGFR1|AMEX60DD201002586|AMEX60DD301002586
MSTRG.4969	0.72	-1.03	NSD3|AMEX60DD301002580|AMEX60DD201002580
MSTRG.4975	-0.82	-2.45	HTRA4.L [nr]|AMEX60DD301002598
MSTRG.4972	2.95	4.06	TACC1|AMEX60DD301002588|DR999_PMT08937 [nr]|TACC1 [hs]|AMEX60DD201002588|AMEX60DD201002589
MSTRG.4974	-2.06	-2.92	AMEX60DD301002597
AMEX60DD002594	-Inf	-Inf	LOC115092724 [nr]|ADAM32 [hs]|AMEX60DD301002594
AMEX60DD002595	-1.52	-4.17	AMEX60DD201002595
MSTRG.4976	2.8	2.15	TM2D2.L [nr]|TM2D2 [hs]|AMEX60DD201002599
AMEX60DD002602	-4.56	-7.41	AMEX60DD301002602
AMEX60DD002608	-0.8	-2.2	LOC106551554 [nr]|ZNF79 [hs]|AMEX60DD103002608
AMEX60DD002611	-4.49	-7.29	AMEX60DD201002611
AMEX60DD002610	-0.31	-1.73	AMEX60DD201002610|LOC115388170 [nr]
MSTRG.4978	3.62	6.22	HTRA4 [nr]|HTRA1 [hs]|AMEX60DD301002600
MSTRG.4979	-2.38	-6.53	AMEX60DD301002601
AMEX60DD002613	-1.49	-5.48	N333_04569 [nr]|AMEX60DD301002613
AMEX60DD002614	-2.65	-6.16	AMEX60DD301002614
AMEX60DD002612	0.92	-0.31	N/A|AMEX60DD201002612
AMEX60DD002609	-0.64	-3.1	LOC114789697 [nr]|ZNF420 [hs]|AMEX60DD201002609
MSTRG.4977	3.26	3.3	ADAM9|AMEX60DD102002596|AMEX60DD201002596
MSTRG.4980	0.58	-0.25	LOC115074071 [nr]|AMEX60DD301002615|AMEX60DD201002615
MSTRG.4983	2.43	2.63	PLEKHA2|AMEX60DD301002603|AMEX60DD102002603
AMEX60DD002617	-Inf	-Inf	AMEX60DD201002617
MSTRG.4982	-Inf	-Inf	EFHD1|AMEX60DD301002618
MSTRG.4981	3.19	3.45	EFHD1|AMEX60DD301002616
MSTRG.4986	2.76	1.77	GIGYF2|AMEX60DD201002621|AMEX60DD301002621
MSTRG.4988	-Inf	-Inf	AMEX60DD301002623
MSTRG.4987	0.87	1.05	SNORC|AMEX60DD301002622|SNORC [nr]
MSTRG.4985	-1.34	-1.82	KCNJ13|AMEX60DD201002619
MSTRG.4984	-1.53	-2.08	GIGYF2|AMEX60DD301002620
AMEX60DD002625	-1.47	-1.23	AMEX60DD301002625
AMEX60DD002624	0.96	1.01	AMEX60DD301002624|NGEF|AMEX60DD201002624
MSTRG.5000	1.71	2.14	INPP5D|AMEX60DD201002626|N/A|AMEX60DD301002626|INPP5D [nr]
MSTRG.5001	-Inf	-Inf	AMEX60DD201002627
MSTRG.5002	-Inf	-Inf	AMEX60DD201002628
MSTRG.5003	-Inf	-Inf	AMEX60DD201002629
MSTRG.5009	-Inf	-Inf	AMEX60DD201002634
MSTRG.5011	3.68	5.57	ATG16L1.L [nr]|ATG16L1 [hs]|AMEX60DD201002636|AMEX60DD301002636|ATG16L1
MSTRG.5004	0.81	0.95	AMEX60DD201002630
MSTRG.5005	2.84	4.96	LOC116043362 [nr]|AMEX60DD201002631
MSTRG.5006	4.71	8.96	LOC100336828 [nr]|AMEX60DD201002632
MSTRG.5007	3.7	6.89	HISAT2 Generated Gene
MSTRG.5008	3.48	6.38	ROHU_037153 [nr]|AMEX60DD201002633
MSTRG.5010	-4.15	-7.1	AMEX60DD201002635
MSTRG.4989	-5.16	-7.83	LOC102694436 [nr]|C1QTNF2 [hs]|AMEX60DD201002637
AMEX60DD002646	-Inf	-Inf	PROC|AMEX60DD201002646
MSTRG.4990	-Inf	-Inf	DNTS_027965 [nr]|AMEX60DD201002638
MSTRG.4993	-Inf	-Inf	SAG [hs]|AMEX60DD201002641
MSTRG.4994	-5.2	-7.92	WDR3 [nr]|AMEX60DD201002642
MSTRG.4992	-3.21	-4.5	EOD39_9437 [nr]|ADIF2 [hs]|AMEX60DD201002643|AMEX60DD101002643|AMEX60DD201002640
MSTRG.4991	-Inf	-Inf	LOC102077236 [nr]|AMEX60DD101002639
MSTRG.4998	3.29	3.05	IWS1|AMEX60DD301002651|AMEX60DD201002651
AMEX60DD002652	-Inf	-Inf	AMEX60DD301002652
AMEX60DD002654	-Inf	-Inf	MYO7B|AMEX60DD301002654
MSTRG.4999	3.54	7.26	ADIPOQ|AMEX60DD301002657
MSTRG.4995	1.55	0.56	DGKD|AMEX60DD201002644|AMEX60DD301002644
MSTRG.4996	3.15	4.93	LIMS2|AMEX60DD301002655|AMEX60DD201002655
MSTRG.4997	1.37	1.05	GPR17|AMEX60DD201002656
AMEX60DD002660	-3.12	-5.39	AMEX60DD201002660
MSTRG.5014	0.75	-0.12	AMEX60DD201002661
MSTRG.5012	4.37	7.57	LOC101073407 [nr]|COPS9 [hs]|AMEX60DD103002658|COPS9|OTOS|AMEX60DD301002658|COPS9 [nr]|AMEX60DD102002658
MSTRG.5013	-4.06	-5.63	LOC112112348 [nr]|GPC5 [hs]|AMEX60DD201002659|DR999_PMT10992 [nr]
MSTRG.5015	0.43	-0.53	LOC115478870 [nr]|GPC5 [hs]|AMEX60DD301002662
MSTRG.5016	-4.43	-7.15	LOC108698892 [nr]|AMEX60DD201002663
MSTRG.5017	-5.28	-8.07	AMEX60DD301002664
AMEX60DD002667	-Inf	-Inf	APOBEC4|AMEX60DD201002667|AMEX60DD301002667
AMEX60DD002672	-3.41	-6.72	AMEX60DD201002672
MSTRG.5021	-4.52	-7.34	AMEX60DD201002670
MSTRG.5020	0.94	0.93	AMEX60DD301002669
MSTRG.5022	3.47	2.55	LOC115657929 [nr]|HES6 [hs]|AMEX60DD201002668|LOC112122760 [nr]|AMEX60DD101002668
MSTRG.5019	-Inf	-Inf	AMEX60DD301002666|AMEX60DD103002666
MSTRG.5018	3.31	5.29	GPC1|AMEX60DD201002665|GPC1 [nr]|AMEX60DD102002665
MSTRG.5023	2.65	1.71	MRPL44|AMEX60DD102002673|AMEX60DD301002673
MSTRG.5024	-0.05	-2.59	UGGT1|AMEX60DD301002677
MSTRG.5025	-Inf	-Inf	SRSF7|AMEX60DD201002679
MSTRG.5026	4.15	7	SRSF7|AMEX60DD201002680
MSTRG.5027	2.43	1.09	HS6ST1.L [nr]|HS6ST1 [hs]|AMEX60DD301002682|HS6ST1|AMEX60DD102002682
MSTRG.5029	3.88	4.59	UGGT1|AMEX60DD301002674|AMEX60DD201002674
MSTRG.5030	-Inf	-Inf	AMEX60DD301002675
MSTRG.5028	1.98	1.25	PLEKHB2|AMEX60DD301002689
MSTRG.5031	5.93	8.01	FAM168B|AMEX60DD102002690|AMEX60DD201002690
AMEX60DD002698	-3.51	-5.96	LOC114595149 [nr]|AMEX60DD301002698
MSTRG.5032	0.31	-0.87	AMEX60DD201002697
AMEX60DD002699	-0.93	-2.85	CIB84_013919 [nr]|KLHL6 [hs]|AMEX60DD201002699
AMEX60DD002700	-0.73	-2.71	AMEX60DD201002700
AMEX60DD002703	-2.56	-4.95	LOC104546597 [nr]|KLHL6 [hs]|AMEX60DD201002703
AMEX60DD002704	-1.75	-3.79	LOC113746826 [nr]|AMEX60DD201002704
MSTRG.5036	-0.04	-1.91	KLHL6|AMEX60DD201002701
AMEX60DD002702	-Inf	-Inf	KLHL6|AMEX60DD201002702
AMEX60DD002696	-0.61	-1.88	AMEX60DD201002696|DR999_PMT10997 [nr]|AMER3 [hs]
MSTRG.5033	2.03	1.75	ARHGEF4|AMEX60DD201002691
MSTRG.5034	-3.97	-5.46	AMEX60DD201002692
MSTRG.5035	-Inf	-Inf	AMEX60DD201002693
MSTRG.5037	3.03	3.59	DUI87_21504 [nr]|KLHL24 [hs]|AMEX60DD201002705|AMEX60DD301002705
MSTRG.5038	-Inf	-Inf	AMEX60DD301002706
MSTRG.5042	-Inf	-Inf	AMEX60DD201002711
MSTRG.5041	-2.54	-4.3	AMEX60DD301002710
MSTRG.5039	3.18	3.29	POLR2D [nr]|AMEX60DD301002713
MSTRG.5040	-0.05	-1.61	WDR33|AMEX60DD301002714
AMEX60DD002715	-2.92	-5.4	AMEX60DD301002715
MSTRG.5043	2.59	2.86	PXYLP1|AMEX60DD301002712|AB205_0050100 [nr]|PXYLP1 [hs]|AMEX60DD102002712
MSTRG.5045	1.4	1	AMEX60DD201002718|AMEX60DD301002719
AMEX60DD002722	-3.25	-5.77	AMEX60DD301002722
AMEX60DD002721	0.1	-1.71	ST6GAL1|AMEX60DD201002721
MSTRG.5047	-1.89	-4.11	AMEX60DD201002723
MSTRG.5044	2.4	3.15	HISAT2 Generated Gene
MSTRG.5046	0.81	0.87	HISAT2 Generated Gene
AMEX60DD002727	-Inf	-Inf	AMEX60DD201002727
AMEX60DD002728	-Inf	-Inf	AMEX60DD301002728
AMEX60DD002729	-2.31	-4.32	AMEX60DD301002729
MSTRG.5049	1.95	1.46	YEATS2|AMEX60DD301002708|AMEX60DD102002708
MSTRG.5050	-Inf	-Inf	AMEX60DD301002709
MSTRG.5048	-2.65	-3.61	AMEX60DD301002707
AMEX60DD002717	-0.66	-0.07	CIB84_003446 [nr]|AMEX60DD301002717
AMEX60DD002725	-Inf	-Inf	TMTOPS.2 [nr]|OPN3 [hs]|AMEX60DD201002725
MSTRG.5051	2.02	1.42	LOC115479205 [nr]|DBNDD2 [hs]|AMEX60DD201002730|LOC114659362 [nr]|AMEX60DD102002730
MSTRG.5053	2.38	0.69	AMMECR1L|AMEX60DD301002733|AMEX60DD201002733|AMEX60DD102002733|LOC104320904 [nr]|AMMECR1L [hs]
MSTRG.5052	2.45	1.39	SAP130|AMEX60DD201002732|LOC103798405 [nr]|SAP130 [hs]|AMEX60DD301002732|LOC103543137 [nr]
AMEX60DD002740	-1.91	-4.71	AMEX60DD201002740
MSTRG.5055	-0.89	0.52	TRIMX [nr]|TRIM15 [hs]|AMEX60DD301002736|AMEX60DD201002736
MSTRG.5054	-0.79	-0.62	AMEX60DD201002738
MSTRG.5060	3.41	4.14	LOC115098474 [nr]|MUC3A [hs]|AMEX60DD301002734|XELAEV_18019163MG [nr]|MUC3B [hs]|LOC106722512 [nr]|LOC115096704 [nr]|AMEX60DD201002734
MSTRG.5056	0.67	0.93	AMEX60DD301002739|C3 [nr]|TIMP1 [hs]
MSTRG.5057	-Inf	-Inf	HISAT2 Generated Gene
MSTRG.5059	1.44	1.26	LOC115098990 [nr]|GPR35 [hs]|AMEX60DD201002741|AMEX60DD301002741
AMEX60DD002742	0.1	0.26	LOC115478817 [nr]|GPR35 [hs]|AMEX60DD201002742
MSTRG.5062	2.47	4.26	SPSB4|AMEX60DD201002746|AMEX60DD103002746|AMEX60DD301002746
MSTRG.5061	2.75	2.41	DR999_PMT18289 [nr]|SLC25A36 [hs]|AMEX60DD201002744|SLC25A36
AMEX60DD002757	-3.28	-6	LOC108695870 [nr]|CASR [hs]|AMEX60DD301002757
AMEX60DD002761	-4.2	-5.92	AMEX60DD301002761
AMEX60DD002762	-1.07	-2.97	AMEX60DD301002762
MSTRG.5068	1.73	2.71	LOC115077713 [nr]|CASR [hs]|AMEX60DD201002756|LOC115081501 [nr]|LOC115077627 [nr]
MSTRG.5063	1.55	0.69	RBP1|AMEX60DD301002752
AMEX60DD002758	-2.17	-4.05	KLHL30|AMEX60DD301002758
MSTRG.5064	-1.74	-3.15	CLSTN2|AMEX60DD201002748|AMEX60DD301002748
MSTRG.5065	-2.9	-4.07	HISAT2 Generated Gene
MSTRG.5066	-4.39	-7.07	AMEX60DD201002749
MSTRG.5069	2.46	3.23	SLC39A14|AMEX60DD201002763
MSTRG.5070	2.07	0.75	POLR3D|AMEX60DD301002773
AMEX60DD002769	-2.4	-4.57	LOC114644702 [nr]|ATAD1 [hs]|AMEX60DD103002769|AMEX60DD301002769|AMEX60DD102002769|LOC115365708 [nr]|AMEX60DD201002769
AMEX60DD002775	-0.46	-0.97	PHYHIP|AMEX60DD201002775
AMEX60DD002765	-Inf	-Inf	AMEX60DD301002765
AMEX60DD002764	-Inf	-Inf	PIWIL2|AMEX60DD201002764
MSTRG.5071	-3.8	-5.11	LOC101945237 [nr]|COL6A6 [hs]|AMEX60DD301002780
MSTRG.5075	-Inf	-Inf	UY3_13229 [nr]|AMEX60DD301002781
MSTRG.5076	1.82	3.48	LOC102696460 [nr]|AMEX60DD301002782
MSTRG.5077	-1.77	-2.95	SFTPC|AMEX60DD102002783
AMEX60DD002786	-2.7	-4.78	AMEX60DD201002786
MSTRG.5072	-Inf	-Inf	GSKIP [nr]|AMEX60DD301002777
MSTRG.5073	-Inf	-Inf	LOC112104737 [nr]|COL6A5 [hs]|AMEX60DD301002778|DR999_PMT08942 [nr]|HARBI1 [hs]
MSTRG.5074	-0.6	-2.08	RTL1 [nr]|LOC100130764 [hs]|AMEX60DD201002779
AMEX60DD002784	-4.12	-5.76	EGK_18751 [nr]|LGI1 [hs]|AMEX60DD201002784|LGI3
AMEX60DD002785	-Inf	-Inf	LGI3|AMEX60DD201002785
MSTRG.5078	-1.48	-3.94	AMEX60DD201002791
MSTRG.5079	-1.69	-5.03	AMEX60DD103002792
MSTRG.5081	3.68	3.59	BMP1|AMEX60DD201002776|AMEX60DD103002776|AMEX60DD301002776
MSTRG.5080	3.96	4.32	REEP4|AMEX60DD301002787|AMEX60DD102002787
MSTRG.5082	0.19	-1.69	NUDT18|AMEX60DD201002795|AMEX60DD301002795
AMEX60DD002797	0.08	-0.9	DR999_PMT08919 [nr]|AFAP1L2 [hs]|AMEX60DD301002797|LOC115646368 [nr]|AMEX60DD201002797
MSTRG.5083	2.36	0.37	FAM160B2|AMEX60DD201002796|A6R68_12416 [nr]|FAM160B2 [hs]|AMEX60DD301002796
AMEX60DD002798	-0.38	-2.07	DMTN|AMEX60DD201002798
MSTRG.5085	-1.29	-0.83	FGF17|AMEX60DD201002799
MSTRG.5084	4.22	7.74	LOC113837993 [nr]|AMEX60DD201002801
AMEX60DD002803	-Inf	-Inf	NPM2.S [nr]|NPM2 [hs]|AMEX60DD301002803
MSTRG.5086	4.68	8.91	AMEX60DD301002802
MSTRG.5089	1.05	0.59	AMEX60DD201002810
MSTRG.5088	-0.08	-2.6	HISAT2 Generated Gene
MSTRG.5087	1.27	0.89	LOC102366945 [nr]|KAZALD1 [hs]|AMEX60DD301002809
MSTRG.5094	-0.28	-1.22	AMEX60DD301002812
MSTRG.5095	1.52	2.28	AMEX60DD102002813|AMEX60DD201002813|AMEX60DD101002813|AMEX60DD301002813|AMEX60DD301002814
AMEX60DD002811	0.43	-0.38	DOK2|AMEX60DD301002811
AMEX60DD002816	-Inf	-Inf	AMEX60DD201002816
AMEX60DD002817	-Inf	-Inf	AMEX60DD201002817
AMEX60DD002823	-5.36	-8.24	AMEX60DD201002823
AMEX60DD002829	-2.44	-6.26	AMEX60DD201002829
AMEX60DD002831	-4.31	-6.92	AMEX60DD201002831
MSTRG.5098	-1.9	-3.22	HISAT2 Generated Gene
MSTRG.5097	-5.22	-7.96	AMEX60DD201002822
MSTRG.5096	1.64	0.92	GFRA2|AMEX60DD301002821
AMEX60DD002834	-Inf	-Inf	LOC115468114 [nr]|AMEX60DD301002834
AMEX60DD002836	-2.94	-4.42	LZTS1|AMEX60DD201002836
MSTRG.5099	4.9	8.21	AMEX60DD102002837|ATP6V1B2|AMEX60DD103002837|AMEX60DD101002837
MSTRG.5090	3.59	2.92	PBDC1 [hs]|AMEX60DD301002805|PBDC1|DR999_PMT08945 [nr]
MSTRG.5093	-5.16	-7.83	AMEX60DD201002808
MSTRG.5091	0.41	-0.42	XPO7|AMEX60DD301002806|AMEX60DD101002806|AMEX60DD201002806|LOC114602709 [nr]|XPO7 [hs]
MSTRG.5092	-4.26	-6.04	AMEX60DD102002807
MSTRG.5105	2.55	4.04	SORBS3|AMEX60DD201002839|DR999_PMT08901 [nr]|SORBS3 [hs]|AMEX60DD301002839
MSTRG.5100	3.27	3.78	PPP3CC|AMEX60DD301002838|DNTS_031908 [nr]|PPP3CC [hs]|AMEX60DD201002838
MSTRG.5103	2.34	3.81	CUNH8ORF58 [nr]|AMEX60DD201002844
MSTRG.5104	-4.45	-7.21	AMEX60DD201002845
MSTRG.5102	3.41	4.85	PDLIM2|AMEX60DD201002843|AMEX60DD301002843
MSTRG.5101	-1.02	-2.13	AMEX60DD201002842|AMEX60DD301002842
AMEX60DD002847	-Inf	-Inf	AMEX60DD201002847
AMEX60DD002848	-Inf	-Inf	AMEX60DD201002848|AMEX60DD301002848
MSTRG.5106	-Inf	-Inf	LOC115088534 [nr]|HARBI1 [hs]|AMEX60DD301002849|PEBP4 [nr]|AMEX60DD201002849
MSTRG.5107	-Inf	-Inf	AMEX60DD301002850
MSTRG.5108	2.4	2.78	RHOBTB2|AMEX60DD301002851|AMEX60DD102002851|AMEX60DD201002851|LOC102736384 [nr]|RHOBTB2 [hs]
MSTRG.5109	2.58	4.76	LOC101625632 [nr]|TNFRSF10B [hs]|AMEX60DD201002852|LOC115092645 [nr]
MSTRG.5110	-Inf	-Inf	AMEX60DD201002853
MSTRG.5113	3.3	6.77	AMEX60DD201002858
MSTRG.5112	4.76	8.76	LOC112109005 [nr]|PPP1R3C [hs]|AMEX60DD301002857
AMEX60DD002861	-3	-5.47	AMEX60DD301002861
MSTRG.5114	3.04	2.64	CHMP7|AMEX60DD301002854|AMEX60DD102002854
MSTRG.5115	3.24	3.06	GINS4|AMEX60DD301002855
MSTRG.5116	2.98	3.42	GPAT4|AMEX60DD201002859|AMEX60DD101002859|AMEX60DD102002859|AMEX60DD301002859
MSTRG.5117	-3.18	-4.59	AMEX60DD201002860
AMEX60DD002872	-4.51	-6.53	CGPICR_017125 [nr]|ANK1 [hs]|AMEX60DD301002872
MSTRG.5119	3.73	4.71	LOC102366716 [nr]|INPP5A [hs]|AMEX60DD201002867|LOC110525665 [nr]|AMEX60DD301002867|LOC111838230 [nr]
MSTRG.5118	-2.51	-4.21	LOC102692930 [nr]|AMEX60DD201002866|AMEX60DD301002866
AMEX60DD002871	-Inf	-Inf	ANK1|AMEX60DD201002871
MSTRG.5126	-0.54	-1.86	HISAT2 Generated Gene
AMEX60DD002884	-2	-5.26	GAS6|AMEX60DD201002884
MSTRG.5120	2.75	5.48	ANK1|AMEX60DD201002868|AMEX60DD301002868|LOC115082445 [nr]|ANK1 [hs]|ANK1 [nr]
MSTRG.5121	-0.52	1.21	AMEX60DD301002869
MSTRG.5122	-Inf	-Inf	AMEX60DD301002870
MSTRG.5127	2.24	3.97	PLAT [nr]|AMEX60DD301002880
MSTRG.5128	1.43	3.5	PLAT|AMEX60DD201002881
MSTRG.5125	3.84	3.72	LLAP_10771 [nr]|AP3M2 [hs]|AMEX60DD201002879
MSTRG.5123	2.64	1.91	KAT6A|AMEX60DD301002877|LOC112547415 [nr]|AMEX60DD301002876|AMEX60DD201002877
MSTRG.5124	-Inf	-Inf	KAT6A [nr]|KAT6B [hs]|AMEX60DD301002878
MSTRG.5131	0.77	-1.61	POLB [nr]|AMEX60DD301002887|AMEX60DD201002887
MSTRG.5129	-3.1	-4.41	HISAT2 Generated Gene
MSTRG.5130	1.67	0.82	IKBKB|AMEX60DD201002885|AMEX60DD301002885
MSTRG.5135	1.14	-0.11	AMEX60DD301002896
AMEX60DD002909	-3.47	-5.83	AMEX60DD103002909
[truncated: 98,268 more rows]
