# Supplementary material for: Axolotl mandible regeneration occurs through mechanical gap closure and a shared regenerative program with the limb
Source: Dis Model Mech. 2024 Sep 27;17(9):dmm050743. doi: 10.1242/dmm.050743 (PMC11449444; doi:10.1242/dmm.050743)
Supplement: Table S5. Cluster scoring of genes in lower jaw and limb. [file dmm-17-050743-TableS5.xlsx]

## Sheet: JawGene_Clusters-Score
Gene_ID	K-Cluster	Similarity Score	Gene_Symbol(s)
MSTRG.22165	1	0.996202	XELAEV_18026444MG [nr]|AMEX60DD301036574|GNMT|AMEX60DD102036574|AMEX60DD201036574
MSTRG.14216	1	0.994072	LOC115099612 [nr]|RTP3 [hs]|AMEX60DD201020616
MSTRG.17978	1	0.992373	LOC115094692 [nr]|URGCP [hs]|AMEX60DD301028134
MSTRG.21254	1	0.989267	ARG1 [nr]|AMEX60DD201034655|ARG1
MSTRG.2587	1	0.982794	DXO [nr]|AMEX60DDU001025057
MSTRG.5158	1	0.981402	HISAT2 Generated Gene
MSTRG.2934	1	0.981251	HISAT2 Generated Gene
MSTRG.3172	1	0.981071	AMEX60DDU001034883
MSTRG.4176	1	0.98032	OAS3|AMEX60DD301000927
MSTRG.24518	1	0.980262	CCL19 [nr]|AMEX60DD301041527
MSTRG.2076	1	0.979942	AMEX60DDU001015947|AMEX60DDU001015948
MSTRG.11368	1	0.979826	IFIH1|AMEX60DD201014783|AMEX60DD301014783
MSTRG.14825	1	0.979041	HISAT2 Generated Gene
MSTRG.8226	1	0.977394	HISAT2 Generated Gene
MSTRG.23525	1	0.976479	CEBPD|AMEX60DD301039657
MSTRG.7959	1	0.975539	NET1|AMEX60DD301008097|AMEX60DD201008097
MSTRG.16695	1	0.973776	TREX2|AMEX60DD201025538
MSTRG.2052	1	0.965399	DXO [nr]|AMEX60DDU001015450
MSTRG.20032	1	0.961553	CALR|AMEX60DD201031971|LOC103353071 [nr]|CALR [hs]|AMEX60DD102031971|CALR.L [nr]|AMEX60DD103031971
MSTRG.4169	1	0.958966	LOC102356815 [nr]|OAS3 [hs]|AMEX60DD201000920|LOC115073073 [nr]|OAS1 [hs]
MSTRG.8115	1	0.946803	HSP90B1|AMEX60DD301008374|AMEX60DD102008374
MSTRG.10529	1	0.939135	XB5717875.L [PROVISIONAL:PLAC8] [nr]|PLAC8L1 [hs]|AMEX60DD301012786
MSTRG.16693	1	0.93775	TREX2|AMEX60DD201025542
MSTRG.9150	1	0.936309	MIEN1 [nr]|AMEX60DD301010313|LOC115482296 [nr]|TRIM39 [hs]|MIEN1
MSTRG.3649	1	0.929255	AB205_0130350 [nr]|KRT12 [hs]|AMEX60DDU001042227|Y1Q_0018455 [nr]
MSTRG.5262	1	0.926413	LOC115099084 [nr]|RTP3 [hs]|AMEX60DD201003163
MSTRG.21300	1	0.923796	NCOA7|AMEX60DD301034725|AMEX60DD201034725|LOC104626294 [nr]|NCOA7 [hs]
MSTRG.6045	1	0.923041	AMEX60DD201004564|LOC115083494 [nr]|HARBI1 [hs]|LOC115079056 [nr]|IFITM1 [hs]|AMEX60DD301004564
MSTRG.5365	1	0.913657	PDIA3 [nr]|AMEX60DD201003361
MSTRG.19759	1	0.912611	SOCS3|AMEX60DD301031441
MSTRG.9324	1	0.910801	LOC115466229 [nr]|TRAF3 [hs]|AMEX60DD301010585
MSTRG.8409	1	0.901349	LAMB3|AMEX60DD201008951|AMEX60DD301008951
MSTRG.4109	1	0.893058	AMEX60DD201000803
MSTRG.24283	1	0.883615	AMEX60DD301041096|AMEX60DD301041102
MSTRG.13820	1	0.879942	PLK3|AMEX60DD201019902
MSTRG.30579	1	0.872576	AMEX60DD301053738
MSTRG.4885	1	0.864149	TF-A [nr]|AMEX60DD201002298|TF [nr]|LTF [hs]|AMEX60DD301002298|AMEX60DD101002298|AMEX60DD102002298|PARPI_0000238 [nr]|TF [hs]
MSTRG.13234	1	0.843798	PTGS2|AMEX60DD201018576
MSTRG.17969	1	0.840335	HBG2 [hs]|AMEX60DD201028125|AMEX60DD301028125|AMEX60DD102028125|AMEX60DD301028126
MSTRG.6595	1	0.823497	TENT5B [nr]|AMEX60DD301005621|AMEX60DD201005621
MSTRG.16318	1	0.819982	FOSB|AMEX60DD301024876|AMEX60DD301024877
MSTRG.28917	1	0.808057	HSPA5|AMEX60DD301050526|CELAPHUS_00005231 [nr]|HSPA5 [hs]|AMEX60DD102050526
MSTRG.18314	1	0.784377	STC2|AMEX60DD201028733
MSTRG.7504	1	0.733931	H1-3 [hs]|AMEX60DD301007182|DPX16_9079 [nr]|AMEX60DD102007182
MSTRG.30481	1	0.619034	LOC115074536 [nr]|OTOA [hs]|AMEX60DD201053550|AMEX60DD301053550
MSTRG.17771	1	0.614005	AMEX60DD201027761
MSTRG.14358	1	0.608707	PRKRA [nr]|AMEX60DD201020858
MSTRG.18444	2	0.992253	GFPT2|AMEX60DD201029030|AMEX60DD301029030
MSTRG.17161	2	0.990952	D4764_14G0004430 [nr]|AMEX60DD301026446
MSTRG.11026	2	0.988267	AMEX60DD201014114
MSTRG.24067	2	0.984664	FAM83H|AMEX60DD301040790
MSTRG.19582	2	0.983271	DDX5|AMEX60DD301031103|DDX5 [nr]|AMEX60DD103031103|LYPA_23C009910 [nr]|DDX5 [hs]|AMEX60DD102031103
MSTRG.14410	2	0.973897	LOC102361064 [nr]|TIMP1 [hs]|AMEX60DD301021002|C3 [nr]|TIMP3 [hs]|AMEX60DD301021003
MSTRG.19864	2	0.958767	RETN|AMEX60DD201031615
MSTRG.19433	2	0.957161	EVPL|AMEX60DD201030837|AMEX60DD102030837|AMEX60DD301030837
MSTRG.6717	2	0.95233	AMEX60DD301005770|AMEX60DD201005770|AMEX60DD102005770
MSTRG.9033	2	0.950279	AB205_0156120 [nr]|KRT19 [hs]|AMEX60DD201010100
MSTRG.7190	2	0.945359	CD9|AMEX60DD201006621
MSTRG.4429	2	0.939935	LOC112551351 [nr]|AMEX60DD201001377|AMEX60DD301001377
MSTRG.3789	2	0.939579	N/A|AMEX60DD201000274|AMEX60DD301000274
MSTRG.31577	2	0.938494	LOC115081983 [nr]|AMEX60DD102055433
MSTRG.18643	2	0.937657	LOC104531742 [nr]|LPO [hs]|AMEX60DD201029384
MSTRG.4304	2	0.930642	XBP1|AMEX60DD301001158
MSTRG.17270	2	0.927616	LOC115457683 [nr]|A2ML1 [hs]|AMEX60DD301026729
MSTRG.18882	2	0.926254	KII [nr]|AMEX60DD301029825|AMEX60DD301029826|LOC114029691 [nr]|AMEX60DD301029830
MSTRG.29388	2	0.920045	DR999_PMT02640 [nr]|DFFB [hs]|AMEX60DD201051399|AMEX60DD301051399|GBF1
MSTRG.13751	2	0.917732	LOC115100084 [nr]|CYP4B1 [hs]|AMEX60DD301019736
MSTRG.18877	2	0.915911	AMEX60DD301029831
MSTRG.6681	2	0.902331	AMEX60DD201005725|AMEX60DD301005725
MSTRG.12223	2	0.899921	AMEX60DD201016531
MSTRG.31315	2	0.895655	SERPINF1|AMEX60DD201054924|AMEX60DD102054924
MSTRG.8620	2	0.894065	IGX [nr]|IGHM [hs]|AMEX60DD201009352|AMEX60DD301009352
MSTRG.6948	2	0.88913	FUCA1|AMEX60DD301006187|AMEX60DD201006187
MSTRG.17214	2	0.885851	LOC102937928 [nr]|AMEX60DD301026592|LOC101934388 [nr]
MSTRG.8618	2	0.868301	IGHCD [nr]|AMEX60DD201009348|N/A|AMEX60DD301009348|LOC115457532 [nr]|AMEX60DD102009348|IGHM [hs]
MSTRG.14005	2	0.847113	LOC103780753 [nr]|AMEX60DD301020256
MSTRG.17218	2	0.84137	LOC101952642 [nr]|AMEX60DD201026599
MSTRG.28333	2	0.83791	GJB2 [nr]|GJB6 [hs]|AMEX60DD201049364
MSTRG.29375	2	0.832711	WBP2NL [nr]|WBP2 [hs]|AMEX60DD201051377
MSTRG.9653	2	0.816265	LOC104566179 [nr]|LBH [hs]|AMEX60DD201011098
MSTRG.9032	2	0.795798	LOC108787112 [nr]|KRT19 [hs]|AMEX60DD301010095|LOC100079550 [nr]|KRT17 [hs]|AMEX60DD301010096|KRT14 [hs]
MSTRG.18321	2	0.765423	MSX2 [hs]|AMEX60DD201028758
MSTRG.20186	2	0.72716	LOC110166736 [nr]|AMEX60DD301032244|LOC114595149 [nr]|AMEX60DD201032244
MSTRG.7489	2	0.65246	LOC115074683 [nr]|MPEG1 [hs]|AMEX60DD201007152|AMEX60DD301007152
MSTRG.17408	2	0.640117	DR999_PMT12225 [nr]|PPDPF [hs]|AMEX60DD201027003
MSTRG.7493	2	0.637528	LOC115074683 [nr]|MPEG1 [hs]|AMEX60DD301007158|AMEX60DD201007158
MSTRG.14314	2	0.574245	THDL20.L [nr]|AMEX60DD301020772|LOC109284875 [nr]
MSTRG.19565	3	0.999855	AMEX60DD201031084|LOC102463999 [nr]|SAMD9L [hs]|AMEX60DD301031084
MSTRG.8411	3	0.999152	SMYD3 [nr]|AMEX60DD201008960
MSTRG.3203	3	0.99771	LOC115466489 [nr]|SACS [hs]|AMEX60DDU001035638
MSTRG.28410	3	0.997419	LOC115468492 [nr]|MMP1 [hs]|AMEX60DD301049489
MSTRG.16135	3	0.99734	LOC115072930 [nr]|OLFM4 [hs]|AMEX60DD201024482
MSTRG.14159	3	0.996824	AMEX60DD301020550
MSTRG.11934	3	0.996533	LOC115476040 [nr]|AMEX60DD201015882
MSTRG.4170	3	0.995418	LOC102567000 [nr]|OASL [hs]|AMEX60DD301000921
MSTRG.6573	3	0.994627	AMEX60DD201005587
MSTRG.28428	3	0.994277	MMP3/10A [nr]|MMP13 [hs]|AMEX60DD102049494|MMP3 [hs]|AMEX60DD102049495|MMP8 [hs]|AMEX60DD301049497
MSTRG.10543	3	0.99351	TFR2|AMEX60DD201012818|AMEX60DD301012818
MSTRG.24420	3	0.993423	HISAT2 Generated Gene
MSTRG.24425	3	0.991871	LOC106852697 [nr]|AMEX60DD301041318|LOC114069761 [nr]
MSTRG.17244	3	0.991857	LOC102568417 [nr]|AMEX60DD301026694
MSTRG.24250	3	0.991736	LOC108719454 [nr]|AMEX60DD301041056|AMEX60DD201041056
MSTRG.12113	3	0.990811	SPIB|AMEX60DD201016289
MSTRG.8379	3	0.990602	MOV10|AMEX60DD201008910|AMEX60DD301008910
MSTRG.4575	3	0.990389	LAMP3 [nr]|AMEX60DD301001657
MSTRG.28429	3	0.990206	MMP3/10A [nr]|MMP13 [hs]|AMEX60DD301049496|AMEX60DD201049496|AMEX60DD101049496|MMP3/10B [nr]|MMP8 [hs]|MMP3 [hs]
MSTRG.1806	3	0.989159	MPEG1|AMEX60DDU001011333
MSTRG.9277	3	0.989005	LOC101519169 [nr]|C2 [hs]|AMEX60DD102010525|C2|AMEX60DD101010525|AMEX60DD201010525|CFB [nr]
MSTRG.29154	3	0.988989	LOC108788276 [nr]|CCN1 [hs]|AMEX60DD301051003|AMEX60DD201051003
MSTRG.4174	3	0.98866	ISG15 [nr]|AMEX60DD201000923|LOC115073459 [nr]|LOC114595149 [nr]
MSTRG.1164	3	0.988153	SMYD3|AMEX60DDU001006461
MSTRG.14634	3	0.987706	SOCS1|AMEX60DD201021445
MSTRG.7508	3	0.987508	MPEG1|AMEX60DD301007219|AMEX60DD301007220
MSTRG.29963	3	0.986597	LOC115470128 [nr]|IFIT5 [hs]|AMEX60DD201052509
MSTRG.6780	3	0.986532	CSF3R|AMEX60DD201005900
MSTRG.2571	3	0.986351	MPEG1|AMEX60DDU001024689
MSTRG.7319	3	0.985946	WNT-5B [nr]|WNT5B [hs]|AMEX60DD201006911
MSTRG.15224	3	0.985326	GGCT|AMEX60DD201022640
MSTRG.1152	3	0.983774	E1301_TTI023775 [nr]|AMEX60DDU001006399
MSTRG.17268	3	0.983329	AMEX60DD301026736|APOBEC1
MSTRG.24424	3	0.982643	HISAT2 Generated Gene
MSTRG.20974	3	0.982131	PRDM1|AMEX60DD201034088|AMEX60DD301034088|BLIMP1 [nr]|PRDM1 [hs]
MSTRG.28411	3	0.981894	COL [nr]|MMP1 [hs]|AMEX60DD201049490
MSTRG.25812	3	0.981156	LOC115462501 [nr]|CXCL8 [hs]|AMEX60DD201044133
MSTRG.25688	3	0.980731	SPP1 [nr]|AMEX60DD201043904
MSTRG.13250	3	0.979235	NCF2|AMEX60DD201018592
MSTRG.16133	3	0.976886	N/A|AMEX60DD301024471
MSTRG.28412	3	0.975423	LOC115091995 [nr]|MMP13 [hs]|AMEX60DD201049491|MMP10 [hs]
MSTRG.7059	3	0.975083	FGL2|AMEX60DD201006387
MSTRG.25698	3	0.973737	TSC22D2|AMEX60DD102043908|AMEX60DD301043907|AMEX60DD201043908|SPP1 [nr]
MSTRG.30728	3	0.973636	LOC115481896 [nr]|AMEX60DD102053991|AMEX60DD301053991
MSTRG.13264	3	0.973463	RNASEL|AMEX60DD201018619|AMEX60DD301018619|RNASEL [nr]|AMEX60DD301018620|AMEX60DD201018623
MSTRG.18060	3	0.973353	LOC107299019 [nr]|TNFRSF12A [hs]|AMEX60DD201028302
MSTRG.17619	3	0.972518	ZNFX1|AMEX60DD301027464
MSTRG.6574	3	0.972094	AMEX60DD301005586
MSTRG.12593	3	0.971225	LOC115466568 [nr]|SOCS3 [hs]|AMEX60DD201017278
MSTRG.5954	3	0.969635	IRF7|AMEX60DD201004394
MSTRG.30242	3	0.968571	DUSP5|AMEX60DD301053087|AMEX60DD201053087
MSTRG.4922	3	0.968501	LOC115099331 [nr]|AMEX60DD301002417
MSTRG.29775	3	0.96642	PLAU|AMEX60DD201052157|AMEX60DD301052157
MSTRG.5955	3	0.964716	IRF7|AMEX60DD301004395|AMEX60DD201004395
MSTRG.5452	3	0.964543	ALDH1A3 [nr]|AMEX60DD201003526
MSTRG.22825	3	0.961147	INHBA [hs]|AMEX60DD301038105
MSTRG.26925	3	0.959543	LOC115087755 [nr]|AMEX60DD201046436|AMEX60DD301046436
MSTRG.7474	3	0.958745	HISAT2 Generated Gene
MSTRG.19305	3	0.955004	MYH7 [nr]|MYH8 [hs]|AMEX60DD201030551
MSTRG.15018	3	0.953864	AMEX60DD301022246|LOC115084259 [nr]|SAMD9L [hs]|AMEX60DD201022246|SAMD9L
MSTRG.4172	3	0.952816	LOC115073459 [nr]|AMEX60DD201000925
MSTRG.11443	3	0.948697	LOC115089699 [nr]|HERC5 [hs]|AMEX60DD301014934
MSTRG.30576	3	0.948597	LOC115074559 [nr]|AMEX60DD301053734|AMEX60DD201053734
MSTRG.9343	3	0.948425	XB22063241 [PROVISIONAL:LY6A2] [nr]|AMEX60DD301010631|XB22063241.L [PROVISIONAL:LY6A2] [nr]|AMEX60DD201010631
MSTRG.25504	3	0.944492	RASGEF1B|AMEX60DD201043572|AMEX60DD301043572
MSTRG.20093	3	0.943918	C3 [hs]|AMEX60DD301032076|AMEX60DD102032076|AMEX60DD201032076
MSTRG.21504	3	0.943546	SRD5A2 [nr]|AMEX60DD101035184|AMEX60DD201035184|SRD5A2|AMEX60DD102035184
MSTRG.19745	3	0.941775	LGALS3BP|AMEX60DD301031416
MSTRG.26565	3	0.941122	AAES_99804 [nr]|PCDH7 [hs]|AMEX60DD301045721|LOC104553538 [nr]|AMEX60DD101045721|PCDH7|AMEX60DD201045723
MSTRG.10690	3	0.940116	LOC115457811 [nr]|GPR17 [hs]|AMEX60DD201013208
MSTRG.7788	3	0.934242	PHLDA1|AMEX60DD201007769
MSTRG.5263	3	0.933935	LOC115051061 [nr]|RTP3 [hs]|AMEX60DD201003164
MSTRG.12092	3	0.932825	IRF3|AMEX60DD301016256
MSTRG.1162	3	0.932333	SMYD3|AMEX60DDU001006475
MSTRG.14666	3	0.932325	HB-AM [nr]|AMEX60DD201021531
MSTRG.14675	3	0.931526	HBZ [hs]|AMEX60DD301021537
MSTRG.16699	3	0.930202	ALAS2|AMEX60DD301025537|AB205_0102320 [nr]|ALAS2 [hs]
MSTRG.19289	3	0.927603	SLURP1L.S [nr]|AMEX60DD201030524
MSTRG.9005	3	0.925206	DHX58|AMEX60DD301010058
MSTRG.7358	3	0.922385	USP18|AMEX60DD201006959|AMEX60DD301006959
MSTRG.16570	3	0.919488	SLC3A2|AMEX60DD102025365|AMEX60DD201025365|SLC3A2 [nr]|DR999_PMT04553 [nr]|SLC3A2 [hs]|LOC109283037 [nr]
MSTRG.28063	3	0.91898	ACOD1 [nr]|AMEX60DD201048818|ACOD1|AMEX60DD301048818
MSTRG.3708	3	0.914005	ASZ78_015360 [nr]|CLDN5 [hs]|AMEX60DD301000136|AMEX60DD201000136
MSTRG.18968	3	0.905985	LOC108918534 [nr]|TUBA1C [hs]|AMEX60DD201029963
MSTRG.14672	3	0.902808	N/A|AMEX60DD301021534|AMEX60DD201021534|HBZ [hs]|AMEX60DD102021534|HBA1 [hs]|AMEX60DD201021539
MSTRG.25696	3	0.900805	SPP1 [nr]|AMEX60DD201043905|AMEX60DD301043905|AMEX60DD103043905|AMEX60DD101043905|AMEX60DD301043909|AMEX60DD301043910
MSTRG.27331	3	0.899176	LOC115658460 [nr]|AMEX60DD301047142|CGPICR_016396 [nr]|AMEX60DD102047142
MSTRG.9640	3	0.8708	AMEX60DD301011084
MSTRG.21310	3	0.776079	VIP|AMEX60DD201034746
MSTRG.26018	4	0.999788	ETNPPL|AMEX60DD301044520
MSTRG.7784	4	0.999419	LOC106549225 [nr]|AMEX60DD301007762|LYZ [hs]|AMEX60DD201007762|AMEX60DD102007762
MSTRG.11649	4	0.998064	NRAD [nr]|RRAD [hs]|AMEX60DD201015393
MSTRG.15954	4	0.995547	CISH|AMEX60DD103024125|AMEX60DD201024125
MSTRG.19583	4	0.991404	DR999_PMT13891 [nr]|KPNA2 [hs]|AMEX60DD201031113|KPNA2 [nr]|AMEX60DD103031113|AMEX60DD102031113
MSTRG.4668	4	0.989325	PTX3|AMEX60DD102001838|AMEX60DD201001838|AMEX60DD301001838
MSTRG.10388	4	0.989015	AMEX60DD301012490|AMEX60DD201012490
MSTRG.16271	4	0.988911	LOC115480960 [nr]|AMEX60DD301024782
MSTRG.6505	4	0.986736	LOC115479691 [nr]|FABP7 [hs]|AMEX60DD301005433|FABP3 [nr]|AMEX60DD101005433|AMEX60DD102005433
MSTRG.13254	4	0.986687	LOC115099888 [nr]|LAMC2 [hs]|AMEX60DD301018597
MSTRG.10393	4	0.986021	LOC115206707 [nr]|AMEX60DD201012506
MSTRG.17072	4	0.985276	HB-B [nr]|HBD [hs]|AMEX60DD201026264
MSTRG.32041	4	0.984794	DES|AMEX60DD301056342|DES [nr]|VIM [hs]|AMEX60DD101056342
MSTRG.935	4	0.982975	HN1 [nr]|JPT1 [hs]|AMEX60DDU001004971
MSTRG.14663	4	0.982525	HBG1 [hs]|AMEX60DD201021527
MSTRG.10383	4	0.980774	AMEX60DD301012489|AMEX60DD201012489
MSTRG.16610	4	0.979676	LOC115098342 [nr]|PLD3 [hs]|AMEX60DD301025418|LOC102948335 [nr]
MSTRG.27821	4	0.979396	GYG2|AMEX60DD201048205|LOC104514182 [nr]|AMEX60DD301048205
MSTRG.31013	4	0.979392	HSPB1|AMEX60DD301054443
MSTRG.18022	4	0.979313	FUS [nr]|AMEX60DD201028241|LOC103549245 [nr]|AMEX60DD301028241|LOC101357666 [nr]|AMEX60DD103028241|AMEX60DD102028241
MSTRG.10382	4	0.976087	AMEX60DD201012488
MSTRG.19311	4	0.976065	LOC115090760 [nr]|MYH3 [hs]|AMEX60DD301030555
MSTRG.23904	4	0.975813	FBXO32|AMEX60DD201040438
MSTRG.10728	4	0.975585	SERPINE1|AMEX60DD201013396
MSTRG.18057	4	0.97466	TRIM72|AMEX60DD201028297|TRIM72 [hs]
MSTRG.28376	4	0.974247	AMEX60DD301049436
MSTRG.23473	4	0.972879	LAMA3|AMEX60DD301039516
MSTRG.10963	4	0.972046	DR999_PMT10761 [nr]|SUGP2 [hs]|AMEX60DD301013988|AMEX60DD102013988|AMEX60DD103013988|AMEX60DD101013988|SUGP2
MSTRG.10192	4	0.966221	SPTB|AMEX60DD301012067
MSTRG.32068	4	0.966013	LOC112547956 [nr]|AMEX60DD301056387
MSTRG.12880	4	0.962852	LOC115076059 [nr]|HAS1 [hs]|AMEX60DD301017885
MSTRG.18232	4	0.962335	LOC108701067 [nr]|MYH7 [hs]|AMEX60DD301028558|MYH7B [hs]
MSTRG.24932	4	0.96068	F2R|AMEX60DD201042352
MSTRG.30673	4	0.957689	LOC109979725 [nr]|ENV [hs]|AMEX60DD301053899|EOD39_15620 [nr]|LOC115787981 [nr]|LOC106591152 [nr]
MSTRG.16579	4	0.956933	LRRN4CL|AMEX60DD301025381
MSTRG.22968	4	0.955696	SMAX5B_007995 [nr]|TUBB2B [hs]|AMEX60DD201038356|AMEX60DD102038356|AMEX60DD101038356
MSTRG.8208	4	0.953782	CACNA1S|AMEX60DD301008603
MSTRG.17075	4	0.953597	HB-AM [nr]|GLNC1 [hs]|AMEX60DD201026267
MSTRG.9146	4	0.953268	LOC115074161 [nr]|TCAP [hs]|AMEX60DD201010308|AMEX60DD301010308
MSTRG.28614	4	0.952578	RRM1 [hs]|AMEX60DD301049907|N/A|AMEX60DD201049907|AMEX60DD103049907
MSTRG.29895	4	0.951394	LOC115636748 [nr]|AMEX60DD201052388|PADI3 [hs]|PADI1|AMEX60DD301052388
MSTRG.24454	4	0.949276	TPM2 [nr]|TPM4 [hs]|AMEX60DD201041380|TPM1 [hs]|AMEX60DD301041380
MSTRG.8206	4	0.946557	LOC104520524 [nr]|AMEX60DD301008599|CACNA1S|AMEX60DD201008599
MSTRG.11422	4	0.946253	PBXIP1 [nr]|CCPG1 [hs]|AMEX60DD301014898|AMEX60DD201014898
MSTRG.18969	4	0.9459	LOC112617799 [nr]|AMEX60DD102029964|LOC103062618 [nr]|TUBA1A [hs]|AMEX60DD301029964|LOC104149555 [nr]|TUBA1B [hs]|AMEX60DD201029966
MSTRG.19244	4	0.945485	HMOX1 [nr]|AMEX60DD103030455|HMOX1|AMEX60DD201030455
MSTRG.19677	4	0.944945	ACTG1|AMEX60DD301031316|ACTG1 [nr]|ACTB [hs]
MSTRG.20096	4	0.944868	SMAX5B_007995 [nr]|TUBB4B [hs]|AMEX60DD102032108
MSTRG.32066	4	0.942256	LOC109283974 [nr]|AMEX60DD201056388
MSTRG.27971	4	0.939879	TMSB4X|AMEX60DD103048513|LOC101059399 [nr]|TMSB4X [hs]|LOC101106384 [nr]|AMEX60DD102048513
MSTRG.13771	4	0.939846	FAAH.1 [nr]|FAAH [hs]|AMEX60DD301019773|AMEX60DD201019773|FAAH.1.S [nr]
MSTRG.6916	4	0.939635	PABPC4|AMEX60DD301006153|AMEX60DD201006153|AMEX60DD102006153
MSTRG.9414	4	0.938787	DXO|AMEX60DD201010748|AMEX60DD301010748|LOC115578568 [nr]|DXO [hs]
MSTRG.8218	4	0.938558	TNNI1|AMEX60DD301008613|TNNI1 [hs]|AMEX60DD102008613
MSTRG.30792	4	0.938489	LOC115456735 [nr]|LGALS9 [hs]|AMEX60DD301054072|AMEX60DD201054072
MSTRG.7535	4	0.937289	LOC112551963 [nr]|MAS1 [hs]|AMEX60DD201007261|AMEX60DD301007261|AMEX60DD101007261
MSTRG.6979	4	0.936867	AMEX60DD301006233|LOC104542780 [nr]|CACNA2D1 [hs]|AMEX60DD301006234|LOC104409467 [nr]
MSTRG.8103	4	0.934706	MYBPC1|AMEX60DD301008355|MYBPC1.S [nr]|MYBPC1 [hs]|AMEX60DD201008355
MSTRG.28963	4	0.933485	PHF19|AMEX60DD201050619
MSTRG.24520	4	0.930743	LOC102358238 [nr]|CCL19 [hs]|AMEX60DD201041528
MSTRG.1449	4	0.92737	TUBA1A [hs]|AMEX60DDU001008708|RABIF|TUBA3E [nr]|LOC104628582 [nr]|LOC101797289 [nr]|TUBA3C [hs]|LOC115650728 [nr]
MSTRG.11870	4	0.924587	TAGLN2 [hs]|AMEX60DD201015759|AMEX60DD102015759|AMEX60DD101015759|TAGLN2
MSTRG.28153	4	0.916654	HISAT2 Generated Gene
MSTRG.20010	4	0.88896	JUNB|AMEX60DD301031925|AMEX60DD201031925
MSTRG.9302	4	0.888332	SRSF2 [nr]|AMEX60DD201010574
MSTRG.15810	4	0.873181	AMEX60DD102023865|AMEX60DD301023865|AMEX60DD201023865
MSTRG.1747	4	0.845172	LOC115100572 [nr]|AMEX60DDU001010591
MSTRG.30926	4	0.825638	AMEX60DD201054260|CLDN4.S [nr]|CLDN4 [hs]|CLDN4
MSTRG.9528	4	0.825379	PSMB8 [nr]|AMEX60DD201010909
MSTRG.19237	5	0.999859	RBFOX2|AMEX60DD301030445|LOC108541881 [nr]|RBFOX2 [hs]|AMEX60DD201030445
MSTRG.23505	5	0.999623	LOC115085311 [nr]|DSC2 [hs]|AMEX60DD201039599
MSTRG.31651	5	0.999573	COL18A1|AMEX60DD301055544|COL18A1 [nr]
MSTRG.4463	5	0.999332	RASSF2|AMEX60DD201001421|AMEX60DD301001421|RASSF2 [nr]
MSTRG.26912	5	0.999161	AMEX60DD201046334|LOC115087490 [nr]|ADAM19 [hs]|AMEX60DD301046334|ADAM33 [hs]
MSTRG.5273	5	0.998595	EOD39_13794 [nr]|AMEX60DD301003182|LOC106593746 [nr]
MSTRG.28900	5	0.998543	LOC112546943 [nr]|AMEX60DD201050488|LOC104306565 [nr]|AMEX60DD301050488
MSTRG.7188	5	0.998406	VWF|AMEX60DD301006619|AMEX60DD201006619
MSTRG.26469	5	0.998377	PDGFRA|AMEX60DD301045542|AMEX60DD201045542
MSTRG.7167	5	0.998097	TSPAN9|AMEX60DD201006564|AMEX60DD301006564|TSPAN9 [hs]
MSTRG.7029	5	0.997655	CAV1|AMEX60DD201006319
MSTRG.12787	5	0.997379	NKD1|AMEX60DD201017671|AMEX60DD301017671
MSTRG.7988	5	0.996582	ITIH5|AMEX60DD201008143|ITIH5 [hs]|AMEX60DD301008143
MSTRG.17649	5	0.996424	LOC102446242 [nr]|TGM3 [hs]|AMEX60DD102027520|LOC115475538 [nr]|TGM6 [hs]|AMEX60DD301027520|AMEX60DD201027520
MSTRG.7432	5	0.996196	TIMP3|AMEX60DD301007066|AMEX60DD201007066|AMEX60DD102007066
MSTRG.30516	5	0.995978	ETS1|AMEX60DD201053603
MSTRG.26958	5	0.995724	ASZ78_015151 [nr]|RHOBTB2 [hs]|AMEX60DD301046478|LOC115087782 [nr]|AMEX60DD201046478
MSTRG.3993	5	0.995316	LOC115479662 [nr]|HPD [hs]|AMEX60DD201000630|AMEX60DD301000630
MSTRG.8983	5	0.995296	CAVIN1|AMEX60DD201010031|AMEX60DD301010031
MSTRG.21791	5	0.995101	LOC115086984 [nr]|SPTLC3 [hs]|AMEX60DD301035796|SPTLC2 [hs]|AMEX60DD201035796
MSTRG.17335	5	0.994856	LOC115388170 [nr]|IFFO1 [hs]|AMEX60DD201026860
MSTRG.11637	5	0.994053	CMTM3|AMEX60DD201015372|AMEX60DD301015372
MSTRG.14197	5	0.994041	MYH11|AMEX60DD301020580|AMEX60DD201020580
MSTRG.12623	5	0.993899	EMP3|AMEX60DD102017346|AMEX60DD201017346
MSTRG.27989	5	0.993838	GPM6B|AMEX60DD301048500|AMEX60DD201048500
MSTRG.9767	5	0.993776	GTF2A1.S [nr]|GTF2A1 [hs]|AMEX60DD201011302|GTF2A1|AMEX60DD301011302|GTF2A1.L [nr]|STON2
MSTRG.26844	5	0.993427	LOC115087392 [nr]|CYP26B1 [hs]|AMEX60DD301046276|AMEX60DD201046276
MSTRG.21853	5	0.993113	AB205_0110550 [nr]|RHOQ [hs]|AMEX60DD102035929|RHOQ|AMEX60DD301035929
MSTRG.3698	5	0.99274	YPEL2|AMEX60DD201000126|YPEL1.L [nr]|YPEL1 [hs]|AMEX60DD301000126|AV530_018375 [nr]
MSTRG.11103	5	0.992338	SH3GL1|AMEX60DD201014271
MSTRG.14935	5	0.991986	FAM126A|AMEX60DD201022090|LOC114552212 [nr]|AMEX60DD301022090
MSTRG.24531	5	0.991984	AMEX60DD301041539
MSTRG.14773	5	0.991538	ITGB1|AMEX60DD101021794|AMEX60DD201021794
MSTRG.8481	5	0.991138	UY3_12049 [nr]|ATP2B4 [hs]|AMEX60DD201009103|ATP2B4
MSTRG.13255	5	0.991086	LAMC1|AMEX60DD201018598
MSTRG.25986	5	0.990723	ABCA1|AMEX60DD301044451|AMEX60DD201044451
MSTRG.6270	5	0.990289	ANO5|AMEX60DD201004990|AMEX60DD301004990
MSTRG.28743	5	0.990211	PARPI_0013959 [nr]|AMEX60DD201050243|ST6GALNAC4 [hs]
MSTRG.16558	5	0.989443	RPS6KA5|AMEX60DD201025339|RPS6KA4 [nr]|RPS6KA5 [hs]|AMEX60DD301025339|LOC105357518 [nr]
MSTRG.26911	5	0.989413	AMEX60DD301046333|AMEX60DD201046333|LOC113429294 [nr]|ADAM12 [hs]
MSTRG.12822	5	0.989277	SLC12A4|AMEX60DD301017772|AMEX60DD201017772
MSTRG.30231	5	0.988882	COL17A1|AMEX60DD201053027|AMEX60DD102053027
MSTRG.6973	5	0.988854	SEMA3C|AMEX60DD301006224
MSTRG.27864	5	0.988542	F10|AMEX60DD201048288
MSTRG.16752	5	0.98846	GDI1|AMEX60DD301025639
MSTRG.19135	5	0.988219	LOC115081986 [nr]|PCDHGA6 [hs]|AMEX60DD201030230|PCDHGC5 [hs]|LOC101100942 [nr]|AMEX60DD103030230|LOC112114879 [nr]|PCDHGB5 [hs]|AMEX60DD301030230|PCDHGB6 [hs]|PCDHGA10 [hs]|PCDHGA5 [hs]|LOC115079686 [nr]|PCDHGA11 [hs]|PCDHGC3 [hs]|LOC103012669 [nr]|LOC114027750 [nr]|LOC108785741 [nr]|AMEX60DD301030233
MSTRG.20384	5	0.988219	SCARA5|AMEX60DD301032718
MSTRG.21479	5	0.988211	LAMA4|AMEX60DD201035117|AMEX60DD301035117
MSTRG.16191	5	0.987856	LTBP4|AMEX60DD301024620|LTBP1 [hs]|AMEX60DD301024621
MSTRG.29727	5	0.987594	LOC115076503 [nr]|C1QA [hs]|AMEX60DD201052072|AMEX60DD301052072
MSTRG.8358	5	0.987429	OLFML3|AMEX60DD102008854|AMEX60DD201008854
MSTRG.4608	5	0.987059	LOC115099438 [nr]|LRRC15 [hs]|AMEX60DD201001730
MSTRG.26046	5	0.986991	SVEP1|AMEX60DD301044566
MSTRG.20021	5	0.986938	DR999_PMT16460 [nr]|DNASE2 [hs]|AMEX60DD201031940|AMEX60DD301031940|DNASE2
MSTRG.18825	5	0.986927	LRP1|AMEX60DD301029734
MSTRG.12525	5	0.986882	PIEZO1|AMEX60DD301017119
MSTRG.19569	5	0.986669	PECAM1|AMEX60DD301031091|AMEX60DD201031091
MSTRG.26421	5	0.98651	FAT1|AMEX60DD201045428|AMEX60DD301045428|DR999_PMT00336 [nr]|FAT1 [hs]
MSTRG.17425	5	0.986305	AMEX60DD301027048|SOX18|AMEX60DD201027048
MSTRG.1157	5	0.986164	SACS|AMEX60DDU001006431
MSTRG.12572	5	0.986153	CRISPLD2|AMEX60DD201017214
MSTRG.9863	5	0.986146	DR999_PMT04044 [nr]|LTBP2 [hs]|AMEX60DD201011463|LTBP2|AMEX60DD301011463
MSTRG.7251	5	0.985799	BCAT1|AMEX60DD301006783|AMEX60DD201006783|BCAT1.L [nr]|BCAT1 [hs]
MSTRG.12394	5	0.985662	PEA15|AMEX60DD201016912|PEA15 [nr]|AMEX60DD301016912|AMEX60DD102016912
MSTRG.18668	5	0.985137	TWIST3 [nr]|TWIST2 [hs]|AMEX60DD301029436
MSTRG.13874	5	0.984915	AMEX60DD301020017|N307_01942 [nr]|LOC115183147 [nr]|AMEX60DD201020017
MSTRG.18826	5	0.984856	LRP1|AMEX60DD201029735
MSTRG.29726	5	0.984805	LOC115076503 [nr]|AMEX60DD201052071
MSTRG.7225	5	0.984292	RECQL|AMEX60DD301006709|AMEX60DD201006709|EI555_014748 [nr]|RECQL [hs]
MSTRG.30222	5	0.984209	SH3PXD2A|AMEX60DD201053021|SH3PXD2A [nr]|AMEX60DD301053021|LOC104640167 [nr]|SH3PXD2A [hs]
MSTRG.16113	5	0.983898	EHD2|AMEX60DD201024434
MSTRG.19377	5	0.983846	MYH10|AMEX60DD301030697|AMEX60DD201030697
MSTRG.10544	5	0.983343	LOC115458021 [nr]|AMEX60DD301012819|LOC109921034 [nr]|PIK3CA [hs]|AMEX60DD201012819|AMEX60DD102012819
MSTRG.8864	5	0.982639	VAT1|AMEX60DD201009815
MSTRG.31997	5	0.982547	TNS1|AMEX60DD301056240|AMEX60DD201056240
MSTRG.12705	5	0.982415	LOC112546574 [nr]|PLA2G4C [hs]|AMEX60DD201017493|LOC115458317 [nr]|AMEX60DD301017493
MSTRG.559	5	0.981877	CALU|AMEX60DDU001002902
MSTRG.18293	5	0.981725	TGM2 [nr]|AMEX60DD201028699|AMEX60DD103028699|TGM2
MSTRG.11162	5	0.981497	TCF3|AMEX60DD201014386
MSTRG.1210	5	0.98142	MARCKS [nr]|AMEX60DDU001006823|MARCKS
MSTRG.13786	5	0.981199	LOC110469696 [nr]|PIK3R3 [hs]|AMEX60DD201019817|LOC107317608 [nr]|AMEX60DD301019817|PIK3R3
MSTRG.28740	5	0.980682	ENG|AMEX60DD201050237|AMEX60DD301050238
MSTRG.12185	5	0.980647	LOC106899065 [nr]|CD163L1 [hs]|AMEX60DD201016412|DMBT1 [hs]
MSTRG.29800	5	0.98012	DLG5|AMEX60DD201052214|AMEX60DD301052214|AMEX60DD103052214
MSTRG.27500	5	0.97974	DPT.S [nr]|DPT [hs]|AMEX60DD102047546|LOC494636 [nr]|AMEX60DD201047546
MSTRG.4530	5	0.978989	FNDC3B|AMEX60DD301001580|AMEX60DD201001580|LOC104623481 [nr]|FNDC3B [hs]
MSTRG.28064	5	0.978919	KCTD12|AMEX60DD301048819
MSTRG.5586	5	0.978744	LOC102059433 [nr]|AMEX60DD301003755|FBN1 [hs]|FBN1
MSTRG.25940	5	0.978512	PALM2AKAP2|AMEX60DD201044352|AMEX60DD301044352|PALM2AKAP2 [nr]|AKAP2 [hs]
MSTRG.31333	5	0.978446	MYO1C|AMEX60DD201054948|AMEX60DD301054948|DR999_PMT17490 [nr]
MSTRG.28243	5	0.978295	POSTN|AMEX60DD301049175|AMEX60DD201049175|AMEX60DD102049175
MSTRG.29725	5	0.978132	C1QB|AMEX60DD301052070|AMEX60DD201052070
MSTRG.19008	5	0.977968	ACVRL1.S [nr]|ACVRL1 [hs]|AMEX60DD103030013|ACVRL1|AMEX60DD201030013
MSTRG.19076	5	0.977196	SYNPO|AMEX60DD301030128
MSTRG.18445	5	0.976125	HISAT2 Generated Gene
MSTRG.14457	5	0.975939	SLC38A5 [nr]|SLC38A3 [hs]|AMEX60DD201021090|AMEX60DD103021090|AMEX60DD301021090|AMEX60DD102021090
MSTRG.26129	5	0.975831	ANK2|AMEX60DD201044697|ANK2 [nr]|AMEX60DD301044697|LOC113412786 [nr]
MSTRG.16442	5	0.975614	LOC115479721 [nr]|AMEX60DD301025098|AMEX60DD201025098|LOC115023883 [nr]
MSTRG.9891	5	0.975552	FERMT2|AMEX60DD201011497|AMEX60DD301011497|AMEX60DD102011497
MSTRG.27955	5	0.975231	ABI3BP|AMEX60DD201048369|LOC114850832 [nr]|ABI3BP [hs]|AMEX60DD102048369|LOC115576618 [nr]|AMEX60DD301048369|ABI3BP [nr]|FLJ21551 [hs]
MSTRG.30618	5	0.975184	LOC115158946 [nr]|AMEX60DD301053825|AMEX60DD201053825
MSTRG.12661	5	0.974991	LOC115080964 [nr]|CD82 [hs]|AMEX60DD301017420|AMEX60DD103017420|AMEX60DD201017420
MSTRG.4448	5	0.974977	LOC103078647 [nr]|ANTXR1 [hs]|AMEX60DD301001404|ANTXR1
MSTRG.12089	5	0.97496	PRR12|AMEX60DD301016249|AMEX60DD201016249
MSTRG.12100	5	0.974295	LOC115080120 [nr]|TSPAN4 [hs]|AMEX60DD301016267
MSTRG.25416	5	0.973847	BNC2|AMEX60DD301043399|AMEX60DD201043399
MSTRG.28884	5	0.973752	DV515_00014605 [nr]|AMEX60DD301050480|LOC111937139 [nr]|AMEX60DD201050480|LOC103623087 [nr]
MSTRG.30466	5	0.973619	JAM3|AMEX60DD301053518|AMEX60DD201053518
MSTRG.19403	5	0.972961	MXRA7|AMEX60DD102030787|AMEX60DD201030787|AMEX60DD301030787
MSTRG.5325	5	0.972926	LOC115459871 [nr]|ANPEP [hs]|AMEX60DD301003314|AMEX60DD201003314
MSTRG.6451	5	0.972471	SLC39A13|AMEX60DD301005318|AMEX60DD201005318
MSTRG.15213	5	0.972441	COL6A6 [hs]|AMEX60DD301022617|COL6A6|AMEX60DD201022617
MSTRG.23345	5	0.97181	MBP.L [nr]|MBP [hs]|AMEX60DD201039196|AMEX60DD301039196|AMEX60DD102039196|MBP
MSTRG.4469	5	0.971368	DPYSL2|AMEX60DD201001450|AMEX60DD301001450|PARPI_0003670 [nr]|DPYSL2 [hs]
MSTRG.19245	5	0.971261	MYH9 [hs]|AMEX60DD301030449|AMEX60DD201030449|MYH9
MSTRG.16749	5	0.970175	EOD39_13027 [nr]|GDI1 [hs]|AMEX60DD201025637
MSTRG.20432	5	0.969966	CTSB [nr]|AMEX60DD102032830|AMEX60DD301032830|AMEX60DD201032830|AMEX60DD103032830
MSTRG.388	5	0.969858	LOC115464922 [nr]|CCN1 [hs]|AMEX60DDU001002246
MSTRG.23403	5	0.969174	LDLRAD4|AMEX60DD301039401|AMEX60DD201039401
MSTRG.9951	5	0.968692	NID2|AMEX60DD201011644|AMEX60DD102011644|NID2 [hs]|AMEX60DD301011644
MSTRG.4632	5	0.966477	GOLIM4|AMEX60DD201001761
MSTRG.1720	5	0.966376	AMEX60DDU001010337
MSTRG.16138	5	0.965854	AXL|AMEX60DD301024484
MSTRG.29061	5	0.965444	LOC115098164 [nr]|NIBAN2 [hs]|AMEX60DD201050837
MSTRG.27676	5	0.965208	COL4A2|AMEX60DD201047874
MSTRG.19935	5	0.964814	LOC115080919 [nr]|AMEX60DD201031756|PRR36 [hs]|AMEX60DD301031756
MSTRG.350	5	0.964025	AMEX60DDU001001994
MSTRG.27696	5	0.963552	AP1S2|AMEX60DD102047936|AMEX60DD101047936|AMEX60DD301047936|LOC114561807 [nr]|AP1S2 [hs]|LOC106942561 [nr]|AMEX60DD201047936
MSTRG.13278	5	0.96239	LOC109286323 [nr]|QSOX1 [hs]|AMEX60DD301018666|QSOX1|AMEX60DD201018666
MSTRG.4996	5	0.961608	LIMS2|AMEX60DD301002655|AMEX60DD201002655
MSTRG.25399	5	0.961032	PTPRD|AMEX60DD201043348|AMEX60DD301043348
MSTRG.13856	5	0.959638	LOC104147983 [nr]|AMEX60DD301019979|LOC106033057 [nr]
MSTRG.26535	5	0.959066	UGDH|AMEX60DD201045658
MSTRG.10102	5	0.958317	ZNF106|AMEX60DD201011922
MSTRG.12624	5	0.957909	MYADM|AMEX60DD201017351
MSTRG.25206	5	0.957829	FBN2|AMEX60DD201042923
MSTRG.30765	5	0.956028	AB205_0030460 [nr]|AMEX60DD201054042
MSTRG.6716	5	0.954699	CLIC4|AMEX60DD301005778
MSTRG.16153	5	0.953595	PRX [nr]|AHNAK [hs]|AMEX60DD201024592|AMEX60DD301024592
MSTRG.24799	5	0.952994	ITGA2 [nr]|AMEX60DD301042070
MSTRG.26483	5	0.95193	SGCB.L [nr]|SGCB [hs]|AMEX60DD301045570
MSTRG.27675	5	0.951907	COL4A1|AMEX60DD301047873
MSTRG.5602	5	0.950514	THSD4|AMEX60DD301003787|THSD4.L [nr]|THSD4 [hs]
MSTRG.17555	5	0.948488	LOC101880415 [nr]|AMEX60DD301027293|LOC111946802 [nr]|RAB22A [hs]|AMEX60DD201027293|RAB22A.L [nr]
MSTRG.11862	5	0.947239	MPZ|AMEX60DD301015748|MPZ.S [nr]|MPZ [hs]|AMEX60DD201015748
MSTRG.7946	5	0.945684	PODXL|AMEX60DD201008079
MSTRG.6191	5	0.945158	PARVA|AMEX60DD301004831|AMEX60DD102004831
MSTRG.24059	5	0.944927	EPPK1|AMEX60DD301040762|AMEX60DD201040762|LOC115481258 [nr]|EPPK1 [hs]
MSTRG.23757	5	0.940892	SDC2|AMEX60DD102040162|AMEX60DD103040162|AMEX60DD201040162
MSTRG.28993	5	0.938995	CIB84_005522 [nr]|GPSM1 [hs]|AMEX60DD301050666|GPSM1|LOC108699905 [nr]|AMEX60DD201050666
MSTRG.25296	5	0.9364	PGM5|AMEX60DD301043133
MSTRG.9920	5	0.922373	AMEX60DD301011543|LOC114595149 [nr]|AMEX60DD201011543|BMF
MSTRG.24063	5	0.906686	LOC115340260 [nr]|DST [hs]|AMEX60DD201040765|PLEC [nr]|PLEC|AMEX60DD301040767|AB205_0197310 [nr]|PLEC [hs]|AMEX60DD301040765|LOC112976771 [nr]|PLEC.S [nr]
MSTRG.23509	5	0.86	DSG2|AMEX60DD301039606|AMEX60DD201039606
MSTRG.9513	5	0.790762	EOD39_13346 [nr]|AMEX60DD201010923|LOC111190578 [nr]|MUC1 [hs]|AMEX60DD301010923|PARPI_0001372 [nr]|ERV3-2 [hs]
MSTRG.8956	6	0.999819	PHOSPHO1|AMEX60DD301009968
MSTRG.12075	6	0.999687	CLEC11A|AMEX60DD301016230
MSTRG.29315	6	0.999458	MXRA8|AMEX60DD201051264|AMEX60DD301051264
MSTRG.6795	6	0.999402	AMEX60DD301005921
MSTRG.3278	6	0.998986	LOC115472745 [nr]|AMEX60DDU001036603
MSTRG.18608	6	0.998789	C1QTNF6 [nr]|C1QTNF1 [hs]|AMEX60DD301029326|AMEX60DD102029326|SSTR3|AMEX60DD201029326
MSTRG.30440	6	0.998665	LOC115078770 [nr]|ABP/ZF [hs]|AMEX60DD201053460
MSTRG.14137	6	0.998654	XYLT1|AMEX60DD201020470
MSTRG.18868	6	0.998601	AMEX60DD201029815
MSTRG.6797	6	0.998372	COL8A2|AMEX60DD301005922
MSTRG.28730	6	0.998103	LOC104277804 [nr]|FLJ11895 [hs]|AMEX60DD301050229
MSTRG.17138	6	0.998092	LOC115636498 [nr]|ABP/ZF [hs]|AMEX60DD301026385
MSTRG.6040	6	0.998039	LOC115079536 [nr]|IFITM5 [hs]|AMEX60DD201004571
MSTRG.28399	6	0.998007	PDGFD|AMEX60DD201049470
MSTRG.19959	6	0.997978	COL5A3|AMEX60DD301031831|AB205_0046470 [nr]|COL11A1 [hs]
MSTRG.19065	6	0.997656	LOC115080021 [nr]|PDGFRL [hs]|AMEX60DD301030107|AMEX60DD102030107|AMEX60DD201030107
MSTRG.17135	6	0.997623	LOC115078770 [nr]|TRPV6 [hs]|AMEX60DD201026384|LOC102447214 [nr]|AMEX60DD301026384
MSTRG.12918	6	0.997554	AMEX60DD201017969|AMEX60DD301017969
MSTRG.30551	6	0.997487	LOC114019633 [nr]|AMEX60DD201053710
MSTRG.10926	6	0.997408	CILP2|AMEX60DD301013919
MSTRG.30441	6	0.997064	AMEX60DD201053461|TRPV6
MSTRG.19278	6	0.996952	CHADL|AMEX60DD102030505|CHADL [nr]|AMEX60DD201030505
MSTRG.8936	6	0.996922	LOC114691868 [nr]|AMEX60DD301009938|E1301_TTI023775 [nr]|AMEX60DD301009939
MSTRG.15862	6	0.996594	CIB84_003699 [nr]|ECM2 [hs]|AMEX60DD301023963|LOC115472732 [nr]|AMEX60DD201023963|RCG44144 [nr]
MSTRG.25311	6	0.996409	MAMDC2|AMEX60DD201043155
MSTRG.6210	6	0.99634	SPON1|AMEX60DD301004870|DR999_PMT05301 [nr]|SPON1 [hs]|AMEX60DD201004870|SPON1 [nr]|AMEX60DD301004871
MSTRG.28476	6	0.996184	FAT3|AMEX60DD201049591|LOC102360937 [nr]|AMEX60DD301049591|FAT3 [nr]
MSTRG.15875	6	0.99598	LOC108704014 [nr]|AMEX60DD301023996
MSTRG.29679	6	0.995971	AMEX60DD301051969
MSTRG.3543	6	0.995949	COL11A2 [nr]|COL5A1 [hs]|AMEX60DDU001040729|LOC115082115 [nr]|LOC107101422 [nr]|COL11A2 [hs]|LOC114651525 [nr]|COL11A1 [hs]|COL11A2
MSTRG.8487	6	0.995834	LOC108697507 [nr]|FMOD [hs]|AMEX60DD301009114
MSTRG.9367	6	0.995469	LOC115080956 [nr]|AMEX60DD301010687|SPACA4 [nr]|AMEX60DD102010687|AMEX60DD103010687
MSTRG.20834	6	0.995452	PRSS35|AMEX60DD201033732
MSTRG.6834	6	0.995428	COL9A2|AMEX60DD301006010|AMEX60DD201006010
MSTRG.17393	6	0.995386	COL9A3.L [nr]|COL9A3 [hs]|AMEX60DD301026961
MSTRG.18926	6	0.995314	AMEX60DD102029820
MSTRG.16698	6	0.995225	LOC100079856 [nr]|ECM2 [hs]|AMEX60DD301025549|LOC115098166 [nr]|LOC100507326 [hs]|AMEX60DD102025549|LOC108798378 [nr]
MSTRG.7713	6	0.994698	DR999_PMT12646 [nr]|EPYC [hs]|AMEX60DD301007584|AMEX60DD102007584
MSTRG.26632	6	0.994628	FGFBP2|AMEX60DD301045825|AMEX60DD201045825
MSTRG.26002	6	0.994626	AMEX60DD301044497|SGMS2|AMEX60DD201044497
MSTRG.9458	6	0.994592	COL11A2 [nr]|COL5A1 [hs]|AMEX60DD301010831|COL11A2|LOC108700220 [nr]|COL11A2 [hs]|COL11A1 [hs]
MSTRG.28109	6	0.994318	CNMD|AMEX60DD301048972
MSTRG.5683	6	0.994291	CSPG4|AMEX60DD301003939|AMEX60DD201003939
MSTRG.15861	6	0.993797	ASPN.L [nr]|ASPN [hs]|AMEX60DD301023964
MSTRG.11469	6	0.993517	LOC115077151 [nr]|AMEX60DD301014985|LOC108802797 [nr]|CRNN [hs]|AMEX60DD301014986
MSTRG.18867	6	0.993457	LOC108797350 [nr]|KRT5 [hs]|AMEX60DD201029814
MSTRG.20749	6	0.99338	COL9A1|AMEX60DD301033568|AB205_0067700 [nr]|COL9A1 [hs]|AMEX60DD102033568|AMEX60DD201033568
MSTRG.21076	6	0.993276	FNDC1|AMEX60DD301034289
MSTRG.8485	6	0.993167	FMOD [nr]|AMEX60DD201009113
MSTRG.11679	6	0.992799	AMEX60DD301015438
MSTRG.18670	6	0.992026	COL2A1 [hs]|AMEX60DD301029426|AMEX60DD201029426
MSTRG.6515	6	0.99197	MATN1.L [nr]|MATN1 [hs]|AMEX60DD301005459
MSTRG.1765	6	0.991802	AMEX60DDU001010699
MSTRG.7715	6	0.991785	AB205_0119900 [nr]|LUM [hs]|AMEX60DD201007586
MSTRG.22960	6	0.991467	LOC108719126 [nr]|COL21A1 [hs]|AMEX60DD201038344
MSTRG.14311	6	0.991458	MSLN.L [nr]|MSLN [hs]|AMEX60DD201020766
MSTRG.20779	6	0.991272	CD109|AMEX60DD301033614
MSTRG.5833	6	0.99084	ACAN|AMEX60DD201004178|AMEX60DD301004178
MSTRG.26356	6	0.990674	SCRG1|AMEX60DD301045295|AMEX60DD201045295|AMEX60DD102045295
MSTRG.25925	6	0.989775	AMEX60DD201044332|AMEX60DD301044332|AMEX60DD102044332
MSTRG.25176	6	0.989588	PPIC|AMEX60DD301042867|AMEX60DD201042867
MSTRG.13420	6	0.989147	COL24A1|AMEX60DD301019005|AMEX60DD201019005
MSTRG.19504	6	0.988685	LOC115090940 [nr]|AMEX60DD301030963|CHAD [nr]|AMEX60DD103030963
MSTRG.31719	6	0.988522	E1301_TTI005140 [nr]|LOC340211 [hs]|AMEX60DD301055662|LOC105357518 [nr]|CYBRD1 [hs]
MSTRG.21483	6	0.98851	AB205_0187140 [nr]|AMEX60DD301035154
MSTRG.18198	6	0.988391	MATN4.S [nr]|AMEX60DD301028505|EGK_14839 [nr]|AMEX60DD301028504|AMEX60DD101028505|AMEX60DD102028505
MSTRG.15912	6	0.988373	FBLN2|AMEX60DD301024053|AMEX60DD201024053
MSTRG.13229	6	0.987996	HMCN1|AMEX60DD301018559
MSTRG.15641	6	0.987045	CHST13 [nr]|AMEX60DD301023443|CHST11 [hs]|AMEX60DD201023443
MSTRG.27572	6	0.985674	SRPX|AMEX60DD103047670|AMEX60DD301047670
MSTRG.17069	6	0.98566	PPL|AMEX60DD301026246
MSTRG.7067	6	0.985265	LRRC17|AMEX60DD301006394|AMEX60DD201006394
MSTRG.26319	6	0.98503	HISAT2 Generated Gene
MSTRG.28352	6	0.984915	LOC108786844 [nr]|DES [hs]|AMEX60DD301049404|KRT8 [hs]|AMEX60DD102049404|AMEX60DD201049404
MSTRG.16327	6	0.984646	LOC114595149 [nr]|AMEX60DD201024903
MSTRG.30023	6	0.984599	RBP4|AMEX60DD102052620|AMEX60DD301052620
MSTRG.12813	6	0.984379	MMP2|AMEX60DD102017764|E2I00_006438 [nr]|MMP2 [hs]|AMEX60DD301017764
MSTRG.13361	6	0.983995	COL11A1|AMEX60DD301018809|AMEX60DD201018809|AMEX60DD102018809
MSTRG.25118	6	0.983883	LOC115073374 [nr]|AMEX60DD201042749|AMEX60DD103042749|AMEX60DD102042749|AMEX60DD301042749
MSTRG.20379	6	0.983436	AMEX60DD301032708|SCARA3|AMEX60DD201032708
MSTRG.25312	6	0.982548	MAMDC2|AMEX60DD201043153
MSTRG.15864	6	0.982543	OMD|AMEX60DD301023966|AMEX60DD201023968
MSTRG.28353	6	0.982047	LOC108786844 [nr]|DES [hs]|AMEX60DD301049406|KRT8 [hs]|AMEX60DD102049406|AMEX60DD201049406
MSTRG.12817	6	0.981485	SLC6A2|AMEX60DD301017769
MSTRG.239	6	0.981398	SERPINH1|AMEX60DDU001001261
MSTRG.20380	6	0.981305	PARPI_0008565 [nr]|SCARA3 [hs]|AMEX60DD201032709
MSTRG.5823	6	0.980664	MFGE8 [nr]|EDIL3 [hs]|AMEX60DD201004173|AMEX60DD301004173
MSTRG.25691	6	0.980623	AMEX60DD301043916
MSTRG.23964	6	0.98052	COL22A1|AMEX60DD102040583|AMEX60DD301040583|COL22A1 [nr]|AMEX60DD201040583
MSTRG.31799	6	0.980403	GALNT5|AMEX60DD201055820
MSTRG.5840	6	0.980258	AMEX60DD301004206
MSTRG.19282	6	0.980195	GPRC5A|AMEX60DD201030510
MSTRG.18372	6	0.977893	P4HA2.L [nr]|P4HA2 [hs]|AMEX60DD301028878|P4HA2|AMEX60DD103028878|AMEX60DD201028878
MSTRG.26430	6	0.977661	PDGFRL|AMEX60DD102045459|AMEX60DD201045459
MSTRG.22056	6	0.97746	DAAM2|AMEX60DD201036345|AB205_0002040 [nr]|DAAM1 [hs]|AMEX60DD301036345|AMEX60DD201036346|LOC110469268 [nr]|DAAM2 [hs]
MSTRG.4987	6	0.976514	SNORC|AMEX60DD301002622|SNORC [nr]
MSTRG.30069	6	0.976429	ADAM12|AMEX60DD301052756
MSTRG.8492	6	0.976111	LOC105357518 [nr]|AMEX60DD301009107|AMEX60DD201009107|PRELP|LOC109195354 [nr]|AMEX60DD102009107
MSTRG.19747	6	0.976046	TIMP2|AMEX60DD201031420
MSTRG.6512	6	0.974398	SDC3|AMEX60DD301005444
MSTRG.17872	6	0.974303	AMEX60DD201027970
MSTRG.11754	6	0.973755	LOC102381765 [nr]|FBLN7 [hs]|AMEX60DD301015553
MSTRG.17983	6	0.973436	MFAP4|AMEX60DD301028164|AMEX60DD102028164
MSTRG.22299	6	0.97301	SERPINH1|AMEX60DD201036819
MSTRG.14839	6	0.972442	AMEX60DD301021925
MSTRG.29928	6	0.97226	ANTXRL [nr]|ANTXR1 [hs]|AMEX60DD201052450|LOC101877801 [nr]|AMEX60DD301052450
MSTRG.11614	6	0.972244	CLEC3A|AMEX60DD301015281
MSTRG.26331	6	0.972105	SH3RF1|AMEX60DD201045248|AMEX60DD301045248
MSTRG.13305	6	0.971186	DV515_00005010 [nr]|HCG_40889 [hs]|AMEX60DD201018697|F13B
MSTRG.4068	6	0.97117	TMEM119|AMEX60DD201000732|AMEX60DD301000732|AMEX60DD301000734
MSTRG.28506	6	0.971112	PRCP|AMEX60DD201049678|AMEX60DD102049678
MSTRG.28837	6	0.970847	AIF1L|AMEX60DD201050391
MSTRG.24643	6	0.969981	HISAT2 Generated Gene
MSTRG.4778	6	0.969341	PLOD2|AMEX60DD301002096|AMEX60DD201002096
MSTRG.19080	6	0.969223	ARSI|AMEX60DD201030135
MSTRG.27793	6	0.96901	ITGBL1|AMEX60DD301048164
MSTRG.7716	6	0.968972	DCN|AMEX60DD201007589|AMEX60DD301007589|AMEX60DD102007589
MSTRG.20778	6	0.967889	CD109 [nr]|AMEX60DD201033613
MSTRG.15533	6	0.967845	LOC115091168 [nr]|CCDC3 [hs]|AMEX60DD301023223
MSTRG.5479	6	0.967737	ADAMTSL3|AMEX60DD301003564|ADAMTSL3 [nr]|ADAMTSL1 [hs]|AMEX60DD301003565
MSTRG.31603	6	0.967018	COL6A3|AMEX60DD201055459|AMEX60DD301055459
MSTRG.25010	6	0.966656	HAPLN1|AMEX60DD201042501|AMEX60DD301042501
MSTRG.15866	6	0.965365	OGN|AMEX60DD201023969|AMEX60DD102023969
MSTRG.22873	6	0.964687	LOC108797612 [nr]|KRT15 [hs]|AMEX60DD102038192|LOC115084509 [nr]|KRT19 [hs]|AMEX60DD201038192
MSTRG.23124	6	0.963331	SEMA5A|AMEX60DD301038767|AMEX60DD201038767|SEMA5A [hs]
MSTRG.17448	6	0.962816	STMN3|AMEX60DD101027088|AMEX60DD201027088|AMEX60DD301027088
MSTRG.29650	6	0.962673	CHST3|AMEX60DD301051887|AMEX60DD201051887|CHST3.L [nr]|CHST3 [hs]
MSTRG.1327	6	0.96267	SPECC1 [nr]|AMEX60DDU001007962
MSTRG.2895	6	0.962595	LOC112547415 [nr]|AMEX60DDU001030024
MSTRG.12163	6	0.958882	LOC115080300 [nr]|OTOGL [hs]|AMEX60DD201016367|AMEX60DD301016367
MSTRG.19949	6	0.958276	AMEX60DD102031796|AMEX60DD301031796
MSTRG.5012	6	0.95783	LOC101073407 [nr]|COPS9 [hs]|AMEX60DD103002658|COPS9|OTOS|AMEX60DD301002658|COPS9 [nr]|AMEX60DD102002658
MSTRG.25745	6	0.95556	PKD2|AMEX60DD201044019
MSTRG.14161	6	0.955246	PTH1R|AMEX60DD301020537
MSTRG.11466	6	0.954597	LOC108801481 [nr]|CRNN [hs]|AMEX60DD301014982|H355_011893 [nr]|AMEX60DD201014982
MSTRG.10189	6	0.954234	RAB15|AMEX60DD301012063
MSTRG.22872	6	0.954099	LOC108797612 [nr]|KRT15 [hs]|AMEX60DD102038184|LOC115084509 [nr]|KRT19 [hs]|AMEX60DD201038184|AMEX60DD301038184
MSTRG.6969	6	0.95408	UCMA|AMEX60DD301006220|AMEX60DD201006220
MSTRG.8728	6	0.946731	TGM1|AMEX60DD301009557|AMEX60DD201009557
MSTRG.19965	6	0.9455	COL5A1 [hs]|AMEX60DD301031841|COL5A3|AMEX60DD301031842|COL5A3 [nr]|COL11A1 [hs]|LOC114667466 [nr]|COL11A2 [hs]|AMEX60DD103031840|COL5A3.S [nr]
MSTRG.14316	6	0.943618	LOC115076060 [nr]|AMEX60DD301020763|AMEX60DD201020763
MSTRG.26173	6	0.940411	N/A|AMEX60DD201044904|AMEX60DD102044904|ANXA5.S [nr]|ANXA5 [hs]|AMEX60DD103044904
MSTRG.30106	6	0.936415	LOXL4|AMEX60DD201052809|AMEX60DD301052809
MSTRG.13892	6	0.931945	ELOVL1.L [nr]|ELOVL1 [hs]|AMEX60DD201020053
MSTRG.16679	6	0.929437	ITIH6|AMEX60DD301025530
MSTRG.17662	6	0.915583	LOC115098235 [nr]|TGM5 [hs]|AMEX60DD301027546
MSTRG.6827	6	0.91459	GJB3|AMEX60DD201005981|AMEX60DD301005981|AMEX60DD201005982
MSTRG.28706	6	0.909772	TYR|AMEX60DD301050176
MSTRG.28707	6	0.907109	LOC108792810 [nr]|TYR [hs]|AMEX60DD301050174|TYR|DCT [hs]|AMEX60DD301050175
MSTRG.18514	6	0.902345	EMP1|AMEX60DD102029166|AMEX60DD201029166|AMEX60DD103029166
MSTRG.11992	6	0.893214	LOC115476807 [nr]|FCGBP [hs]|AMEX60DD301016033
MSTRG.15328	6	0.891542	LOC108795351 [nr]|ZNF185 [hs]|AMEX60DD201022842|ZNF185|AMEX60DD301022842|AMEX60DD102022842
MSTRG.21237	6	0.890161	VIT|AMEX60DD201034615|AB205_0001200 [nr]|VIT [hs]
MSTRG.17859	6	0.885437	LOC115094121 [nr]|CA4 [hs]|AMEX60DD201027953|N/A
MSTRG.14186	6	0.870477	ORF2 [nr]|AMEX60DD201020565|AMEX60DD301020565
MSTRG.17645	6	0.866635	PLTP|AMEX60DD103027512|AMEX60DD102027512|AMEX60DD201027512|AMEX60DD301027512
MSTRG.20295	6	0.863718	LOC115088269 [nr]|WFDC8 [hs]|AMEX60DD201032523|AMEX60DD301032523|AMEX60DD102032523
MSTRG.29682	6	0.853671	AMEX60DD201051970|AMEX60DD301051970|AMEX60DD301051972
MSTRG.27468	6	0.844856	LOC101933128 [nr]|AMEX60DD102047408|APP|AMEX60DD301047408|LOC108248770 [nr]|APP [hs]|APP [nr]|AMEX60DD201047408|AMEX60DD101047408
MSTRG.17068	6	0.820927	PPL|AMEX60DD201026247|AMEX60DD301026247|AMEX60DD301026246
MSTRG.15207	6	0.776029	AMEX60DD201022611|D9C73_028124 [nr]|AMEX60DD301022611
MSTRG.4571	6	0.560981	HISAT2 Generated Gene
MSTRG.4573	6	0.560818	HISAT2 Generated Gene
MSTRG.4570	6	0.552738	HISAT2 Generated Gene
MSTRG.27964	7	0.999558	MXRA5|AMEX60DD301048533
MSTRG.30764	7	0.999277	SLC37A2|AMEX60DD301054029|AMEX60DD201054029
MSTRG.1068	7	0.999252	ITGA5|AMEX60DDU001005665
MSTRG.8813	7	0.998305	LIMD2|AMEX60DD201009721|AMEX60DD301009721
MSTRG.25008	7	0.998035	VCAN|AMEX60DD301042499|LOC104371679 [nr]|VCAN [hs]
MSTRG.13024	7	0.997544	APOE|AMEX60DD301018143|DR999_PMT20966 [nr]|APOE [hs]|AMEX60DD201018143
MSTRG.28607	7	0.995434	RHOG|AMEX60DD201049900
MSTRG.21137	7	0.995388	BCL2L11|AMEX60DD301034431|AMEX60DD201034431
MSTRG.15617	7	0.99531	COL7A1|AMEX60DD301023359|AMEX60DD301023360|AMEX60DD301023361
MSTRG.28409	7	0.9943	MMP13|AMEX60DD301049488
MSTRG.502	7	0.994075	PMEPA1|AMEX60DDU001002710
MSTRG.11998	7	0.993895	AMEX60DD201016039|AMEX60DD102016039
MSTRG.31888	7	0.993725	MARCO|AMEX60DD201056028|AMEX60DD102056028|AMEX60DD301056028
MSTRG.22351	7	0.993687	EFNB1|AMEX60DD201036933
MSTRG.6583	7	0.993656	FGR [nr]|FYN [hs]|AMEX60DD201005593|AMEX60DD301005593
MSTRG.15992	7	0.993053	GNAI2|AMEX60DD301024186
MSTRG.5128	7	0.992611	PLAT|AMEX60DD201002881
MSTRG.10518	7	0.992577	CD68|AMEX60DD301012740|AMEX60DD201012740
MSTRG.22362	7	0.991739	AMEX60DD201036960|AMEX60DD301036960
MSTRG.16207	7	0.991393	LOC115073487 [nr]|AMEX60DD201024663
MSTRG.26327	7	0.990572	PALLD [nr]|AMEX60DD201045242
MSTRG.12358	7	0.990548	ADAMTS4 [nr]|AMEX60DD301016860
MSTRG.14405	7	0.990341	TIMP1|AMEX60DD102020992
MSTRG.30087	7	0.989552	DR999_PMT16499 [nr]|ENTPD1 [hs]|AMEX60DD102052774|AMEX60DD103052774|AMEX60DD201052774
MSTRG.16360	7	0.989446	ANTXR2|AMEX60DD301024951
MSTRG.20038	7	0.989297	ACP5|AMEX60DD301031988|AMEX60DD102031988|ACP5 [nr]
MSTRG.14944	7	0.989091	VIM|AMEX60DD101022108
MSTRG.5415	7	0.988224	PLEKHO2|AMEX60DD201003450
MSTRG.11142	7	0.987859	TBXA2R|AMEX60DD201014347|N/A
MSTRG.30138	7	0.987825	SLIT1|AMEX60DD201052864
MSTRG.15547	7	0.987752	PRRT3|AMEX60DD201023243|AMEX60DD301023243
MSTRG.18117	7	0.987127	AMEX60DD301028400|CORO1A|AMEX60DD201028400
MSTRG.9520	7	0.986526	PPP1R18|AMEX60DD301010935|LOC106613328 [nr]|AMEX60DD201010935
MSTRG.28181	7	0.986359	LOC112111201 [nr]|LCP1 [hs]|AMEX60DD301049052
MSTRG.16522	7	0.986076	RASGRP2|AMEX60DD201025253|AMEX60DD301025253
MSTRG.25169	7	0.985773	LOX|AMEX60DD201042852|AMEX60DD301042852
MSTRG.15666	7	0.985562	PLXND1|AMEX60DD201023499
MSTRG.9812	7	0.984978	LGMN|AMEX60DD201011379|AMEX60DD102011379|AMEX60DD301011379
MSTRG.19090	7	0.984674	CSF1R|AMEX60DD201030145
MSTRG.15664	7	0.983846	PLXND1|AMEX60DD201023498
MSTRG.23681	7	0.983436	PAG1|AMEX60DD301039989|AMEX60DD201039989|AMEX60DD101039989
MSTRG.24466	7	0.983163	LOC115079620 [nr]|AMEX60DD201041384|TLN2 [nr]|TLN1 [hs]|TLN1|AMEX60DD301041384
MSTRG.29920	7	0.982921	WDFY4|AMEX60DD201052427|LOC102376229 [nr]|WDFY4 [hs]|AMEX60DD301052427|AMEX60DD103052427|WDFY4 [nr]|C10ORF64 [hs]
MSTRG.5099	7	0.981994	AMEX60DD102002837|ATP6V1B2|AMEX60DD103002837|AMEX60DD101002837
MSTRG.12851	7	0.981329	CBFB|AMEX60DD301017820|AMEX60DD201017820|AMEX60DD102017820
MSTRG.6794	7	0.981113	MAP7D1 [nr]|AMEX60DD301005913|MAP7D1|AMEX60DD201005913
MSTRG.11840	7	0.980587	CRABP2|AMEX60DD102015718|AMEX60DD201015718|LOC115381268 [nr]|AMEX60DD201015719|AMEX60DD101015718
MSTRG.6747	7	0.980519	LLAP_5861 [nr]|FHL3 [hs]|AMEX60DD301005834|FHL3|AMEX60DD201005834
MSTRG.27197	7	0.98049	CD101 [nr]|IGSF3 [hs]|AMEX60DD201046879|AMEX60DD301046879
MSTRG.29962	7	0.980194	ACTA2|AMEX60DD201052517
MSTRG.17498	7	0.979021	FLNA|AMEX60DD201027175
MSTRG.5668	7	0.978887	LOXL1|AMEX60DD201003894|AMEX60DD102003894
MSTRG.14097	7	0.978521	LOC115075968 [nr]|AMEX60DD201020398|LOC115476154 [nr]
MSTRG.7478	7	0.97768	LOC115370421 [nr]|AMEX60DD201007122|AMEX60DD301007122|LOC115084588 [nr]
MSTRG.16024	7	0.977604	MST1 [nr]|AMEX60DD201024244|AMEX60DD301024244
MSTRG.28413	7	0.977092	MMP3/10B [nr]|MMP3 [hs]|AMEX60DD301049492
MSTRG.23426	7	0.976798	DR999_PMT04384 [nr]|EMILIN2 [hs]|AMEX60DD102039431|EMILIN2|AMEX60DD301039431
MSTRG.7198	7	0.976114	LOC115089199 [nr]|CALD1 [hs]|AMEX60DD301006646|AMEX60DD101006646|DUI87_19907 [nr]|AMEX60DD102006646|CALD1|AMEX60DD201006646|LOC115089200 [nr]
MSTRG.3721	7	0.976071	SEPT5IN.S [nr]|SEPTIN5 [hs]|AMEX60DD201000141|AMEX60DD301000141|LOC115476378 [nr]|SEPTIN5
MSTRG.29054	7	0.975698	TNC|AMEX60DD201050822|AMEX60DD301050822|TNC.L [nr]|TNC [hs]
MSTRG.23948	7	0.975468	CCN4.L [nr]|CCN4 [hs]|AMEX60DD101040548|CCN4|AMEX60DD301040548
MSTRG.6448	7	0.97542	SPI1|AMEX60DD201005314|AMEX60DD301005314
MSTRG.20337	7	0.975396	EMILIN1|AMEX60DD301032601|AMEX60DD301032602
MSTRG.29835	7	0.975265	ADAM8|AMEX60DD301052283|AMEX60DD201052283
MSTRG.27391	7	0.975262	RUNX1|AMEX60DD201047242|AMEX60DD301047242
MSTRG.9031	7	0.974963	LOC115481530 [nr]|KRT17 [hs]|AMEX60DD301010094|AMEX60DD201010094|AMEX60DD102010094
MSTRG.23886	7	0.974812	HAS2|AMEX60DD301040413
MSTRG.21521	7	0.974711	LTBP1|AMEX60DD201035209|LTBP1 [nr]|AMEX60DD301035209|AMEX60DD102035209
MSTRG.6475	7	0.974635	ANXA2|AMEX60DD201005352
MSTRG.31566	7	0.974443	FN1|AMEX60DD301055420|AMEX60DD201055420
MSTRG.31986	7	0.974252	LOC100555387 [nr]|IGFBP5 [hs]|AMEX60DD201056219
MSTRG.7551	7	0.974189	TCIRG1|AMEX60DD201007290
MSTRG.20332	7	0.974136	EMILIN1|AMEX60DD201032595|EMILIN1 [nr]|AMEX60DD301032596
MSTRG.3818	7	0.974011	MMP11|AMEX60DD301000336|AMEX60DD201000336
MSTRG.31540	7	0.973686	ITGB2|AMEX60DD201055359|AMEX60DD103055359|AMEX60DD301055359
MSTRG.13132	7	0.97326	AMEX60DD201018338|AMEX60DD301018338|PTPRC
MSTRG.28182	7	0.972846	LCP1|AMEX60DD201049054
MSTRG.15153	7	0.972418	LOC115094424 [nr]|AMEX60DD201022561|AMEX60DD301022561
MSTRG.24916	7	0.97171	LHFPL2|AMEX60DD301042314
MSTRG.10318	7	0.97165	TSP-1 [nr]|AMEX60DD201012285|THBS1 [hs]|AMEX60DD301012285
MSTRG.10871	7	0.971598	LOC102935787 [nr]|AMEX60DD102013814|LOC109320532 [nr]|RGMB [hs]|AMEX60DD101013814|AMEX60DD201013814
MSTRG.16499	7	0.971037	LOC114100016 [nr]|PLAAT3 [hs]|AMEX60DD301025198
MSTRG.6977	7	0.970636	HGF.L [nr]|HGF [hs]|AMEX60DD301006229|N/A|AMEX60DD102006229|HGF.S [nr]
MSTRG.31324	7	0.969005	SLC43A2|AMEX60DD301054939|AMEX60DD201054939|AMEX60DD102054939
MSTRG.6022	7	0.969002	CD81|AMEX60DD201004546
MSTRG.27233	7	0.968875	HGD|AMEX60DD301046940|AMEX60DD201046940
MSTRG.25330	7	0.968825	LOC115460157 [nr]|AMEX60DD201043179
MSTRG.27893	7	0.968147	FILIP1L [nr]|AMEX60DD301048345|FILIP1L|AMEX60DD201048345
MSTRG.6007	7	0.968067	LSP1 [nr]|AMEX60DD201004518
MSTRG.29657	7	0.967844	PARPI_0003339 [nr]|VSIR [hs]|AMEX60DD301051898
MSTRG.6011	7	0.967466	IGF2|AMEX60DD201004527|IGF2 [nr]|INS-IGF2 [hs]|AMEX60DD301004527
MSTRG.27195	7	0.966856	PTGFRN|AMEX60DD201046880
MSTRG.19746	7	0.966771	LGALS3BP|AMEX60DD301031419
MSTRG.18876	7	0.966416	KRT5 [hs]|AMEX60DD102029823|AMEX60DD201029823
MSTRG.26326	7	0.966195	PALLD|AMEX60DD301045241|AMEX60DD201045241|DR999_PMT00177 [nr]|PALLD [hs]
MSTRG.28959	7	0.965564	GSN|AMEX60DD301050610|AMEX60DD102050610|AMEX60DD201050610
MSTRG.24626	7	0.965389	AMEX60DD103041751|AMEX60DD201041751|LOC106899105 [nr]|TSPAN3 [hs]|AMEX60DD101041751|LOC104335609 [nr]|AMEX60DD301041751
MSTRG.31399	7	0.964523	NRP2|AMEX60DD201055040|AMEX60DD301055040
MSTRG.8743	7	0.964217	SLC7A8|AMEX60DD301009577|AMEX60DD201009577|SLC7A8 [hs]|AMEX60DD102009577
MSTRG.14568	7	0.963934	SELENON|AMEX60DD301021314|AMEX60DD201021314
MSTRG.8855	7	0.963767	LOC115481417 [nr]|AOC3 [hs]|AMEX60DD201009795|AMEX60DD301009795
MSTRG.8910	7	0.963754	GRN|AMEX60DD201009887|AMEX60DD301009887|AMEX60DD102009887
MSTRG.16808	7	0.963575	FSCN1|AMEX60DD201025733|AMEX60DD301025733
MSTRG.5127	7	0.963438	PLAT [nr]|AMEX60DD301002880
MSTRG.16350	7	0.963348	RECK|AMEX60DD201024930|AMEX60DD301024930|EHD1
MSTRG.4521	7	0.963107	EIF4G1|AMEX60DD201001520|AMEX60DD301001520|AMEX60DD103001520
MSTRG.11989	7	0.961803	AMEX60DD301015994|AMEX60DD201015994
MSTRG.6038	7	0.961506	LOC100092935 [nr]|IFITM5 [hs]|AMEX60DD301004567|AMEX60DD102004567
MSTRG.17856	7	0.961491	TGFB1I1|AMEX60DD201027949
MSTRG.8522	7	0.960856	TREML1 [nr]|AMEX60DD301009191|LOC112109570 [nr]
MSTRG.25405	7	0.96071	PLIN2|AMEX60DD103043378|AMEX60DD301043378
MSTRG.31270	7	0.960451	RAB34|AMEX60DD102054852|AMEX60DD301054852|AMEX60DD201054852|RAB34.L [nr]|RAB34 [hs]
MSTRG.23016	7	0.959859	AMEX60DD301038438|AMEX60DD301038439
MSTRG.24675	7	0.959586	LMAN1|AMEX60DD201041835
MSTRG.1026	7	0.95895	NFATC1|AMEX60DDU001005462
MSTRG.10625	7	0.957671	LOC115078351 [nr]|PLOD3 [hs]|AMEX60DD201012993
MSTRG.17613	7	0.957147	SNAI1 [nr]|SNAI2 [hs]|AMEX60DD201027457
MSTRG.23627	7	0.956839	SULF1|AMEX60DD201039871|AMEX60DD301039871
MSTRG.10805	7	0.954974	CNN2|AMEX60DD201013568
MSTRG.14633	7	0.954833	AMEX60DD201021446
MSTRG.6343	7	0.954822	CD44 [nr]|AMEX60DD301005101
MSTRG.465	7	0.954671	TGFBI|AMEX60DDU001002594
MSTRG.11305	7	0.9534	ANGPTL4|AMEX60DD201014684
MSTRG.17094	7	0.952432	ZYX|AMEX60DD201026305
MSTRG.31821	7	0.952392	TNFAIP6|AMEX60DD201055863
MSTRG.19744	7	0.95133	LGALS3BP|AMEX60DD201031414|AMEX60DD102031414
MSTRG.16750	7	0.950171	FLNA|AMEX60DD201025629|AMEX60DD301025629
MSTRG.12332	7	0.950127	LMNA|AMEX60DD201016801|AMEX60DD301016801
MSTRG.17733	7	0.949959	MMP9 [nr]|MMP2 [hs]|AMEX60DD201027684|N/A
MSTRG.27576	7	0.949653	CYBB.L [nr]|CYBB [hs]|AMEX60DD101047676|AMEX60DD201047676
MSTRG.23774	7	0.949245	MATN2|AMEX60DD102040170|AMEX60DD301040170|AMEX60DD201040170
MSTRG.23870	7	0.949031	NOV [nr]|CCN3 [hs]|AMEX60DD201040393|AMEX60DD301040393
MSTRG.28657	7	0.944439	ILK|AMEX60DD201050058
MSTRG.12598	7	0.937424	LOC103307297 [nr]|AMEX60DD201017283|LOC101946999 [nr]|AMEX60DD301017283
MSTRG.27266	7	0.935909	GAP43|AMEX60DD102047001|AMEX60DD103047001|AMEX60DD301047001|AMEX60DD201047001
MSTRG.8565	7	0.92783	LOC101884524 [nr]|AMEX60DD201009242|AMEX60DD301009242|LOC113029403 [nr]|LOC101471185 [nr]
MSTRG.18862	7	0.927564	KRT18|AMEX60DD103029807|AMEX60DD201029807|AMEX60DD102029807
MSTRG.30694	7	0.927153	TAGLN|AMEX60DD201053922|AMEX60DD103053922|AMEX60DD102053922
MSTRG.6347	7	0.92546	PAMR1|AMEX60DD301005111|LOC104463004 [nr]|AMEX60DD201005111|AMEX60DD102005111
MSTRG.6417	7	0.925211	MDK|AMEX60DD102005267|CHRM4|AMEX60DD201005267
MSTRG.26896	7	0.92343	LOC115462128 [nr]|KAZALD1 [hs]|AMEX60DD301046379
MSTRG.27095	7	0.920042	LOC115462128 [nr]|KAZALD1 [hs]|AMEX60DD301046684
MSTRG.11342	7	0.913137	LOC115078508 [nr]|CTSK [hs]|AMEX60DD201014744|LOC115458069 [nr]|AMEX60DD102014744
MSTRG.9645	7	0.911988	CKB [hs]|AMEX60DD201011087|CKB|AMEX60DD301011087|AMEX60DD102011087|LOC108263301 [nr]
MSTRG.12902	7	0.906648	D9C73_028124 [nr]|AMEX60DD201017949
MSTRG.17288	7	0.873273	C1S|AMEX60DD201026773
MSTRG.24903	7	0.870978	TSP-4 [nr]|THBS4 [hs]|AMEX60DD102042297|AMEX60DD201042297|AMEX60DD301042297
MSTRG.7602	8	0.999631	SMTNL1 [nr]|SMTN [hs]|AMEX60DD201007359|AMEX60DD102007359|AMEX60DD301007359
MSTRG.19294	8	0.999626	DHRS7C|AMEX60DD301030531
MSTRG.11519	8	0.999269	TPM3|AMEX60DD102015057|LOC108925224 [nr]|TPM3 [hs]|AMEX60DD201015057|AMEX60DD301015057|LOC114646791 [nr]|LOC100763482 [nr]|LOC111838426 [nr]|LOC108394124 [nr]
MSTRG.12608	8	0.998777	MYBPC2|AMEX60DD201017298|AMEX60DD301017298
MSTRG.11991	8	0.998414	LOC115075650 [nr]|FCGBP [hs]|AMEX60DD301016031
MSTRG.6617	8	0.99837	LOC100936752 [nr]|AMEX60DD301005646|AMEX60DD102005646
MSTRG.12405	8	0.998069	CASQ1 [hs]|AMEX60DD101016918|AMEX60DD102016918|N/A
MSTRG.10276	8	0.99785	CFL2|AMEX60DD201012216
MSTRG.21196	8	0.997569	NUP133 [nr]|ACTC1 [hs]|AMEX60DD301034544
MSTRG.27959	8	0.99754	SMPX|AMEX60DD201048481|AMEX60DD301048481|AMEX60DD102048481
MSTRG.18869	8	0.997481	LOC115087629 [nr]|KRT4 [hs]|AMEX60DD201029817
MSTRG.19915	8	0.997185	TECR|AMEX60DD102031704|AMEX60DD301031704
MSTRG.25267	8	0.99715	LOC115099333 [nr]|AMEX60DD301043064
MSTRG.14613	8	0.997055	HHATL|AMEX60DD301021407|AMEX60DD201021407|AMEX60DD102021407
MSTRG.29640	8	0.99663	MYOZ1|AMEX60DD102051859
MSTRG.8528	8	0.995161	SYPL2|AMEX60DD102009200|AMEX60DD101009200
MSTRG.14337	8	0.994965	RPL3L [nr]|RPL3 [hs]|AMEX60DD301020804
MSTRG.7957	8	0.994786	LOC115657965 [nr]|TUBA1C [hs]|AMEX60DD201008095
MSTRG.25748	8	0.994739	LOC102697601 [nr]|ENO3 [hs]|AMEX60DD301044033
MSTRG.30927	8	0.992753	CLDN4.S [nr]|CLDN4 [hs]|AMEX60DD201054261|CLDN4
MSTRG.14942	8	0.99258	HACD1 [nr]|AMEX60DD201022102|AMEX60DD301022102
MSTRG.18796	8	0.992089	PFKM|AMEX60DD301029681|AMEX60DD201029681|AMEX60DD102029681
MSTRG.23421	8	0.991688	MYOM1.S [nr]|MYOM1 [hs]|AMEX60DD301039425
MSTRG.5337	8	0.990525	AB205_0081210 [nr]|IDH2 [hs]|AMEX60DD102003327|AMEX60DD201003327
MSTRG.6120	8	0.990357	AMEX60DD301004681|AMEX60DD201004681|LDHA|AMEX60DD102004681
MSTRG.32053	8	0.989711	TUBA1B [hs]|AMEX60DD102056358|AMEX60DD201056359
MSTRG.18865	8	0.989684	LOC108797350 [nr]|KRT6A [hs]|AMEX60DD201029812|LOC115087628 [nr]|KRT4 [hs]|AMEX60DD301029812
MSTRG.4256	8	0.98968	ACTC1.L [nr]|ACTC1 [hs]|AMEX60DD102001069|NUP133 [nr]|AMEX60DD301001069|LOC115481165 [nr]|ACTA1 [hs]
MSTRG.26407	8	0.989342	PDLIM3 [hs]|AMEX60DD201045406|PDLIM3.S [nr]
MSTRG.29674	8	0.988521	DR999_PMT11669 [nr]|LDB3 [hs]|AMEX60DD201051961|LDB3|AMEX60DD301051961|LOC108696280 [nr]
MSTRG.14095	8	0.988476	XELAEV_18047675MG [nr]|AMEX60DD301020396
MSTRG.10473	8	0.988354	PARPI_0017951 [nr]|ENO3 [hs]|AMEX60DD301012631|AMEX60DD201012631|ENO3|AMEX60DD102012631|AMEX60DD101012631
MSTRG.26397	8	0.987865	SLC25A4 [nr]|SLC25A5 [hs]|AMEX60DD201045392
MSTRG.29752	8	0.986494	AMEX60DD201052120
MSTRG.16524	8	0.985804	PYGM|AMEX60DD301025247|AMEX60DD201025247
MSTRG.16322	8	0.985758	LOC115072913 [nr]|RTN2 [hs]|AMEX60DD201024881|RTN2
MSTRG.18870	8	0.984679	LOC108797350 [nr]|KRT6A [hs]|AMEX60DD301029816|LOC115087628 [nr]|KRT5 [hs]|AMEX60DD201029816
MSTRG.21330	8	0.982403	LOC115464761 [nr]|AMEX60DD301034782|TRDN-1 [nr]|TRDN [nr]|AMEX60DD201034782
MSTRG.16377	8	0.982037	ACTN3|AMEX60DD301024991
MSTRG.8189	8	0.980264	LOC115073688 [nr]|MYBPH [hs]|AMEX60DD301008555
MSTRG.22552	8	0.980245	FHL1|AMEX60DD201037465|AMEX60DD301037465|AMEX60DD103037465
MSTRG.176	8	0.980173	TMOD4|AMEX60DDU001000891
MSTRG.31549	8	0.979873	MYL1 [hs]|AMEX60DD301055382|MYL1|AMEX60DD201055382
MSTRG.28741	8	0.979701	AK1|AMEX60DD301050239|LOC102694050 [nr]|AK1 [hs]|AMEX60DD201050239|AK1 [nr]|AK5 [hs]|AMEX60DD103050239
MSTRG.14473	8	0.978711	LOC108698976 [nr]|MYH1 [hs]|AMEX60DD201021094|LOC115096381 [nr]|AMEX60DD301021095|AMEX60DD201021095|N/A|LOC114664933 [nr]|LOC112821948 [nr]|MYH6 [hs]|LOC103925349 [nr]|AMEX60DD301021096|LOC102358673 [nr]|MYH8 [hs]|AMEX60DD301021097|LOC102749357 [nr]|AMEX60DD201021103
MSTRG.17038	8	0.977858	COX3|AMEX60DD301026192
MSTRG.4999	8	0.976897	ADIPOQ|AMEX60DD301002657
MSTRG.14459	8	0.976434	LOC115096381 [nr]|MYH8 [hs]|AMEX60DD301021091
MSTRG.28378	8	0.975624	SLN [nr]|AMEX60DD301049438|AMEX60DD201049438
MSTRG.23678	8	0.975454	PMP2 [nr]|AMEX60DD301039992|N/A|FABP3 [hs]|AMEX60DD201039992
MSTRG.6004	8	0.973645	TNNI2.S [nr]|TNNI2 [hs]|AMEX60DD201004515|AMEX60DD102004515|AMEX60DD301004515
MSTRG.5739	8	0.973259	TPM1|AMEX60DD301004035|TPM1 [hs]|AMEX60DD201004035|XTM4 [nr]|AMEX60DD102004035|MONAX_5E011592 [nr]|AAES_120236 [nr]
MSTRG.4255	8	0.973046	NUP133 [nr]|ACTC1 [hs]|AMEX60DD102001068
MSTRG.18190	8	0.972919	ATP2A1 [nr]|AMEX60DD301028491|ATP2A1 [hs]|N/A|AMEX60DD201028491|AMEX60DD101028491
MSTRG.17637	8	0.972684	TNNC2.L [nr]|TNNC2 [hs]|AMEX60DD102027499|AMEX60DD101027499
MSTRG.31772	8	0.971926	LOC100936752 [nr]|AMEX60DD301055769
MSTRG.27187	8	0.971539	OCM4.L [nr]|PVALB [hs]|AMEX60DD301046862|LOC113637098 [nr]|AMEX60DD102046862|LOC101948157 [nr]
MSTRG.17877	8	0.971475	MYLPF|AMEX60DD301027986
MSTRG.19079	8	0.971465	CD74|AMEX60DD301030131
MSTRG.18598	8	0.969358	PVALB.L [nr]|PVALB [hs]|AMEX60DD301029312
MSTRG.14523	8	0.968397	LOC113637098 [nr]|PVALB [hs]|AMEX60DD102021229
MSTRG.18428	8	0.96678	MYOT [nr]|AMEX60DD201029011|AMEX60DD301029011|AMEX60DD102029011
MSTRG.31054	8	0.966369	MYL10 [nr]|AMEX60DD301054502
MSTRG.16809	8	0.966268	ACTG1 [hs]|AMEX60DD301025725|ACTB.L [nr]|ACTB [hs]|AMEX60DD102025726
MSTRG.27343	8	0.965452	AMEX60DD201047169
MSTRG.18099	8	0.964674	ALDOA [hs]|AMEX60DD301028369
MSTRG.31690	8	0.964297	TTN [hs]|AMEX60DD301055567|TTN [nr]|AMEX60DD301055568|TTN|AMEX60DD201055568|LOC108701391 [nr]
MSTRG.16301	8	0.96421	CKM|AMEX60DD201024851
MSTRG.16575	8	0.963202	LOC104485976 [nr]|AMEX60DD201025368|CADR_000006347 [nr]|CALM2 [nr]|LOC109103813 [nr]|CALM2 [hs]|CALM3 [hs]|CALM3 [nr]|LOC107670363 [nr]
MSTRG.6643	8	0.962146	LOC100126633 [nr]|UMOD [hs]|AMEX60DD201005690
MSTRG.5497	8	0.961139	LOC115075205 [nr]|GATM [hs]|AMEX60DD301003590
MSTRG.10949	8	0.960685	SUGP2|AMEX60DD201013968|AMEX60DD101013968|AMEX60DD301013968
MSTRG.4392	8	0.96058	PGAM2|AMEX60DD201001324
MSTRG.6024	8	0.96016	TNNT3.S [nr]|TNNT3 [hs]|AMEX60DD301004521|AMEX60DD101004521|TNNT3.L [nr]|AMEX60DD102004521|TNNT3|LOC104999184 [nr]|AMEX60DD201004521
MSTRG.9040	8	0.957935	LOC115481450 [nr]|KRT15 [hs]|AMEX60DD301010104|AMEX60DD102010104|AMEX60DD201010104|KRT13 [hs]
MSTRG.3902	8	0.957601	AMEX60DD301000503
MSTRG.25244	8	0.957453	AMEX60DD301043028
MSTRG.24653	8	0.956907	COX1|AMEX60DD301041808
MSTRG.18890	8	0.956643	LOC104378276 [nr]|GPD1 [hs]|AMEX60DD201029855|GPD1|AMEX60DD301029855
MSTRG.7572	8	0.95573	AMEX60DD301007312|AMEX60DD201007312|CARNS1
MSTRG.1958	8	0.954227	MYH2 [hs]|AMEX60DDU001014108|MHC-1 [nr]|MYH3 [hs]
MSTRG.9001	8	0.953927	LOC115073840 [nr]|AMEX60DD301010055|LOC112992605 [nr]|AMEX60DD301010056
MSTRG.14677	8	0.953836	NMRAL1|AMEX60DD201021545|AMEX60DD301021545|AMEX60DD102021546|NMRAL1 [nr]|AMEX60DD301021546
MSTRG.26350	8	0.95135	HMG-2 [nr]|HMGB2 [hs]|AMEX60DD301045291|AMEX60DD102045291|ASZ78_008415 [nr]
MSTRG.1785	8	0.951318	PKM [hs]|AMEX60DDU001010870|PKM.S [nr]|PKM|AB205_0158880 [nr]
MSTRG.16546	8	0.951269	NUP133 [nr]|ACTC1 [hs]|AMEX60DD301025304|AMEX60DD102025304|AMEX60DD201025304|H671_3G8797 [nr]|ACTA1|ACTC1
MSTRG.13586	8	0.950765	PGM1 [nr]|AMEX60DD201019376|PGM1|AMEX60DD301019376|AMEX60DD103019376
MSTRG.21340	8	0.9503	LOC104532805 [nr]|TRDN [hs]|AMEX60DD102034784|LOC115088276 [nr]|AMEX60DD201034784|AMEX60DD301034784|TRDN
MSTRG.20705	8	0.949704	KLHL31|AMEX60DD301033458|AMEX60DD102033458|AMEX60DD201033458
MSTRG.4393	8	0.949352	PARPI_0010863 [nr]|PGAM1 [hs]|AMEX60DD301001326
MSTRG.8937	8	0.948832	SGCA [nr]|SGCE [hs]|AMEX60DD301009940|AMEX60DD102009940|AMEX60DD201009940
MSTRG.27341	8	0.948271	LOC115470569 [nr]|SH3BGR [hs]|AMEX60DD301047165|AMEX60DD201047165
MSTRG.17337	8	0.948001	N/A|AMEX60DD201026859
MSTRG.3686	8	0.947534	RAN [nr]|AMEX60DD201000072|AMEX60DD301000072|N/A|AMEX60DD301000075|AMEX60DD201000075
MSTRG.18023	8	0.946581	TRIM69 [hs]|AMEX60DD102028252|AMEX60DD301028252
MSTRG.8757	8	0.944914	DR999_PMT21178 [nr]|AMEX60DD201009613
MSTRG.10252	8	0.943632	NUP133 [nr]|ACTC1 [hs]|AMEX60DD201012164
MSTRG.14460	8	0.940332	LOC115096381 [nr]|AMEX60DD301021109
MSTRG.20683	8	0.938393	MYOM2|AMEX60DD201033403
MSTRG.24409	8	0.937864	LOC115073646 [nr]|AMEX60DD201041301
MSTRG.6450	8	0.9366	LOC115079085 [nr]|MYBPC3 [hs]|AMEX60DD201005313|MYBPC3.S [nr]|AMEX60DD301005313|LOC115079103 [nr]
MSTRG.15834	8	0.936204	LMOD3|AMEX60DD201023916|E1301_TTI013099 [nr]|AMEX60DD301023915|AMEX60DD301023916
MSTRG.29867	8	0.934547	HSPB7|AMEX60DD301052354|
MSTRG.12863	8	0.925793	AMEX60DD201017849|AMEX60DD102017849
MSTRG.3092	8	0.924481	LOC115096381 [nr]|MYH4 [hs]|AMEX60DDU001033604|MYH2 [hs]|LOC115096376 [nr]
MSTRG.5120	8	0.924156	ANK1|AMEX60DD201002868|AMEX60DD301002868|LOC115082445 [nr]|ANK1 [hs]|ANK1 [nr]
MSTRG.7015	8	0.921588	PPP1R3A|AMEX60DD301006293|LOC114595149 [nr]|AMEX60DD301006294
MSTRG.14357	8	0.921091	PRKRA [nr]|AMEX60DD301020857|AMEX60DD102020857|AMEX60DD201020857
MSTRG.9140	8	0.920979	LOC115074161 [nr]|TCAP [hs]|AMEX60DD201010303
MSTRG.17827	8	0.919862	LOC102947836 [nr]|AMEX60DD201027872|PDLIM7 [nr]|AMEX60DD301027872|LDB3 [hs]|PDLIM7.S [nr]|PDLIM7 [hs]|AMEX60DD102027872|PDLIM7
MSTRG.14478	8	0.917113	MYH3 [nr]|AMEX60DD301021104|MYH1 [hs]|MYH8 [nr]|MYH4 [hs]|AMEX60DD201021104|LOC115096381 [nr]|AMEX60DD102021104|LOC115096376 [nr]|MYH2 [hs]|AMEX60DD101021104|N/A|LOC111671084 [nr]|MYH7 [hs]|AMEX60DD102021105|LOC102682520 [nr]|MYH3 [hs]
MSTRG.9469	8	0.916679	HLA-A [hs]|AMEX60DD201010856
MSTRG.30916	8	0.914062	CLDN3.L [nr]|CLDN4 [hs]|AMEX60DD201054262
MSTRG.14045	8	0.901116	COX1|AMEX60DD301020311|AMEX60DD201020312
MSTRG.31702	8	0.886636	KLHL41|AMEX60DD301055633
MSTRG.17853	8	0.886179	EGR1|AMEX60DD201027946
MSTRG.6670	8	0.884967	AMEX60DD201005726|LOC115073500 [nr]|GP2 [hs]
MSTRG.4027	8	0.856198	MYL2|AMEX60DD201000676
MSTRG.17046	8	0.82786	COX1|AMEX60DD301026201
MSTRG.6653	8	0.802374	LOC100126633 [nr]|UMOD [hs]|AMEX60DD201005693|AMEX60DD301005693|LOC108708919 [nr]|AMEX60DD102005693|AB205_0079430 [nr]
MSTRG.10921	8	0.79877	AMEX60DD301013912
MSTRG.5029	8	0.728768	UGGT1|AMEX60DD301002674|AMEX60DD201002674
MSTRG.15315	8	0.5375	LOC109313665 [nr]|KLF5 [hs]|AMEX60DD201022828|AMEX60DD301022828|LOC109300690 [nr]
MSTRG.19073	9	0.999935	SYNPO|AMEX60DD201030127
MSTRG.13159	9	0.999444	OLFML2B [hs]|AMEX60DD201018410
MSTRG.23512	9	0.999391	AMEX60DD201039602|LOC108718573 [nr]|DSG4 [hs]|AMEX60DD201039603
MSTRG.29031	9	0.999345	LOC104635427 [nr]|COL5A1 [hs]|AMEX60DD301050718|LOC104548662 [nr]
MSTRG.20782	9	0.999319	LOC115467239 [nr]|CD109 [hs]|AMEX60DD201033616|LOC114552212 [nr]|AMEX60DD301033617|AMEX60DD301033616
MSTRG.31425	9	0.999193	COL5A2|AMEX60DD301055164|COL5A2.S [nr]|COL5A2 [hs]
MSTRG.13191	9	0.998908	PRRX1|AMEX60DD201018450|LOC108715742 [nr]|PRRX1 [hs]
MSTRG.6414	9	0.998636	CREB3L1|AMEX60DD201005257|AMEX60DD301005257
MSTRG.15688	9	0.998595	LMCD1|AMEX60DD201023550
MSTRG.17741	9	0.998416	SH3PXD2B|AMEX60DD201027695|AMEX60DD301027695
MSTRG.20435	9	0.99838	DR999_PMT08516 [nr]|TRAM2 [hs]|AMEX60DD201032838
MSTRG.8824	9	0.998244	MRC2|AMEX60DD301009749
MSTRG.19873	9	0.998183	LOC115080680 [nr]|KRT15 [hs]|AMEX60DD201031626
MSTRG.4691	9	0.998137	IGSF10|AMEX60DD301001909|AMEX60DD201001909
MSTRG.20661	9	0.998114	PXDN [nr]|AMEX60DD201033353|PXDN
MSTRG.13327	9	0.998029	RGS5|AMEX60DD102018752|AMEX60DD201018752
MSTRG.7798	9	0.998002	CKAP4|AMEX60DD301007777
MSTRG.17544	9	0.997822	LOC115082541 [nr]|AMEX60DD301027271|CTSZ [nr]|CTSZ [hs]|LOC100564288 [nr]
MSTRG.29211	9	0.997629	PLOD1|AMEX60DD201051094|AMEX60DD301051094
MSTRG.28491	9	0.997506	PRSS23|AMEX60DD201049637
MSTRG.22855	9	0.997452	TNS3|AMEX60DD201038143|LOC112109441 [nr]|TNS3 [hs]|AMEX60DD301038143|LOC112107989 [nr]
MSTRG.5152	9	0.997448	LOXL2|AMEX60DD201002960|AMEX60DD102002960|AMEX60DD301002960|AMEX60DD103002960
MSTRG.13190	9	0.997364	PRRX1 [hs]|AMEX60DD201018448|AMEX60DD301018448|LOC104541710 [nr]
MSTRG.14861	9	0.997327	TRIL|AMEX60DD301021967
MSTRG.23157	9	0.997237	BASP1.S [nr]|BASP1 [hs]|AMEX60DD301038834|AMEX60DD103038834|BASP1|AMEX60DD102038834
MSTRG.6379	9	0.997036	ALX4|AMEX60DD301005188|AMEX60DD201005188
MSTRG.17306	9	0.996974	P3H3|AMEX60DD201026804|AMEX60DD301026804
MSTRG.11628	9	0.996792	CDH11.L [nr]|CDH11 [hs]|AMEX60DD201015334|CDH11|AMEX60DD102015334|AMEX60DD301015334|LOC104501151 [nr]
MSTRG.15124	9	0.996759	COL1A2|AMEX60DD301022398|AMEX60DD101022398|AMEX60DD102022398
MSTRG.27883	9	0.996243	PROS1|AMEX60DD201048309
MSTRG.22782	9	0.996021	FKBP9|AMEX60DD301038019
MSTRG.27529	9	0.996006	CCDC80|AMEX60DD201047580|LOC104633636 [nr]|CCDC80 [hs]|AMEX60DD301047580|AMEX60DD301047581
MSTRG.28905	9	0.995878	ANGPTL2|AMEX60DD201050490
MSTRG.5856	9	0.995796	ITGA11 [nr]|AMEX60DD201004228|ITGA11|AMEX60DD103004228|AMEX60DD301004228
MSTRG.25759	9	0.995751	UNC5C|AMEX60DD301044041|AMEX60DD201044041
MSTRG.26151	9	0.995724	FAT4|AMEX60DD201044847
MSTRG.27235	9	0.995717	AMEX60DD102046943|FSTL1|AMEX60DD101046943|AMEX60DD201046943
MSTRG.5147	9	0.995558	SFRP1|AMEX60DD301002950|AMEX60DD201002950
MSTRG.29890	9	0.995381	MFAP2|AMEX60DD201052377|AMEX60DD102052377|AMEX60DD301052377
MSTRG.21329	9	0.995294	RRBP1|AMEX60DD102034778|AMEX60DD201034778|AMEX60DD301034778
MSTRG.26100	9	0.995249	PCDH18|AMEX60DD201044712
MSTRG.32069	9	0.994956	CHPF|AMEX60DD301056400
MSTRG.20359	9	0.99494	AMEX60DD301032648|LOC115374303 [nr]
MSTRG.8612	9	0.994922	MMP14|AMEX60DD301009336
MSTRG.4703	9	0.99492	PFN2|AMEX60DD201001932|CGPICR_009953 [nr]|PFN2 [hs]|AMEX60DD101001932
MSTRG.17670	9	0.994831	PTGIS [nr]|AMEX60DD301027558|PTGIS
MSTRG.11474	9	0.994742	LOC108699649 [nr]|AMEX60DD103014991|AMEX60DD201014991
MSTRG.5081	9	0.994702	BMP1|AMEX60DD201002776|AMEX60DD103002776|AMEX60DD301002776
MSTRG.21189	9	0.994481	GALNT2|AMEX60DD102034523|AMEX60DD301034523|AMEX60DD201034523
MSTRG.16508	9	0.994457	LOC115381268 [nr]|AMEX60DD301025228|EFEMP2|AMEX60DD201025227|PARPI_0026809 [nr]|EFEMP2 [hs]|AMEX60DD103025227|AB205_0127120 [nr]|AMEX60DD102025227|AMEX60DD301025227
MSTRG.8704	9	0.99407	LOC115458015 [nr]|AMEX60DD201009522|CMTM5|AMEX60DD301009522
MSTRG.9510	9	0.993837	LOC111192860 [nr]|LOC107986004 [hs]|AMEX60DD201010928
MSTRG.31775	9	0.993637	HISAT2 Generated Gene
MSTRG.21217	9	0.993592	THBS2|AMEX60DD301034565|AMEX60DD201034565
MSTRG.29370	9	0.993334	MEGF6|AMEX60DD201051369
MSTRG.25882	9	0.993325	SEC24D|AMEX60DD301044242|AMEX60DD201044242
MSTRG.8166	9	0.993138	LOC115081682 [nr]|ARHGEF40 [hs]|AMEX60DD201008506|PLEKHG4 [nr]|LOC115078584 [nr]|AMEX60DD301008506
MSTRG.25338	9	0.993088	LOC115463407 [nr]|AMEX60DD103043189|ANXA1 [hs]|AMEX60DD301043189|ANXA1|AMEX60DD102043189|ASZ78_013606 [nr]|ANXA1 [nr]|ANXA2 [hs]|AMEX60DD201043189
MSTRG.16701	9	0.992805	BGN|AMEX60DD201025550|AMEX60DD301025550|AMEX60DD103025550|AMEX60DD102025550
MSTRG.5386	9	0.992675	IL16|AMEX60DD301003392
MSTRG.18848	9	0.992511	ARHGEF25 [nr]|AMEX60DD201029780
MSTRG.28586	9	0.99245	SFRPX [nr]|SFRP2 [hs]|AMEX60DD301049867|AMEX60DD201049867
MSTRG.13212	9	0.992339	DDR2|AMEX60DD301018528
MSTRG.11979	9	0.992317	APLP1|AMEX60DD201015978
MSTRG.20794	9	0.992258	COL12A1|AMEX60DD102033627|COL12A1 [hs]|AMEX60DD201033627
MSTRG.8940	9	0.992018	COL1A1|AMEX60DD201009937|AMEX60DD102009937
MSTRG.5659	9	0.991592	NEO1|AMEX60DD301003881|AMEX60DD201003881
MSTRG.12532	9	0.991592	AMEX60DD301017146|LOC113409628 [nr]|ZNF469 [hs]|AMEX60DD201017149
MSTRG.11077	9	0.991437	PTPRS|AMEX60DD201014215|AMEX60DD301014215
MSTRG.31492	9	0.991096	RFTN2|AMEX60DD301055275|AMEX60DD102055275
MSTRG.31515	9	0.991068	SPATS2L|AMEX60DD201055309|AMEX60DD301055309|AMEX60DD102055309
MSTRG.30393	9	0.991047	ASZ78_003287 [nr]|CHST15 [hs]|AMEX60DD201053363|AMEX60DD301053363|LOC106896196 [nr]
MSTRG.12923	9	0.990926	LOC115381268 [nr]|AMEX60DD301017974
MSTRG.4417	9	0.990884	AEBP1|AMEX60DD201001362|AMEX60DD301001362
MSTRG.14033	9	0.990694	GLIS2 [nr]|AMEX60DD201020297
MSTRG.24758	9	0.990641	C7|AMEX60DD301041969
MSTRG.9636	9	0.98897	INF2|AMEX60DD301011072|AMEX60DD201011072
MSTRG.5664	9	0.988714	CD276|AMEX60DD201003890|AMEX60DD301003890
MSTRG.26703	9	0.98867	CPZ|AMEX60DD201045966|AMEX60DD101045966
MSTRG.24760	9	0.988504	C7 [nr]|AMEX60DD301041971
MSTRG.10462	9	0.988002	LOC115077920 [nr]|PCOLCE [hs]|AMEX60DD301012610|AMEX60DD201012610
MSTRG.19288	9	0.987954	MGP|AMEX60DD102030520|AMEX60DD301030520|MGP [nr]
MSTRG.13147	9	0.987429	CNN3|AMEX60DD102018386|AMEX60DD301018386|AMEX60DD201018386
MSTRG.14572	9	0.987273	DR999_PMT13074 [nr]|AMEX60DD301021318
MSTRG.7125	9	0.987011	FBLN1|AMEX60DD301006493|GW7_17093 [nr]|FBLN1 [hs]|AMEX60DD201006493|AMEX60DD101006493|AMEX60DD102006493|H355_009960 [nr]
MSTRG.22426	9	0.986832	CHRDL1|AMEX60DD301037123|AMEX60DD201037123
MSTRG.6791	9	0.986747	LOC115479922 [nr]|AMEX60DD301005914
MSTRG.11414	9	0.986508	LOC115078875 [nr]|SMAD6 [hs]|AMEX60DD301014892
MSTRG.23513	9	0.986182	LOC115180881 [nr]|SATL1 [hs]|AMEX60DD201039604|LOC106604557 [nr]|AMEX60DD301039604
MSTRG.11272	9	0.985788	FBN3 [nr]|FBN2 [hs]|AMEX60DD301014606
MSTRG.27264	9	0.985641	PARPI_0001527 [nr]|LSAMP [hs]|AMEX60DD201047003|AMEX60DD301047003
MSTRG.25098	9	0.985494	EFNA5|AMEX60DD201042697
MSTRG.6846	9	0.985317	COL16A1|AMEX60DD301006034|AMEX60DD201006034|AB205_0166040 [nr]
MSTRG.22881	9	0.984931	APCDD1|AMEX60DD301038203
MSTRG.24761	9	0.984919	C7|AMEX60DD201041973|AMEX60DD301041973
MSTRG.27073	9	0.984872	LOXL3|AMEX60DD301046653|LOXL3 [nr]|AMEX60DD201046653
MSTRG.22884	9	0.984677	RAB31|AMEX60DD301038208|AMEX60DD201038208
MSTRG.23490	9	0.984654	ZNF521|AMEX60DD201039549
MSTRG.6185	9	0.984292	DKK3|AMEX60DD201004826
MSTRG.22950	9	0.984287	DSP|AMEX60DD301038318
MSTRG.4861	9	0.98369	AMEX60DD301002243|HDLBP|AMEX60DD201002243|ASZ78_003617 [nr]|HDLBP [hs]
MSTRG.128	9	0.983578	DR999_PMT11934 [nr]|DACT1 [hs]|AMEX60DDU001000645|DACT1
MSTRG.6384	9	0.983556	TSPAN18|AMEX60DD201005195
MSTRG.25578	9	0.983482	SCARB2|AMEX60DD201043682
MSTRG.20378	9	0.983222	CLU|AMEX60DD201032706|AMEX60DD301032706|AMEX60DD103032706
MSTRG.3515	9	0.983153	CD44|AMEX60DDU001040132
MSTRG.15333	9	0.982972	MPP1|AMEX60DD201022863
MSTRG.27991	9	0.98294	LOC113406022 [nr]|AMEX60DD102048549|AMEX60DD201048549
MSTRG.31056	9	0.982869	LOC115371027 [nr]|COL26A1 [hs]|AMEX60DD301054510|AMEX60DD301054511
MSTRG.20385	9	0.982842	LOC115088192 [nr]|AMEX60DD301032728|AMEX60DD102032728
MSTRG.29506	9	0.982619	P3H1|AMEX60DD102051608|AMEX60DD201051608|AMEX60DD301051608
MSTRG.26374	9	0.982352	TENM3|AMEX60DD201045344|AMEX60DD301045344
MSTRG.31926	9	0.98224	MYLK|AMEX60DD301056087
MSTRG.28817	9	0.981473	PRRX2|AMEX60DD201050342|AMEX60DD301050342|PARPI_0020055 [nr]|PRRX2 [hs]
MSTRG.27263	9	0.981388	AMEX60DD201046996
MSTRG.29469	9	0.981379	LOC115458857 [nr]|AMEX60DD201051554
MSTRG.18911	9	0.981253	MMP19|AMEX60DD301029882
MSTRG.18326	9	0.981119	DPYSL3|AMEX60DD201028777
MSTRG.16516	9	0.981106	LTBP3|AMEX60DD102025240|AMEX60DD201025240
MSTRG.26909	9	0.98109	CPXM1|AMEX60DD301046397
MSTRG.23712	9	0.980988	MMP16|AMEX60DD301040046
MSTRG.16329	9	0.980932	D9C73_027807 [nr]|RTL1 [hs]|AMEX60DD201024900|QPCTL [hs]|AMEX60DD301024900|QPCTL
MSTRG.1030	9	0.980798	COLGALT1|AMEX60DDU001005500
MSTRG.6345	9	0.980367	CD44|AMEX60DD301005108
MSTRG.30688	9	0.979826	BACE1 [nr]|AMEX60DD201053916|AMEX60DD301053916|LOC106583748 [nr]
MSTRG.13046	9	0.979717	COLGALT2|AMEX60DD201018186
MSTRG.22733	9	0.979664	CRTAP|AMEX60DD301037916
MSTRG.21061	9	0.979546	CTGF [nr]|CCN2 [hs]|AMEX60DD301034258|CCN2|AMEX60DD201034258
MSTRG.11034	9	0.979186	SSBP4 [nr]|SSBP2 [hs]|AMEX60DD301014133|SSBP3 [hs]
MSTRG.19607	9	0.979148	AMEX60DD301031152|APOH|AMEX60DD201031152|APOH [nr]
MSTRG.5465	9	0.979134	CHSY1|AMEX60DD201003538
MSTRG.29740	9	0.979125	AMEX60DD301052103
MSTRG.2766	9	0.979046	FKBP7|AMEX60DDU001027801
MSTRG.22883	9	0.978606	AMEX60DD301038205
MSTRG.23440	9	0.978588	COLEC12|AMEX60DD301039466
MSTRG.19085	9	0.978287	PDGFRB|AMEX60DD301030144
MSTRG.10670	9	0.978079	GAL3ST4 [nr]|GAL3ST2 [hs]|AMEX60DD201013146
MSTRG.13690	9	0.977786	GPX7 [nr]|AMEX60DD301019607
MSTRG.687	9	0.976844	NCAM [nr]|NCAM1 [hs]|AMEX60DDU001003602
MSTRG.11340	9	0.976826	LOC112116378 [nr]|CTSK [hs]|AMEX60DD201014742|CTSK|AMEX60DD103014742
MSTRG.26427	9	0.976451	FGL1|AMEX60DD201045456|AMEX60DD102045456
MSTRG.29549	9	0.975825	P4HA1|AMEX60DD301051687|P4HA1 [nr]|AMEX60DD102051687|AMEX60DD201051687
MSTRG.9022	9	0.975672	FKBP10|AMEX60DD301010079
MSTRG.11400	9	0.975581	THBS3|AMEX60DD201014849|AMEX60DD301014849
MSTRG.11568	9	0.975151	CGPICR_014474 [nr]|LIX1L [hs]|AMEX60DD201015175|LOC104462630 [nr]|LIX1L
MSTRG.22629	9	0.974441	SRPX2|AMEX60DD301037648
MSTRG.19195	9	0.974432	AMEX60DD301030355|SLIT3|AMEX60DD201030355
MSTRG.7673	9	0.974179	LOC104083731 [nr]|LAMB1 [hs]|AMEX60DD102007482|LAMB1|AMEX60DD301007482|AMEX60DD201007482
MSTRG.15217	9	0.974102	SH3BP5|AMEX60DD301022626|AMEX60DD201022626
MSTRG.2692	9	0.974083	AMEX60DDU001026638
MSTRG.7714	9	0.973896	DV515_00004577 [nr]|KERA [hs]|AMEX60DD102007585|AMEX60DD301007585
MSTRG.16754	9	0.973893	PLXNA3|AMEX60DD301025642|LOC115463477 [nr]|PLXNA3 [hs]
MSTRG.18765	9	0.973858	AVIL|AMEX60DD201029613|AMEX60DD301029613
MSTRG.9769	9	0.973513	FBLN5 [hs]|AMEX60DD201011307|CB1_000726120 [nr]
MSTRG.21776	9	0.973229	LOC102457499 [nr]|BDH1 [hs]|AMEX60DD301035755
MSTRG.5831	9	0.973089	HAPLN3.L [nr]|HAPLN3 [hs]|AMEX60DD301004179
MSTRG.4951	9	0.972647	ADGRA2|AMEX60DD301002519|AMEX60DD201002519
MSTRG.4063	9	0.972587	AMEX60DD201000727
MSTRG.18724	9	0.972373	SP7|AMEX60DD301029558
MSTRG.31429	9	0.972363	COL3A1 [nr]|AMEX60DD102055165|AMEX60DD301055165|COL3A1|AMEX60DD201055165
MSTRG.23820	9	0.972363	CTHRC1|AMEX60DD201040250
MSTRG.11744	9	0.972175	ST3GAL2|AMEX60DD201015545
MSTRG.18619	9	0.971297	CDC42EP1|AMEX60DD301029351
MSTRG.29767	9	0.971159	HSPG2|AMEX60DD301052146
MSTRG.11573	9	0.970083	LOC115097463 [nr]|AMEX60DD201015176
MSTRG.22564	9	0.970028	GPC4|AMEX60DD201037492
MSTRG.29559	9	0.969558	LOC110149520 [nr]|P4HA1 [hs]|AMEX60DD301051716
MSTRG.27820	9	0.969189	CD99 [nr]|AMEX60DD201048204|AMEX60DD301048204|LOC106527161 [nr]
MSTRG.15519	9	0.968987	PDZRN3|AMEX60DD201023195|AMEX60DD301023195
MSTRG.4458	9	0.968822	PRNP [nr]|AMEX60DD301001422|AMEX60DD201001422
MSTRG.10919	9	0.968703	PLVAP|AMEX60DD301013910
MSTRG.13189	9	0.968634	PRRX1 [hs]|AMEX60DD301018449|LOC108715742 [nr]|AMEX60DD201018449|AMEX60DD301018451|AMEX60DD201018451
MSTRG.24651	9	0.967936	TCF4|AMEX60DD201041795|AMEX60DD301041795|AMEX60DD301041796
MSTRG.27079	9	0.967632	LOXL3 [nr]|LOXL4 [hs]|AMEX60DD301046657|LOXL3|AMEX60DD201046657
MSTRG.18866	9	0.966388	LOC103168998 [nr]|KRT5 [hs]|AMEX60DD301029813
MSTRG.28485	9	0.965509	CTSC|AMEX60DD201049627|CTSC [nr]|AMEX60DD102049627
MSTRG.11157	9	0.965436	NFIC|AMEX60DD201014369|AMEX60DD301014369
MSTRG.23425	9	0.965171	EOD39_19207 [nr]|AMEX60DD201039430|EOD39_5453 [nr]|UAFA [nr]|AMEX60DD301039430
MSTRG.21990	9	0.964984	LBH|AMEX60DD102036222|LBH.S [nr]|LBH [hs]|AMEX60DD201036222
MSTRG.12720	9	0.964349	CDH13|AMEX60DD301017526
MSTRG.20078	9	0.964055	MAN2B1|AMEX60DD201032052|LOC110391199 [nr]|MAN2B1 [hs]|AMEX60DD102032052
MSTRG.23824	9	0.963507	CTHRC1.L [nr]|CTHRC1 [hs]|AMEX60DD301040253
MSTRG.14897	9	0.963328	CTNNB1|AMEX60DD101022018|AMEX60DD201022018|AMEX60DD102022018|AMEX60DD103022018|LOC102745156 [nr]|CTNNB1 [hs]
MSTRG.19057	9	0.962898	SPARC|AMEX60DD201030096
MSTRG.9638	9	0.962791	KIF26A|AMEX60DD301011082|AMEX60DD201011082
MSTRG.4223	9	0.962653	EMID1|AMEX60DD102001004|AMEX60DD301001004
MSTRG.27973	9	0.962305	EGFL6 [nr]|AMEX60DD103048505|EGFL6|AMEX60DD201048505|AMEX60DD101048505
MSTRG.5449	9	0.962163	ADAMTS17|AMEX60DD301003517|AMEX60DD201003517
MSTRG.18628	9	0.962096	LGALS1 [hs]|AMEX60DD301029362|N/A
MSTRG.30357	9	0.961986	DR999_PMT07106 [nr]|HTRA1 [hs]|AMEX60DD201053297
MSTRG.12083	9	0.961706	LOC108795470 [nr]|CALU [hs]|AMEX60DD301016244|RCN3 [nr]|RCN1 [hs]
MSTRG.27884	9	0.960923	LOC104508201 [nr]|EPHA3 [hs]|AMEX60DD301048317|LOC104913755 [nr]|EPHA3|AMEX60DD201048317
MSTRG.19158	9	0.959819	LOC108922846 [nr]|AMEX60DD201030271|EOD39_14093 [nr]|AMEX60DD301030271|LOC102697883 [nr]|UGDH [hs]|LOC109309896 [nr]|LOC100490380 [nr]|WDR55 [hs]|AMEX60DD102030271|LOC115154812 [nr]|WDR55
MSTRG.12905	9	0.959616	LOC114018738 [nr]|AMEX60DD301017947|AMEX60DD201017947|AMEX60DD102017947
MSTRG.29765	9	0.959376	HSPG2|AMEX60DD201052144
MSTRG.25694	9	0.958709	AMEX60DD301043918
MSTRG.8109	9	0.957241	CHST11|AMEX60DD301008366|AMEX60DD201008366
MSTRG.17829	9	0.956713	DBN1 [nr]|AMEX60DD301027873|DBN1|AMEX60DD201027873
MSTRG.17693	9	0.95636	SULF2|AMEX60DD201027586|AMEX60DD301027586
MSTRG.23334	9	0.95512	LAMA1|AMEX60DD201039130
MSTRG.18264	9	0.954325	MYL9|AMEX60DD103028634|AMEX60DD301028634|AMEX60DD201028634
MSTRG.20052	9	0.953601	KANK2|AMEX60DD201032010|AMEX60DD301032010
MSTRG.29973	9	0.951314	MINPP1|AMEX60DD301052532
MSTRG.31644	9	0.950923	COL6A1|AMEX60DD201055540|AMEX60DD301055540
MSTRG.26276	9	0.950407	GASK1B|AMEX60DD301045151|AMEX60DD201045151
MSTRG.8746	9	0.950264	LOC102355095 [nr]|TWSG1 [hs]|AMEX60DD101009588|AMEX60DD301009588
MSTRG.31642	9	0.949568	COL6A2|AMEX60DD301055538|AMEX60DD201055538
MSTRG.29972	9	0.947503	PAPSS2 [nr]|AMEX60DD201052531|PAPSS2
MSTRG.16454	9	0.947493	CD248|AMEX60DD301025131
MSTRG.26351	9	0.946822	HAND2|AMEX60DD201045298
MSTRG.31423	9	0.942789	GULP1|AMEX60DD301055159|GULP1 [nr]|LOC109975224 [nr]|AMEX60DD201055159
MSTRG.18864	9	0.932887	K8 [nr]|KRT8 [hs]|AMEX60DD102029811|AMEX60DD201029811
MSTRG.14931	9	0.929967	GPNMB|AMEX60DD201022087|AMEX60DD103022087|AMEX60DD301022087
MSTRG.3554	9	0.929324	K8 [nr]|KRT8 [hs]|AMEX60DDU001040875
MSTRG.13025	9	0.894666	APOC1 [nr]|AMEX60DD301018145|AMEX60DD103018145|AMEX60DD201018145
MSTRG.9648	9	0.846872	TNFAIP2|AMEX60DD301011093
MSTRG.24656	9	0.840764	ND5|AMEX60DD201041810
MSTRG.29720	9	0.8405	SLC2A1|AMEX60DD201052048
MSTRG.22935	10	0.999171	F13A1|AMEX60DD102038300|F13A1 [hs]|AMEX60DD301038300|AMEX60DD201038300
MSTRG.19997	10	0.998068	ICAM5|AMEX60DD201031903
MSTRG.26848	10	0.997637	DYSF|AMEX60DD201046270|AMEX60DD301046270
MSTRG.17933	10	0.997351	LOC115074096 [nr]|ITGAX [hs]|AMEX60DD201028068|ITGAM [hs]|AMEX60DD301028068|ITGAD [hs]|AMEX60DD103028068
MSTRG.5680	10	0.997061	SEMA7A [nr]|AMEX60DD301003916|SEMA7A|AMEX60DD201003916|LOC106702273 [nr]|ENV [hs]|AMEX60DD102003916
MSTRG.21680	10	0.996905	AMEX60DD201035574|AKAP12|AMEX60DD301035574
MSTRG.9425	10	0.995189	SMAX5B_007995 [nr]|TUBB [hs]|AMEX60DD102010769|AMEX60DD301010769
MSTRG.24834	10	0.994568	IL6ST [hs]|AMEX60DD201042146|AMEX60DD301042146|AMEX60DD301042148
MSTRG.17269	10	0.994372	AMEX60DD301026740
MSTRG.15246	10	0.99407	TGFBR2|AMEX60DD201022702|AMEX60DD301022702
MSTRG.6514	10	0.993944	LAPTM5|AMEX60DD201005457
MSTRG.24068	10	0.992872	FAM83H|AMEX60DD201040789|AMEX60DD301040789
MSTRG.8277	10	0.992644	CD53|AMEX60DD301008686|AMEX60DD201008686
MSTRG.14940	10	0.991962	LOC102933096 [nr]|AMEX60DD201022100
MSTRG.7098	10	0.990311	PARVB|AMEX60DD201006444
MSTRG.18939	10	0.988888	LOC112545658 [nr]|AMEX60DD201029920|ESYT1A [nr]|AMEX60DD301029920|ESYT1|AMEX60DD301029921
MSTRG.27281	10	0.988247	RCSD1|AMEX60DD301047036|AMEX60DD201047036|RCSD1 [nr]|AMEX60DD201047037
MSTRG.29601	10	0.987762	AMEX60DD201051795|SRGN [nr]
MSTRG.30624	10	0.987648	LOC115074193 [nr]|MCAM [hs]|AMEX60DD201053847
MSTRG.23592	10	0.987277	ASPH|AMEX60DD301039797|AMEX60DD102039797|LOC112547415 [nr]|AMEX60DD201039797|ASPH [nr]|ASZ78_006271 [nr]|ASPH [hs]|AMEX60DD101039797
MSTRG.18489	10	0.985731	ATF7IP [nr]|AMEX60DD201029096|AMEX60DD301029096
MSTRG.26219	10	0.984239	EDNRA|AMEX60DD301045012
MSTRG.13041	10	0.984201	LOC115099991 [nr]|NIBAN1 [hs]|AMEX60DD201018179|AMEX60DD301018179|NIBAN1
MSTRG.11640	10	0.982582	AMEX60DD102015376|AMEX60DD301015376
MSTRG.26257	10	0.981413	SFRP2|AMEX60DD301045083
MSTRG.21744	10	0.980358	SPTBN1|AMEX60DD301035674|LOC104528068 [nr]|SPTBN1 [hs]|AMEX60DD201035674
MSTRG.29266	10	0.980305	AMEX60DD301051188|ENO1|ENO2 [nr]|ENO1 [hs]|OJAV_G00064410 [nr]|AMEX60DD103051188|ENO1 [nr]|AMEX60DD102051188
MSTRG.28925	10	0.980094	OLFML2A|AMEX60DD201050542
MSTRG.27940	10	0.979783	DMD|AMEX60DD201048456
MSTRG.12088	10	0.979455	LOC108697778 [nr]|AMEX60DD301016250
MSTRG.22130	10	0.97894	SLC29A1|AMEX60DD102036508|LOC107597677 [nr]|SLC29A1 [nr]|SLC29A2 [hs]|AMEX60DD201036508
MSTRG.22129	10	0.978849	LOC114022359 [nr]|SPTBN5 [hs]|AMEX60DD201036506|LOC101953621 [nr]|SPTBN1 [hs]|LOC109319854 [nr]
MSTRG.7456	10	0.975874	LOC115482526 [nr]|CTSV [hs]|AMEX60DD102007096|LOC115075212 [nr]|AMEX60DD301007096
MSTRG.28238	10	0.97574	FREM2|AMEX60DD201049164
MSTRG.15202	10	0.975591	COL6A6|AMEX60DD201022615|BN2614_LOCUS1 [nr]|COL6A6 [hs]|AMEX60DD301022615
MSTRG.12353	10	0.97517	NES|AMEX60DD201016851
MSTRG.22741	10	0.974061	LOC115084591 [nr]|CCR1 [hs]|AMEX60DD201037937
MSTRG.17273	10	0.974037	LOC108696041 [nr]|MFAP5 [hs]|AMEX60DD301026748|AMEX60DD201026748
MSTRG.8414	10	0.973003	CD34|AMEX60DD301008964
MSTRG.14629	10	0.972958	LITAF|AMEX60DD201021431|AMEX60DD301021431
MSTRG.24432	10	0.97268	LOC116077264 [nr]|CD300E [hs]|AMEX60DD301041320|AMEX60DD201041320
MSTRG.12898	10	0.969156	PLAUR [nr]|AMEX60DD301017921
MSTRG.26830	10	0.966397	SIGLEC1|AMEX60DD301046250
MSTRG.10775	10	0.966098	AXRNBP [nr]|AMEX60DD201013519|AMEX60DD301013519
MSTRG.24970	10	0.965521	MAP1B|AMEX60DD301042446
MSTRG.30065	10	0.96462	MKI67.S [nr]|AMEX60DD201052733|AMEX60DD301052733|MKI67 [hs]
MSTRG.13642	10	0.963766	LOC101397869 [nr]|PLPP3 [hs]|AMEX60DD201019499|PLPP3
MSTRG.28824	10	0.963425	AMEX60DD201050353|FNBP1|AMEX60DD301050353|LOC104169003 [nr]|FNBP1 [hs]
MSTRG.22380	10	0.963245	MSN|AMEX60DD102037012|AMEX60DD201037012
MSTRG.11820	10	0.959312	AMEX60DD301015678|LOC115799917 [nr]|AMEX60DD201015678
MSTRG.4732	10	0.958464	ITM2C|AMEX60DD201002001
MSTRG.26074	10	0.958277	NPNT|AMEX60DD201044651
MSTRG.10154	10	0.957489	CRIP2|AMEX60DD301012001|AMEX60DD102012001
MSTRG.24697	10	0.957081	RAI14|AMEX60DD201041872|AMEX60DD301041872
MSTRG.29356	10	0.956252	LOC115076794 [nr]|GRIK2 [hs]|AMEX60DD102051344|AMEX60DD201051344
MSTRG.15619	10	0.956111	MGLL|AMEX60DD301023389|AMEX60DD201023389
MSTRG.10217	10	0.955839	ACTN1|AMEX60DD201012100
MSTRG.12567	10	0.955574	LOC115459664 [nr]|AMEX60DD301017210|AMEX60DD201017210|N337_12466 [nr]|AMEX60DD102017210
MSTRG.9067	10	0.955049	TOP2A [hs]|AMEX60DD301010148|AMEX60DD201010148
MSTRG.29206	10	0.954392	AMEX60DD201051084|TNFRSF1B|AMEX60DD301051084
MSTRG.5785	10	0.953895	ALDH1A2|AMEX60DD201004101
MSTRG.29777	10	0.953246	VCL|AMEX60DD301052160|AMEX60DD201052160|VCL [nr]
MSTRG.23793	10	0.950509	YWHAZ [nr]|AMEX60DD102040225|YWHAZ|AMEX60DD103040225|AMEX60DD301040225
MSTRG.25588	10	0.949358	SEPTIN11|AMEX60DD201043722|PARPI_0007636 [nr]|SEPTIN11 [hs]|AMEX60DD301043722
MSTRG.22773	10	0.949035	LLAP_4253 [nr]|ITGA9 [hs]|AMEX60DD301037986|ITGA9|AMEX60DD201037986
MSTRG.10170	10	0.947756	PLEK2|AMEX60DD201012035
MSTRG.25374	10	0.946626	PSAT1|AMEX60DD201043300
MSTRG.9792	10	0.945058	DYNC1H1|AMEX60DD301011356
MSTRG.21287	10	0.942367	LAMA2|AMEX60DD301034687|LOC108716137 [nr]|LAMA2 [hs]|AMEX60DD201034687
MSTRG.11337	10	0.942024	ECM1|AMEX60DD301014721|AMEX60DD201014721
MSTRG.29551	10	0.939932	LOC113941412 [nr]|AMEX60DD201051700
MSTRG.22424	10	0.93753	DCX|AMEX60DD301037111|DCX [nr]|DCLK1 [hs]
MSTRG.10709	10	0.929879	LOXE [nr]|AMEX60DD201013309|ALOXE3 [hs]|AMEX60DD102013309|AMEX60DD301013309|AMEX60DD103013309
MSTRG.18494	10	0.926414	PLBD1|AMEX60DD102029125|AMEX60DD201029125
MSTRG.13295	10	0.923297	SOAT1.S [nr]|SOAT1 [hs]|AMEX60DD201018686
MSTRG.10100	10	0.916108	ZNF106|AMEX60DD201011921
MSTRG.18174	10	0.913907	LOC115094245 [nr]|AMEX60DD201028473|AMEX60DD102028473
MSTRG.29387	10	0.913546	GBF1|AMEX60DD201051398
MSTRG.30588	10	0.908531	SIK2|AMEX60DD201053750|AMEX60DD301053750
MSTRG.7545	10	0.778934	ACY3|AMEX60DD201007278|AMEX60DD301007278|AMEX60DD102007278
MSTRG.7017	11	0.999916	N301_12105 [nr]|AMEX60DD201006295
MSTRG.10510	11	0.999869	EIF4A1|AMEX60DD301012738|EIF4A1 [nr]|AMEX60DD201012738
MSTRG.14327	11	0.999834	LOC101946377 [nr]|AMEX60DD301020778|AMEX60DD201020780
MSTRG.19534	11	0.999745	PCTP|AMEX60DD301031022
MSTRG.26206	11	0.999584	ABCE1|AMEX60DD201044967
MSTRG.13665	11	0.999571	TMEM59|AMEX60DD102019553|AMEX60DD301019553
MSTRG.18212	11	0.99946	LOC115475343 [nr]|CPNE1 [hs]|AMEX60DD301028531|LOC115096893 [nr]|AMEX60DD102028531|AMEX60DD101028531
MSTRG.5962	11	0.999413	TALDO1|AMEX60DD201004415|AMEX60DD103004415
MSTRG.22601	11	0.999281	LOC114026362 [nr]|CHMP1B [hs]|AMEX60DD102037584
MSTRG.25333	11	0.999208	LOC108791711 [nr]|ANXA1 [hs]|AMEX60DD301043186|AMEX60DD102043186|AMEX60DD201043186
MSTRG.23067	11	0.999026	GMNN|AMEX60DD301038574
MSTRG.10563	11	0.998954	LOC115078688 [nr]|ST8SIA6 [hs]|AMEX60DD301012874|LOC108801593 [nr]
MSTRG.4748	11	0.998633	ATP1B3.L [nr]|ATP1B3 [hs]|AMEX60DD201002027
MSTRG.5233	11	0.998533	LOC115478596 [nr]|PTPRH [hs]|AMEX60DD301003102|AMEX60DD201003102|AMEX60DD301003104
MSTRG.18394	11	0.998433	LOC101350333 [nr]|AMEX60DD301028925|MDA_GLEAN10024964 [nr]|AMEX60DD201028925|ROHU_010447 [nr]|PPP2CA [hs]|AMEX60DD103028925|PPP2CA [nr]|AMEX60DD102028925|DUI87_26850 [nr]
MSTRG.19844	11	0.998117	SEC61G|AMEX60DD301031572
MSTRG.31667	11	0.997966	PRKRA|AMEX60DD201055581
MSTRG.17182	11	0.997953	AMEX60DD201026518|LOC115078387 [nr]|AMEX60DD301026518|AMEX60DD102026518|LOC103801559 [nr]
MSTRG.11599	11	0.997927	SSR2|AMEX60DD201015220|LOC104026143 [nr]|SSR2 [hs]|AMEX60DD301015220|CELAPHUS_00001913 [nr]|AMEX60DD102015220
MSTRG.10573	11	0.997766	LOC115457988 [nr]|ATP1B2 [hs]|AMEX60DD201012899
MSTRG.23798	11	0.997621	PABPC1|AMEX60DD102040213|AMEX60DD301040213|AMEX60DD101040213|AMEX60DD201040213|PABPC1 [nr]
MSTRG.29614	11	0.997478	DDX21|AMEX60DD102051799|AMEX60DD103051799|AMEX60DD301051799|AMEX60DD201051799|AMEX60DD101051799|LOC101941574 [nr]|DDX21 [hs]|EI555_008922 [nr]|DDX21 [nr]|DDX50 [hs]
MSTRG.16907	11	0.997465	DRG2|AMEX60DD301025948|AMEX60DD201025948
MSTRG.6632	11	0.997208	LOC108709478 [nr]|UMOD [hs]|AMEX60DD102005672|AMEX60DD301005672|LOC108708106 [nr]
MSTRG.23275	11	0.996859	SEC61B|AMEX60DD301039010|AMEX60DD102039010
MSTRG.9061	11	0.996674	KRT222|AMEX60DD201010133|AMEX60DD102010133|AMEX60DD301010133
MSTRG.6639	11	0.996648	LOC108709478 [nr]|UMOD [hs]|AMEX60DD201005679|LOC115073437 [nr]|AMEX60DD102005679|LOC115073438 [nr]|AMEX60DD101005679|AMEX60DD301005679|THDL17.L [nr]|AMEX60DD103005679|LOC108709109 [nr]|AMEX60DD201005682
MSTRG.11847	11	0.996247	PARPI_0005656 [nr]|AMEX60DD201015729|UFC1 [nr]|AMEX60DD102015729|UFC1
MSTRG.22995	11	0.99616	LOC115085001 [nr]|SERPINB2 [hs]|AMEX60DD201038403|SERPINB10 [hs]|LOC112123465 [nr]|LOC115473943 [nr]|AMEX60DD301038403|AMEX60DD103038403|SERPINB10 [nr]
MSTRG.12256	11	0.995963	DNAJA2|AMEX60DD301016619|PHYPO_G00144590 [nr]|DNAJA2 [hs]|AMEX60DD102016619
MSTRG.28698	11	0.995933	AMEX60DD301050164
MSTRG.16416	11	0.995907	LOC112067442 [nr]|CFL1 [hs]|AMEX60DD102025059|CFL2 [nr]|AMEX60DD301025059|AMEX60DD103025059|LOC102977902 [nr]
MSTRG.20607	11	0.995529	SLC66A3|AMEX60DD102033227|AMEX60DD201033227
MSTRG.17056	11	0.995495	LOC115083432 [nr]|ABCF2 [hs]|AMEX60DD301026213|ABCF2-H2BE1 [hs]|AMEX60DD102026213|H355_011157 [nr]|AMEX60DD103026213|LOC112543511 [nr]
MSTRG.23045	11	0.995385	ND5|AMEX60DD301038502
MSTRG.6685	11	0.995304	LOC108792778 [nr]|UMOD [hs]|AMEX60DD301005740
MSTRG.6468	11	0.995214	MTCH2|AMEX60DD201005337|AMEX60DD101005337|AMEX60DD102005337
MSTRG.22013	11	0.995147	LOC107572204 [nr]|H3-3A [hs]|AMEX60DD201036269|H355_005052 [nr]|AMEX60DD103036269|LOC113932223 [nr]|H3-3B [hs]|AMEX60DD102036269
MSTRG.23333	11	0.994851	LOC115476426 [nr]|AMEX60DD301039154|LOC108799253 [nr]|CYB5A [hs]
MSTRG.31402	11	0.994626	EEF1B2.L [nr]|EEF1B2 [hs]|AMEX60DD103055051|AB205_0024290 [nr]|EEF1B2|AMEX60DD102055051
MSTRG.16556	11	0.994598	PRDX5|AMEX60DD102025332
MSTRG.30581	11	0.994522	NKAPD1|AMEX60DD201053739|AMEX60DD301053739|AMEX60DD102053739|LOC114651557 [nr]
MSTRG.18687	11	0.994466	COPZ1|AMEX60DD102029476|AMEX60DD301029476|A6R68_16168 [nr]|COPZ1 [hs]|AMEX60DD101029476
MSTRG.30949	11	0.994393	ASL|AMEX60DD201054302|AMEX60DD301054302
MSTRG.26075	11	0.994275	AIMP1|AMEX60DD301044646|AMEX60DD201044646
MSTRG.15802	11	0.994009	FAM3D|AMEX60DD301023847|FAM3D [nr]|FAM3C [hs]
MSTRG.30741	11	0.993556	SIAE|AMEX60DD201054011
MSTRG.25150	11	0.993426	CDO1|AMEX60DD201042801
MSTRG.12170	11	0.993298	LOC108697796 [nr]|AMEX60DD301016380|AMEX60DD201016379|AMEX60DD201016380
MSTRG.6434	11	0.993272	CR1-3 [nr]|AMEX60DD201005293|LOC115468841 [nr]
MSTRG.22599	11	0.992918	ITM2A|AMEX60DD102037575
MSTRG.31639	11	0.992696	AMEX60DD301055537|AMEX60DD201055537
MSTRG.23996	11	0.99254	LOC115085759 [nr]|AMEX60DD301040658
MSTRG.23995	11	0.992455	AMEX60DD101040656|AMEX60DD301040656
MSTRG.27446	11	0.992379	CCT8|AMEX60DD201047366
MSTRG.1705	11	0.992206	SELENOF|AMEX60DDU001010292
MSTRG.21446	11	0.992172	HNRNPLL|AMEX60DD301035056|AMEX60DD201035056|AMEX60DD102035056|LOC114705831 [nr]|HNRNPLL [hs]
MSTRG.3135	11	0.992033	RPS24|AMEX60DDU001034335
MSTRG.25822	11	0.99199	DNAJA1|AMEX60DD201044130
MSTRG.22132	11	0.991959	HSP90AB1 [nr]|AMEX60DD103036515
MSTRG.14307	11	0.991917	MSLN [nr]|AMEX60DD201020765|LOC115076060 [nr]
MSTRG.8846	11	0.991835	VPS25|AMEX60DD301009777|AMEX60DD201009777|VPS25 [nr]
MSTRG.30959	11	0.9915	CCT6A|AMEX60DD103054318|AMEX60DD201054318|AMEX60DD102054318|LOC113909557 [nr]|CCT6A [hs]|AMEX60DD101054318
MSTRG.20830	11	0.991424	PGM3 [nr]|AGM1 [hs]|AMEX60DD201033726|PGM3|AMEX60DD301033725|AMEX60DD301033726
MSTRG.25334	11	0.991299	ANXA1 [nr]|AMEX60DD201043190|LOC115096922 [nr]|ANXA2 [hs]
MSTRG.7912	11	0.991081	LOC102567599 [nr]|AMEX60DD201008013
MSTRG.4513	11	0.990936	TEDDM1|AMEX60DD301001533
MSTRG.5983	11	0.990785	LOC104625452 [nr]|MUC5AC [hs]|AMEX60DD301004450
MSTRG.20859	11	0.99071	SLC35A1|AMEX60DD201033826|AMEX60DD301033826
MSTRG.14512	11	0.990635	EIF3B|AMEX60DD102021200|AMEX60DD301021200
MSTRG.31342	11	0.990419	BZW1 [nr]|HCG_2022736 [hs]|AMEX60DD102054959|BZW1|AMEX60DD301054959
MSTRG.11483	11	0.990358	N/A|AMEX60DD201015002|S100A13 [nr]|AMEX60DD301015002
MSTRG.21689	11	0.990239	PNO1|AMEX60DD201035588
MSTRG.8838	11	0.990099	ARF1|AMEX60DD301009767|ARF1 [nr]|AMEX60DD201009767|CGPICR_003816 [nr]|ARF3 [hs]
MSTRG.18307	11	0.990094	LOC115098269 [nr]|TGM6 [hs]|AMEX60DD301028720|AMEX60DD201028720|AMEX60DD102028720
MSTRG.835	11	0.98992	PNO1|AMEX60DDU001004505
MSTRG.14556	11	0.989734	VILL [nr]|VIL1 [hs]|AMEX60DD102021285|AMEX60DD201021285|AMEX60DD301021285
MSTRG.6830	11	0.989709	LOC115073155 [nr]|GJB5 [hs]|AMEX60DD301005986
MSTRG.10780	11	0.98966	LOC115097464 [nr]|CIRBP [hs]|AMEX60DD301013520|AMEX60DD201013520|LOC108789498 [nr]|RBM3 [nr]
MSTRG.12048	11	0.989617	LOC114602414 [nr]|GP2 [hs]|AMEX60DD201016138
MSTRG.4524	11	0.989562	EIF5A2 [nr]|EIF5A [hs]|AMEX60DD201001564|LOC112547415 [nr]|UY3_13470 [nr]|AMEX60DD301001566|AMEX60DD102001564|AMEX60DD103001564|EOD39_0568 [nr]
MSTRG.13684	11	0.989502	SCP2|AMEX60DD102019590|AMEX60DD301019590|AMEX60DD201019590
MSTRG.16364	11	0.989369	GNGT1.L [nr]|GNGT1 [hs]|AMEX60DD301024973|GNGT1
MSTRG.17247	11	0.989237	LOC113491061 [nr]|A2M [hs]|AMEX60DD301026691|LOC115077990 [nr]|LOC104014590 [nr]|A2M [nr]|AMEX60DD201026691|DR999_PMT21204 [nr]|LOC115457446 [nr]|PZP [hs]
MSTRG.12439	11	0.989148	HNRNPK|AMEX60DD301016981
MSTRG.23846	11	0.989137	EIF3E|AMEX60DD201040303
MSTRG.20636	11	0.989102	LOC102744498 [nr]|YWHAQ [hs]|AMEX60DD102033277|YWHAQ|AMEX60DD301033277|YWHAQ [nr]|AMEX60DD103033277|LOC115822377 [nr]
MSTRG.6649	11	0.988861	ZNF593|AMEX60DD201005701|EOD39_16985 [nr]|ZNF593 [hs]
MSTRG.20773	11	0.988778	EEF1A1|AMEX60DD301033605|FD754_014558 [nr]|EEF1A1 [hs]|AMEX60DD102033605|AMEX60DD201033605
MSTRG.7161	11	0.988672	AMEX60DD301006559|PWP1|AMEX60DD201006559
MSTRG.6603	11	0.988616	LOC115100567 [nr]|UMOD [hs]|AMEX60DD102005631
MSTRG.15078	11	0.988471	LOC115084272 [nr]|PON2 [hs]|AMEX60DD201022375
MSTRG.8190	11	0.988462	HISAT2 Generated Gene
MSTRG.29531	11	0.987909	PPA1 [hs]|AMEX60DD201051658|LOC104251730 [nr]|AMEX60DD301051658|PPA1|AMEX60DD102051658
MSTRG.24483	11	0.987884	AVD [nr]|AMEX60DD301041409|AMEX60DD103041409|LOC115079342 [nr]
MSTRG.22882	11	0.98773	VAPA|AMEX60DD301038204|AMEX60DD201038204|AMEX60DD102038204
MSTRG.9351	11	0.987563	AMEX60DD301010634|AMEX60DD103010634|AMEX60DD201010634
MSTRG.7617	11	0.987538	LOC115456763 [nr]|AMEX60DD102007385
MSTRG.8333	11	0.987452	FKBP5|AMEX60DD301008793|AMEX60DD201008793
MSTRG.15504	11	0.987072	ALAS1|AMEX60DD201023169|AMEX60DD101023169|AMEX60DD102023169
MSTRG.11036	11	0.986895	AB205_0026330 [nr]|ISYNA1 [hs]|AMEX60DD301014135|ISYNA1|AMEX60DD102014135|AMEX60DD201014135
MSTRG.24459	11	0.986855	LOC115079342 [nr]|AMEX60DD301041386
MSTRG.29190	11	0.986715	LOC107728464 [nr]|AMEX60DD201051059
MSTRG.6720	11	0.986572	TMEM30B|AMEX60DD201005784
MSTRG.16505	11	0.986532	RTN3|AMEX60DD201025221
MSTRG.7502	11	0.986229	LOC115074915 [nr]|AMEX60DD301007171|AMEX60DD201007171
MSTRG.28406	11	0.986161	AMEX60DD301049484|DCUN1D5|AMEX60DD103049484
MSTRG.27262	11	0.986055	D9C73_028514 [nr]|AMEX60DD201046986
MSTRG.31022	11	0.986044	MDH2|AMEX60DD201054433
MSTRG.20694	11	0.986028	TMEM14A|AMEX60DD301033443|AMEX60DD102033443
MSTRG.24662	11	0.986021	ATP8B1|AMEX60DD301041816|H355_014742 [nr]|ATP8B1 [hs]|AMEX60DD201041816|AB205_0072510 [nr]
MSTRG.20797	11	0.985939	SH3BGRL2|AMEX60DD201033672
MSTRG.17380	11	0.985845	AMEX60DD201026937|RPS21|AMEX60DD103026937
MSTRG.27841	11	0.985793	EIF1AX|AMEX60DD301048239|LOC107508893 [nr]|EIF1AX [hs]|LOC111861003 [nr]|AMEX60DD102048239
MSTRG.7620	11	0.98571	LOC115456763 [nr]|AMEX60DD201007384
MSTRG.16197	11	0.985029	AMEX60DD102024630|AMEX60DD201024630
MSTRG.12619	11	0.984553	HISAT2 Generated Gene
MSTRG.4526	11	0.984284	DR999_PMT05608 [nr]|RPL22L1 [hs]|AMEX60DD301001563|AMEX60DD102001563|LOC104634092 [nr]|RPL22L1
MSTRG.18218	11	0.984153	ROMO1|AMEX60DD301028543|LOC102788570 [nr]|ROMO1 [hs]|AMEX60DD201028543|LOC108702766 [nr]|LOC114606478 [nr]
MSTRG.28968	11	0.984116	PSMD5|AMEX60DD201050627
MSTRG.29714	11	0.98408	LOC107108343 [nr]|CAPNS1 [hs]|AMEX60DD301052038
MSTRG.11982	11	0.984017	UPK1A.L [nr]|UPK1A [hs]|AMEX60DD102015979|UPK1A|AMEX60DD201015979|AMEX60DD101015979|AMEX60DD301015979
MSTRG.7112	11	0.983381	UPK3A|AMEX60DD201006472|AMEX60DD102006472
MSTRG.12597	11	0.98303	GMDS|AMEX60DD301017289
MSTRG.10269	11	0.982582	EGLN3 [nr]|AMEX60DD201012211|EGLN3|AMEX60DD301012211
MSTRG.14312	11	0.982112	LOC106884650 [nr]|AMEX60DD201020773|AMEX60DD301020773
MSTRG.30066	11	0.981148	LOC109922124 [nr]|NFKBIE [hs]|AMEX60DD301052750
MSTRG.17725	11	0.980866	YWHAB [nr]|AMEX60DD102027648|AMEX60DD201027648|LLAP_14506 [nr]
MSTRG.31891	11	0.980116	LOC115093503 [nr]|STEAP3 [hs]|AMEX60DD301056032|AMEX60DD201056032|LOC115093504 [nr]
MSTRG.1995	11	0.980098	MDH2|AMEX60DDU001014699
MSTRG.21872	11	0.979955	ZFP36L2|AMEX60DD201035972
MSTRG.5238	11	0.979668	LOC108718065 [nr]|AMEX60DD201003121|LOC108716196 [nr]|ADGRE1 [hs]|AMEX60DD301003121
MSTRG.9045	11	0.978486	LOC107107336 [nr]|KRT17 [hs]|AMEX60DD301010128
MSTRG.11106	11	0.978024	STAP2|AMEX60DD301014276
MSTRG.24654	11	0.977949	ND1|AMEX60DD301041812
MSTRG.4443	11	0.977782	ANXA4|AMEX60DD102001400
MSTRG.21171	11	0.977637	AMEX60DD201034496|AMEX60DD201034495
MSTRG.27506	11	0.976359	ATP1B1|AMEX60DD102047554|AMEX60DD103047554|AMEX60DD301047554
MSTRG.13544	11	0.976347	RPS21|AMEX60DD301019263
MSTRG.8381	11	0.976323	CAPZA1|AMEX60DD103008912|AMEX60DD201008912|AMEX60DD102008912|AMEX60DD101008912|CAPZA1 [nr]|CAPZA2 [hs]
MSTRG.12540	11	0.976214	CA5B [nr]|CA5A [hs]|AMEX60DD301017171|CA5A [nr]|CA5B [hs]|AMEX60DD102017171|AMEX60DD201017171
MSTRG.23718	11	0.976197	CALB1 [nr]|AMEX60DD201040051|AMEX60DD102040051
MSTRG.28097	11	0.976141	SCEL|AMEX60DD102048808|AMEX60DD301048808|AMEX60DD201048808|AMEX60DD101048808|SCEL.L [nr]|SCEL [hs]
MSTRG.18391	11	0.975968	VDAC1 [nr]|AMEX60DD201028917|VDAC1|AMEX60DD102028917
MSTRG.8242	11	0.974624	LOC115481826 [nr]|AMEX60DD301008647
MSTRG.24267	11	0.97451	LOC115480847 [nr]|AMEX60DD301041071|AMEX60DD201041071
MSTRG.30539	11	0.973815	LOC115074135 [nr]|NNMT [hs]|AMEX60DD301053670
MSTRG.7621	11	0.973079	GSTP1 [nr]|AMEX60DD101007387|LOC101982620 [nr]|AMEX60DD102007387
MSTRG.3948	11	0.972245	TMED2.L [nr]|TMED2 [hs]|AMEX60DD201000572|TMED2|AMEX60DD301000572|AMEX60DD102000572
MSTRG.29576	11	0.971813	LOC115097463 [nr]|ABL1 [hs]|AMEX60DD201051741|JAK2 [hs]|AMEX60DD301051741|LOC109287143 [nr]|LOC102564709 [nr]
MSTRG.29734	11	0.971764	CDC42 [nr]|AMEX60DD201052092|AMEX60DD301052092|AMEX60DD103052092|CDC42
MSTRG.19074	11	0.971696	MYOZ3.S [nr]|MYOZ2 [hs]|AMEX60DD301030126
MSTRG.25721	11	0.971479	STAP1|AMEX60DD301043979
MSTRG.23997	11	0.967822	AMEX60DD201040655|THEM6 [nr]|AMEX60DD102040655|AMEX60DD301040655
MSTRG.24253	11	0.967713	HISAT2 Generated Gene
MSTRG.16526	11	0.96683	AMEX60DD301025264|LOC106737871 [nr]|AMEX60DD201025264
MSTRG.21170	11	0.964774	CAPN9|AMEX60DD102034494|AMEX60DD201034494
MSTRG.24028	11	0.961592	LOC109094192 [nr]|GPT2 [hs]|AMEX60DD301040714|LOC108791983 [nr]|GPT.L [nr]|AMEX60DD201040714|LOC107295651 [nr]
MSTRG.2499	11	0.960099	LOC111948367 [nr]|AMEX60DDU001023355
MSTRG.13564	11	0.957881	SERBP1|AMEX60DD201019311|AMEX60DD301019311
MSTRG.28166	11	0.957845	ITM2B|AMEX60DD301049023|AMEX60DD102049023
MSTRG.9963	11	0.957085	LOC111188412 [nr]|CALM1 [hs]|AMEX60DD201011670
MSTRG.25871	11	0.956498	DNTS_006402 [nr]|FABP2 [hs]|AMEX60DD301044220
MSTRG.11362	11	0.95493	CDC42SE1|AMEX60DD301014772|AMEX60DD201014772|AMEX60DD103014772
MSTRG.11192	11	0.953053	H355_014607 [nr]|OAZ1 [hs]|AMEX60DD301014480
MSTRG.30608	11	0.951808	SORL1|AMEX60DD201053787|AMEX60DD301053787|SORL1 [nr]|SORL1 [hs]|XELAEV_18003287MG [nr]|AMEX60DD201053789
MSTRG.18001	11	0.951242	LOC107184171 [nr]|TMPRSS5 [hs]|AMEX60DD301028204
MSTRG.29685	11	0.950088	AMEX60DD301051976
MSTRG.9034	11	0.949496	LOC102368390 [nr]|KRT17 [hs]|AMEX60DD301010106|KRT42 [nr]|AMEX60DD201010106
MSTRG.12126	11	0.949031	AMEX60DD102016308|AMEX60DD301016308
MSTRG.31152	11	0.948465	TREES_T100015109 [nr]|CLTC [hs]|AMEX60DD102054658|CLTC|AMEX60DD201054658
MSTRG.6678	11	0.945575	AMEX60DD201005722|AB205_0077900 [nr]|LOC108708109 [nr]|LOC115100572 [nr]|AMEX60DD301005722
MSTRG.5984	11	0.94537	LOC104079441 [nr]|MUC5B [hs]|AMEX60DD201004446|MUC5AC [hs]|AMEX60DD102004446|LOC106898629 [nr]|AMEX60DD301004446|LOC105979890 [nr]|LOC102931633 [nr]|MUC2 [hs]
MSTRG.11924	11	0.943955	LOC115075911 [nr]|VSIG10L [hs]|AMEX60DD301015866
MSTRG.15914	11	0.943861	ZBTB11|AMEX60DD201024058|LOC115090413 [nr]|AMEX60DD301024058
MSTRG.20895	11	0.939772	SLC5A5 [nr]|RPL36A [hs]|AMEX60DD301033931
MSTRG.7585	11	0.935797	GOLM1 [nr]|AMEX60DD201007328
MSTRG.24249	11	0.934344	AMEX60DD201041061|AMEX60DD201041062|AMEX60DD301041062
MSTRG.5191	11	0.933696	B3GNT7|AMEX60DD201003026|AMEX60DD301003026
MSTRG.6672	11	0.928724	LOC108708109 [nr]|UMOD [hs]|AMEX60DD201005728
MSTRG.24685	11	0.927149	LOC112651661 [nr]|SUB1 [hs]|AMEX60DD301041852|AMEX60DD102041852
MSTRG.28700	11	0.925691	CADR_000018872 [nr]|AMEX60DD301050168
MSTRG.16012	11	0.920772	RHOA [nr]|AMEX60DD201024231|DV515_00009683 [nr]|N337_13419 [nr]|RHOA [hs]|AMEX60DD301024230|AMEX60DD101024231
MSTRG.11995	11	0.91601	LOC115476928 [nr]|FCGBP [hs]|AMEX60DD301016032
MSTRG.12895	11	0.914337	LOC106705792 [nr]|ZMYM1 [hs]|AMEX60DD301017912|LOC114603431 [nr]|HSPA8 [hs]|AMEX60DD201017913
MSTRG.25806	11	0.895951	LOC112111166 [nr]|NANS [hs]|AMEX60DD301044108|NANS|AMEX60DD102044108
MSTRG.31733	11	0.895135	ITGA6|AMEX60DD201055675|AMEX60DD301055675
MSTRG.20572	11	0.870801	LOC102357063 [nr]|NT5C1A [hs]|AMEX60DD301033123|LOC115088060 [nr]|AMEX60DD102033123
MSTRG.12352	11	0.866868	RHBG|AMEX60DD301016841
MSTRG.14188	11	0.850713	ORF2 [nr]|AMEX60DD301020567
MSTRG.11954	11	0.810128	D9C73_028124 [nr]|AMEX60DD201015943
MSTRG.9639	11	0.784263	EOD39_12600 [nr]|AMEX60DD201011083|EOD39_19207 [nr]
MSTRG.17990	11	0.744086	LOC115094691 [nr]|AMEX60DD301028183
MSTRG.6654	11	0.691578	AMEX60DD301005694|AMEX60DD201005694
MSTRG.13339	12	0.999601	LOC106593356 [nr]|RRBP1 [hs]|AMEX60DD301018616
MSTRG.13338	12	0.999006	RRBP1 [hs]|AMEX60DD201018615|AMEX60DD301018615|QRICH2 [hs]
MSTRG.6439	12	0.997896	DR999_PMT01358 [nr]|PACSIN3 [hs]|AMEX60DD301005298|PACSIN3|AMEX60DD201005298
MSTRG.9044	12	0.997512	LOC115481829 [nr]|KRT12 [hs]|AMEX60DD201010124|KRT12.S [nr]
MSTRG.18874	12	0.99746	LOC100061458 [nr]|KRT5 [hs]|AMEX60DD201029822|LOC106835257 [nr]|AMEX60DD301029822
MSTRG.26786	12	0.996724	FABP1 [hs]|AMEX60DD102046133
MSTRG.24404	12	0.996373	LOC115073646 [nr]|AMEX60DD301041297
MSTRG.12675	12	0.996269	AMEX60DD301017436|TNNT1|AMEX60DD201017436
MSTRG.15082	12	0.995836	PDK4 [nr]|AMEX60DD201022371|AMEX60DD301022371
MSTRG.31974	12	0.995616	BIN1|AMEX60DD201056187|BIN1.L [nr]|BIN1 [hs]|AMEX60DD102056187|AMEX60DD301056187|PARPI_0007933 [nr]|AMEX60DD301056188
MSTRG.29030	12	0.994961	MYMK|AMEX60DD201050745
MSTRG.25736	12	0.994911	LOC115461127 [nr]|AMEX60DD301043997
MSTRG.12735	12	0.992148	EOD39_21475 [nr]|AMEX60DD102017567
MSTRG.5966	12	0.989203	PNPLA2|AMEX60DD301004421|AMEX60DD201004421
MSTRG.17916	12	0.988989	AMEX60DD201028035
MSTRG.13261	12	0.988988	DUI87_20172 [nr]|AHNAK [hs]|AMEX60DD301018613|LOC109729673 [nr]|PRX [hs]|LOC115100013 [nr]|AMEX60DD201018613|QRICH2 [hs]|CRISPLD2 [hs]|AB205_0005830 [nr]|N/A|AMEX60DD301018614
MSTRG.26468	12	0.988655	KIT [hs]|AMEX60DD301045539|AMEX60DD201045539
MSTRG.25904	12	0.986988	C4ORF54 [hs]|AMEX60DD201044282
MSTRG.22986	12	0.985806	MYLK4|AMEX60DD301038393|MYLK4 [nr]
MSTRG.29638	12	0.984499	SYNPO2L|AMEX60DD301051857|AMEX60DD201051857
MSTRG.14153	12	0.983908	OBSCN|AMEX60DD301020488|LOC108718692 [nr]|OBSCN [hs]|OBSCN [nr]|AMEX60DD201020488
MSTRG.9048	12	0.983573	LOC115481333 [nr]|KRT12 [hs]|AMEX60DD201010125|LOC115481828 [nr]|AMEX60DD301010125
MSTRG.9331	12	0.983175	AMEX60DD103010598|CIRBP [nr]|AMEX60DD201010598
MSTRG.11481	12	0.982351	AMEX60DD102014997|AMEX60DD101014997
MSTRG.1849	12	0.980219	AMEX60DDU001012039
MSTRG.3621	12	0.979502	LOC108784482 [nr]|MYH2 [hs]|AMEX60DDU001041869
MSTRG.8286	12	0.9795	LOC112547415 [nr]|AMEX60DD301008726|H355_017124 [nr]|APOBEC2 [hs]|AMEX60DD102008726
MSTRG.9472	12	0.979095	LOC115082119 [nr]|AMEX60DD201010849|LOC115466169 [nr]|AMEX60DD301010849|LOC110199389 [nr]|HLA-DRA [hs]
MSTRG.23296	12	0.977557	CAVIN4|AMEX60DD301039043
MSTRG.11253	12	0.97693	LMNB2|AMEX60DD201014581|AMEX60DD301014581
MSTRG.24238	12	0.976623	LECT2 [nr]|AMEX60DD201041044
MSTRG.24423	12	0.976098	LOC115073646 [nr]|AMEX60DD201041317|LOC115079610 [nr]|LOC115079605 [nr]
MSTRG.16110	12	0.975747	RYR1 [nr]|RYR3 [hs]|AMEX60DD201024402|RYR1|AMEX60DD301024402|RYR1 [hs]
MSTRG.10103	12	0.973643	CAPN3|AMEX60DD301011923|AMEX60DD201011923|CAPN3 [nr]
MSTRG.10784	12	0.973444	CIRBP [nr]|AMEX60DD301013528|DR999_PMT10697 [nr]|AMEX60DD201013528
MSTRG.19636	12	0.972152	KCNJ2|AMEX60DD201031221
MSTRG.12190	12	0.971378	LOC115080971 [nr]|SBK1 [hs]|AMEX60DD301016427|AMEX60DD201016427
MSTRG.7884	12	0.97126	FLNC|AMEX60DD301007955|AMEX60DD201007955
MSTRG.15490	12	0.969955	TNNC1 [nr]|AMEX60DD201023145|TNNC1|AMEX60DD301023145
MSTRG.9251	12	0.969738	LOC101388474 [nr]|TNXB [hs]|AMEX60DD301010491|LOC115081464 [nr]|TNXB|TNC [hs]
MSTRG.17357	12	0.969546	LOC115096778 [nr]|AMEX60DD201026892
MSTRG.19599	12	0.968005	CACNG1|AMEX60DD201031139
MSTRG.18964	12	0.965324	PRPH|AMEX60DD201029957|AMEX60DD102029957|PRPH [nr]|DES [hs]
MSTRG.10155	12	0.963601	AMEX60DD301012002
MSTRG.5445	12	0.960284	AMEX60DD201003511|SYNM|AMEX60DD301003511
MSTRG.18838	12	0.957243	AMEX60DD301029750|LOC107588671 [nr]
MSTRG.18839	12	0.956987	STAC3|AMEX60DD201029751|AMEX60DD301029751
MSTRG.4657	12	0.956421	LOC115479139 [nr]|RARRES1 [hs]|AMEX60DD201001823|AMEX60DD102001823
MSTRG.29986	12	0.956201	ANKRD1|AMEX60DD301052557
MSTRG.12511	12	0.953071	CDH15|AMEX60DD201017092
MSTRG.7623	12	0.950286	LOC115075160 [nr]|CTSS [hs]|AMEX60DD201007394|AMEX60DD301007394
MSTRG.31692	12	0.948376	TTN|AMEX60DD301055570|AMEX60DD201055570
MSTRG.31910	12	0.948326	A6R68_09556 [nr]|NEB [hs]|AMEX60DD301055859|NEB.S [nr]|AMEX60DD301055860|NEB|AMEX60DD201055860|LOC102347576 [nr]|NEB.L [nr]|EOD39_7621 [nr]
MSTRG.4780	12	0.945391	ROHU_001730 [nr]|AMEX60DD301002112
MSTRG.6662	12	0.945307	TRIM63|AMEX60DD301005712|AMEX60DD102005712
MSTRG.14611	12	0.944269	KLHL40|AMEX60DD301021409
MSTRG.8717	12	0.944026	LOC115458002 [nr]|MYH7 [hs]|AMEX60DD201009525|LOC115077839 [nr]|AMEX60DD301009525|LOC115458003 [nr]|MYH6 [hs]|AMEX60DD102009525
MSTRG.6840	12	0.94314	TINAGL1|AMEX60DD301006028|AMEX60DD201006028|LOC106548016 [nr]|TINAGL1 [hs]
MSTRG.1195	12	0.941082	LOC115472078 [nr]|SSUH2 [hs]|AMEX60DDU001006769
MSTRG.14029	12	0.939675	DR999_PMT14185 [nr]|AMEX60DD201020293|SRL [nr]
MSTRG.10789	12	0.938414	LOC115097470 [nr]|AMEX60DD201013533|CIRBP [hs]|AMEX60DD102013533|CIRBP [nr]
MSTRG.6279	12	0.938387	CSRP3|AMEX60DD301005014|AMEX60DD201005014
MSTRG.14165	12	0.938183	MYL3 [nr]|AMEX60DD301020542|LOC115084014 [nr]|MYL3 [hs]
MSTRG.24301	12	0.932879	AMEX60DD301041130
MSTRG.21840	12	0.927726	CALM2 [nr]|CALM1 [hs]|AMEX60DD102035913|LOC111188412 [nr]|AMEX60DD103035913|LOC115035337 [nr]
MSTRG.10245	12	0.925601	RYR3|AMEX60DD301012123|AMEX60DD201012123|RYR3.L [nr]|RYR3 [hs]
MSTRG.30917	12	0.923947	AMEX60DD301054256|AMEX60DD201054256
MSTRG.23181	12	0.923828	EOD39_8878 [nr]|TUBB6 [hs]|AMEX60DD301038877
MSTRG.22502	12	0.918218	HMGB3.S [nr]|HMGB3 [hs]|AMEX60DD201037305|AMEX60DD102037305|AMEX60DD301037305|AMEX60DD103037305
MSTRG.11268	12	0.916843	LOC115097539 [nr]|AMEX60DD301014616|LOC115479509 [nr]|GZMB [hs]
MSTRG.4131	12	0.914725	MYO18B|AMEX60DD301000843|AMEX60DD201000843|LOC108715734 [nr]|MYO18B [hs]|AMEX60DD103000843
MSTRG.4721	12	0.912351	LOC115478661 [nr]|CPA3 [hs]|AMEX60DD301001958|CPB1 [hs]|AMEX60DD201001958
MSTRG.12042	12	0.907789	TECTA.2.S [nr]|TECTA [hs]|AMEX60DD201016136|AMEX60DD301016136
MSTRG.18974	12	0.898615	PRPH|AMEX60DD201029959|AMEX60DD301029959|AMEX60DD102029959
MSTRG.31072	12	0.897367	SMTNL2|AMEX60DD301054535
MSTRG.19398	12	0.884571	MYHC [nr]|AMEX60DD301030552|MYH7 [nr]|MYH2 [hs]|AMEX60DD201030552|LOC108702859 [nr]|MYH1 [hs]|LOC108803329 [nr]|MYH6 [hs]|MYH4 [hs]|ROHU_012232 [nr]|MYH7 [hs]
MSTRG.8253	12	0.878837	LOC115481879 [nr]|AMEX60DD101008659|LOC115073812 [nr]|AMEX60DD102008659|AMEX60DD201008659
MSTRG.2749	12	0.867313	AMEX60DDU001027504
MSTRG.14466	12	0.86453	LOC115096376 [nr]|MYH4 [hs]|AMEX60DD102021110|MYH4 [nr]|MYH1 [hs]|AMEX60DD101021110|LOC108698244 [nr]|LOC114546007 [nr]|AMEX60DD201021110|LOC115096381 [nr]|MYH8 [hs]|LOC107123116 [nr]|AMEX60DD301021110|LOC102697506 [nr]|AMEX60DD301021112
MSTRG.23043	12	0.8222	COI [nr]|MT-CO1 [hs]|AMEX60DD301038501
MSTRG.5758	12	0.794373	TMEM266|AMEX60DD201004051|PARPI_0018532 [nr]|TMEM266 [hs]|AMEX60DD102004051|AMEX60DD301004051|LOC101945351 [nr]
MSTRG.27772	12	0.778613	LOC115088650 [nr]|GPRC6A [hs]|AMEX60DD201048113
MSTRG.16687	12	0.726163	AHNAK|AMEX60DD301025422|LOC115655586 [nr]|AHNAK [hs]|PARPI_0005794 [nr]|AMEX60DD201025422|DR999_PMT20565 [nr]|LOC101947571 [nr]|AMEX60DD301025423
MSTRG.5650	12	0.69059	HEXA|AMEX60DD301003872|LOC104520696 [nr]|HEXA [hs]|HEXA [nr]
MSTRG.28770	13	0.999988	HISAT2 Generated Gene
MSTRG.4505	13	0.999971	RPL13A|AMEX60DD301001510
MSTRG.11552	13	0.999932	LOC111650550 [nr]|RPS8 [hs]|AMEX60DD201015107|AMEX60DD301015107
MSTRG.12158	13	0.999922	RPL13A|AMEX60DD301016363
MSTRG.18309	13	0.999891	PHYPO_G00242460 [nr]|RPL26 [hs]|AMEX60DD102028725|RPL26|RPL26L1 [nr]
MSTRG.27929	13	0.99989	RPL24|AMEX60DD301048413|AMEX60DD201048413|FQN60_001202 [nr]|RPL24 [hs]|AMEX60DD103048413|AMEX60DD102048413
MSTRG.12594	13	0.999841	RPS9|AMEX60DD101017274|D4764_10G0001360 [nr]|RPS9 [hs]|AMEX60DD301017274
MSTRG.7515	13	0.999814	LOC115482310 [nr]|AMEX60DD201007235|AMEX60DD301007235
MSTRG.18816	13	0.99979	NACA|AMEX60DD102029700|AMEX60DD201029700|AMEX60DD301029700|AMEX60DD101029700|AMEX60DD103029700
MSTRG.26675	13	0.999762	S100P [nr]|AMEX60DD301045921
MSTRG.14744	13	0.999759	LOC103892985 [nr]|RPL17 [hs]|AMEX60DD301021715|AMEX60DD102021715
MSTRG.27156	13	0.999748	CBS|AMEX60DD201046795|AMEX60DD102046795|CBS [nr]|CBSL [hs]|AMEX60DD301046795
MSTRG.5541	13	0.999747	RSL24D1.S [nr]|RSL24D1 [hs]|AMEX60DD301003671|AMEX60DD102003671
MSTRG.11517	13	0.999739	RPS27 [nr]|AMEX60DD301015050|LOC108429942 [nr]|RPS27 [hs]|AMEX60DD201015050
MSTRG.28302	13	0.999707	RPL21|AMEX60DD301049299|AMEX60DD102049299
MSTRG.24616	13	0.99969	LOC103892985 [nr]|RPL17 [hs]|AMEX60DD301041731|RPL17
MSTRG.6862	13	0.999673	EIF3I|AMEX60DD201006069|AMEX60DD102006069
MSTRG.8157	13	0.999666	AMEX60DD101008492
MSTRG.6150	13	0.999622	RPL27A|AMEX60DD201004757
MSTRG.26935	13	0.999548	NOP56|AMEX60DD201046448|LOC112119774 [nr]|NOP56 [hs]|AMEX60DD301046448
MSTRG.31882	13	0.999545	RPS7.S [nr]|RPS7 [hs]|AMEX60DD201056024
MSTRG.25342	13	0.999527	OSTF1|AMEX60DD102043209|AMEX60DD103043209
MSTRG.16847	13	0.999511	ARL6IP1|AMEX60DD201025832|RPS15A|AMEX60DD301025833|LOC113043310 [nr]|RPS15A [hs]|AMEX60DD201025833|RPS15A.S [nr]
MSTRG.29688	13	0.999486	AMEX60DD102051982
MSTRG.3917	13	0.999424	RPLP0.L [nr]|RPLP0 [hs]|AMEX60DD301000526|RPLP0|AMEX60DD201000526|AMEX60DD102000526|AMEX60DD103000526
MSTRG.21631	13	0.999386	XRN2|AMEX60DD102035476|AMEX60DD301035476|AMEX60DD101035476
MSTRG.562	13	0.999368	ATP5ME [nr]|AMEX60DDU001002919
MSTRG.18943	13	0.999365	AMEX60DD201029926
MSTRG.13092	13	0.999358	PRDX6.S [nr]|PRDX6 [hs]|AMEX60DD102018273|AMEX60DD103018273|AMEX60DD201018273|PRDX6|PRDX6 [nr]|LOC101067965 [nr]
MSTRG.10764	13	0.999357	RPS15|AMEX60DD201013500|AMEX60DD301013500|AMEX60DD102013500
MSTRG.12061	13	0.999335	COX6B1.L [nr]|COX6B1 [hs]|AMEX60DD301016178
MSTRG.15140	13	0.999331	RPS4X|AMEX60DD301022526|AMEX60DD102022526
MSTRG.29052	13	0.999316	RPL21|AMEX60DD301050829
MSTRG.26080	13	0.999311	PPA2|AMEX60DD301044659|AMEX60DD102044659|PPA2 [nr]
MSTRG.2999	13	0.999284	RPL17L|AMEX60DDU001032261
MSTRG.21880	13	0.999255	LOC103044634 [nr]|COX7A2L [hs]|AMEX60DD201035994
MSTRG.23675	13	0.999251	MRPS28|AMEX60DD102039975|AMEX60DD201039975|AMEX60DD301039975|MRPS28 [nr]|TPD52 [nr]|MRPS28 [hs]|LOC100981967 [nr]|N/A|TPD52
MSTRG.24273	13	0.999194	AMEX60DD201041077
MSTRG.7825	13	0.999184	LOC102241870 [nr]|RPL24 [hs]|AMEX60DD201007836
MSTRG.23773	13	0.999165	RPL30|AMEX60DD201040171|LOC103118155 [nr]|RPL30 [hs]
MSTRG.27432	13	0.999164	EOD39_14333 [nr]|SOD1 [hs]|AMEX60DD103047338|SOD1 [nr]|AMEX60DD102047338
MSTRG.20656	13	0.999149	DV515_00000735 [nr]|RPS7 [hs]|AMEX60DD201033341|RPS7.S [nr]
MSTRG.16821	13	0.999134	ATP5MF|AMEX60DD301025772
MSTRG.27493	13	0.999019	C15H3ORF52 [nr]|AMEX60DD301047534
MSTRG.12159	13	0.999017	RPL13A [hs]|AMEX60DD103016362|RPL13A|AMEX60DD201016362|LOC107296474 [nr]|AMEX60DD102016362
MSTRG.24522	13	0.999006	LOC115078578 [nr]|AMEX60DD201041536
MSTRG.26975	13	0.998992	LOC115087901 [nr]|PDCD4 [hs]|AMEX60DD102046512|AMEX60DD301046512
MSTRG.6630	13	0.99896	LOC115073433 [nr]|UMOD [hs]|AMEX60DD301005670
MSTRG.30650	13	0.998931	AB205_0199010 [nr]|RPS25P6 [hs]|AMEX60DD301053869|RPS25 [nr]|AMEX60DD102053869
MSTRG.18079	13	0.99893	LOC114590001 [nr]|AMEX60DD103028343|NME1 [hs]|AMEX60DD301028343|AMEX60DD201028343|LOC104061926 [nr]|LOC102477585 [nr]
MSTRG.1562	13	0.998927	CDC123|AMEX60DDU001009496
MSTRG.22477	13	0.998897	RPL39|AMEX60DD201037237
MSTRG.23070	13	0.998857	LOC111650550 [nr]|RPS8 [hs]|AMEX60DD301038603
MSTRG.29692	13	0.998832	AMEX60DD201051981|
MSTRG.15116	13	0.998791	AGR3 [hs]|AMEX60DD301022465
MSTRG.16611	13	0.998791	AHNAK2L [nr]|EEF1G [hs]|AMEX60DD102025420
MSTRG.12956	13	0.998748	RPS19 [nr]|AMEX60DD102018018|AMEX60DD103018018
MSTRG.6931	13	0.998732	RPL11|AMEX60DD201006176
MSTRG.25401	13	0.998717	RPS6|AMEX60DD201043373
MSTRG.19249	13	0.998673	CEBPG|AMEX60DD201030459|NDUFA6 [hs]|NDUFA6|AMEX60DD301030459
MSTRG.26126	13	0.998663	NDUFC1 [nr]|AMEX60DD201044805|AMEX60DD301044805|AMEX60DD102044805
MSTRG.26007	13	0.998615	RPL34|AMEX60DD102044507|AMEX60DD201044508
MSTRG.12274	13	0.998608	LOC114657772 [nr]|UQCRFS1 [hs]|AMEX60DD201016666
MSTRG.12006	13	0.998589	FXYD3|AMEX60DD201016052
MSTRG.13823	13	0.998581	LOC107674081 [nr]|RPS8 [hs]|AMEX60DD201019929|RPS8|ASZ78_000446 [nr]|AMEX60DD301019929
MSTRG.1469	13	0.998573	RPL14|AMEX60DDU001008803|RPL14 [nr]
MSTRG.12157	13	0.998557	RPS11|AMEX60DD301016360
MSTRG.23970	13	0.998552	EOD39_14446 [nr]|AMEX60DD102040598|LOC102287882 [nr]
MSTRG.20031	13	0.998472	RAD23A [nr]|AMEX60DD201031973
MSTRG.12646	13	0.998389	TSTD1|AMEX60DD201017389
MSTRG.19661	13	0.998384	LOC112147674 [nr]|RPL38 [hs]|AMEX60DD102031285|AMEX60DD201031285|AMEX60DD103031285
MSTRG.13028	13	0.998377	VWA7|AMEX60DD301018151|AMEX60DD201018151|LOC102350371 [nr]
MSTRG.8553	13	0.998376	GSTM2 [hs]|AMEX60DD301009229
MSTRG.20368	13	0.998352	RPL15|AMEX60DD201032684|AMEX60DD102032684
MSTRG.16843	13	0.998335	RSL1D1|AMEX60DD201025826|AMEX60DD301025826|AMEX60DD102025826
MSTRG.6054	13	0.998315	FTH1 [hs]|AMEX60DD201004586|AMEX60DD301004586
MSTRG.30254	13	0.998312	PDCD4|AMEX60DD301053099|AMEX60DD103053099|AMEX60DD201053099
MSTRG.21126	13	0.998283	TCP1 [nr]|AMEX60DD101034407|TCP1|AMEX60DD103034407|AMEX60DD301034407|AMEX60DD102034407|TCP1 [hs]
MSTRG.22486	13	0.998274	SLC25A5|AMEX60DD103037248|A6R68_02662 [nr]|SLC25A5 [hs]
MSTRG.5750	13	0.998253	LOC115075287 [nr]|AMEX60DD301004064|AMEX60DD102004064|AMEX60DD201004064
MSTRG.9433	13	0.998241	LOC115466141 [nr]|RPL5 [hs]|AMEX60DD101010795
MSTRG.8041	13	0.998173	RPL18A|AMEX60DD301008240|AMEX60DD201008240|AMEX60DD102008240
MSTRG.24956	13	0.998154	BTF3.S [nr]|BTF3 [hs]|AMEX60DD102042419|AMEX60DD301042419
MSTRG.16038	13	0.998051	N/A|AMEX60DD201024268
MSTRG.2873	13	0.998043	RPL18A|AMEX60DDU001029563
MSTRG.202	13	0.998037	HSD17B12|AMEX60DDU001001045|N338_12133 [nr]|HSD17B12 [hs]
MSTRG.9347	13	0.998017	AMEX60DD301010632|AMEX60DD201010632
MSTRG.8325	13	0.998004	FANCE [nr]|AMEX60DD301008781|FANCE|RPL10A|AMEX60DD201008783|ASZ78_000397 [nr]|RPL10A [hs]|AMEX60DD103008783
MSTRG.9118	13	0.997973	RPL23|AMEX60DD301010261|AMEX60DD102010261|LOC104671630 [nr]|RPL23 [hs]|AMEX60DD101010261
MSTRG.28185	13	0.997937	TPT1 [nr]|AMEX60DD201049070
MSTRG.27293	13	0.997936	HISAT2 Generated Gene
MSTRG.15494	13	0.99791	RPL29|AMEX60DD201023148|LOC105468530 [nr]|RPL29 [hs]
MSTRG.14420	13	0.99789	AGR2|AMEX60DD201021023|AMEX60DD102021023
MSTRG.7589	13	0.997855	ALDOB [hs]|AMEX60DD301007334|AMEX60DD102007334
MSTRG.11546	13	0.997849	AMEX60DD301015099|CIART
MSTRG.24268	13	0.997831	LOC115480847 [nr]|AMEX60DD201041072|AMEX60DD301041072
MSTRG.8055	13	0.997813	METAP2|AMEX60DD201008258|LOC109050838 [nr]|METAP2 [hs]
MSTRG.8337	13	0.9978	MAPK13|AMEX60DD301008808|AMEX60DD201008808
MSTRG.3679	13	0.997794	LOC110222103 [nr]|UBC [hs]|AMEX60DD103000053|AMEX60DD103000054
MSTRG.28879	13	0.997782	RPL7A|AMEX60DD103050464|AMEX60DD201050464|AMEX60DD301050464
MSTRG.2388	13	0.997778	FXYD3|AMEX60DDU001021257
MSTRG.10142	13	0.997744	FAUA [nr]|FAU [hs]|AMEX60DD103011982|LOC108797912 [nr]|FAU|AMEX60DD102011982
MSTRG.26537	13	0.997741	RPL9|AMEX60DD102045661|AMEX60DD201045661|PARPI_0014821 [nr]|RPL9 [hs]|AMEX60DD301045661|AMEX60DD103045661|LOC100354760 [nr]
MSTRG.16045	13	0.997631	CCER2 [nr]|CHGA [hs]|AMEX60DD201024290
MSTRG.14414	13	0.997612	AGR2|AMEX60DD201021022
MSTRG.8735	13	0.997476	PSME1|AMEX60DD102009566|AMEX60DD103009566
MSTRG.13778	13	0.997429	UQCRH [nr]|AMEX60DD301019786
MSTRG.16202	13	0.997417	SPINT2|AMEX60DD102024635|AMEX60DD201024635|AMEX60DD301024635|SPINT2 [nr]|AMEX60DD103024635|SPINT1 [hs]
MSTRG.22086	13	0.997384	AMEX60DD201036451|LXN [nr]|AMEX60DD301036452
MSTRG.9449	13	0.997333	HSD17B8 [nr]|AMEX60DD103010823|HSD17B8|AMEX60DD301010823|AMEX60DD201010823|HSD17B8.S [nr]|AMEX60DD102010823
MSTRG.17821	13	0.997331	PRELID1|AMEX60DD201027862
MSTRG.16825	13	0.99721	LOC100681216 [nr]|LITAF [hs]|AMEX60DD102025774|AMEX60DD301025774|LOC115475834 [nr]|AMEX60DD201025774
MSTRG.13078	13	0.997194	RPL18A|AMEX60DD201018257|AMEX60DD201018256
MSTRG.17195	13	0.997184	AMEX60DD201026561
MSTRG.16544	13	0.997168	LOC111850681 [nr]|AMEX60DD201025301
MSTRG.7739	13	0.997167	RPS16|AMEX60DD201007627|RPS16-PS2 [nr]|RPS16 [hs]|AMEX60DD301007627|PARPI_0011894 [nr]|AB205_0167290 [nr]|EOD39_12190 [nr]|DV515_00004541 [nr]|AMEX60DD102007627|LOC102931452 [nr]
MSTRG.18557	13	0.997154	RPL3.L [nr]|RPL3 [hs]|AMEX60DD301029243|AMEX60DD102029243|RPL3
MSTRG.11155	13	0.997122	DOHH|AMEX60DD201014364
MSTRG.19046	13	0.997081	AMEX60DD301030074|AMEX60DD102030074
MSTRG.29405	13	0.997048	RPL22 [nr]|AMEX60DD201051445
MSTRG.32005	13	0.997044	LOC115473985 [nr]|PNKD [hs]|AMEX60DD201056264|AMEX60DD301056264
MSTRG.12547	13	0.997013	LOC110520022 [nr]|HSBP1 [hs]|AMEX60DD201017188
MSTRG.17538	13	0.997011	ATP5F1E|AMEX60DD102027266
MSTRG.11626	13	0.997011	DNTS_000280 [nr]|SLC25A5 [hs]|AMEX60DD301015307
MSTRG.16692	13	0.996994	LOC115463489 [nr]|MAGEG1 [hs]|AMEX60DD102025535|NSMCE3 [hs]|AMEX60DD301025535|MAGED2 [hs]
MSTRG.3028	13	0.996993	RPL6|AMEX60DDU001032819
MSTRG.12036	13	0.996958	AMEX60DD201016111|AMEX60DD301016111
MSTRG.8869	13	0.996946	DR999_PMT06141 [nr]|RPL27 [hs]|AMEX60DD102009813|RPL27|AMEX60DD201009813
MSTRG.5473	13	0.996894	AMEX60DD201003544|SNAPC5|AMEX60DD301003544|AMEX60DD102003544
MSTRG.21957	13	0.996789	RPL37|AMEX60DD201036143
MSTRG.28637	13	0.99673	LOC115077865 [nr]|RPL17 [hs]|AMEX60DD301049976
MSTRG.27910	13	0.996703	SAT1 [nr]|AMEX60DD301048380|SAT1
MSTRG.20757	13	0.996696	SDHAF4|AMEX60DD201033574|AMEX60DD301033574
MSTRG.6709	13	0.99668	LOC115480681 [nr]|MGST3 [hs]|AMEX60DD301005769|AMEX60DD201005769
MSTRG.18947	13	0.996664	RPS26 [nr]|LOC100996747 [hs]|AMEX60DD201029931|RPS26|AMEX60DD301029931
MSTRG.29780	13	0.996635	ADK|AMEX60DD301052163
MSTRG.31367	13	0.996608	NOP58|AMEX60DD201054989|AMEX60DD301054989|AMEX60DD102054989|NOP58.S [nr]|NOP58 [hs]
MSTRG.12141	13	0.996526	FTH1 [hs]|AMEX60DD201016343|AMEX60DD102016343|N/A|AMEX60DD301016343|AMEX60DD103016343|LOC106932747 [nr]
MSTRG.22607	13	0.996487	LOC109300650 [nr]|AMEX60DD102037596|AMEX60DD301037596
MSTRG.13381	13	0.996441	HISAT2 Generated Gene
MSTRG.7829	13	0.99644	SLC25A3|AMEX60DD102007843|SLC25A3.S [nr]|SLC25A3 [hs]
MSTRG.4066	13	0.996396	ISCU|AMEX60DD102000735
MSTRG.21154	13	0.996392	AB205_0199010 [nr]|RPS25P6 [hs]|AMEX60DD301034457
MSTRG.9051	13	0.996351	LOC115481388 [nr]|KRT12 [hs]|AMEX60DD301010132
MSTRG.13644	13	0.996343	PCSK9 [nr]|AMEX60DD301019519|AMEX60DD201019519
MSTRG.15025	13	0.996337	LOC114607801 [nr]|ACADS [hs]|AMEX60DD201022270|LOC101941250 [nr]|AMEX60DD103022270
MSTRG.9178	13	0.99633	RACK1|AMEX60DD201010367
MSTRG.4673	13	0.996212	SSR3|AMEX60DD102001857
MSTRG.29803	13	0.996189	RPS24|AMEX60DD103052219|LOC102780737 [nr]|RPS24 [hs]
MSTRG.2222	13	0.996079	AMEX60DDU001018805
MSTRG.13830	13	0.996073	AMEX60DD102019915|AMEX60DD201019915|AMEX60DD301019915|AMEX60DD103019915
MSTRG.5322	13	0.996064	HISAT2 Generated Gene
MSTRG.28924	13	0.996057	RPL35 [hs]|AMEX60DD201050541
MSTRG.19227	13	0.996022	NPM1.S [nr]|NPM1 [hs]|AMEX60DD201030425|NPM1|AMEX60DD301030425
MSTRG.19238	13	0.996013	RPSA.S [nr]|RPSA [hs]|AMEX60DD102030446|AMEX60DD301030446|AMEX60DD103030446
MSTRG.11678	13	0.995987	RPS15|AMEX60DD301015444
MSTRG.1586	13	0.995933	LOC113480136 [nr]|RPL36A [hs]|AMEX60DDU001009570|RPL36A
MSTRG.4932	13	0.99591	LOC104631382 [nr]|PLSCR1 [hs]|AMEX60DD201002448|AMEX60DD301002448|LOC102348975 [nr]
MSTRG.2546	13	0.995908	AMEX60DDU001024326
MSTRG.31980	13	0.995906	RPL37A|AMEX60DD301056214|AMEX60DD102056214
MSTRG.262	13	0.995862	RPSA.S [nr]|RPSA [hs]|AMEX60DDU001001369
MSTRG.3231	13	0.995794	RPS2|AMEX60DDU001035999
MSTRG.19265	13	0.995776	RBX1|AMEX60DD201030498|FUGU_014823 [nr]|RBX1 [hs]|AMEX60DD102030498
MSTRG.24946	13	0.995694	NSA2|AMEX60DD103042396
MSTRG.12950	13	0.995689	CANSWER [nr]|AMEX60DD301018004|AMEX60DD201018004
MSTRG.19246	13	0.995685	SMDT1 [hs]|AMEX60DD301030458
MSTRG.4054	13	0.995672	RPL6|AMEX60DD201000708|AMEX60DD103000708|PARPI_0024758 [nr]|RPL6 [hs]|AMEX60DD101000708
MSTRG.27660	13	0.995656	H355_009730 [nr]|RPL31 [hs]|AMEX60DD102047845|RPL31|AMEX60DD201047845|AMEX60DD103047845|PARPI_0000589 [nr]
MSTRG.25796	13	0.995653	HISAT2 Generated Gene
MSTRG.9039	13	0.995653	TU-AK-3 [nr]|KRT15 [hs]|AMEX60DD101010103|AMEX60DD102010103
MSTRG.4399	13	0.995631	LOC111571239 [nr]|AMEX60DD201001331|AMEX60DD103001331|PPIF [hs]|AMEX60DD101001331|SMAX5B_015220 [nr]|AMEX60DD301001331|AMEX60DD102001331|LOC115398272 [nr]
MSTRG.19078	13	0.995592	RPS14.L [nr]|RPS14 [hs]|AMEX60DD102030130|AMEX60DD201030130|AMEX60DD301030130|AMEX60DD103030130
MSTRG.1983	13	0.995573	AMEX60DDU001014530
MSTRG.9454	13	0.995493	RPS18|AMEX60DD201010813
MSTRG.8059	13	0.995456	SNRPF|AMEX60DD301008266
MSTRG.12506	13	0.995411	RPL13|AMEX60DD301017083|AMEX60DD102017083|AMEX60DD201017083|CADR_000024992 [nr]|RPL13 [hs]
MSTRG.27268	13	0.995401	UPK1B|AMEX60DD301047019|AMEX60DD103047019
MSTRG.31892	13	0.99536	DBI|AMEX60DD102056035
MSTRG.18925	13	0.995321	LOC115087628 [nr]|KRT6C [hs]|AMEX60DD201029819|KRT76 [hs]|AMEX60DD301029819|KRT5 [hs]
MSTRG.8258	13	0.995283	LOC108798040 [nr]|PLSCR1 [hs]|AMEX60DD201008681|AMEX60DD301008681
MSTRG.13479	13	0.995281	RPL5|AMEX60DD103019151
MSTRG.22369	13	0.995186	RPL8 [hs]|AMEX60DD201036992|LOC506251 [nr]|AMEX60DD201036991
MSTRG.16091	13	0.995137	CAPNS1|AMEX60DD201024388|AMEX60DD103024388|AMEX60DD102024388
MSTRG.8053	13	0.99511	NDUFA12|AMEX60DD301008253
MSTRG.21704	13	0.995105	RPS16|AMEX60DD301035620
MSTRG.5968	13	0.994971	RPLP2 [nr]|AMEX60DD102004420
MSTRG.16691	13	0.994969	PFKFB1|AMEX60DD102025534|AMEX60DD301025534|AMEX60DD201025534
MSTRG.9248	13	0.994965	AMEX60DD102010501|AMEX60DD301010501
MSTRG.16828	13	0.994938	LITAFD.S [nr]|AMEX60DD102025779|AMEX60DD301025779
MSTRG.18000	13	0.994811	LOC115094690 [nr]|PRSS27 [hs]|AMEX60DD201028205|AMEX60DD301028205
MSTRG.1151	13	0.99481	EIF3M|AMEX60DDU001006382
MSTRG.15744	13	0.994755	TMEM40|AMEX60DD201023698|AMEX60DD102023698
MSTRG.4019	13	0.994687	ARPC3|AMEX60DD201000662|CELAPHUS_00000333 [nr]|ARPC3 [hs]|AMEX60DD102000662
MSTRG.20015	13	0.994606	LOC111218003 [nr]|PRDX2 [hs]|AMEX60DD201031927|AMEX60DD102031927
MSTRG.16745	13	0.994606	RPL10|AMEX60DD102025630|RPL10 [nr]
MSTRG.3107	13	0.994544	AMEX60DDU001033882
MSTRG.27553	13	0.994512	RPL8|AMEX60DD301047630|AMEX60DD201047630|LOC106586796 [nr]|RPL8 [hs]|AMEX60DD102047630|PARPI_0012521 [nr]
MSTRG.13392	13	0.994427	LOC115081673 [nr]|IFI44L [hs]|AMEX60DD301018940|AMEX60DD102018940
MSTRG.27101	13	0.99434	NPM1 [nr]|AMEX60DD301046716
MSTRG.6096	13	0.994315	LOC115468955 [nr]|FUT3 [hs]|AMEX60DD102004647|AMEX60DD301004647|AMEX60DD201004647|AMEX60DD101004647
MSTRG.17060	13	0.994289	SMIM22 [nr]|AMEX60DD301026236
MSTRG.9194	13	0.99428	LOC109396274 [nr]|AMEX60DD301010414|AMEX60DD102010414
MSTRG.10502	13	0.994255	LOC115457731 [nr]|SERP1 [hs]|AMEX60DD301012718|AMEX60DD102012718|AMEX60DD201012718|LOC109925430 [nr]|LOC106535432 [nr]
MSTRG.19053	13	0.994253	G3BP1|AMEX60DD102030092|AMEX60DD201030092|AMEX60DD103030092
MSTRG.26229	13	0.994229	RPS3A|AMEX60DD102045044|AMEX60DD201045044|AMEX60DD301045044
MSTRG.8268	13	0.994219	LOC109890842 [nr]|AMEX60DD102008702|RPLP2 [nr]|AMEX60DD301008702
MSTRG.4281	13	0.994213	PEBP1|AMEX60DD102001118
MSTRG.30213	13	0.994167	ATP5MD|AMEX60DD301053006
MSTRG.14370	13	0.994089	NDUFAB1|AMEX60DD301020905|AMEX60DD201020905|AMEX60DD102020905
MSTRG.14339	13	0.994038	RPS2|AMEX60DD201020807
MSTRG.6656	13	0.993984	LOC108798551 [nr]|UMOD [hs]|AMEX60DD201005684|LOC103097239 [nr]|AMEX60DD301005684|AMEX60DD102005684
MSTRG.24017	13	0.993823	EEF1D|AMEX60DD301040693|AMEX60DD102040693|AMEX60DD201040693|AMEX60DD103040693|EEF1D.S [nr]|EEF1D [hs]|AMEX60DD101040693
MSTRG.29478	13	0.993791	AMEX60DD301051567|PARPI_0009440 [nr]|CAMTA1|AMEX60DD102051567
MSTRG.11951	13	0.993776	LOC108433851 [nr]|AMEX60DD301015939
MSTRG.8085	13	0.99369	RPL29|AMEX60DD301008320
MSTRG.18431	13	0.993664	HNRNPA0 [nr]|A0 [hs]|AMEX60DD201029015|AMEX60DD102029015
MSTRG.23644	13	0.993616	RPL7|AMEX60DD301039907|AMEX60DD102039907
MSTRG.28543	13	0.993612	PARPI_0012521 [nr]|RPL8 [hs]|AMEX60DD301049765
MSTRG.5474	13	0.993512	RPL4|AMEX60DD102003548
MSTRG.5578	13	0.993482	DUT|AMEX60DD201003753|AMEX60DD102003753
MSTRG.25005	13	0.993419	RPS23 [hs]|AMEX60DD301042493|RPS23|AMEX60DD102042493
MSTRG.19841	13	0.993406	LOC115640765 [nr]|TRIM39 [hs]|AMEX60DD301031569|TRIM39
MSTRG.8397	13	0.993391	ATP5PB|AMEX60DD201008937
MSTRG.4233	13	0.993298	LOC100336617 [nr]|AMEX60DD201001023
MSTRG.8733	13	0.993288	PSME2|AMEX60DD301009564|AMEX60DD102009564|AMEX60DD201009564
MSTRG.23477	13	0.993274	HISAT2 Generated Gene
MSTRG.18447	13	0.993255	EIF4EBP3|AMEX60DD201029041
MSTRG.18518	13	0.993236	TEF|AMEX60DD201029172|AMEX60DD102029172
MSTRG.14608	13	0.993157	DR999_PMT17227 [nr]|HIGD1A [hs]|AMEX60DD301021403|LOC108698306 [nr]
MSTRG.6149	13	0.993101	RPL27A|AMEX60DD301004756
MSTRG.5942	13	0.993086	LOC115651180 [nr]|MUC5AC [hs]|AMEX60DD301004374|LOC112113396 [nr]|AMEX60DD102004374
MSTRG.4927	13	0.992975	RPL18A|AMEX60DD301002438
MSTRG.20696	13	0.992932	LOC103063825 [nr]|AMEX60DD201033446|AMEX60DD301033446|LOC100552501 [nr]|GSTA4 [hs]|LOC110090242 [nr]|AMEX60DD102033446
MSTRG.10273	13	0.992857	SPTSSA|AMEX60DD301012212
MSTRG.1105	13	0.992854	LOC115465750 [nr]|RPS27A [hs]|AMEX60DDU001005929|PARPI_0011267 [nr]|LOC109899775 [nr]|RPS27A
MSTRG.12218	13	0.992848	RPL28|AMEX60DD201016499
MSTRG.25331	13	0.992813	ALDH1A1 [nr]|AMEX60DD102043180|ASZ78_010378 [nr]
MSTRG.17566	13	0.99279	RTF2 [nr]|AMEX60DD201027346|AMEX60DD102027346|RTF2
MSTRG.8098	13	0.992724	LOC115084588 [nr]|AMEX60DD201008354|LOC115090287 [nr]|ARL1|AMEX60DD301008354|ARL1 [hs]
MSTRG.22175	13	0.9926	RPL7L1|AMEX60DD301036583|AMEX60DD103036583|AMEX60DD102036583
MSTRG.11308	13	0.992532	PHYPO_G00119530 [nr]|RPS28 [hs]|AMEX60DD201014694
MSTRG.24054	13	0.992519	PARK7 [nr]|AMEX60DD201040755|AMEX60DD102040755
MSTRG.16736	13	0.992497	TKTL2.L [nr]|TKT [hs]|AMEX60DD103025610|TKTL1 [nr]|TKTL2 [hs]|AMEX60DD102025610
MSTRG.12667	13	0.992469	NDUFA3|AMEX60DD201017430|AMEX60DD301017430|NDUFA3.S [nr]|NDUFA3 [hs]
MSTRG.27234	13	0.992461	LOC101401862 [nr]|AMEX60DD301046942
MSTRG.16816	13	0.992459	ARPC1B|AMEX60DD102025764|LOC104132632 [nr]|ARPC1B [hs]
MSTRG.23989	13	0.992327	AMEX60DD201040653|CR1-3 [nr]|AMEX60DD201040654
MSTRG.18111	13	0.992193	TPT1|AMEX60DD301028388
MSTRG.12236	13	0.992171	RPL18|AMEX60DD201016566|AMEX60DD102016566
MSTRG.15745	13	0.991942	TKT [nr]|AMEX60DD301023699|TKT|EOD39_16817 [nr]|TKT [hs]|AMEX60DD102023699|TKT.L [nr]
MSTRG.10592	13	0.99194	AB205_0013530 [nr]|CLDN7 [hs]|AMEX60DD103012944|AMEX60DD201012944
MSTRG.860	13	0.991921	RPS20|AMEX60DDU001004626|LOC787404 [nr]|RPS20 [hs]
MSTRG.24754	13	0.991837	RPL37|AMEX60DD301041963
MSTRG.27578	13	0.991809	AMEX60DD201047677|AMEX60DD301047678
MSTRG.23841	13	0.991808	AB205_0218780 [nr]|EIF3E [hs]|AMEX60DD201040295
MSTRG.25994	13	0.991749	LOC108787626 [nr]|PTGR1 [hs]|AMEX60DD102044465|AMEX60DD101044465|PTGR1
MSTRG.28782	13	0.991617	SET|AMEX60DD201050296
MSTRG.9132	13	0.991557	LOC107084780 [nr]|RPL19 [hs]|AMEX60DD102010282|RPL19.L [nr]|FUGU_000537 [nr]|AMEX60DD103010282|RPL19
MSTRG.8558	13	0.991554	GSTM1 [hs]|AMEX60DD103009231|AMEX60DD201009231|AMEX60DD301009231|AMEX60DD102009231
MSTRG.18936	13	0.991525	ZGC:153867 [nr]|MYL6 [hs]|AMEX60DD102029917|LOC113065525 [nr]|AMEX60DD301029917|AMEX60DD201029917|MYL6|LOC101664526 [nr]|LOC109984233 [nr]|LOC102361066 [nr]|LOC109531380 [nr]|AMEX60DD103029917|LOC111853981 [nr]
MSTRG.13033	13	0.991515	MGST3 [hs]|AMEX60DD101018169|AMEX60DD103018169
MSTRG.18120	13	0.99148	BOLA2B [nr]|BOLA2 [hs]|AMEX60DD102028401|LOC109508293 [nr]|BOLA2B [hs]|AMEX60DD301028401|AMEX60DD201028401
MSTRG.13744	13	0.991383	CMPK1|AMEX60DD301019709
MSTRG.238	13	0.991355	RPS3|AMEX60DDU001001251|RPS3 [hs]|LOC110537664 [nr]
MSTRG.30079	13	0.991354	BCCIP|AMEX60DD102052764|AMEX60DD301052764
MSTRG.6602	13	0.99135	LOC115100567 [nr]|UMOD [hs]|AMEX60DD201005630
MSTRG.26446	13	0.991348	LOC100336828 [nr]|AMEX60DD201045477|AMEX60DD201045479
MSTRG.15605	13	0.991315	LOC115091217 [nr]|UQCRC1 [hs]|AMEX60DD201023356|AMEX60DD301023356
MSTRG.23322	13	0.991211	EEF1B2 [nr]|AMEX60DD301039113
MSTRG.5187	13	0.991108	RPL35A|AMEX60DD201003014|LYPA_23C018144 [nr]|RPL35A [hs]
MSTRG.14986	13	0.991076	SRI [nr]|AMEX60DD103022198
MSTRG.11624	13	0.990934	RPS17|AMEX60DD201015294|AMEX60DD301015293
MSTRG.23249	13	0.990887	AMEX60DD201038964|LOC100336828 [nr]
MSTRG.12990	13	0.990865	AMEX60DD201018092|AMEX60DD301018092
MSTRG.3882	13	0.990851	DRG1|AMEX60DD201000476|AMEX60DD102000476
MSTRG.279	13	0.990835	RPS3A [hs]|AMEX60DDU001001517
MSTRG.29072	13	0.990801	N/A|AMEX60DD201050861|LOC102447803 [nr]|AV530_007153 [nr]|AMEX60DD301050861
MSTRG.20369	13	0.990778	MONAX_5E044796 [nr]|UBA52 [hs]|AMEX60DD201032685|UBA52|AMEX60DD102032685
MSTRG.12882	13	0.990703	LYPA_23C011637 [nr]|RPS14 [hs]|AMEX60DD301017899
MSTRG.15695	13	0.990693	AMEX60DD201023572
MSTRG.27918	13	0.990651	EIF2S3|AMEX60DD201048391|AMEX60DD101048391
MSTRG.25434	13	0.990555	PLGRKT|AMEX60DD301043439|AMEX60DD201043439
MSTRG.5900	13	0.990469	N/A|AMEX60DD301004301
MSTRG.5277	13	0.990413	CLDN1|AMEX60DD301003189
MSTRG.12609	13	0.990346	LOC112547860 [nr]|AMEX60DD201017313
MSTRG.19973	13	0.990342	EIF3G|AMEX60DD301031858
MSTRG.14090	13	0.990337	LOC109050023 [nr]|ATP6V0C [hs]|AMEX60DD201020392|ATP6V0C|AMEX60DD301020392|AMEX60DD102020392|E1301_TTI004619 [nr]
MSTRG.12096	13	0.990286	PRMT1|AMEX60DD301016261|AMEX60DD103016261|PRMT1 [hs]|AMEX60DD102016261|AMEX60DD201016261
MSTRG.27337	13	0.990162	FAM3B|AMEX60DD201047154
MSTRG.8359	13	0.99012	BCL2L15|AMEX60DD301008862|AMEX60DD201008862
MSTRG.24755	13	0.989931	RPL37|AMEX60DD201041964
MSTRG.29141	13	0.989902	RPL12|AMEX60DD201050974|AMEX60DD101050974|AMEX60DD102050974
MSTRG.5628	13	0.989846	RPS17|AMEX60DD301003832
MSTRG.19937	13	0.98981	PGLS|AMEX60DD301031772
MSTRG.10042	13	0.989759	PYGL [nr]|AMEX60DD201011832|AMEX60DD301011832|AMEX60DD102011832
MSTRG.28702	13	0.989619	AMEX60DD201050170|AMEX60DD102050170|AMEX60DD301050170
MSTRG.12589	13	0.989602	LOC104469002 [nr]|COX4I1 [hs]|AMEX60DD301017253
MSTRG.4822	13	0.98955	AP1S3 [nr]|AMEX60DD301002187|AP1S3|AMEX60DD201002187
MSTRG.6386	13	0.989518	TP53I11|AMEX60DD102005196|AMEX60DD201005196
MSTRG.6690	13	0.98951	LOC115073322 [nr]|GP2 [hs]|AMEX60DD301005741|LOC108708112 [nr]
MSTRG.24289	13	0.989484	RPSA.S [nr]|RPSA [hs]|AMEX60DD201041109|RPSA|AMEX60DD301041109
MSTRG.12367	13	0.989393	LOC115077947 [nr]|F11R [hs]|AMEX60DD103016873|LOC102347948 [nr]|AMEX60DD201016873|F11R [nr]|AMEX60DD301016873|F11R|AMEX60DD102016873
MSTRG.10174	13	0.989354	EIF2S1|AMEX60DD103012036|EIF2S1 [nr]|AMEX60DD102012036
MSTRG.13847	13	0.989304	PRDX1 [hs]|AMEX60DD201019951|AMEX60DD102019951
MSTRG.13704	13	0.989295	LOC101870897 [nr]|BTF3L4 [hs]|AMEX60DD102019621|BTF3L4|AMEX60DD201019621|AMEX60DD103019621|LOC105593538 [nr]
MSTRG.18637	13	0.989286	EIF3D|AMEX60DD102029378|LOC104344276 [nr]|EIF3D [hs]
MSTRG.11803	13	0.989275	LOC115095329 [nr]|HSD17B2 [hs]|AMEX60DD301015643|AMEX60DD102015643|LOC106891301 [nr]|AMEX60DD201015643
MSTRG.25860	13	0.989264	LOC115089273 [nr]|ADH1B [hs]|AMEX60DD102044207|AMEX60DD103044207
MSTRG.9804	13	0.989241	CHGA|AMEX60DD102011371
MSTRG.23555	13	0.988847	FD755_011089 [nr]|AMEX60DD201039736|LOC787404 [nr]|RPS20 [hs]|RPS20|DBR06_SOUSAS1610241 [nr]|AMEX60DD102039736|RBM6 [nr]|LOC102861434 [nr]
MSTRG.5751	13	0.98872	AMEX60DD201004065|ACSBG1|AMEX60DD102004065|AMEX60DD301004065
MSTRG.14838	13	0.988568	LYPA_23C006077 [nr]|CYCS [hs]|AMEX60DD201021917|AMEX60DD103021917
MSTRG.8184	13	0.988476	TMEM183A|AMEX60DD201008538|LOC103770379 [nr]|TMEM183A [hs]|AMEX60DD301008538|AMEX60DD102008538
MSTRG.25598	13	0.988453	DR999_PMT14783 [nr]|AMEX60DD103043733|ANXA3 [hs]|AMEX60DD301043733
MSTRG.14222	13	0.988344	UMOD|AMEX60DD301020628|UMOD [nr]|AMEX60DD301020629
MSTRG.15554	13	0.988343	LOC100336617 [nr]|AMEX60DD301023272|AMEX60DD201023272
MSTRG.21715	13	0.988279	MDH1|AMEX60DD201035640|AMEX60DD102035640
MSTRG.4565	13	0.988212	SOX2|AMEX60DD201001640
MSTRG.20568	13	0.988113	AB205_0199010 [nr]|RPS25P6 [hs]|AMEX60DD201033114
MSTRG.31462	13	0.98802	LOC107382384 [nr]|TOMM20 [hs]|AMEX60DD103055237
MSTRG.11027	13	0.987998	HISAT2 Generated Gene
MSTRG.6560	13	0.987931	RPL37A|AMEX60DD201005563
MSTRG.11484	13	0.9879	AMEX60DD301015004|S100A1|AMEX60DD201015004|AMEX60DD102015004
MSTRG.11492	13	0.987734	ILF2|AMEX60DD201015013|PARPI_0023435 [nr]|ILF2 [hs]|AMEX60DD301015013
MSTRG.29520	13	0.987653	NDUFB8|AMEX60DD201051633|AMEX60DD102051633
MSTRG.25861	13	0.987374	LOC101017122 [nr]|ADH7 [hs]|AMEX60DD301044208|N/A|LOC115089250 [nr]|ADH1B [hs]
MSTRG.26177	13	0.987357	DUI87_08580 [nr]|TNIP3 [hs]|AMEX60DD102044912|TNIP3|AMEX60DD301044912
MSTRG.4918	13	0.987339	H355_016656 [nr]|AMEX60DD301002413|AMEX60DD201002413|LOC112117806 [nr]|CCL20 [hs]|LOC115099045 [nr]
MSTRG.11361	13	0.98724	BNIPL|AMEX60DD201014766|AMEX60DD301014766
MSTRG.25486	13	0.987183	COPS4|AMEX60DD201043545|AMEX60DD301043545|AMEX60DD102043545
MSTRG.24925	13	0.98712	LOC106589173 [nr]|RPS15A [hs]|AMEX60DD301042337|RPS15A|AMEX60DD201042338
MSTRG.30275	13	0.987072	PLEKHS1|AMEX60DD201053166|PLEKHS1 [nr]|AMEX60DD301053166|AMEX60DD102053166
MSTRG.16371	13	0.987037	LOC106864159 [nr]|RBM4 [hs]|AMEX60DD102024981|LOC115479482 [nr]|RBM4B [hs]|AMEX60DD201024981|LOC115655326 [nr]|AMEX60DD301024981|AMEX60DD101024981
MSTRG.7629	13	0.986978	LOC101716659 [nr]|AMEX60DD201007406|UBE2N [nr]
MSTRG.17889	13	0.986885	AMEX60DD301027994|AMEX60DD201027994|AMEX60DD102027994
MSTRG.2298	13	0.986773	RPL37A [hs]|AMEX60DDU001019901
MSTRG.11864	13	0.98677	EIF3F|AMEX60DD201015751|AMEX60DD102015751
MSTRG.10964	13	0.986674	ASZ78_001754 [nr]|SUGP2 [hs]|AMEX60DD201013992|AMEX60DD102013992
MSTRG.21481	13	0.986662	FRK|AMEX60DD301035152|AMEX60DD201035152
MSTRG.9030	13	0.986617	KRT15|AMEX60DD301010092|LOC115074205 [nr]|KRT15 [hs]
MSTRG.11246	13	0.986375	RPL36|AMEX60DD201014577|AMEX60DD301014577
MSTRG.10927	13	0.986362	TSSK6|AMEX60DD301013925|NDUFA13|NDUFA13 [nr]|AMEX60DD102013925
MSTRG.3905	13	0.986291	GATC [hs]|AMEX60DD201000505|GATC|AMEX60DD102000505
MSTRG.9998	13	0.98623	RPS29|AMEX60DD102011733
MSTRG.10793	13	0.986192	LOC100092458 [nr]|AMEX60DD301013534|AMEX60DD102013534|AMEX60DD201013534|N/A
MSTRG.28237	13	0.986142	STOML3 [nr]|STOM [hs]|AMEX60DD301049163|AMEX60DD102049163
MSTRG.18707	13	0.986113	ATP5MC3 [nr]|ATP5MC2 [hs]|AMEX60DD201029525
MSTRG.23095	13	0.985937	LOC115084904 [nr]|AMEX60DD201038642|AMEX60DD102038642|LOC108719106 [nr]
MSTRG.24700	13	0.985718	BRIX1.S [nr]|BRIX1 [hs]|AMEX60DD102041878|BRIX1|AMEX60DD301041878
MSTRG.12965	13	0.985633	LOC108803548 [nr]|AMEX60DD301018034|LOC100126637 [nr]|AMEX60DD102018034
MSTRG.5196	13	0.985361	AMEX60DD201003045|AMEX60DD102003045|AMEX60DD103003045
MSTRG.3769	13	0.985255	PARPI_0011654 [nr]|AMEX60DD201000244|UBE2L3 [nr]|AMEX60DD301000244
MSTRG.14223	13	0.985196	LOC115076107 [nr]|HMCN2 [hs]|AMEX60DD301020630
MSTRG.7441	13	0.985032	AKR1E2|AMEX60DD201007076|LOC102373549 [nr]
MSTRG.3307	13	0.984986	LOC115463510 [nr]|SSR4 [hs]|AMEX60DDU001037072|XELAEV_18041786MG [nr]
MSTRG.3898	13	0.984969	LOC110406354 [nr]|AMEX60DD301000501|AMEX60DD102000501
MSTRG.16711	13	0.984838	LOC115463510 [nr]|SSR4 [hs]|AMEX60DD301025569|AMEX60DD201025569|XELAEV_18041786MG [nr]|AMEX60DD102025569
MSTRG.18613	13	0.984432	LOC114861634 [nr]|RAC1 [hs]|AMEX60DD301029334|AMEX60DD201029334
MSTRG.31536	13	0.98438	LOC102946376 [nr]|SUMO3 [hs]|AMEX60DD301055355|SUMO3|AMEX60DD201055355|SUMO3 [nr]|AMEX60DD102055355|AMEX60DD101055355
MSTRG.8156	13	0.984348	AB205_0172200 [nr]|AMEX60DD201008491
MSTRG.6669	13	0.983998	AMEX60DD301005720|AMEX60DD201005720
MSTRG.18634	13	0.983875	EIF3L|AMEX60DD102029374|AMEX60DD201029374|AMEX60DD103029374
MSTRG.8301	13	0.983789	CADR_000021977 [nr]|RPS10 [hs]|AMEX60DD301008746|RPS10|AMEX60DD201008746|LOC115074201 [nr]|PARPI_0003782 [nr]|LOC112961485 [nr]
MSTRG.31269	13	0.98361	AMEX60DD102054851|AMEX60DD301054851|AMEX60DD201054851
MSTRG.25247	13	0.983542	XELAEV_18006972MG [nr]|AMEX60DD301043032
MSTRG.6571	13	0.98349	AMEX60DD201005583|AMEX60DD301005585
MSTRG.17115	13	0.983093	AMEX60DD102026347|AMEX60DD201026347
MSTRG.28174	13	0.983083	ESD|AMEX60DD301049041|AMEX60DD103049041
MSTRG.10714	13	0.983046	RPL36A|AMEX60DD301013341|SLC5A5 [nr]|RPL36A [hs]
MSTRG.18233	13	0.982778	AHCY [nr]|AMEX60DD103028578|AHCY|AMEX60DD201028578|AMEX60DD301028578
MSTRG.21738	13	0.982654	CCT4|AMEX60DD103035657|AMEX60DD301035657|CCT4 [nr]
MSTRG.15672	13	0.982495	RPL32|AMEX60DD102023508
MSTRG.20663	13	0.982314	TMEM18|AMEX60DD301033362|CCDC171|AMEX60DD201033362|TMEM18.S [nr]|TMEM18 [hs]
MSTRG.7990	13	0.982273	ATP5F1C|AMEX60DD201008147|AMEX60DD102008147
MSTRG.28112	13	0.982264	SUGT1|AMEX60DD301048973
MSTRG.13625	13	0.982116	JUN [nr]|AMEX60DD301019448
MSTRG.22290	13	0.982101	NONO|AMEX60DD201036806|AMEX60DD301036806|AMEX60DD103036806|AMEX60DD102036806
MSTRG.32001	13	0.981936	LOC115474785 [nr]|KRT18 [hs]|AMEX60DD102056257|AMEX60DD201056257
MSTRG.1310	13	0.981719	OCM2|AMEX60DDU001007739
MSTRG.11019	13	0.981388	AMEX60DD301014101|AMEX60DD102014101
MSTRG.21851	13	0.980596	CRIPT|AMEX60DD102035927|AMEX60DD201035927
MSTRG.12145	13	0.980515	N/A|AMEX60DD301016347|FTH1 [hs]|AMEX60DD201016347|LOC115578480 [nr]
MSTRG.18392	13	0.980283	DV515_00006940 [nr]|AMEX60DD301028924|AMEX60DD102028924
MSTRG.20966	13	0.979673	AMEX60DD201034076|AMEX60DD301034076
MSTRG.29040	13	0.979282	NDUFA8|AMEX60DD201050775|LLAP_15854 [nr]|NDUFA8 [hs]|AMEX60DD102050775
MSTRG.16146	13	0.979202	LOC115073171 [nr]|RHOU [hs]|AMEX60DD201024557
MSTRG.13459	13	0.978525	ZNF326|AMEX60DD301019096
MSTRG.6478	13	0.97843	AMEX60DD301005368
MSTRG.12836	13	0.978142	SRSF7|AMEX60DD201017800|CIB84_016970 [nr]
MSTRG.22579	13	0.978003	LOC116219103 [nr]|AMEX60DD201037522|LOC115094052 [nr]|AMEX60DD102037523
MSTRG.9168	13	0.977718	RPS5|AMEX60DD102010348|AMEX60DD101010348|GSONMT00046007001 [nr]|RPS5 [hs]|AMEX60DD103010348
MSTRG.26023	13	0.977257	CASP6|AMEX60DD103044535|AMEX60DD102044535
MSTRG.17551	13	0.977253	VAPB|AMEX60DD102027292
MSTRG.22862	13	0.976555	SNRPD1|AMEX60DD102038181|SNRPD1 [nr]
MSTRG.14542	13	0.975531	LOC101935204 [nr]|AMEX60DD301021267|UQCRC2 [hs]|AMEX60DD102021267|UQCRC2 [nr]
MSTRG.16443	13	0.975054	LOC114650411 [nr]|NFKBIE [hs]|AMEX60DD201025102|AMEX60DD301025102|LOC109922124 [nr]|AMEX60DD103025102
MSTRG.13784	13	0.975029	TSPAN1|AMEX60DD201019806|AMEX60DD301019806|AMEX60DD103019806
MSTRG.20405	13	0.974791	AMEX60DD301032767
MSTRG.7794	13	0.971989	NAP1L1|AMEX60DD301007771|AMEX60DD201007771|AMEX60DD101007771
MSTRG.18945	13	0.970738	PA2G4|AMEX60DD201029928|PA2G4 [nr]
MSTRG.18253	13	0.969893	RPS5|AMEX60DD301028619
MSTRG.5268	13	0.96945	TPRG1|AMEX60DD201003184
MSTRG.9497	13	0.968739	AMEX60DD301010896
MSTRG.11957	13	0.968448	GSTENG00035333001 [nr]|AMEX60DD102015949
MSTRG.27246	13	0.966605	NAA50|AMEX60DD301046969
MSTRG.12147	13	0.965729	AMEX60DD201016349|AMEX60DD301016349
MSTRG.23129	13	0.964288	CCT5|AMEX60DD101038771|AMEX60DD103038771|CCT5 [nr]|AMEX60DD102038771
MSTRG.10007	13	0.962969	LOC115090119 [nr]|COX7A2L [hs]|AMEX60DD201011772
MSTRG.10654	13	0.95773	KCNAB3 [nr]|KCNAB1 [hs]|AMEX60DD201013093|KCNAB3|AMEX60DD301013093
MSTRG.25336	13	0.957028	ANXA1 [nr]|AMEX60DD102043188|ANXA1.S [nr]|ANXA1 [hs]|AMEX60DD301043188|LOC115463407 [nr]|AMEX60DD201043188
MSTRG.17769	13	0.953603	CSNK1A1.L [nr]|CSNK1A1 [hs]|AMEX60DD301027743|AMEX60DD201027743|CSNK1A1|LOC101403575 [nr]|AMEX60DD103027743|AMEX60DD101027743|LOC109051725 [nr]|AMEX60DD102027743|LOC109060404 [nr]|CSNK1A1 [nr]|CSNK1D [hs]
MSTRG.31336	13	0.943398	YWHAE|AMEX60DD301054952|E2I00_019352 [nr]|YWHAE [hs]|AMEX60DD102054952|YWHAE_1 [nr]|AMEX60DD101054952
MSTRG.9473	13	0.927281	HLA-C [hs]|AMEX60DD201010858|HLA-DPB1 [hs]|AMEX60DD301010858|MHC [nr]|AMEX60DD301010859
MSTRG.4232	14	0.999873	LOC113837993 [nr]|AMEX60DD301001022|AMEX60DD301001025
MSTRG.26070	14	0.999835	LOC113837993 [nr]|AMEX60DD301044636
MSTRG.22530	14	0.999804	LOC113837993 [nr]|AMEX60DD201037421
MSTRG.18389	14	0.999784	ROHU_028321 [nr]|AMEX60DD301028907|LOC111771931 [nr]|AMEX60DD103028909
MSTRG.13098	14	0.999732	LOC113837993 [nr]|AMEX60DD201018297
MSTRG.26294	14	0.999731	LOC112587105 [nr]|LC27 [hs]|AMEX60DD201045190|OJAV_G00236990 [nr]|LOC114112644 [nr]|LOC113837993 [nr]
MSTRG.11476	14	0.999627	LOC108700425 [nr]|AMEX60DD301014993
MSTRG.9285	14	0.999609	SLC44A4|AMEX60DD201010533|SLC44A4.L [nr]|SLC44A4 [hs]
MSTRG.25763	14	0.999583	LOC113837993 [nr]|AMEX60DD301044050
MSTRG.25798	14	0.999463	AMEX60DD201044102|AMEX60DD301044102
MSTRG.14706	14	0.999463	SHH|AMEX60DD201021621
MSTRG.23247	14	0.999425	LOC113837993 [nr]|AMEX60DD301038963|LOC116043362 [nr]|AMEX60DD201038963
MSTRG.29039	14	0.999413	LOC102682806 [nr]|KRT18 [hs]|AMEX60DD102050768
MSTRG.20563	14	0.999379	LOC113837993 [nr]|AMEX60DD201033113
MSTRG.24001	14	0.999368	LOC113990980 [nr]|AMEX60DD102040664|PSCA [nr]|AMEX60DD201040664
MSTRG.5990	14	0.999257	MUC5AC [nr]|MUC5B [hs]|AMEX60DD201004452
MSTRG.19784	14	0.999215	P4HB [nr]|AMEX60DD102031478|AMEX60DD103031478|P4HB
MSTRG.23098	14	0.999199	SERPINB5 [nr]|AMEX60DD102038645|AMEX60DD301038645|AMEX60DD201038645|SERPINB5
MSTRG.24276	14	0.999148	LOC115481433 [nr]|AMEX60DD301041080|AMEX60DD201041080
MSTRG.22931	14	0.999095	LOC113837993 [nr]|AMEX60DD301038296|LOC108634775 [nr]|AMEX60DD201038297
MSTRG.23034	14	0.99905	ID4|AMEX60DD201038483
MSTRG.25791	14	0.998979	AMEX60DD201044096
MSTRG.4189	14	0.99893	LOC113837993 [nr]|AMEX60DD201000951
MSTRG.2221	14	0.99879	AMEX60DDU001018804|CDH1D [nr]|LOC113837993 [nr]|LOC116043362 [nr]|LC27 [hs]
MSTRG.21973	14	0.998633	CAPN8|AMEX60DD201036179
MSTRG.18093	14	0.998624	MVP|AMEX60DD301028357|AMEX60DD103028357|AMEX60DD201028357|AMEX60DD102028357
MSTRG.26444	14	0.99859	LOC113837993 [nr]|AMEX60DD201045476
MSTRG.2837	14	0.998444	LOC100617989 [nr]|AMEX60DDU001028788|LOC113837993 [nr]|LOC116043362 [nr]|ROHU_015941 [nr]
MSTRG.20354	14	0.998363	LOC108804010 [nr]|AMEX60DD201032641
MSTRG.25168	14	0.997925	N/A|AMEX60DD201042857
MSTRG.5084	14	0.997831	LOC113837993 [nr]|AMEX60DD201002801
MSTRG.6005	14	0.997683	LOC116043362 [nr]|AMEX60DD201004516|N/A
MSTRG.21620	14	0.997647	CHK1 [nr]|AMEX60DD201035452|LOC113837993 [nr]|AMEX60DD201035453
MSTRG.25788	14	0.997629	AMELOTIN [nr]|AMEX60DD201044093
MSTRG.8795	14	0.997628	LOC113837993 [nr]|AMEX60DD301009697
MSTRG.12377	14	0.997607	HISAT2 Generated Gene
MSTRG.3628	14	0.997548	AMEX60DDU001042038|AMEX60DDU001042043
MSTRG.25797	14	0.997512	AMEX60DD201044101|AMEX60DD102044101
MSTRG.25787	14	0.997477	AMBN [nr]|AMEX60DD201044092
MSTRG.15553	14	0.997355	D9C73_028471 [nr]|LOC100289269 [hs]|AMEX60DD301023271
MSTRG.24266	14	0.997144	AMEX60DD301041070
MSTRG.26597	14	0.997105	LC27 [hs]|AMEX60DD201045757|LOC100617989 [nr]|ROHU_028321 [nr]|LOC116043362 [nr]|AMEX60DD301045757|LOC113837993 [nr]|ROHU_037140 [nr]
MSTRG.25785	14	0.996985	HISAT2 Generated Gene
MSTRG.18879	14	0.996697	N337_11780 [nr]|KRT5 [hs]|AMEX60DD201029832|AMEX60DD102029832
MSTRG.17586	14	0.996578	LOC100617989 [nr]|AMEX60DD201027402
MSTRG.11480	14	0.996466	S100A4 [nr]|AMEX60DD102014995
MSTRG.2932	14	0.996419	AMEX60DDU001030808
MSTRG.7667	14	0.996365	SLC26A4|AMEX60DD301007472|AMEX60DD201007472|AMEX60DD301007473
MSTRG.25794	14	0.996233	AMEX60DD201044097|AMEX60DD201044098
MSTRG.1061	14	0.996233	LOC107589444 [nr]|EEF1A1 [hs]|AMEX60DDU001005638
MSTRG.13209	14	0.996025	RGS2.L [nr]|RGS2 [hs]|AMEX60DD201018519
MSTRG.25801	14	0.995989	AMEX60DD201044104
MSTRG.6770	14	0.995944	DR999_PMT03405 [nr]|ZC3H12A [hs]|AMEX60DD301005884|AMEX60DD201005884
MSTRG.31983	14	0.995825	IGFBP2|AMEX60DD201056215
MSTRG.3763	14	0.995739	SDF2L1|AMEX60DD301000236
MSTRG.25793	14	0.995732	AMEX60DD201044100
MSTRG.3423	14	0.995537	AMEX60DDU001038803
MSTRG.7276	14	0.994864	FAR2 [nr]|FAR1 [hs]|AMEX60DD102006840|AMEX60DD301006840|FAR2|AMEX60DD103006840
MSTRG.28328	14	0.994836	RPL23A|AMEX60DD301049356
MSTRG.29905	14	0.99479	LOC112113897 [nr]|AMEX60DD102052407|AMEX60DD301052407
MSTRG.23587	14	0.994714	LOC115078753 [nr]|REG1B [hs]|AMEX60DD201039809
MSTRG.15045	14	0.994704	TSC22D3|AMEX60DD301022317|AMEX60DD301022318
MSTRG.12448	14	0.99466	LOC101357242 [nr]|RPL23A [hs]|AMEX60DD301017009|AMEX60DD201017009|LOC101872263 [nr]|RPL23A|AMEX60DD102017009
MSTRG.12117	14	0.994609	LOC115080697 [nr]|ACP2 [hs]|AMEX60DD301016294
MSTRG.9329	14	0.994589	LOC114650581 [nr]|PTGES [hs]|AMEX60DD301010596
MSTRG.29276	14	0.994213	NEWT [nr]|HES1 [hs]|AMEX60DD201051210
MSTRG.23864	14	0.994107	EIF3H|AMEX60DD301040361|AMEX60DD102040361|AMEX60DD201040361
MSTRG.27203	14	0.994106	ATP1A1|AMEX60DD201046884|ATP1A1 [hs]|AMEX60DD102046884|LOC100564542 [nr]
MSTRG.18011	14	0.993985	LOC115094137 [nr]|AMEX60DD301028219
MSTRG.1778	14	0.99363	NEWT [nr]|HES1 [hs]|AMEX60DDU001010828
MSTRG.13346	14	0.993177	LOC115099712 [nr]|FRRS1 [hs]|AMEX60DD201018796|AMEX60DD301018796
MSTRG.16098	14	0.993007	EIF3K.S [nr]|EIF3K [hs]|AMEX60DD301024396|AMEX60DD102024396
MSTRG.18255	14	0.992966	LOC113837993 [nr]|AMEX60DD201028609
MSTRG.27173	14	0.992588	ATP1A1.L [nr]|ATP1A1 [hs]|AMEX60DD103046825|ATP1A1.S [nr]|AMEX60DD301046825|AMEX60DD102046825
MSTRG.29390	14	0.992208	EEF1A1 [hs]|AMEX60DD301051404|AMEX60DD201051404
MSTRG.31427	14	0.992197	SLC40A1|AMEX60DD301055178
MSTRG.25792	14	0.992079	AMEX60DD201044099
MSTRG.18254	14	0.992034	LOC113837993 [nr]|AMEX60DD201028608|DR999_PMT12060 [nr]|AMEX60DD301028608|CDH1D [nr]|LOC100336538 [nr]
MSTRG.7532	14	0.991533	LOC115482310 [nr]|TMEM176B [hs]|AMEX60DD301007259|AMEX60DD102007259
MSTRG.31063	14	0.991471	NOS2|AMEX60DD301054519|AMEX60DD201054519
MSTRG.25802	14	0.991003	AMEX60DD201044105
MSTRG.2286	14	0.990564	LOC113837993 [nr]|AMEX60DDU001019577|OJAV_G00236990 [nr]
MSTRG.25799	14	0.99046	AMEX60DD201044103
MSTRG.11732	14	0.990321	CALB2|AMEX60DD102015523
MSTRG.25620	14	0.990279	FOXE1|AMEX60DD201043770
MSTRG.29241	14	0.99013	LOC115482563 [nr]|AMEX60DD103051157|AMEX60DD102051157|EGM_00204 [nr]|PGD [hs]|PGD|PGD [nr]
MSTRG.2770	14	0.989955	LOC113837993 [nr]|AMEX60DDU001027816|LOC114112644 [nr]|LOC111196389 [nr]|LC27 [hs]
MSTRG.5247	14	0.989537	TFRC [nr]|TFR2 [hs]|AMEX60DD201003146|AMEX60DD301003146|TFRC
MSTRG.20992	14	0.988765	GJA1|AMEX60DD201034120
MSTRG.11122	14	0.988508	EEF2|AMEX60DD101014307
MSTRG.26065	14	0.988501	RPL31|AMEX60DD201044628|AMEX60DD201044629
MSTRG.1963	14	0.988451	PSCA [nr]|AMEX60DDU001014191|LOC115480837 [nr]
MSTRG.14341	14	0.988419	NOXO1|AMEX60DD201020811
MSTRG.27402	14	0.987887	ATP5PO|AMEX60DD301047270|AMEX60DD103047270
MSTRG.2489	14	0.987724	N/A|AMEX60DDU001023114
MSTRG.24951	14	0.987552	HEXB.L [nr]|AMEX60DD102042399
MSTRG.25995	14	0.987461	LOC115098599 [nr]|AMEX60DD301044466|AMEX60DD102044466
MSTRG.6936	14	0.987345	LOC114665343 [nr]|EEF1A1 [hs]|AMEX60DD201006173|LOC107589444 [nr]|AMEX60DD301006173|EEF1A1|AMEX60DD103006173|LOC102694151 [nr]
MSTRG.25419	14	0.987039	LOC100336720 [nr]|AMEX60DD201043401|LOC100336617 [nr]|AMEX60DD301043404
MSTRG.23023	14	0.986515	RPL18|AMEX60DD301038449
MSTRG.11478	14	0.986462	LOC108700425 [nr]|AMEX60DD201014994
MSTRG.12441	14	0.986458	HNRNPK|AMEX60DD201016986
MSTRG.25508	14	0.986407	RPL32|AMEX60DD201043577
MSTRG.15115	14	0.986121	AGR2 [hs]|AMEX60DD301022464|N/A|AMEX60DD103022464
MSTRG.27984	14	0.985905	AMELY [hs]|AMEX60DD201048543
MSTRG.1275	14	0.985624	LOC102380972 [nr]|AMEX60DDU001007334
MSTRG.28580	14	0.985549	RPL37A|AMEX60DD301049850
MSTRG.17585	14	0.98535	LOC113837993 [nr]|AMEX60DD301027401
MSTRG.2005	14	0.985235	AMBN|AMEX60DDU001014819
MSTRG.5642	14	0.985037	LOC115075475 [nr]|AMEX60DD201003856|AMEX60DD102003856
MSTRG.12137	14	0.984975	N/A|AMEX60DD201016339
MSTRG.27577	14	0.984889	LOC113837993 [nr]|AMEX60DD301047679
MSTRG.30922	14	0.984694	LOC108790888 [nr]|CLDN4 [hs]|AMEX60DD102054265|AMEX60DD201054265
MSTRG.31066	14	0.984516	NOS2|AMEX60DD201054520
MSTRG.13108	14	0.984457	F3 [hs]|AMEX60DD201018306
MSTRG.1370	14	0.983811	LOC102946513 [nr]|TMEM176B [hs]|AMEX60DDU001008147
MSTRG.26629	14	0.983673	DR999_PMT11393 [nr]|FGFBP1 [hs]|AMEX60DD201045830
MSTRG.5643	14	0.982968	LOC115075475 [nr]|AMEX60DD301003857
MSTRG.28073	14	0.982725	KLF5|AMEX60DD201048840|PAL_GLEAN10020358 [nr]|KLF5 [hs]|AMEX60DD301048840
MSTRG.5992	14	0.982471	LOC115469672 [nr]|AMEX60DD201004482
MSTRG.23214	14	0.982205	LGALS3 [nr]|AMEX60DD102038923|AMEX60DD101038923|AMEX60DD201038923
MSTRG.28850	14	0.981664	RPS12|AMEX60DD301050417
MSTRG.5640	14	0.981302	LOC115075475 [nr]|AMEX60DD201003853|LOC115457007 [nr]|AMEX60DD101003853|AMEX60DD201003855
MSTRG.1828	14	0.980757	AMEX60DDU001011761
MSTRG.187	14	0.980625	AMEX60DDU001000930
MSTRG.29865	14	0.980402	D4764_0154770 [nr]|RPS10 [hs]|AMEX60DD301052348
MSTRG.22669	14	0.980393	NOX1 [nr]|AMEX60DD301037755
MSTRG.24950	14	0.980353	LOC104924344 [nr]|HEXB [hs]|AMEX60DD301042398|HEXB
MSTRG.25911	14	0.979959	PITX2|AMEX60DD301044294|AMEX60DD201044294
MSTRG.18303	14	0.979353	BPIFB2|AMEX60DD101028715|AMEX60DD201028715
MSTRG.6421	14	0.97876	LOC102346575 [nr]|SPSB3 [hs]|AMEX60DD201005282|LOC108715248 [nr]|AMEX60DD102005282
MSTRG.17170	14	0.978413	LOC114645960 [nr]|AMEX60DD201026477|AMEX60DD301026477
MSTRG.213	14	0.978182	LOC115458072 [nr]|DUOXA2 [hs]|AMEX60DDU001001161|DUOXA1 [hs]
MSTRG.18119	14	0.977913	LOC115094223 [nr]|CLDN4 [hs]|AMEX60DD201028403
MSTRG.30504	14	0.977721	TMEM45B.L [nr]|TMEM45B [hs]|AMEX60DD102053577|AMEX60DD301053577|AMEX60DD201053577|TMEM45B
MSTRG.15099	14	0.977053	SOSTDC1|AMEX60DD201022450
MSTRG.25784	14	0.975996	AMEX60DD301044091|AMEX60DD102044091
MSTRG.5701	14	0.975981	AMEX60DD201003962|EOD39_17179 [nr]
MSTRG.10423	14	0.97576	SPEN [nr]|AMEX60DD201012557
MSTRG.5632	14	0.975586	PPIB [hs]|AMEX60DD201003840|PPIB|AMEX60DD103003840|AMEX60DD102003840
MSTRG.13836	14	0.975404	AMEX60DD201019921|AMEX60DD301019921|AMEX60DD102019921
MSTRG.8946	14	0.975234	DLX3|AMEX60DD301009952|AMEX60DD201009952
MSTRG.6123	14	0.9752	RPS13|AMEX60DD301004700|AMEX60DD201004700
MSTRG.23281	14	0.973952	GALNT12|AMEX60DD201039025
MSTRG.15615	14	0.973816	RPN1|AMEX60DD201023371|AMEX60DD301023371
MSTRG.6129	14	0.970339	RPS13|AMEX60DD301004712|AMEX60DD201004712
MSTRG.21056	14	0.96995	RPS12|AMEX60DD301034248|AMEX60DD101034248|AMEX60DD201034248|AMEX60DD102034248|AMEX60DD201034249
MSTRG.8549	14	0.968991	GSTM1 [hs]|AMEX60DD301009225|AMEX60DD201009225|GSTM4 [hs]
MSTRG.18260	14	0.968839	RPN2|AMEX60DD301028630
MSTRG.15427	14	0.966579	LOC112547387 [nr]|PLA2G4C [hs]|AMEX60DD201023020|AMEX60DD301023020|LOC115642800 [nr]|AMEX60DD102023020|LOC106732455 [nr]|AMEX60DD301023021
MSTRG.18411	14	0.96483	PITX1|AMEX60DD301028957|AMEX60DD201028957
MSTRG.8978	14	0.961858	LOC115481774 [nr]|COQ10B [hs]|AMEX60DD301010020|AMEX60DD103010020
MSTRG.4196	14	0.959125	UQCR10|AMEX60DD201000967|AMEX60DD103000967|AMEX60DD102000967
MSTRG.11947	14	0.957019	LOC107100331 [nr]|AMEX60DD201015935
MSTRG.12985	14	0.955906	CNFN|AMEX60DD201018085
MSTRG.19578	14	0.950512	RPS12|AMEX60DD201031105
MSTRG.20615	14	0.945406	PDIA6|AMEX60DD102033240|AMEX60DD301033240|AMEX60DD103033240|AMEX60DD101033240
MSTRG.16886	14	0.939146	RPL15|AMEX60DD301025916|LOC101178943 [nr]|RPL15 [hs]
MSTRG.22843	14	0.93554	UPP1.L [nr]|UPP1 [hs]|AMEX60DD301038131|AMEX60DD201038131|AMEX60DD301038132
MSTRG.10291	14	0.93092	NFKBIA|AMEX60DD201012229
MSTRG.4385	14	0.930538	SLC20A1|AMEX60DD301001301|AMEX60DD103001301|LLAP_15748 [nr]|SLC20A1 [hs]|AMEX60DD102001301
MSTRG.18725	14	0.928443	PCBP3.L [nr]|PCBP2 [hs]|AMEX60DD103029545|PCBP2|AMEX60DD301029545|AMEX60DD201029545|AMEX60DD102029545
MSTRG.28830	14	0.926294	ASS1|AMEX60DD201050365|ASS1 [hs]|AMEX60DD201050366
MSTRG.27524	14	0.925973	UBA52|AMEX60DD301047583
MSTRG.14407	14	0.915032	PARPI_0024680 [nr]|TIMP3 [hs]|AMEX60DD301021001
MSTRG.12140	14	0.913926	FTH1.S [nr]|FTH1 [hs]|AMEX60DD301016341|AMEX60DD301016342
MSTRG.25789	14	0.899133	AMEX60DD301044094
MSTRG.29691	14	0.89884	AMEX60DD102051980|AMEX60DD301051980
MSTRG.24298	14	0.898233	DR999_PMT22389 [nr]|AMEX60DD301041122
MSTRG.11960	14	0.889966	LOC115591549 [nr]|LRRC3 [hs]|AMEX60DD301015958
MSTRG.14912	14	0.888144	TGM4|AMEX60DD201022062
MSTRG.12295	14	0.886557	LOC115470862 [nr]|CES2 [hs]|AMEX60DD201016745|LOC115470865 [nr]|CES1 [hs]
MSTRG.9043	14	0.883411	AB205_0130350 [nr]|KRT12 [hs]|AMEX60DD301010118|AMEX60DD201010118
MSTRG.24299	14	0.863746	LOC115075929 [nr]|LOC100130764 [hs]|AMEX60DD301041123
MSTRG.2748	14	0.838803	AMEX60DDU001027503
MSTRG.28420	14	0.829095	MMPE [nr]|MMP13 [hs]|AMEX60DD201049502
[truncated: 153 more rows]

## Sheet: LimbGene_Clusters-Score
Gene_ID	K-Cluster	Similarity Score	Gene_Symbol(s)
MSTRG.27203	1	0.985571	ATP1A1|AMEX60DD201046884|ATP1A1 [hs]|AMEX60DD102046884|LOC100564542 [nr]
MSTRG.1795	1	0.982018	DR999_PMT03948 [nr]|TENT5A [hs]|AMEX60DDU001011158
MSTRG.29821	1	0.979781	RASGEF1A|AMEX60DD201052257|AMEX60DD301052257
MSTRG.8133	1	0.978276	PAH|AMEX60DD201008421
MSTRG.16683	1	0.977309	GNL3L.S [nr]|GNL3L [hs]|AMEX60DD301025526|GNL3L|AMEX60DD201025526
MSTRG.6862	1	0.976524	EIF3I|AMEX60DD201006069|AMEX60DD102006069
MSTRG.28959	1	0.971192	GSN|AMEX60DD301050610|AMEX60DD102050610|AMEX60DD201050610
MSTRG.14066	1	0.969758	DECR2|AMEX60DD201020340|LOC116037199 [nr]|AMEX60DD301020340|AMEX60DD102020340
MSTRG.7453	1	0.968942	LOC115477910 [nr]|SLC7A11 [hs]|AMEX60DD102007093|DR999_PMT14834 [nr]|AMEX60DD201007093
MSTRG.18305	1	0.968626	DUSP1|AMEX60DD102028721|AMEX60DD301028721
MSTRG.25005	1	0.967198	RPS23 [hs]|AMEX60DD301042493|RPS23|AMEX60DD102042493
MSTRG.1816	1	0.966523	TNNC1|AMEX60DDU001011548
MSTRG.11011	1	0.966394	ARRDC2|AMEX60DD201014072|AMEX60DD102014072|AMEX60DD301014072
MSTRG.27581	1	0.964325	DR999_PMT07626 [nr]|AMEX60DD201047681|AMEX60DD301047681
MSTRG.12748	1	0.963491	AMEX60DD201017596|AMEX60DD102017596
MSTRG.28351	1	0.963437	RDX|AMEX60DD102049400|AMEX60DD201049400
MSTRG.8978	1	0.96333	LOC115481774 [nr]|COQ10B [hs]|AMEX60DD301010020|AMEX60DD103010020
MSTRG.30079	1	0.963149	BCCIP|AMEX60DD102052764|AMEX60DD301052764
MSTRG.10974	1	0.963063	KLF2 [nr]|AMEX60DD301014010
MSTRG.17853	1	0.962984	EGR1|AMEX60DD201027946
MSTRG.10757	1	0.961519	PLK5 [nr]|PLK2 [hs]|AMEX60DD301013478|PARPI_0015173 [nr]
MSTRG.7612	1	0.961507	LOC115456763 [nr]|AMEX60DD201007381|AMEX60DD102007381
MSTRG.18233	1	0.961233	AHCY [nr]|AMEX60DD103028578|AHCY|AMEX60DD201028578|AMEX60DD301028578
MSTRG.29927	1	0.960883	EGR2|AMEX60DD201052458|EGR2 [nr]
MSTRG.22132	1	0.960436	HSP90AB1 [nr]|AMEX60DD103036515
MSTRG.10765	1	0.959681	GAMT|AMEX60DD301013506
MSTRG.28223	1	0.959309	LOC115092160 [nr]|AMEX60DD201049134|AMEX60DD301049134|LOC102388347 [nr]|FGG [hs]|FGL1 [hs]|AMEX60DD102049134
MSTRG.17050	1	0.958345	TMUB1|AMEX60DD301026204|AMEX60DD201026204|TMUB1 [nr]|TMUB2 [hs]
MSTRG.7160	1	0.958264	LDHB|AMEX60DD301006557|AMEX60DD201006557|AMEX60DD102006557
MSTRG.677	1	0.958078	ATF3|AMEX60DDU001003554
MSTRG.27014	1	0.957421	LOC103281413 [nr]|ZNF268 [hs]|AMEX60DD201046541|AMEX60DD301046541|PRDM9|ZNF432 [nr]|LOC107106186 [nr]|LOC107983708 [nr]|PRDM9 [hs]
MSTRG.16065	1	0.955593	LOC106701779 [nr]|ZFP36L1 [hs]|AMEX60DD301024327
MSTRG.9324	1	0.955564	LOC115466229 [nr]|TRAF3 [hs]|AMEX60DD301010585
MSTRG.25033	1	0.955093	LOC113837993 [nr]|AMEX60DD201042545
MSTRG.24822	1	0.954631	GPX8|AMEX60DD102042105|ASZ78_000747 [nr]|GPX8 [hs]
MSTRG.2271	1	0.954247	LDHB|AMEX60DDU001019409|LDHB [hs]
MSTRG.27999	1	0.953644	GPR143 [hs]|AMEX60DD301048591|GPR143
MSTRG.23988	1	0.953611	ARC [hs]|AMEX60DD201040641
MSTRG.31808	1	0.953139	NR4A2|AMEX60DD201055832
MSTRG.13416	1	0.951933	CYR61 [nr]|CCN1 [hs]|AMEX60DD201019011|CCN1|AMEX60DD101019011
MSTRG.8856	1	0.951387	LOC102348586 [nr]|NCL [hs]|AMEX60DD201009800|AMEX60DD301009800|NCL
MSTRG.20085	1	0.951069	IER2|AMEX60DD201032064
MSTRG.192	1	0.950887	C11ORF96|AMEX60DDU001000982
MSTRG.19238	1	0.949716	RPSA.S [nr]|RPSA [hs]|AMEX60DD102030446|AMEX60DD301030446|AMEX60DD103030446
MSTRG.28553	1	0.948375	LOC115091848 [nr]|UCP2 [hs]|AMEX60DD301049799
MSTRG.21128	1	0.947347	SGK1|AMEX60DD201034416|AMEX60DD102034416|AMEX60DD101034416
MSTRG.11332	1	0.947247	N/A|AMEX60DD201014726
MSTRG.2106	1	0.946854	LOC100336636 [nr]|AMEX60DDU001016377|
MSTRG.16110	1	0.946391	RYR1 [nr]|RYR3 [hs]|AMEX60DD201024402|RYR1|AMEX60DD301024402|RYR1 [hs]
MSTRG.16474	1	0.946	CTSW|AMEX60DD301025155|LOC115480387 [nr]|CTSW [hs]
MSTRG.16318	1	0.945696	FOSB|AMEX60DD301024876|AMEX60DD301024877
MSTRG.8488	1	0.945631	BTG2 [nr]|BTG1 [hs]|AMEX60DD301009119|BTG2|AMEX60DD201009119
MSTRG.18986	1	0.945571	FKBP11|AMEX60DD102029984|AMEX60DD201029984
MSTRG.12138	1	0.944786	LOC108697799 [nr]|AMEX60DD201016340
MSTRG.12261	1	0.944439	LOC108697799 [nr]|AMEX60DD201016640
MSTRG.20011	1	0.943191	RTBDN [nr]|AMEX60DD201031931
MSTRG.23525	1	0.942735	CEBPD|AMEX60DD301039657
MSTRG.19973	1	0.942491	EIF3G|AMEX60DD301031858
MSTRG.2841	1	0.942188	AB205_0081210 [nr]|IDH2 [hs]|AMEX60DDU001028919
MSTRG.26968	1	0.940671	AMEX60DD301046501
MSTRG.25384	1	0.940444	GLDC [nr]|AMEX60DD201043330|AMEX60DD102043330
MSTRG.22412	1	0.939998	PGK [nr]|AMEX60DD201037093
MSTRG.7589	1	0.939916	ALDOB [hs]|AMEX60DD301007334|AMEX60DD102007334
MSTRG.20251	1	0.939483	AMEX60DD201032404
MSTRG.17551	1	0.938505	VAPB|AMEX60DD102027292
MSTRG.14399	1	0.937996	LOC108708171 [nr]|UXT [hs]|AMEX60DD201020975
MSTRG.13234	1	0.937965	PTGS2|AMEX60DD201018576
MSTRG.25589	1	0.937888	CCNI|AMEX60DD201043723|AMEX60DD103043723
MSTRG.19004	1	0.937203	NR4A1|AMEX60DD301030008|AMEX60DD201030008
MSTRG.16068	1	0.935676	MED29.L [nr]|MED29 [hs]|AMEX60DD102024338|AMEX60DD301024338|MED29|AMEX60DD201024338
MSTRG.20597	1	0.935256	LPIN1|AMEX60DD301033205|AMEX60DD201033205|L345_12073 [nr]|LPIN1 [hs]
MSTRG.24700	1	0.934819	BRIX1.S [nr]|BRIX1 [hs]|AMEX60DD102041878|BRIX1|AMEX60DD301041878
MSTRG.11024	1	0.934756	JUND|AMEX60DD301014112
MSTRG.13625	1	0.934405	JUN [nr]|AMEX60DD301019448
MSTRG.26966	1	0.934289	RTKN|AMEX60DD201046499|AMEX60DD301046499
MSTRG.2687	1	0.93342	RGS3|AMEX60DDU001026603
MSTRG.17645	1	0.931329	PLTP|AMEX60DD103027512|AMEX60DD102027512|AMEX60DD201027512|AMEX60DD301027512
MSTRG.24518	1	0.931039	CCL19 [nr]|AMEX60DD301041527
MSTRG.18860	1	0.93064	EIF4B|AMEX60DD201029803|AMEX60DD301029803|GW7_10820 [nr]|EIF4B [hs]|AMEX60DD102029803
MSTRG.15954	1	0.930305	CISH|AMEX60DD103024125|AMEX60DD201024125
MSTRG.28775	1	0.93028	C8H9ORF16 [nr]|C9ORF16 [hs]|AMEX60DD201050283|CUNH9ORF16 [nr]|AMEX60DD301050283
MSTRG.9271	1	0.929184	LOC115466211 [nr]|NELFE [hs]|AMEX60DD201010522
MSTRG.22083	1	0.928835	LOC108802349 [nr]|CAPN1 [hs]|AMEX60DD102036442
MSTRG.5145	1	0.928156	TCIM|AMEX60DD201002940
MSTRG.28376	1	0.927627	AMEX60DD301049436
MSTRG.28368	1	0.924978	ACAT1|AMEX60DD103049427|AMEX60DD201049427|XELAEV_18033295MG [nr]|AMEX60DD301049428
MSTRG.1664	1	0.923996	TXNIP|AMEX60DDU001010091
MSTRG.27246	1	0.923024	NAA50|AMEX60DD301046969
MSTRG.10755	1	0.922446	EEF1A1 [hs]|AMEX60DD201013474|AMEX60DD301013474
MSTRG.23322	1	0.921167	EEF1B2 [nr]|AMEX60DD301039113
MSTRG.28552	1	0.920851	LOC115091849 [nr]|UCP2 [hs]|AMEX60DD201049794
MSTRG.25044	1	0.920811	ARRDC3|AMEX60DD201042571|AMEX60DD102042571
MSTRG.11268	1	0.920459	LOC115097539 [nr]|AMEX60DD301014616|LOC115479509 [nr]|GZMB [hs]
MSTRG.16117	1	0.919568	NOP53|AMEX60DD201024441
MSTRG.30657	1	0.91876	AAES_112175 [nr]|TTC36 [hs]|AMEX60DD102053885|TTC36|AMEX60DD201053885
MSTRG.9168	1	0.917795	RPS5|AMEX60DD102010348|AMEX60DD101010348|GSONMT00046007001 [nr]|RPS5 [hs]|AMEX60DD103010348
MSTRG.11714	1	0.917459	CSNK2A2 [nr]|AMEX60DD201015499|AMEX60DD301015499|DR999_PMT17613 [nr]
MSTRG.9691	1	0.917322	C-FOS [nr]|FOS [hs]|AMEX60DD201011154|AMEX60DD103011154
MSTRG.19759	1	0.914693	SOCS3|AMEX60DD301031441
MSTRG.12123	1	0.912394	XICL [nr]|CDKN1B [hs]|AMEX60DD103016303
MSTRG.25968	1	0.91189	KLF4.S [nr]|KLF4 [hs]|AMEX60DD301044423
MSTRG.31565	1	0.911526	LOC115094435 [nr]|AMEX60DD103055423|ATIC [hs]|AMEX60DD102055423|AMEX60DD301055423|PARPI_0033330 [nr]|LOC106893759 [nr]
MSTRG.9688	1	0.911036	C-FOS [nr]|FOS [hs]|AMEX60DD301011151
MSTRG.29532	1	0.908156	LOC108696235 [nr]|SAR1A [hs]|AMEX60DD301051662|SAR1A|AMEX60DD102051662|DV515_00018672 [nr]
MSTRG.27579	1	0.907968	HISAT2 Generated Gene
MSTRG.13778	1	0.907388	UQCRH [nr]|AMEX60DD301019786
MSTRG.4238	1	0.906851	DR999_PMT12787 [nr]|AMEX60DD201001032
MSTRG.11122	1	0.906471	EEF2|AMEX60DD101014307
MSTRG.15082	1	0.90636	PDK4 [nr]|AMEX60DD201022371|AMEX60DD301022371
MSTRG.7271	1	0.906089	CDKN1B|AMEX60DD301006813|AMEX60DD201006813
MSTRG.13209	1	0.905894	RGS2.L [nr]|RGS2 [hs]|AMEX60DD201018519
MSTRG.15642	1	0.904843	KLF15|AMEX60DD102023451|AMEX60DD201023451
MSTRG.3841	1	0.9037	DDT|AMEX60DD103000400
MSTRG.11444	1	0.903059	LOC102563590 [nr]|HERC6 [hs]|AMEX60DD201014935
MSTRG.4174	1	0.90253	ISG15 [nr]|AMEX60DD201000923|LOC115073459 [nr]|LOC114595149 [nr]
MSTRG.29193	1	0.901437	RGS3|AMEX60DD201051060|AMEX60DD301051060|AMEX60DD102051060
MSTRG.20368	1	0.90141	RPL15|AMEX60DD201032684|AMEX60DD102032684
MSTRG.6487	1	0.900362	CITED4 [nr]|CITED2 [hs]|AMEX60DD201005384
MSTRG.28166	1	0.898556	ITM2B|AMEX60DD301049023|AMEX60DD102049023
MSTRG.11015	1	0.898525	ARRDC2|AMEX60DD201014074
MSTRG.17306	1	0.898354	P3H3|AMEX60DD201026804|AMEX60DD301026804
MSTRG.13823	1	0.898075	LOC107674081 [nr]|RPS8 [hs]|AMEX60DD201019929|RPS8|ASZ78_000446 [nr]|AMEX60DD301019929
MSTRG.1151	1	0.896526	EIF3M|AMEX60DDU001006382
MSTRG.20255	1	0.896211	AMEX60DD301032408
MSTRG.18180	1	0.896119	AMEX60DD201028483|AMEX60DD301028483
MSTRG.13820	1	0.895506	PLK3|AMEX60DD201019902
MSTRG.6848	1	0.894535	KPNA6|AMEX60DD102006058|KPNA6.L [nr]|KPNA6 [hs]|AMEX60DD301006058
MSTRG.27460	1	0.894297	ADAMTS1 [nr]|AMEX60DD301047405
MSTRG.18520	1	0.892676	ACO2.L [nr]|ACO2 [hs]|AMEX60DD201029177|ACO2|AMEX60DD301029177
MSTRG.25916	1	0.892279	LOC103622372 [nr]|PIGY [hs]|AMEX60DD301044309|EPR50_G00163500 [nr]|AMEX60DD103044309
MSTRG.7829	1	0.892095	SLC25A3|AMEX60DD102007843|SLC25A3.S [nr]|SLC25A3 [hs]
MSTRG.2657	1	0.890831	LPAR1|AMEX60DDU001026057
MSTRG.17889	1	0.890163	AMEX60DD301027994|AMEX60DD201027994|AMEX60DD102027994
MSTRG.31269	1	0.889975	AMEX60DD102054851|AMEX60DD301054851|AMEX60DD201054851
MSTRG.7739	1	0.889095	RPS16|AMEX60DD201007627|RPS16-PS2 [nr]|RPS16 [hs]|AMEX60DD301007627|PARPI_0011894 [nr]|AB205_0167290 [nr]|EOD39_12190 [nr]|DV515_00004541 [nr]|AMEX60DD102007627|LOC102931452 [nr]
MSTRG.11626	1	0.887699	DNTS_000280 [nr]|SLC25A5 [hs]|AMEX60DD301015307
MSTRG.21872	1	0.884529	ZFP36L2|AMEX60DD201035972
MSTRG.3886	1	0.883208	PIK3IP1|AMEX60DD201000479|AMEX60DD301000479
MSTRG.27156	1	0.881292	CBS|AMEX60DD201046795|AMEX60DD102046795|CBS [nr]|CBSL [hs]|AMEX60DD301046795
MSTRG.7598	1	0.881236	SLC43A1|AMEX60DD201007352
MSTRG.25315	1	0.88069	KLF9|AMEX60DD201043157
MSTRG.21443	1	0.876956	LOC106901575 [nr]|SRSF7 [hs]|AMEX60DD103035054|AMEX60DD301035054|AMEX60DD201035054|CGPICR_015165 [nr]
MSTRG.8618	1	0.87651	IGHCD [nr]|AMEX60DD201009348|N/A|AMEX60DD301009348|LOC115457532 [nr]|AMEX60DD102009348|IGHM [hs]
MSTRG.29159	1	0.875834	AMEX60DD301051013
MSTRG.19181	1	0.874596	NUDCD2|AMEX60DD201030316|AMEX60DD301030316
MSTRG.25572	1	0.874082	LOC112977635 [nr]|AMEX60DD201043673
MSTRG.19071	1	0.873503	DUI87_28971 [nr]|IGFN1 [hs]|AMEX60DD201030118|AMEX60DD301030118
MSTRG.19165	1	0.872338	NDUFA2.L [nr]|NDUFA2 [hs]|AMEX60DD102030276
MSTRG.6995	1	0.871123	GPR37|AMEX60DD201006259
MSTRG.26039	1	0.869166	LPAR1|AMEX60DD102044562|AMEX60DD201044562
MSTRG.262	1	0.868315	RPSA.S [nr]|RPSA [hs]|AMEX60DDU001001369
MSTRG.10523	1	0.867337	SOX19 [nr]|AMEX60DD103012772|AMEX60DD201012772|SOX2 [hs]|AMEX60DD301012772|AMEX60DD101012772
MSTRG.3084	1	0.865126	FTH1 [hs]|AMEX60DDU001033597|N/A
MSTRG.15581	1	0.864962	PIM1.S [nr]|AMEX60DD301023310|LOC108804380 [nr]|AMEX60DD201023310
MSTRG.22797	1	0.862487	AB205_0126920 [nr]|RPL26 [hs]|AMEX60DD103038060
MSTRG.23015	1	0.862172	GMPR [nr]|AMEX60DD301038437|AMEX60DD201038437
MSTRG.29614	1	0.861209	DDX21|AMEX60DD102051799|AMEX60DD103051799|AMEX60DD301051799|AMEX60DD201051799|AMEX60DD101051799|LOC101941574 [nr]|DDX21 [hs]|EI555_008922 [nr]|DDX21 [nr]|DDX50 [hs]
MSTRG.26018	1	0.858349	ETNPPL|AMEX60DD301044520
MSTRG.6765	1	0.856557	GNL2|AMEX60DD102005863|AMEX60DD201005863
MSTRG.16098	1	0.854873	EIF3K.S [nr]|EIF3K [hs]|AMEX60DD301024396|AMEX60DD102024396
MSTRG.15045	1	0.854324	TSC22D3|AMEX60DD301022317|AMEX60DD301022318
MSTRG.28796	1	0.854068	SH3GLB2|AMEX60DD103050322|AMEX60DD201050322|AMEX60DD301050322
MSTRG.26075	1	0.853087	AIMP1|AMEX60DD301044646|AMEX60DD201044646
MSTRG.187	1	0.852632	AMEX60DDU001000930
MSTRG.24454	1	0.851436	TPM2 [nr]|TPM4 [hs]|AMEX60DD201041380|TPM1 [hs]|AMEX60DD301041380
MSTRG.20029	1	0.850293	GCDH [nr]|AMEX60DD201031965|GCDH|AMEX60DD301031965
MSTRG.21126	1	0.850204	TCP1 [nr]|AMEX60DD101034407|TCP1|AMEX60DD103034407|AMEX60DD301034407|AMEX60DD102034407|TCP1 [hs]
MSTRG.12882	1	0.849679	LYPA_23C011637 [nr]|RPS14 [hs]|AMEX60DD301017899
MSTRG.16652	1	0.84867	SYP|AMEX60DD201025476
MSTRG.29115	1	0.846715	DR999_PMT17066 [nr]|AMEX60DD102050938|AMEX60DD301050938
MSTRG.17335	1	0.844781	LOC115388170 [nr]|IFFO1 [hs]|AMEX60DD201026860
MSTRG.31647	1	0.844634	UBE2E3|AMEX60DD201055553|AMEX60DD301055553
MSTRG.26479	1	0.842415	RASL11B|AMEX60DD301045563|AMEX60DD103045563|AMEX60DD201045563|AMEX60DD102045563
MSTRG.29880	1	0.83942	SZRD1 [hs]|AMEX60DD201052372|SZRD1
MSTRG.20010	1	0.838583	JUNB|AMEX60DD301031925|AMEX60DD201031925
MSTRG.28033	1	0.83854	IMPORTIN-5 [nr]|IPO5 [hs]|AMEX60DD103048665|IPO5|AMEX60DD201048665
MSTRG.28432	1	0.829109	RPL8|AMEX60DD301049515
MSTRG.29767	1	0.821066	HSPG2|AMEX60DD301052146
MSTRG.12096	1	0.819085	PRMT1|AMEX60DD301016261|AMEX60DD103016261|PRMT1 [hs]|AMEX60DD102016261|AMEX60DD201016261
MSTRG.30385	1	0.817999	ACADSB|AMEX60DD201053351|ACADSB [nr]|AMEX60DD102053351
MSTRG.6177	1	0.814345	DR999_PMT17584 [nr]|ADM [hs]|AMEX60DD201004799|ADM
MSTRG.22049	1	0.812676	MOCS1|AMEX60DD201036343|
MSTRG.19227	1	0.793222	NPM1.S [nr]|NPM1 [hs]|AMEX60DD201030425|NPM1|AMEX60DD301030425
MSTRG.5140	1	0.793002	MTHFD2|AMEX60DD301002923|AMEX60DD103002923
MSTRG.26106	1	0.788747	PRPS2|AMEX60DD201044742
MSTRG.23340	1	0.782458	EPB41L3.L [nr]|EPB41L3 [hs]|AMEX60DD201039118|EPB41L3|AMEX60DD301039118|PARPI_0002759 [nr]|AMEX60DD102039118
MSTRG.15334	1	0.781777	AMEX60DD201022864
MSTRG.27978	1	0.773903	PRPS2|AMEX60DD201048521|AMEX60DD301048521|AMEX60DD102048521
MSTRG.21015	1	0.768978	LOC115088650 [nr]|GPRC6A [hs]|AMEX60DD301034180|AMEX60DD201034180
MSTRG.30347	1	0.760021	FGFR2|AMEX60DD201053280|AMEX60DD301053280|FGFR-2 [nr]|FGFR2 [hs]|KGFR [nr]
MSTRG.30023	1	0.746234	RBP4|AMEX60DD102052620|AMEX60DD301052620
MSTRG.9329	1	0.736678	LOC114650581 [nr]|PTGES [hs]|AMEX60DD301010596
MSTRG.18439	1	0.73277	CLK4|AMEX60DD301029025|CLK4 [nr]|AMEX60DD103029025
MSTRG.5785	1	0.731129	ALDH1A2|AMEX60DD201004101
MSTRG.6011	1	0.713935	IGF2|AMEX60DD201004527|IGF2 [nr]|INS-IGF2 [hs]|AMEX60DD301004527
MSTRG.18947	1	0.707244	RPS26 [nr]|LOC100996747 [hs]|AMEX60DD201029931|RPS26|AMEX60DD301029931
MSTRG.18101	1	0.70588	YPEL3|AMEX60DD103028374|LOC102351299 [nr]|YPEL3 [hs]|AMEX60DD102028374|AMEX60DD201028374|AMEX60DD301028374
MSTRG.9515	1	0.690167	AMEX60DD301010931|AMEX60DD201010931
MSTRG.7832	1	0.678969	SLC25A5 [hs]|AMEX60DD301007847
MSTRG.17501	1	0.542727	AMEX60DD201027179|AMEX60DD301027179
MSTRG.26844	1	0.51667	LOC115087392 [nr]|CYP26B1 [hs]|AMEX60DD301046276|AMEX60DD201046276
MSTRG.12589	1	0.424565	LOC104469002 [nr]|COX4I1 [hs]|AMEX60DD301017253
MSTRG.27079	1	0.418022	LOXL3 [nr]|LOXL4 [hs]|AMEX60DD301046657|LOXL3|AMEX60DD201046657
MSTRG.25169	2	0.985415	LOX|AMEX60DD201042852|AMEX60DD301042852
MSTRG.13019	2	0.983247	AMEX60DD201018136|D4764_14G0004430 [nr]
MSTRG.26277	2	0.981283	DUI87_08938 [nr]|TMEM144 [hs]|AMEX60DD301045156
MSTRG.18494	2	0.975196	PLBD1|AMEX60DD102029125|AMEX60DD201029125
MSTRG.27197	2	0.974082	CD101 [nr]|IGSF3 [hs]|AMEX60DD201046879|AMEX60DD301046879
MSTRG.25504	2	0.970725	RASGEF1B|AMEX60DD201043572|AMEX60DD301043572
MSTRG.30087	2	0.970187	DR999_PMT16499 [nr]|ENTPD1 [hs]|AMEX60DD102052774|AMEX60DD103052774|AMEX60DD201052774
MSTRG.28943	2	0.968723	LOC115096830 [nr]|AMEX60DD301050581|AMEX60DD201050581
MSTRG.7461	2	0.965189	AMEX60DD201007108|LOC115460526 [nr]|ACAN [hs]|AMEX60DD102007108
MSTRG.13580	2	0.964881	JAK1|AMEX60DD201019361|AMEX60DD301019361
MSTRG.29727	2	0.964473	LOC115076503 [nr]|C1QA [hs]|AMEX60DD201052072|AMEX60DD301052072
MSTRG.31566	2	0.962743	FN1|AMEX60DD301055420|AMEX60DD201055420
MSTRG.30578	2	0.962592	LOC100567753 [nr]|AMEX60DD301053735|AMEX60DD201053735
MSTRG.19498	2	0.962192	TMEM104|AMEX60DD301030947
MSTRG.10518	2	0.961887	CD68|AMEX60DD301012740|AMEX60DD201012740
MSTRG.14940	2	0.956221	LOC102933096 [nr]|AMEX60DD201022100
MSTRG.17276	2	0.954875	C3AR1|AMEX60DD301026758
MSTRG.9697	2	0.954647	AMEX60DD102011172|AMEX60DD301011172|LOC111148629 [nr]|VASH1 [hs]
MSTRG.4428	2	0.953368	AMEX60DD301001376|TGOLN2|AMEX60DD201001376
MSTRG.8515	2	0.950505	DR999_PMT18529 [nr]|AMEX60DD301009180|MDFI|AMEX60DD201009180
MSTRG.10920	2	0.950225	CCDC194 [nr]|AMEX60DD201013911
MSTRG.6447	2	0.949728	AMEX60DD201005315
MSTRG.12235	2	0.949155	SPHK2.S [nr]|SPHK2 [hs]|AMEX60DD201016563
MSTRG.17693	2	0.949075	SULF2|AMEX60DD201027586|AMEX60DD301027586
MSTRG.20022	2	0.948441	AMEX60DD301031941|AMEX60DD201031941
MSTRG.30810	2	0.946628	EVI2A|AMEX60DD301054083
MSTRG.14953	2	0.944182	STEAP1 [nr]|AMEX60DD201022124|STEAP1
MSTRG.29659	2	0.944131	PSAP [hs]|AMEX60DD201051892|PSAP|AMEX60DD103051892|AMEX60DD102051892
MSTRG.29726	2	0.941011	LOC115076503 [nr]|AMEX60DD201052071
MSTRG.24432	2	0.939091	LOC116077264 [nr]|CD300E [hs]|AMEX60DD301041320|AMEX60DD201041320
MSTRG.28409	2	0.939038	MMP13|AMEX60DD301049488
MSTRG.21137	2	0.938344	BCL2L11|AMEX60DD301034431|AMEX60DD201034431
MSTRG.8613	2	0.938159	SLC7A7|AMEX60DD301009339|AMEX60DD201009339|AMEX60DD102009339|LOC113586918 [nr]|SLC7A7 [hs]|AMEX60DD103009339
MSTRG.5823	2	0.937963	MFGE8 [nr]|EDIL3 [hs]|AMEX60DD201004173|AMEX60DD301004173
MSTRG.17500	2	0.936857	LOC112107284 [nr]|BPI [hs]|AMEX60DD301027177|AMEX60DD201027177
MSTRG.19573	2	0.93621	TEX2|AMEX60DD301031093|EPR50_G00020550 [nr]|TEX2 [hs]|AMEX60DD201031093
MSTRG.30332	2	0.934944	DR999_PMT07110 [nr]|RGS10 [hs]|AMEX60DD102053266|AMEX60DD201053266|RGS10
MSTRG.19090	2	0.933836	CSF1R|AMEX60DD201030145
MSTRG.27977	2	0.931603	TLR8 [hs]|AMEX60DD201048519
MSTRG.30623	2	0.931462	CBL|AMEX60DD201053850
MSTRG.7478	2	0.931433	LOC115370421 [nr]|AMEX60DD201007122|AMEX60DD301007122|LOC115084588 [nr]
MSTRG.8910	2	0.931106	GRN|AMEX60DD201009887|AMEX60DD301009887|AMEX60DD102009887
MSTRG.9330	2	0.928942	LOC114645567 [nr]|AMEX60DD301010597
MSTRG.28290	2	0.928902	LOC115468551 [nr]|SLC46A3 [hs]|AMEX60DD301049278
MSTRG.3818	2	0.928377	MMP11|AMEX60DD301000336|AMEX60DD201000336
MSTRG.13295	2	0.927568	SOAT1.S [nr]|SOAT1 [hs]|AMEX60DD201018686
MSTRG.23627	2	0.92609	SULF1|AMEX60DD201039871|AMEX60DD301039871
MSTRG.16024	2	0.925839	MST1 [nr]|AMEX60DD201024244|AMEX60DD301024244
MSTRG.6555	2	0.925649	LOC115100564 [nr]|ASAP3 [hs]|AMEX60DD201005548|ASAP3|AMEX60DD301005548
MSTRG.9334	2	0.924731	AIF1|AMEX60DD201010609
MSTRG.29026	2	0.924478	AMEX60DD301050728|VAV2|AMEX60DD201050728
MSTRG.29054	2	0.923911	TNC|AMEX60DD201050822|AMEX60DD301050822|TNC.L [nr]|TNC [hs]
MSTRG.16011	2	0.923388	GPX1 [nr]|AMEX60DD201024229
MSTRG.1369	2	0.923244	AMEX60DDU001008168
MSTRG.31198	2	0.921143	CTNS|AMEX60DD201054746|AMEX60DD102054746
MSTRG.22362	2	0.920901	AMEX60DD201036960|AMEX60DD301036960
MSTRG.26848	2	0.920513	DYSF|AMEX60DD201046270|AMEX60DD301046270
MSTRG.18876	2	0.919278	KRT5 [hs]|AMEX60DD102029823|AMEX60DD201029823
MSTRG.22737	2	0.918872	LOC112117868 [nr]|CCR5 [hs]|AMEX60DD301037922|AMEX60DD201037922
MSTRG.24834	2	0.918548	IL6ST [hs]|AMEX60DD201042146|AMEX60DD301042146|AMEX60DD301042148
MSTRG.29725	2	0.917892	C1QB|AMEX60DD301052070|AMEX60DD201052070
MSTRG.26209	2	0.914004	SMAD1|AMEX60DD301044984|AMEX60DD102044984|AMEX60DD201044984
MSTRG.24487	2	0.913682	CD300C [nr]|CD300LF [hs]|AMEX60DD301041447|AMEX60DD102041447
MSTRG.11337	2	0.913335	ECM1|AMEX60DD301014721|AMEX60DD201014721
MSTRG.17544	2	0.911993	LOC115082541 [nr]|AMEX60DD301027271|CTSZ [nr]|CTSZ [hs]|LOC100564288 [nr]
MSTRG.20432	2	0.909251	CTSB [nr]|AMEX60DD102032830|AMEX60DD301032830|AMEX60DD201032830|AMEX60DD103032830
MSTRG.5282	2	0.908604	OSTN|AMEX60DD201003207
MSTRG.27253	2	0.907542	ATP6V1A.S [nr]|AMEX60DD301046971|AMEX60DD102046971|ATP6V1A.L [nr]|AMEX60DD201046971|ATP6V1A [hs]
MSTRG.11228	2	0.907235	LOC106531958 [nr]|AMEX60DD301014542|AMEX60DD201014542|LOC115098355 [nr]
MSTRG.4658	2	0.906711	MFSD1|AMEX60DD201001822|AMEX60DD301001822
MSTRG.30809	2	0.905973	D4764_20G0003880 [nr]|AMEX60DD201054082
MSTRG.26512	2	0.905794	TMEM33 [hs]|AMEX60DD201045628|TMEM33.L [nr]|AMEX60DD102045628
MSTRG.24928	2	0.905098	SDHAF1 [nr]|AMEX60DD201042333|AMEX60DD301042333|SDHAF1
MSTRG.20366	2	0.904625	SELENOI|AMEX60DD201032651
MSTRG.9785	2	0.904559	DIO3|AMEX60DD201011352
MSTRG.19008	2	0.903987	ACVRL1.S [nr]|ACVRL1 [hs]|AMEX60DD103030013|ACVRL1|AMEX60DD201030013
MSTRG.31540	2	0.903948	ITGB2|AMEX60DD201055359|AMEX60DD103055359|AMEX60DD301055359
MSTRG.9269	2	0.901221	NEU1|AMEX60DD201010513|AMEX60DD301010513|AMEX60DD102010513
MSTRG.14090	2	0.900395	LOC109050023 [nr]|ATP6V0C [hs]|AMEX60DD201020392|ATP6V0C|AMEX60DD301020392|AMEX60DD102020392|E1301_TTI004619 [nr]
MSTRG.19744	2	0.899905	LGALS3BP|AMEX60DD201031414|AMEX60DD102031414
MSTRG.10244	2	0.898898	SPRED1|AMEX60DD301012140|AMEX60DD201012140
AMEX60DD025760	2	0.895909	SMURF1|AMEX60DD201025760
MSTRG.27414	2	0.894964	IFNAR1|AMEX60DD301047295|AMEX60DD102047295
MSTRG.11989	2	0.892141	AMEX60DD301015994|AMEX60DD201015994
MSTRG.19395	2	0.890834	MFSD11|AMEX60DD201030774
MSTRG.22494	2	0.890077	LOC104526421 [nr]|MINK1 [hs]|AMEX60DD301037294|NRK [nr]|MAP4K4 [hs]|AMEX60DD201037294
MSTRG.9367	2	0.889532	LOC115080956 [nr]|AMEX60DD301010687|SPACA4 [nr]|AMEX60DD102010687|AMEX60DD103010687
MSTRG.7002	2	0.888023	MAPK12|AMEX60DD102006271|AMEX60DD201006271
MSTRG.26515	2	0.887963	LIMCH1|AMEX60DD301045635|AMEX60DD201045635|DR999_PMT01514 [nr]|LIMCH1 [hs]
MSTRG.13258	2	0.885291	NPL|AMEX60DD102018605|AMEX60DD201018605
MSTRG.31888	2	0.884204	MARCO|AMEX60DD201056028|AMEX60DD102056028|AMEX60DD301056028
MSTRG.29487	2	0.884112	AMEX60DD201051577|LOC104500730 [nr]|HES5 [hs]
MSTRG.16133	2	0.882511	N/A|AMEX60DD301024471
MSTRG.13024	2	0.878988	APOE|AMEX60DD301018143|DR999_PMT20966 [nr]|APOE [hs]|AMEX60DD201018143
MSTRG.11181	2	0.876122	MOB3A|AMEX60DD301014452|AMEX60DD201014452
MSTRG.30728	2	0.871165	LOC115481896 [nr]|AMEX60DD102053991|AMEX60DD301053991
MSTRG.7545	2	0.871157	ACY3|AMEX60DD201007278|AMEX60DD301007278|AMEX60DD102007278
MSTRG.28905	2	0.868464	ANGPTL2|AMEX60DD201050490
MSTRG.26074	2	0.868043	NPNT|AMEX60DD201044651
MSTRG.30859	2	0.865957	MYBBP1A [nr]|AMEX60DD201054165|AMEX60DD301054165|AB205_0179410 [nr]|MYBBP1A [hs]
MSTRG.13790	2	0.864013	ATP6V0B|AMEX60DD201019826
MSTRG.9120	2	0.862463	LASP1|AMEX60DD301010264|AMEX60DD201010264
MSTRG.7784	2	0.858748	LOC106549225 [nr]|AMEX60DD301007762|LYZ [hs]|AMEX60DD201007762|AMEX60DD102007762
MSTRG.27681	2	0.857875	ANKRD10|AMEX60DD301047882|LYPA_23C019056 [nr]|ANKRD10 [hs]|AMEX60DD201047882|LOC115088534 [nr]|HARBI1 [hs]|PARPI_0000504 [nr]
MSTRG.9031	2	0.856122	LOC115481530 [nr]|KRT17 [hs]|AMEX60DD301010094|AMEX60DD201010094|AMEX60DD102010094
MSTRG.12872	2	0.855684	LOC115475856 [nr]|CMKLR1 [hs]|AMEX60DD201017882
MSTRG.15666	2	0.855093	PLXND1|AMEX60DD201023499
MSTRG.20373	2	0.854476	SLC35F6|AMEX60DD301032703
MSTRG.30296	2	0.852629	GFRA1|AMEX60DD201053205
MSTRG.6576	2	0.850796	LOC115073009 [nr]|CTSV [hs]|AMEX60DD201005591|LOC115479951 [nr]|AMEX60DD103005591
MSTRG.24924	2	0.848785	SDHAF1 [nr]|AMEX60DD201042336
MSTRG.12187	2	0.846494	LOC105945665 [nr]|CD5L [hs]|AMEX60DD301016415
MSTRG.25688	2	0.846168	SPP1 [nr]|AMEX60DD201043904
MSTRG.3856	2	0.844312	LLAP_20936 [nr]|GGT5 [hs]|AMEX60DD301000431
MSTRG.6173	2	0.843092	SWAP70|AMEX60DD301004789|AMEX60DD201004789
MSTRG.23904	2	0.841044	FBXO32|AMEX60DD201040438
MSTRG.26738	2	0.83771	LOC101949915 [nr]|AMEX60DD301046028|LOC102463770 [nr]
MSTRG.8743	2	0.833266	SLC7A8|AMEX60DD301009577|AMEX60DD201009577|SLC7A8 [hs]|AMEX60DD102009577
MSTRG.25872	2	0.832485	FABP2|AMEX60DD201044221|DNTS_006402 [nr]|FABP2 [hs]|AMEX60DD301044221
MSTRG.7014	2	0.825605	MDFIC|AMEX60DD301006291
MSTRG.31324	2	0.825527	SLC43A2|AMEX60DD301054939|AMEX60DD201054939|AMEX60DD102054939
MSTRG.17550	2	0.82366	APCDD1L|AMEX60DD201027287
MSTRG.10805	2	0.820815	CNN2|AMEX60DD201013568
MSTRG.15617	2	0.820772	COL7A1|AMEX60DD301023359|AMEX60DD301023360|AMEX60DD301023361
MSTRG.17916	2	0.820418	AMEX60DD201028035
MSTRG.11779	2	0.817738	ATP6V0D1.L [nr]|ATP6V0D1 [hs]|AMEX60DD301015601
MSTRG.3950	2	0.817523	RILPL1|AMEX60DD201000573|AMEX60DD301000573
MSTRG.30357	2	0.815473	DR999_PMT07106 [nr]|HTRA1 [hs]|AMEX60DD201053297
MSTRG.27142	2	0.814876	AGPAT3|AMEX60DD201046778|AMEX60DD102046778
MSTRG.5860	2	0.813571	GLCE|AMEX60DD301004237|AMEX60DD201004237
MSTRG.23016	2	0.811974	AMEX60DD301038438|AMEX60DD301038439
MSTRG.9649	2	0.809591	EIF5|AMEX60DD103011091|AMEX60DD102011091|AMEX60DD301011091|EIF5.L [nr]|EIF5 [hs]
MSTRG.18343	2	0.808259	GNPDA1|AMEX60DD301028829|GNPDA1 [hs]|AMEX60DD101028829|AMEX60DD102028829
MSTRG.2290	2	0.807218	FKBP1A|AMEX60DDU001019681|ASZ78_005508 [nr]|FKBP1A [hs]
MSTRG.4714	2	0.797895	AMEX60DD301001951|LOC115078221 [nr]|VWA5A [hs]|AMEX60DD201001951|LOC108799018 [nr]|AMEX60DD201001955
MSTRG.13199	2	0.794427	IMP3|AMEX60DD103018461|AMEX60DD201018461|AMEX60DD301018461
MSTRG.23886	2	0.793972	HAS2|AMEX60DD301040413
MSTRG.14944	2	0.789068	VIM|AMEX60DD101022108
MSTRG.22605	2	0.788077	LOC115093992 [nr]|CXORF21 [hs]|AMEX60DD201037601
MSTRG.29265	2	0.779908	AMEX60DD301051184
MSTRG.20974	2	0.779883	PRDM1|AMEX60DD201034088|AMEX60DD301034088|BLIMP1 [nr]|PRDM1 [hs]
MSTRG.18826	2	0.779762	LRP1|AMEX60DD201029735
MSTRG.23702	2	0.779288	ATP6V0D2 [nr]|ATP6V0D1 [hs]|AMEX60DD102040033|AMEX60DD103040033|ASZ78_016408 [nr]
MSTRG.9866	2	0.775236	NPC2|AMEX60DD201011467|AMEX60DD102011467|AMEX60DD103011467|AMEX60DD301011467|AMEX60DD101011467
MSTRG.11913	2	0.770294	AMEX60DD201015853
MSTRG.26257	2	0.768964	SFRP2|AMEX60DD301045083
MSTRG.23932	2	0.768622	CYRIB|AMEX60DD301040502|CADR_000022802 [nr]|CYRIB [hs]|AMEX60DD201040502|AMEX60DD102040502|AMEX60DD103040502
MSTRG.5452	2	0.767305	ALDH1A3 [nr]|AMEX60DD201003526
MSTRG.16736	2	0.761338	TKTL2.L [nr]|TKT [hs]|AMEX60DD103025610|TKTL1 [nr]|TKTL2 [hs]|AMEX60DD102025610
MSTRG.5998	2	0.760954	MGC82347 [nr]|CTSD [hs]|AMEX60DD301004511|AMEX60DD102004511
MSTRG.24466	2	0.760558	LOC115079620 [nr]|AMEX60DD201041384|TLN2 [nr]|TLN1 [hs]|TLN1|AMEX60DD301041384
MSTRG.16169	2	0.75985	PLD3|AMEX60DD301024591|AMEX60DD201024591
MSTRG.10423	2	0.742705	SPEN [nr]|AMEX60DD201012557
MSTRG.11177	2	0.742442	SCAMP4|AMEX60DD301014441
MSTRG.10932	2	0.741205	GATAD2A|AMEX60DD201013929|AMEX60DD301013929
MSTRG.26468	2	0.732435	KIT [hs]|AMEX60DD301045539|AMEX60DD201045539
MSTRG.4553	2	0.729507	AMEX60DD301001617
MSTRG.15126	2	0.724221	TMEM106B|AMEX60DD201022492|AMEX60DD102022492
MSTRG.22018	2	0.722751	AMEX60DD201036281
MSTRG.29579	2	0.720882	H920_02646 [nr]|TM9SF3 [hs]|AMEX60DD301051748|TM9SF3
MSTRG.18205	2	0.717715	LOC115475687 [nr]|MTSS1 [hs]|AMEX60DD301028522|AMEX60DD201028522
MSTRG.27777	2	0.715095	SLC25A6|AMEX60DD102048130|AMEX60DD201048130
MSTRG.14262	2	0.71188	LOC115076233 [nr]|COX19 [hs]|AMEX60DD301020680|ADAP1|AMEX60DD201020680|ADAP1 [nr]|AMEX60DD102020680
MSTRG.9430	2	0.710586	ZBTB9|AMEX60DD201010778|AMEX60DD301010780
MSTRG.4886	2	0.709135	AMEX60DD201002299|AMEX60DD301002299
MSTRG.23348	2	0.706986	NEDD9|AMEX60DD201039174
MSTRG.18251	2	0.704255	MAFB|AMEX60DD301028613
MSTRG.26254	2	0.697723	TLR2|AMEX60DD201045076|TLR2 [hs]|AMEX60DD301045076
MSTRG.22432	2	0.693117	KCNE5 [hs]|AMEX60DD201037136
MSTRG.30613	2	0.692404	OAF|AMEX60DD201053809
MSTRG.22736	2	0.680419	GLB1 [nr]|AMEX60DD201037919|AMEX60DD301037919
MSTRG.16258	2	0.677896	AB205_0155900 [nr]|TRAPPC6B [hs]|AMEX60DD201024769
MSTRG.10867	2	0.674997	LOC114588282 [nr]|GNA11 [hs]|AMEX60DD201013792|AMEX60DD301013792
MSTRG.18539	2	0.674992	LOC115460233 [nr]|GRAP2 [hs]|AMEX60DD201029205
MSTRG.31503	2	0.671198	IGF2BP2|AMEX60DD301055290
MSTRG.14633	2	0.666442	AMEX60DD201021446
MSTRG.14989	2	0.665768	LOC108785676 [nr]|AMEX60DD201022211|FZD1 [nr]
MSTRG.23065	2	0.664155	ALDH5A1 [nr]|AMEX60DD301038570|AMEX60DD201038570
MSTRG.4156	2	0.663287	LOC115479886 [nr]|APLNR [hs]|AMEX60DD201000903
MSTRG.4458	2	0.658247	PRNP [nr]|AMEX60DD301001422|AMEX60DD201001422
MSTRG.16123	2	0.655661	LOC115100685 [nr]|PRSS16 [hs]|AMEX60DD201024450
MSTRG.22052	2	0.649999	LOC115082470 [nr]|KCNK5 [hs]|AMEX60DD301036352|AMEX60DD201036352
MSTRG.22810	2	0.644035	SFRP4|AMEX60DD201038079
MSTRG.19539	2	0.643793	LOC115090966 [nr]|TRIM25 [hs]|AMEX60DD102031036|AMEX60DD301031036|AMEX60DD201031036|TRIM25
MSTRG.12033	2	0.640757	LOC115076136 [nr]|CD22 [hs]|AMEX60DD301016107|LOC115476680 [nr]|AMEX60DD201016107
MSTRG.9514	2	0.640741	DR999_PMT21473 [nr]|NRM [hs]|AMEX60DD201010930|NRM
MSTRG.26424	2	0.638467	ASAH1|AMEX60DD102045450|AMEX60DD201045450|LOC109069894 [nr]
MSTRG.30688	2	0.637558	BACE1 [nr]|AMEX60DD201053916|AMEX60DD301053916|LOC106583748 [nr]
MSTRG.31797	2	0.630625	DR999_PMT01839 [nr]|ACVR1 [hs]|AMEX60DD201055811|ACVR1
MSTRG.1308	2	0.6297	AMEX60DDU001007727
MSTRG.12394	2	0.629247	PEA15|AMEX60DD201016912|PEA15 [nr]|AMEX60DD301016912|AMEX60DD102016912
MSTRG.13653	2	0.625745	LOC112120548 [nr]|TTC4 [hs]|AMEX60DD301019530|AMEX60DD201019530|DR999_PMT06682 [nr]|TTC4
MSTRG.11004	2	0.622117	MYO9B|AMEX60DD201014041|AMEX60DD301014041
MSTRG.30191	2	0.619578	MFSD13A|AMEX60DD301052963
MSTRG.4417	2	0.61613	AEBP1|AMEX60DD201001362|AMEX60DD301001362
MSTRG.16896	2	0.608582	LLGL1|AMEX60DD301025934|DR999_PMT06451 [nr]|LLGL1 [hs]|AMEX60DD201025934
MSTRG.16522	2	0.605766	RASGRP2|AMEX60DD201025253|AMEX60DD301025253
MSTRG.14773	2	0.597133	ITGB1|AMEX60DD101021794|AMEX60DD201021794
MSTRG.9116	2	0.5949	PIP4K2B|AMEX60DD201010257
MSTRG.7848	2	0.583573	LOC109937126 [nr]|AMEX60DD301007875
MSTRG.29200	2	0.576546	POLE3|AMEX60DD301051074
MSTRG.12572	2	0.561539	CRISPLD2|AMEX60DD201017214
MSTRG.20627	2	0.552467	LOC115531649 [nr]|AMEX60DD201033261|ERV3-2 [hs]|AMEX60DD301033261|AMEX60DD102033261
MSTRG.19565	2	0.548422	AMEX60DD201031084|LOC102463999 [nr]|SAMD9L [hs]|AMEX60DD301031084
MSTRG.5207	2	0.546838	RPS12|AMEX60DD201003062
MSTRG.16341	2	0.544369	AMEX60DD201024908|AMEX60DD301024909
MSTRG.27194	2	0.537887	LLAP_21567 [nr]|AMEX60DD301046867
MSTRG.18945	2	0.529183	PA2G4|AMEX60DD201029928|PA2G4 [nr]
MSTRG.30796	2	0.528274	AMEX60DD301054074|LOC112209515 [nr]
MSTRG.6654	2	0.52747	AMEX60DD301005694|AMEX60DD201005694
MSTRG.24433	2	0.515815	LOC115815316 [nr]|AMEX60DD301041319
MSTRG.23605	2	0.505552	HISAT2 Generated Gene
MSTRG.10073	2	0.496388	EI555_001674 [nr]|DAAM1 [hs]|AMEX60DD301011874
MSTRG.22738	2	0.49618	LOC114595149 [nr]|AMEX60DD201037924
MSTRG.8758	2	0.470589	DR999_PMT21178 [nr]|AMEX60DD201009616
MSTRG.23870	2	0.469646	NOV [nr]|CCN3 [hs]|AMEX60DD201040393|AMEX60DD301040393
MSTRG.23563	2	0.448152	AMEX60DD301039760
MSTRG.21884	2	0.446082	PKDCC|AMEX60DD201036008
MSTRG.29114	2	0.438501	LOC114595149 [nr]|AMEX60DD201050935
MSTRG.23056	2	0.395727	RPS26 [nr]|AMEX60DD301038545
MSTRG.21371	2	0.376331	LOC115361035 [nr]|AMEX60DD301034923
MSTRG.31896	2	0.374892	HACD2|AMEX60DD201056043|AMEX60DD301056043
MSTRG.30479	2	0.365717	AMEX60DD201053557|AMEX60DD301053557
MSTRG.10431	2	0.269235	Y956_11202 [nr]|SPEN [hs]|AMEX60DD201012569|SPEN [nr]|AMEX60DD301012569
MSTRG.12637	3	0.975239	PITPNC1 [hs]|AMEX60DD201017376
MSTRG.31444	3	0.962394	MFSD6|AMEX60DD301055195|AMEX60DD201055195
MSTRG.22706	3	0.956107	ELF4|AMEX60DD201037864|LOC102351696 [nr]|AB205_0077610 [nr]|ELF4 [hs]|AMEX60DD301037864
MSTRG.9017	3	0.954725	ACLY|AMEX60DD301010075|AMEX60DD201010075
MSTRG.12334	3	0.953404	LOC115077968 [nr]|RAB11A [hs]|AMEX60DD102016805|AMEX60DD301016805|LOC110964955 [nr]
MSTRG.22340	3	0.94971	RAB41 [nr]|RAB6B [hs]|AMEX60DD201036904|RAB6A [hs]|AMEX60DD301036904|RAB6A|H355_010973 [nr]
MSTRG.16479	3	0.946885	ZFPL1|AMEX60DD301025162
MSTRG.18936	3	0.943817	ZGC:153867 [nr]|MYL6 [hs]|AMEX60DD102029917|LOC113065525 [nr]|AMEX60DD301029917|AMEX60DD201029917|MYL6|LOC101664526 [nr]|LOC109984233 [nr]|LOC102361066 [nr]|LOC109531380 [nr]|AMEX60DD103029917|LOC111853981 [nr]
MSTRG.23787	3	0.942384	SPAG1 [nr]|AMEX60DD301040205
MSTRG.23584	3	0.939162	GGH|AMEX60DD301039806|AMEX60DD201039806|
MSTRG.13517	3	0.939126	AB205_0190270 [nr]|SLC25A23 [hs]|AMEX60DD201019193
MSTRG.18624	3	0.938928	HISAT2 Generated Gene
MSTRG.30528	3	0.935797	SRPRA|AMEX60DD301053633|AB205_0078270 [nr]|SRPRA [hs]
MSTRG.30170	3	0.935641	LSR|AMEX60DD201052915|AMEX60DD301052915
MSTRG.16324	3	0.935244	VASP|AMEX60DD201024888|AMEX60DD301024888
MSTRG.19491	3	0.933626	HID1|AMEX60DD301030925
MSTRG.16859	3	0.932142	RAC1 [nr]|AMEX60DD301025855|AMEX60DD103025855|AMEX60DD102025855
MSTRG.17097	3	0.930681	EPHA1|AMEX60DD201026309|AMEX60DD301026309
MSTRG.20317	3	0.930345	LOC114803034 [nr]|DNAJC5 [hs]|AMEX60DD301032568|DNAJC5G [nr]|AMEX60DD201032568
MSTRG.10710	3	0.929024	HISAT2 Generated Gene
MSTRG.23509	3	0.92784	DSG2|AMEX60DD301039606|AMEX60DD201039606
MSTRG.29240	3	0.927274	AMEX60DD301051156
MSTRG.5988	3	0.92565	TOLLIP|AMEX60DD201004475|AMEX60DD301004475|GSTENG00008784001 [nr]|TOLLIP [hs]|AMEX60DD102004475
MSTRG.22392	3	0.925216	VRK3|AMEX60DD301037033
MSTRG.23314	3	0.925073	SLC66A2|AMEX60DD301039081|AMEX60DD201039081
MSTRG.18471	3	0.924141	CTNNA1|AMEX60DD301029073|AMEX60DD201029073
MSTRG.15726	3	0.923104	PFKFB4|AMEX60DD201023660|AMEX60DD301023660|PFKFB4.L [nr]|PFKFB4 [hs]
MSTRG.30781	3	0.920343	DV515_00012778 [nr]|DERL2 [hs]|AMEX60DD301054059|DERL2 [nr]|AMEX60DD102054059
MSTRG.10123	3	0.918902	TYRO3|AMEX60DD301011946|AMEX60DD201011946
MSTRG.28426	3	0.915969	LOC102368067 [nr]|BIRC3 [hs]|AMEX60DD201049508|DR999_PMT15147 [nr]|AMEX60DD102049508
MSTRG.5408	3	0.915335	PARP16|AMEX60DD201003426
MSTRG.26791	3	0.915231	EIF2AK3|AMEX60DD301046142|AMEX60DD201046142
MSTRG.15962	3	0.914222	MANF|AMEX60DD102024153
MSTRG.22277	3	0.913058	LOC108803445 [nr]|RHOG [hs]|AMEX60DD201036785|AMEX60DD301036785
MSTRG.18794	3	0.909639	LIMA1|AMEX60DD201029684|AMEX60DD102029684
MSTRG.22481	3	0.908125	UBE2A [nr]|AMEX60DD301037241|AAES_23834 [nr]|AMEX60DD102037241
MSTRG.16037	3	0.907065	ACTN4|AMEX60DD201024266
MSTRG.4447	3	0.906291	GFPT1|AMEX60DD301001403|AMEX60DD201001403
MSTRG.8212	3	0.905849	PKP1|AMEX60DD301008608|AMEX60DD201008608
MSTRG.22012	3	0.905208	ACBD3|AMEX60DD201036267|ACBD3 [hs]
MSTRG.12226	3	0.905183	LOC115466455 [nr]|MYH10 [hs]|AMEX60DD301016515|AMEX60DD201016515|LOC112124506 [nr]|MYH14 [hs]
MSTRG.11192	3	0.902572	H355_014607 [nr]|OAZ1 [hs]|AMEX60DD301014480
MSTRG.8500	3	0.902435	CCND3|AMEX60DD201009157|E2I00_011768 [nr]
MSTRG.20110	3	0.899404	CRB3|AMEX60DD201032116|AMEX60DD301032116
MSTRG.31587	3	0.898048	LRRFIP1|AMEX60DD201055449|AMEX60DD301055449|LOC110562715 [nr]|MGC10947 [hs]|LRRFIP1 [hs]|GW7_19426 [nr]|LRRFIP1 [nr]|AMEX60DD102055449
MSTRG.27427	3	0.897132	ALCAM|AMEX60DD301047325
MSTRG.31352	3	0.896388	LOC112116519 [nr]|AMEX60DD301054967
MSTRG.21974	3	0.89594	CAPN2|AMEX60DD201036182|AB205_0109530 [nr]|CAPN2 [hs]|AMEX60DD301036182
MSTRG.13245	3	0.895873	ARPC5|AMEX60DD201018590|LOC112113458 [nr]|ARPC5 [hs]
MSTRG.1799	3	0.895817	AMEX60DDU001011191
MSTRG.3969	3	0.894776	ABCB9|AMEX60DD201000596|AMEX60DD301000596
MSTRG.8087	3	0.893185	LOC104147917 [nr]|SLC16A7 [hs]|AMEX60DD201008319|LOC104156945 [nr]|AMEX60DD301008319
MSTRG.24502	3	0.893151	LOC115079516 [nr]|ACSBG2 [hs]|AMEX60DD301041492|AMEX60DD201041492|AMEX60DD102041492|LOC115079566 [nr]
MSTRG.24460	3	0.892999	CREB3 [nr]|CREB3L3 [hs]|AMEX60DD201041385|CREB3L4 [hs]
MSTRG.7044	3	0.892228	TMEM117|AMEX60DD201006362|AMEX60DD301006362|TWF1|AMEX60DD102006362
MSTRG.20295	3	0.891577	LOC115088269 [nr]|WFDC8 [hs]|AMEX60DD201032523|AMEX60DD301032523|AMEX60DD102032523
MSTRG.21170	3	0.890746	CAPN9|AMEX60DD102034494|AMEX60DD201034494
MSTRG.12997	3	0.889462	LIPE|AMEX60DD201018086|AMEX60DD301018086
MSTRG.32002	3	0.888181	LOC108783876 [nr]|KRT8 [hs]|AMEX60DD201056258|LOC115093403 [nr]|LOC115474120 [nr]|KRT7 [hs]|AMEX60DD301056258
MSTRG.9291	3	0.887711	AMEX60DD201010548
MSTRG.17832	3	0.886656	LMAN2|AMEX60DD301027891|DR999_PMT17304 [nr]|LMAN2 [hs]
MSTRG.29088	3	0.8853	CLIC3|AMEX60DD301050905
MSTRG.10709	3	0.884382	LOXE [nr]|AMEX60DD201013309|ALOXE3 [hs]|AMEX60DD102013309|AMEX60DD301013309|AMEX60DD103013309
MSTRG.14307	3	0.883442	MSLN [nr]|AMEX60DD201020765|LOC115076060 [nr]
MSTRG.17270	3	0.882171	LOC115457683 [nr]|A2ML1 [hs]|AMEX60DD301026729
MSTRG.5711	3	0.881459	SCAMP2|AMEX60DD301003986
MSTRG.6668	3	0.881283	LOC115100572 [nr]|UMOD [hs]|AMEX60DD301005719|LOC108708109 [nr]|AMEX60DD102005719
MSTRG.16959	3	0.877514	NBEAL2 [nr]|NBEAL1 [hs]|AMEX60DD301026034|AMEX60DD201026034
MSTRG.9807	3	0.877513	LOC115089665 [nr]|ITPK1 [hs]|AMEX60DD301011372|AMEX60DD201011372
MSTRG.17411	3	0.877427	SRMS|AMEX60DD201027009
MSTRG.19617	3	0.873467	SLC16A6.L [nr]|SLC16A6 [hs]|AMEX60DD301031181|AB205_0019920 [nr]|AMEX60DD102031181
MSTRG.9445	3	0.872922	PFDN6|AMEX60DD301010809|AMEX60DD102010809
MSTRG.5167	3	0.871949	LOC115646330 [nr]|ADAM28 [hs]|AMEX60DD301002981|LOC115469316 [nr]|AMEX60DD201002981
MSTRG.31952	3	0.871471	RALB|AMEX60DD201056133|AMEX60DD301056133
MSTRG.17791	3	0.871454	CLTB|AMEX60DD201027807|AMEX60DD301027807
MSTRG.29683	3	0.871108	AMEX60DD301051971
MSTRG.14190	3	0.870993	LOC115084013 [nr]|AMEX60DD301020569|AMEX60DD201020569
MSTRG.31649	3	0.870977	ITPRID2|AMEX60DD301055545
MSTRG.7611	3	0.870885	CTNND1|AMEX60DD201007376|AMEX60DD301007376
MSTRG.30640	3	0.870774	UPK2.S [nr]|AMEX60DD301053871|AMEX60DD201053871
MSTRG.11334	3	0.867992	ENSA|AMEX60DD201014728
MSTRG.25838	3	0.86383	PTBP3|AMEX60DD301044153
MSTRG.21998	3	0.863569	CAPN10L.L [nr]|CAPN1 [hs]|AMEX60DD101036236|CAPN11 [hs]|AMEX60DD301036236|CAPN13 [nr]|CAPN8 [hs]|AMEX60DD102036236|AMEX60DD201036236
MSTRG.17652	3	0.861816	LOC115096358 [nr]|TGM6 [hs]|AMEX60DD201027526
MSTRG.20310	3	0.861283	KRTCAP3|AMEX60DD301032556
MSTRG.15848	3	0.861097	EIF4E3|AMEX60DD301023946
MSTRG.27492	3	0.860863	CHMP2B|AMEX60DD201047531|AMEX60DD301047531
MSTRG.8833	3	0.860561	GOSR2.L [nr]|GOSR2 [hs]|AMEX60DD301009759|AMEX60DD102009759
MSTRG.21319	3	0.858969	DUI87_29876 [nr]|SEC23B [hs]|AMEX60DD101034765|SEC23B|AMEX60DD102034765|AMEX60DD201034765|UY3_10208 [nr]|AMEX60DD301034765
MSTRG.6630	3	0.858743	LOC115073433 [nr]|UMOD [hs]|AMEX60DD301005670
MSTRG.30494	3	0.85871	ST14 [nr]|AMEX60DD201053573|ST14
MSTRG.26335	3	0.858389	CLCN3|AMEX60DD201045254|AMEX60DD301045254|AMEX60DD301045255
MSTRG.15541	3	0.856953	LOC101813120 [nr]|ARPC4 [hs]|AMEX60DD301023230|A6R68_18223 [nr]|DNTS_021999 [nr]|LOC115043064 [nr]|ARPC4|AMEX60DD201023230|LOC113648556 [nr]
MSTRG.10515	3	0.853891	LOC109916070 [nr]|MB21D2 [hs]|AMEX60DD201012753
MSTRG.27972	3	0.852154	RAB9A|AMEX60DD201048504|LOC104840562 [nr]|AMEX60DD301048504|AMEX60DD102048504
MSTRG.17462	3	0.85135	HELZ2|AMEX60DD201027112|N337_07323 [nr]|HELZ2 [hs]|AMEX60DD301027112|HELZ2 [nr]
MSTRG.7228	3	0.8508	CMAS|AMEX60DD201006730|AMEX60DD301006730
MSTRG.8987	3	0.850484	ATP6V0A1|AMEX60DD201010030|AMEX60DD301010030|AMEX60DD102010030
MSTRG.11995	3	0.850035	LOC115476928 [nr]|FCGBP [hs]|AMEX60DD301016032
MSTRG.20341	3	0.849967	TMEM214|AMEX60DD201032607|AMEX60DD102032607
MSTRG.8098	3	0.847605	LOC115084588 [nr]|AMEX60DD201008354|LOC115090287 [nr]|ARL1|AMEX60DD301008354|ARL1 [hs]
MSTRG.24662	3	0.847251	ATP8B1|AMEX60DD301041816|H355_014742 [nr]|ATP8B1 [hs]|AMEX60DD201041816|AB205_0072510 [nr]
MSTRG.15060	3	0.846161	C1GALT1|AMEX60DD201022336|AMEX60DD301022336
MSTRG.4374	3	0.845528	AMEX60DD201001284
MSTRG.19511	3	0.844381	EPN3|AMEX60DD301030968|AMEX60DD201030968|AMEX60DD102030968|AMEX60DD101030968
MSTRG.15924	3	0.840302	TWF2|AMEX60DD301024061|TWF2 [nr]|AMEX60DD201024061|AMEX60DD103024061|AMEX60DD102024061
MSTRG.18332	3	0.839929	SH3RF2|AMEX60DD201028792
MSTRG.11215	3	0.838832	MUC16 [nr]|AMEX60DD201014503|MUC16|AMEX60DD301014503
MSTRG.8181	3	0.838115	AMEX60DD301008530
MSTRG.6290	3	0.835848	TPCN2|AMEX60DD102005022|AMEX60DD201005022|AMEX60DD301005022
MSTRG.28582	3	0.83407	STARD10 [nr]|AMEX60DD102049858|AMEX60DD301049858|AMEX60DD103049858|AMEX60DD201049858
MSTRG.29885	3	0.833933	NECAP2|AMEX60DD201052373|AMEX60DD301052373
MSTRG.15647	3	0.83169	TMEM43|AMEX60DD201023461
MSTRG.28503	3	0.83125	SYTL2|AMEX60DD201049645|AMEX60DD301049645|SYTL2.S [nr]|SYTL2 [hs]|AMEX60DD102049645
MSTRG.28349	3	0.829616	FDX1.L [nr]|AMEX60DD103049396|FD754_014789 [nr]|AMEX60DD102049396|AMEX60DD201049396
MSTRG.21167	3	0.829398	DR999_PMT15185 [nr]|APMAP [hs]|AMEX60DD301034481|APMAP
MSTRG.31922	3	0.828815	LOC115474513 [nr]|GPD1L [hs]|AMEX60DD201056059|AMEX60DD102056059|AMEX60DD301056059
MSTRG.12562	3	0.827466	ATP2C2|AMEX60DD201017205
MSTRG.9450	3	0.825284	SLC39A7.S [nr]|SLC39A7 [hs]|AMEX60DD102010824|SLC39A7|AMEX60DD201010824
MSTRG.370	3	0.821561	OAZ1|AMEX60DDU001002073
MSTRG.12505	3	0.81449	CHMP1A|AMEX60DD201017068
MSTRG.23174	3	0.8133	PDCD6 [nr]|AMEX60DD102038873|PDCD6|AMEX60DD201038873|AMEX60DD301038873
MSTRG.20169	3	0.81315	LOC106029470 [nr]|AMEX60DD301032195|AMEX60DD201032194
MSTRG.25326	3	0.812375	ABHD17B|AMEX60DD301043166|AMEX60DD102043166
MSTRG.1620	3	0.810825	ACTR3|AMEX60DDU001009775|SMAX5B_021298 [nr]|ACTR3 [hs]
MSTRG.9666	3	0.807728	NAA30|AMEX60DD201011126
MSTRG.31201	3	0.807645	E1301_TTI012209 [nr]|UBC [hs]|AMEX60DD301054754|SCARB1 [nr]|UBB [hs]
MSTRG.16290	3	0.793253	DMPK|AMEX60DD201024822|DMPK [nr]
MSTRG.8115	3	0.783285	HSP90B1|AMEX60DD301008374|AMEX60DD102008374
MSTRG.14311	3	0.782805	MSLN.L [nr]|MSLN [hs]|AMEX60DD201020766
MSTRG.28551	3	0.782414	COPB2|AMEX60DD301049789|AMEX60DD201049789
MSTRG.11036	3	0.775382	AB205_0026330 [nr]|ISYNA1 [hs]|AMEX60DD301014135|ISYNA1|AMEX60DD102014135|AMEX60DD201014135
MSTRG.8244	3	0.756876	RNPEP|AMEX60DD102008649|AMEX60DD201008649
MSTRG.13325	3	0.733325	HSP90B1|AMEX60DD301018744|AMEX60DD201018745
MSTRG.7079	3	0.731602	TM7SF3|AMEX60DD301006414|AMEX60DD102006414
MSTRG.8253	3	0.724382	LOC115481879 [nr]|AMEX60DD101008659|LOC115073812 [nr]|AMEX60DD102008659|AMEX60DD201008659
MSTRG.4108	3	0.721688	YBX1 [nr]|AMEX60DD201000803
MSTRG.31329	3	0.720953	PITPNA|AMEX60DD101054940|AMEX60DD301054940
MSTRG.21696	3	0.718765	RAB1A [nr]|AMEX60DD301035610
MSTRG.23777	3	0.716575	LOC114595149 [nr]|AMEX60DD301040176
MSTRG.25342	3	0.712696	OSTF1|AMEX60DD102043209|AMEX60DD103043209
MSTRG.11242	3	0.704707	NDUFA11 [nr]|AMEX60DD201014560|AMEX60DD301014560
MSTRG.8241	3	0.696976	LOC115073812 [nr]|AMEX60DD301008638|LOC115481879 [nr]|AMEX60DD301008637
MSTRG.5852	3	0.674022	RAB11A|AMEX60DD201004224|RAB11A [nr]
MSTRG.25370	3	0.668847	TLE1|AMEX60DD301043278|AMEX60DD201043278|LOC100564704 [nr]|TLE1 [hs]|PARPI_0013122 [nr]|AMEX60DD103043278
MSTRG.26776	3	0.64744	LOC103048383 [nr]|CHMP3 [hs]|AMEX60DD301046115|CHMP3 [nr]
MSTRG.24070	3	0.576734	LOC115460442 [nr]|ZNFX1 [hs]|AMEX60DD201040805|AMEX60DD301040805
MSTRG.10231	3	0.57115	SUSD6|AMEX60DD301012112|AMEX60DD201012112
MSTRG.5784	3	0.569612	ADAM10|AMEX60DD201004094
MSTRG.4573	3	0.475365	HISAT2 Generated Gene
MSTRG.23404	3	0.449891	LDLRAD4|AMEX60DD301039402|EOD39_11924 [nr]
MSTRG.18349	3	0.430521	AFF4|AMEX60DD201028839
MSTRG.3679	3	0.423356	LOC110222103 [nr]|UBC [hs]|AMEX60DD103000053|AMEX60DD103000054
MSTRG.12148	3	0.395194	N/A|AMEX60DD201016350|FTH1 [hs]|XELAEV_18036116MG [nr]|AMEX60DD102016350
MSTRG.6587	3	0.331466	NCL|AMEX60DD201005616
MSTRG.31491	4	0.983947	LOC101799563 [nr]|MOB4 [hs]|AMEX60DD201055274|LYPA_23C003248 [nr]
MSTRG.18308	4	0.976184	ERGIC1|AMEX60DD201028723|AMEX60DD102028723|AMEX60DD103028723
MSTRG.20866	4	0.975064	CCNC [nr]|AMEX60DD201033838|CCNC|AMEX60DD102033838
MSTRG.19134	4	0.972922	N/A|AMEX60DD301030267|HARS2.L [nr]|HARS1 [hs]|AMEX60DD102030267|LOC108791425 [nr]
MSTRG.24658	4	0.969051	NARS1 [hs]|AMEX60DD301041806|NARS1|AMEX60DD201041806
MSTRG.31943	4	0.967197	TSN [nr]|AMEX60DD101056113|TSN|AMEX60DD103056113|LLAP_3709 [nr]|TSN [hs]|AMEX60DD102056113
MSTRG.28928	4	0.964769	PSMB7.S [nr]|PSMB7 [hs]|AMEX60DD301050552
MSTRG.13065	4	0.963148	LOC115472153 [nr]|MRPS14 [hs]|AMEX60DD301018224|AMEX60DD201018224
MSTRG.20360	4	0.962582	PARPI_0008575 [nr]|HADHA [hs]|AMEX60DD102032631|LOC115467008 [nr]|AMEX60DD201032631|AMEX60DD103032631|HADHA|AMEX60DD301032631
MSTRG.29582	4	0.959642	AMEX60DD301051751|ANXA7|AMEX60DD102051751|AMEX60DD103051751
MSTRG.16239	4	0.959252	PSMB7.S [nr]|PSMB7 [hs]|AMEX60DD301024735
MSTRG.15654	4	0.957111	LSM3|AMEX60DD301023464
MSTRG.24689	4	0.954661	TARS1|AMEX60DD201041859
MSTRG.28291	4	0.95228	POMP|AMEX60DD201049280|AMEX60DD102049280
MSTRG.9962	4	0.952021	H355_009510 [nr]|PSMC1 [hs]|AMEX60DD201011666|PSMC1
MSTRG.17361	4	0.9506	PSMA7|AMEX60DD102026916
MSTRG.8398	4	0.950526	AMEX60DD201008939
MSTRG.14919	4	0.949204	EXOSC7|AMEX60DD102022068|AMEX60DD201022068|AMEX60DD301022068
MSTRG.5188	4	0.948656	PSMD1|AMEX60DD102003017|AMEX60DD103003017
MSTRG.6140	4	0.94794	LOC100190416 [nr]|PSMA1 [hs]|AMEX60DD301004739|PSMA1|AMEX60DD201004739|DV515_00002488 [nr]
MSTRG.19598	4	0.945903	PSMD12|AMEX60DD201031133
MSTRG.6804	4	0.945392	PSMB2.S [nr]|AMEX60DD103005941
MSTRG.15522	4	0.943527	LOC108788226 [nr]|DNASE1L3 [hs]|AMEX60DD102023199|LOC115472161 [nr]|LOC108788227 [nr]|AMEX60DD201023199
MSTRG.8014	4	0.941632	CAND1|AMEX60DD201008203
MSTRG.1697	4	0.939717	MCTS1|AMEX60DDU001010278
MSTRG.9671	4	0.93928	PSA3 [nr]|AMEX60DD301011118|PSMA3 [hs]
MSTRG.12747	4	0.938775	UBE2M|AMEX60DD301017593
MSTRG.26190	4	0.93655	ZNF330|AMEX60DD201044948|ZNF330.S [nr]|ZNF330 [hs]|AMEX60DD103044948|AMEX60DD301044948
MSTRG.15837	4	0.935981	UBA3|AMEX60DD201023910|AMEX60DD102023910|UBA3 [nr]|AMEX60DD301023910|AMEX60DD101023910
MSTRG.18333	4	0.935645	LARS1|AMEX60DD201028790
MSTRG.17065	4	0.935032	AMEX60DD301026249|RPS2 [nr]|AMEX60DD201026249
MSTRG.20589	4	0.932895	DDX1|AMEX60DD301033181|AMEX60DD102033181|AMEX60DD101033181|AMEX60DD103033181|DDX1 [hs]|N/A
MSTRG.6305	4	0.93267	CTTN|AMEX60DD301005058|AMEX60DD201005058
MSTRG.5907	4	0.9325	CARS1|AMEX60DD201004304|CARS [nr]|CARS1 [hs]|AMEX60DD301004304
MSTRG.11753	4	0.931408	AARS1|AMEX60DD102015546|AMEX60DD301015546
MSTRG.31458	4	0.931119	MYO1B|AMEX60DD301055210|AMEX60DD201055210
MSTRG.31895	4	0.930106	HISAT2 Generated Gene
MSTRG.9786	4	0.92865	WARS [nr]|WARS1 [hs]|AMEX60DD201011336|WARS1
MSTRG.31868	4	0.925216	LOC109377195 [nr]|MGAT5 [hs]|AMEX60DD301055979|MGAT5
MSTRG.4508	4	0.923566	PSMD2|AMEX60DD102001517|AMEX60DD301001517
MSTRG.21386	4	0.921051	NUP43 [nr]|AMEX60DD102034951|AMEX60DD103034951
MSTRG.4815	4	0.920111	CUL3|AMEX60DD102002177|AMEX60DD301002177
MSTRG.18336	4	0.917712	YIPF5|AMEX60DD102028807|AMEX60DD201028807
MSTRG.14142	4	0.917621	ARF5.L [nr]|ARF1 [hs]|AMEX60DD301020494
MSTRG.4437	4	0.914411	SNRPG|AMEX60DD301001389
MSTRG.15679	4	0.913358	VHL [nr]|AMEX60DD201023519|VHL|CELAPHUS_00010313 [nr]|VHL [hs]|BRK1 [nr]|AMEX60DD301023519|LOC111839852 [nr]
MSTRG.8162	4	0.912688	COPB2|AMEX60DD201008505
MSTRG.14795	4	0.909016	RAB18|AMEX60DD103021850|AMEX60DD301021850
MSTRG.4699	4	0.908315	EIF2A [nr]|AMEX60DD301001925|EIF2A|AMEX60DD102001925|AMEX60DD201001925
MSTRG.22832	4	0.908194	PSMA2 [nr]|AMEX60DD201038112|PSMA2|AMEX60DD102038112
MSTRG.10793	4	0.90442	LOC100092458 [nr]|AMEX60DD301013534|AMEX60DD102013534|AMEX60DD201013534|N/A
MSTRG.77	4	0.903753	AMEX60DDU001000284
MSTRG.21044	4	0.902467	LOC113071349 [nr]|SNRPN [hs]|AMEX60DD201034231|AMEX60DD201034230
MSTRG.14534	4	0.900609	ERI2|AMEX60DD201021250|ERI2.L [nr]|ERI2 [hs]|AMEX60DD301021250|AMEX60DD103021250
MSTRG.24852	4	0.900533	SMIM15 [hs]|AMEX60DD201042201|SMIM15|AMEX60DD301042201
MSTRG.5523	4	0.899265	MPHOSPH10|AMEX60DD301003637|AMEX60DD201003637|AMEX60DD103003637|AMEX60DD102003637
MSTRG.25456	4	0.898714	PPP1R3B|AMEX60DD201043484|AMEX60DD301043484
MSTRG.8313	4	0.897094	ANKS1A|AMEX60DD201008766|AMEX60DD301008766
MSTRG.19050	4	0.896064	MFAP3|AMEX60DD201030072|AMEX60DD301030072
MSTRG.6205	4	0.896038	FAR1|AMEX60DD102004845|AB205_0088590 [nr]|FAR1 [hs]|AMEX60DD301004845
MSTRG.27343	4	0.894177	AMEX60DD201047169
MSTRG.7153	4	0.894038	TMEM263|AMEX60DD301006541
MSTRG.5694	4	0.893743	COMMD4|AMEX60DD201003954
MSTRG.25374	4	0.893582	PSAT1|AMEX60DD201043300
MSTRG.24404	4	0.892275	LOC115073646 [nr]|AMEX60DD301041297
MSTRG.15938	4	0.890601	PARP3 [nr]|AMEX60DD301024092|AMEX60DD101024092
MSTRG.22950	4	0.890184	DSP|AMEX60DD301038318
MSTRG.27387	4	0.890083	LOC115469493 [nr]|CBR1 [hs]|AMEX60DD301047231|AMEX60DD102047231|LOC114635722 [nr]|AMEX60DD201047231|CBR1 [nr]|AMEX60DD103047233
MSTRG.8892	4	0.890071	LOC115073897 [nr]|NMT1 [hs]|AMEX60DD301009850
MSTRG.892	4	0.889103	UCHL5|AMEX60DDU001004751
MSTRG.24421	4	0.888223	AMEX60DD201041315
MSTRG.30452	4	0.888214	HSP70 [nr]|HSPA8 [hs]|AMEX60DD201053480
MSTRG.8783	4	0.887795	PSMC5|AMEX60DD301009672|AMEX60DD201009672|AMEX60DD101009672
MSTRG.2244	4	0.887422	AMEX60DDU001019039
MSTRG.25277	4	0.885608	AK3 [nr]|AMEX60DD201043084|AK3|AMEX60DD301043084
MSTRG.23067	4	0.885043	GMNN|AMEX60DD301038574
MSTRG.20383	4	0.883349	LOC115081973 [nr]|PBK [hs]|AMEX60DD301032717|AMEX60DD103032717
MSTRG.7414	4	0.879422	MTPN|AMEX60DD301007031|MTPN [nr]
MSTRG.9019	4	0.87626	NT5C3B|AMEX60DD102010076|LOC111721748 [nr]|AMEX60DD301010076|KLHL11|AMEX60DD201010076|KLHL11 [nr]|TREES_T100004399 [nr]
MSTRG.14596	4	0.875763	GORASP1|AMEX60DD301021362
MSTRG.24423	4	0.87459	LOC115073646 [nr]|AMEX60DD201041317|LOC115079610 [nr]|LOC115079605 [nr]
MSTRG.17531	4	0.873869	MAPRE1|AMEX60DD201027224|MAPRE1.L [nr]|MAPRE1 [hs]|AMEX60DD301027224
MSTRG.6485	4	0.868926	RPA2|AMEX60DD301005377|AMEX60DD102005377
MSTRG.22582	4	0.865366	PLS3|AMEX60DD102037539|AMEX60DD301037539|AMEX60DD201037539|H355_011078 [nr]|PLS3 [hs]
MSTRG.11445	4	0.864941	PSMB4.S [nr]|PSMB4 [hs]|AMEX60DD102014937
MSTRG.23811	4	0.862587	NCALD|AMEX60DD301040231
MSTRG.5173	4	0.861197	KCTD9|AMEX60DD201002994
MSTRG.16391	4	0.860583	BANF1.S [nr]|BANF1 [hs]|AMEX60DD201025013|LOC115096907 [nr]
MSTRG.18368	4	0.859185	RAD50|AMEX60DD301028862|MONAX_5E031304 [nr]|AMEX60DD201028862|RAD50 [nr]
MSTRG.7083	4	0.859023	STK38L|AMEX60DD301006418|AMEX60DD201006418
MSTRG.4636	4	0.858591	PDCD10|AMEX60DD201001767|AMEX60DD301001767|PDCD10 [nr]
MSTRG.2805	4	0.858265	AMEX60DDU001028345
MSTRG.1705	4	0.85738	SELENOF|AMEX60DDU001010292
MSTRG.15782	4	0.856659	PSMD6|AMEX60DD103023786|AMEX60DD102023786
MSTRG.20857	4	0.85627	AMEX60DD201033791|AMEX60DD301033791|AMEX60DD101033791
MSTRG.23772	4	0.855787	MTDH|AMEX60DD102040167|AMEX60DD201040167
MSTRG.10732	4	0.855403	AP1S1|AMEX60DD201013399|CCH79_00014484 [nr]|AP1S1 [hs]|AMEX60DD301013399|AP1S1 [nr]
MSTRG.18198	4	0.853992	MATN4.S [nr]|AMEX60DD301028505|EGK_14839 [nr]|AMEX60DD301028504|AMEX60DD101028505|AMEX60DD102028505
MSTRG.27513	4	0.853697	ATG3|AMEX60DD201047569
MSTRG.3769	4	0.850876	PARPI_0011654 [nr]|AMEX60DD201000244|UBE2L3 [nr]|AMEX60DD301000244
MSTRG.25915	4	0.849979	ELOVL6|AMEX60DD201044301
MSTRG.25563	4	0.849742	DCK.1 [nr]|AMEX60DD201043663
MSTRG.6309	4	0.84933	AMEX60DD201005055|AMEX60DD101005055
MSTRG.11002	4	0.84882	N/A|AMEX60DD201014059|B4GALT1 [hs]
MSTRG.4771	4	0.848	HSP70 [nr]|HSPA8 [hs]|AMEX60DD201002074
MSTRG.18184	4	0.847396	SPNS1|AMEX60DD301028486|AMEX60DD201028486
MSTRG.14737	4	0.845509	LOC101932042 [nr]|AMEX60DD102021683|IDI1.L [nr]|IDI1 [hs]|AMEX60DD301021683|LOC110540380 [nr]
MSTRG.26034	4	0.841157	MGST2|AMEX60DD301044553|AMEX60DD201044553
MSTRG.26214	4	0.840178	AMEX60DD301045001
MSTRG.31175	4	0.839818	VPS53|AMEX60DD301054705|LOC109922865 [nr]|VPS53 [hs]
MSTRG.15172	4	0.839355	UBA5|AMEX60DD301022576|AMEX60DD102022576|AMEX60DD201022576|LOC113042341 [nr]|UBA5 [hs]
MSTRG.20461	4	0.838717	CDC5L|AMEX60DD301032915|AMEX60DD102032915
MSTRG.21179	4	0.837671	PSMB1|AMEX60DD201034509|LOC113406115 [nr]|LOC105373926 [hs]|AMEX60DD201034505
MSTRG.30883	4	0.837624	AMEX60DD301054195|AMEX60DD201054195
MSTRG.14312	4	0.836668	LOC106884650 [nr]|AMEX60DD201020773|AMEX60DD301020773
MSTRG.16544	4	0.835987	LOC111850681 [nr]|AMEX60DD201025301
MSTRG.3898	4	0.83379	LOC110406354 [nr]|AMEX60DD301000501|AMEX60DD102000501
MSTRG.20704	4	0.831456	GCLC|AMEX60DD102033455|AMEX60DD201033455
MSTRG.6199	4	0.831439	BTBD10|AMEX60DD301004841|AMEX60DD201004841
MSTRG.16121	4	0.829828	LOC112149337 [nr]|AMEX60DD102024445|LOC107388308 [nr]|AMEX60DD201024445|AMEX60DD103024445
MSTRG.10187	4	0.829707	LOC115090145 [nr]|FNTB [hs]|AMEX60DD201012061|AMEX60DD103012061|LOC115477943 [nr]|AMEX60DD301012061
MSTRG.11271	4	0.828937	LOC115088447 [nr]|TCAF2 [hs]|AMEX60DD102014613|AMEX60DD201014613
MSTRG.29318	4	0.828694	CPTP|AMEX60DD301051259|CPTP [nr]
MSTRG.1278	4	0.817432	AMEX60DDU001007352
MSTRG.7085	4	0.814643	FKBP4|AMEX60DD301006425
MSTRG.21916	4	0.81461	PPP2R5A|AMEX60DD301036058|AMEX60DD102036058
MSTRG.29712	4	0.814196	GHITM|AMEX60DD301052010
MSTRG.15000	4	0.813549	CYP51 [nr]|CYP51A1 [hs]|AMEX60DD301022219
MSTRG.19112	4	0.81296	CLGN [nr]|CANX [hs]|AMEX60DD301030177|AMEX60DD201030177|CANX|AMEX60DD102030177
MSTRG.30956	4	0.806356	PSPH|AMEX60DD102054316|AMEX60DD201054316|AMEX60DD301054316
MSTRG.23242	4	0.803306	CIB84_003021 [nr]|GALNT1 [hs]|AMEX60DD201038961
MSTRG.17725	4	0.80257	YWHAB [nr]|AMEX60DD102027648|AMEX60DD201027648|LLAP_14506 [nr]
MSTRG.24474	4	0.799935	GBA2|AMEX60DD301041414|AMEX60DD201041414
MSTRG.31239	4	0.798073	BLMH|AMEX60DD301054808
MSTRG.21840	4	0.797445	CALM2 [nr]|CALM1 [hs]|AMEX60DD102035913|LOC111188412 [nr]|AMEX60DD103035913|LOC115035337 [nr]
MSTRG.7842	4	0.795359	GOLGB1|AMEX60DD301007873
MSTRG.8741	4	0.795056	PCK2|AMEX60DD201009574|AMEX60DD301009574
MSTRG.11063	4	0.794847	AP1M1|AMEX60DD301014169|AMEX60DD201014169
MSTRG.13748	4	0.793802	HISAT2 Generated Gene
MSTRG.31774	4	0.793223	GCA|AMEX60DD201055773|GCA [nr]|AMEX60DD102055773
MSTRG.26790	4	0.790758	GW7_05942 [nr]|RPIA [hs]|AMEX60DD102046144|RPIA|AMEX60DD201046144
MSTRG.8998	4	0.790702	RAB5C|AMEX60DD301010052
MSTRG.5396	4	0.787708	LOC101638942 [nr]|H2BC12 [hs]|AMEX60DD201003405
MSTRG.5984	4	0.784481	LOC104079441 [nr]|MUC5B [hs]|AMEX60DD201004446|MUC5AC [hs]|AMEX60DD102004446|LOC106898629 [nr]|AMEX60DD301004446|LOC105979890 [nr]|LOC102931633 [nr]|MUC2 [hs]
MSTRG.31488	4	0.781687	SF3B1|AMEX60DD201055269|AMEX60DD301055269|AMEX60DD101055269
MSTRG.17960	4	0.780358	PHGDH [nr]|AMEX60DD102028113|AMEX60DD103028113|AMEX60DD201028113|PHGDH
MSTRG.24517	4	0.780238	VCP [nr]|AMEX60DD102041518|N/A|AMEX60DD103041518
MSTRG.20062	4	0.775966	DNM2|AMEX60DD201032021
MSTRG.22955	4	0.773716	TXNDC5|AMEX60DD301038338|AMEX60DD102038338|AMEX60DD201038338|EOD39_8414 [nr]|TXNDC5 [hs]
MSTRG.26976	4	0.771662	TTC31|AMEX60DD201046515|AMEX60DD301046515
MSTRG.3694	4	0.77148	AMEX60DD301000120
MSTRG.21347	4	0.769962	LOC115480952 [nr]|AMEX60DD201034818
MSTRG.22781	4	0.767166	RP9|AMEX60DD201038015|AMEX60DD301038015
MSTRG.20615	4	0.763861	PDIA6|AMEX60DD102033240|AMEX60DD301033240|AMEX60DD103033240|AMEX60DD101033240
MSTRG.8125	4	0.755846	WASHC3|AMEX60DD201008404|AMEX60DD301008404
MSTRG.12542	4	0.753785	SLC7A5|AMEX60DD201017173|AMEX60DD301017173
MSTRG.21440	4	0.742759	DR999_PMT15160 [nr]|GEMIN6 [hs]|AMEX60DD201035052|GEMIN6|AMEX60DD102035052|AMEX60DD301035052|AMEX60DD103035052
MSTRG.29758	4	0.725129	PRXL2A|AMEX60DD301052135|AMEX60DD201052135
MSTRG.19484	4	0.718812	ATP5PD|AMEX60DD102030920
MSTRG.7140	4	0.718039	ARFGAP3|AMEX60DD301006510
MSTRG.17045	4	0.705456	ND4L [nr]|AMEX60DD301026200
MSTRG.17612	4	0.686201	UBE2V1|AMEX60DD301027452|LOC114599633 [nr]|UBE2V1 [hs]|LOC103087315 [nr]
MSTRG.6658	4	0.683159	LOC100126633 [nr]|UMOD [hs]|AMEX60DD201005687|AMEX60DD301005687|AMEX60DD301005686
MSTRG.16575	4	0.675643	LOC104485976 [nr]|AMEX60DD201025368|CADR_000006347 [nr]|CALM2 [nr]|LOC109103813 [nr]|CALM2 [hs]|CALM3 [hs]|CALM3 [nr]|LOC107670363 [nr]
MSTRG.22752	4	0.665802	PDCD6IP|AMEX60DD301037944|PDCD6IP [nr]
MSTRG.7798	4	0.663916	CKAP4|AMEX60DD301007777
MSTRG.5485	4	0.663237	AMEX60DD201003561
MSTRG.3183	4	0.654729	AMEX60DDU001035235
MSTRG.30559	4	0.643067	AMEX60DD301053711|AMEX60DD102053711|AMEX60DD101053711
MSTRG.12941	4	0.640187	LOC115076043 [nr]|AMEX60DD201017997|AMEX60DD301017997
MSTRG.14838	4	0.638586	LYPA_23C006077 [nr]|CYCS [hs]|AMEX60DD201021917|AMEX60DD103021917
MSTRG.14371	4	0.637284	TNRC6A|AMEX60DD201020902|AMEX60DD301020902
MSTRG.18200	4	0.614538	EIF6|AMEX60DD102028517|AMEX60DD101028517|AMEX60DD301028517|AMEX60DD201028517
MSTRG.31578	4	0.598425	AAES_19094 [nr]|UBE2F [hs]|AMEX60DD201055434
MSTRG.15599	4	0.592692	PRKAR2A|AMEX60DD301023336
MSTRG.24647	4	0.51883	HISAT2 Generated Gene
MSTRG.21541	4	0.413691	AMEX60DD201035283
MSTRG.6942	4	0.411962	AMEX60DD301006184
MSTRG.21699	4	0.366165	AB205_0183950 [nr]|RAB1A [hs]|AMEX60DD201035611
MSTRG.14430	4	0.297016	LOC102365697 [nr]|MDFIC [hs]|AMEX60DD201021037|Z043_114598 [nr]|AMEX60DD301021037|LOC115096618 [nr]|MDFIC2 [hs]
MSTRG.9233	5	0.977064	LOC113746826 [nr]|EGFL8 [hs]|AMEX60DD301010475|AMEX60DD201010475
MSTRG.12300	5	0.97057	GPI|AMEX60DD201016751|AMEX60DD102016751
MSTRG.26853	5	0.968495	AMEX60DD201046281|SPR|AMEX60DD301046281|SPR [nr]
MSTRG.18557	5	0.966957	RPL3.L [nr]|RPL3 [hs]|AMEX60DD301029243|AMEX60DD102029243|RPL3
MSTRG.11870	5	0.966058	TAGLN2 [hs]|AMEX60DD201015759|AMEX60DD102015759|AMEX60DD101015759|TAGLN2
MSTRG.19937	5	0.964869	PGLS|AMEX60DD301031772
MSTRG.22086	5	0.960695	AMEX60DD201036451|LXN [nr]|AMEX60DD301036452
MSTRG.19784	5	0.959887	P4HB [nr]|AMEX60DD102031478|AMEX60DD103031478|P4HB
MSTRG.30231	5	0.955148	COL17A1|AMEX60DD201053027|AMEX60DD102053027
MSTRG.6120	5	0.95418	AMEX60DD301004681|AMEX60DD201004681|LDHA|AMEX60DD102004681
MSTRG.3842	5	0.954171	N/A|AMEX60DD301000402
MSTRG.8549	5	0.953826	GSTM1 [hs]|AMEX60DD301009225|AMEX60DD201009225|GSTM4 [hs]
MSTRG.18974	5	0.953618	PRPH|AMEX60DD201029959|AMEX60DD301029959|AMEX60DD102029959
MSTRG.11519	5	0.952274	TPM3|AMEX60DD102015057|LOC108925224 [nr]|TPM3 [hs]|AMEX60DD201015057|AMEX60DD301015057|LOC114646791 [nr]|LOC100763482 [nr]|LOC111838426 [nr]|LOC108394124 [nr]
MSTRG.21605	5	0.952177	EFEMP1|AMEX60DD201035438|AMEX60DD301035438
MSTRG.16611	5	0.951655	AHNAK2L [nr]|EEF1G [hs]|AMEX60DD102025420
MSTRG.12609	5	0.95024	LOC112547860 [nr]|AMEX60DD201017313
MSTRG.10548	5	0.94697	LOC107749398 [nr]|TSC22D3 [hs]|AMEX60DD301012836|LOC111946802 [nr]|AMEX60DD201012836|TSC22D4 [hs]|LOC115815443 [nr]|PEG10 [hs]|LOC109644034 [nr]|AMEX60DD301012838
MSTRG.7532	5	0.943062	LOC115482310 [nr]|TMEM176B [hs]|AMEX60DD301007259|AMEX60DD102007259
MSTRG.25401	5	0.942552	RPS6|AMEX60DD201043373
MSTRG.9433	5	0.942237	LOC115466141 [nr]|RPL5 [hs]|AMEX60DD101010795
MSTRG.4978	5	0.941507	HTRA4 [nr]|HTRA1 [hs]|AMEX60DD301002600
MSTRG.13892	5	0.938116	ELOVL1.L [nr]|ELOVL1 [hs]|AMEX60DD201020053
MSTRG.23608	5	0.9356	LOC115085416 [nr]|SGK3 [hs]|AMEX60DD301039840
MSTRG.4360	5	0.932475	VAMP5 [nr]|AMEX60DD201001263
MSTRG.16886	5	0.931778	RPL15|AMEX60DD301025916|LOC101178943 [nr]|RPL15 [hs]
MSTRG.19497	5	0.929556	SLC9A3R1|AMEX60DD301030952
MSTRG.4881	5	0.928774	AMOTL2|AMEX60DD201002314
MSTRG.7190	5	0.928771	CD9|AMEX60DD201006621
MSTRG.10530	5	0.925696	LOC115457720 [nr]|PLSCR3 [hs]|AMEX60DD301012779|AMEX60DD201012779|LOC115078472 [nr]|LOC115361035 [nr]|
MSTRG.16739	5	0.92536	LOC115095782 [nr]|RAB7A [hs]|AMEX60DD201025623|AMEX60DD301025623|LOC115463524 [nr]|AMEX60DD102025623
MSTRG.1061	5	0.925172	LOC107589444 [nr]|EEF1A1 [hs]|AMEX60DDU001005638
MSTRG.5969	5	0.923669	CD151|AMEX60DD201004423
MSTRG.15153	5	0.923227	LOC115094424 [nr]|AMEX60DD201022561|AMEX60DD301022561
MSTRG.11946	5	0.92286	LOC113425924 [nr]|AMEX60DD301015925
MSTRG.6625	5	0.920425	AMEX60DD301005663|SH3BGRL3|AMEX60DD102005663
MSTRG.17714	5	0.919327	RPLP0|AMEX60DD201027628
MSTRG.28577	5	0.918658	PDE2A|AMEX60DD201049847|AMEX60DD301049847|AMEX60DD103049847|PDE2A [nr]|AMEX60DD201049852
MSTRG.20568	5	0.918408	AB205_0199010 [nr]|RPS25P6 [hs]|AMEX60DD201033114
MSTRG.15620	5	0.918358	SEC61A1|AMEX60DD301023386|AB205_0164620 [nr]|SEC61A1 [hs]|AMEX60DD102023386
MSTRG.5469	5	0.918203	PCSK6|AMEX60DD301003542
MSTRG.5966	5	0.917825	PNPLA2|AMEX60DD301004421|AMEX60DD201004421
MSTRG.31692	5	0.917362	TTN|AMEX60DD301055570|AMEX60DD201055570
MSTRG.4901	5	0.916669	AMEX60DD301002380
MSTRG.13338	5	0.916635	RRBP1 [hs]|AMEX60DD201018615|AMEX60DD301018615|QRICH2 [hs]
MSTRG.16941	5	0.915495	LOC115075658 [nr]|AMEX60DD201026007|AMEX60DD103026007
MSTRG.7335	5	0.915202	ADA2|AMEX60DD201006930|AMEX60DD301006930
MSTRG.7667	5	0.914833	SLC26A4|AMEX60DD301007472|AMEX60DD201007472|AMEX60DD301007473
MSTRG.29463	5	0.91471	NBL1 [nr]|AMEX60DD201051543
MSTRG.29465	5	0.914514	CAPZB|AMEX60DD301051545|AMEX60DD201051545
MSTRG.10817	5	0.913894	R3HDM4|AMEX60DD201013619|AMEX60DD301013619
MSTRG.15246	5	0.91376	TGFBR2|AMEX60DD201022702|AMEX60DD301022702
MSTRG.9606	5	0.913552	BTBD6 [nr]|AMEX60DD201011029|BTBD6
MSTRG.6514	5	0.913331	LAPTM5|AMEX60DD201005457
MSTRG.29762	5	0.912569	TMEM269|AMEX60DD301052137|AMEX60DD201052137|TMEM269 [nr]
MSTRG.6341	5	0.911163	CAT|AMEX60DD301005098|AMEX60DD201005098
MSTRG.17124	5	0.910994	PRODH.L [nr]|LOC102724788 [hs]|AMEX60DD201026362
MSTRG.19078	5	0.909267	RPS14.L [nr]|RPS14 [hs]|AMEX60DD102030130|AMEX60DD201030130|AMEX60DD301030130|AMEX60DD103030130
MSTRG.16038	5	0.908833	N/A|AMEX60DD201024268
MSTRG.18079	5	0.907709	LOC114590001 [nr]|AMEX60DD103028343|NME1 [hs]|AMEX60DD301028343|AMEX60DD201028343|LOC104061926 [nr]|LOC102477585 [nr]
MSTRG.31997	5	0.907325	TNS1|AMEX60DD301056240|AMEX60DD201056240
MSTRG.31976	5	0.906742	RPLP0|AMEX60DD103056200
MSTRG.31462	5	0.906624	LOC107382384 [nr]|TOMM20 [hs]|AMEX60DD103055237
MSTRG.5508	5	0.906578	SPPL2A|AMEX60DD201003612|AMEX60DD102003612|AMEX60DD301003612
MSTRG.6686	5	0.906547	AMEX60DD201005737|LOC115072994 [nr]|UMOD [hs]|AMEX60DD301005737
MSTRG.13042	5	0.90628	AMEX60DD201018180|LOC115099991 [nr]
MSTRG.5018	5	0.90603	GPC1|AMEX60DD201002665|GPC1 [nr]|AMEX60DD102002665
MSTRG.20378	5	0.905712	CLU|AMEX60DD201032706|AMEX60DD301032706|AMEX60DD103032706
MSTRG.12594	5	0.904869	RPS9|AMEX60DD101017274|D4764_10G0001360 [nr]|RPS9 [hs]|AMEX60DD301017274
MSTRG.25822	5	0.903406	DNAJA1|AMEX60DD201044130
MSTRG.27553	5	0.901798	RPL8|AMEX60DD301047630|AMEX60DD201047630|LOC106586796 [nr]|RPL8 [hs]|AMEX60DD102047630|PARPI_0012521 [nr]
MSTRG.13261	5	0.901456	DUI87_20172 [nr]|AHNAK [hs]|AMEX60DD301018613|LOC109729673 [nr]|PRX [hs]|LOC115100013 [nr]|AMEX60DD201018613|QRICH2 [hs]|CRISPLD2 [hs]|AB205_0005830 [nr]|N/A|AMEX60DD301018614
MSTRG.14902	5	0.900693	CCK|AMEX60DD102022038|AMEX60DD201022038
MSTRG.28328	5	0.900218	RPL23A|AMEX60DD301049356
MSTRG.18103	5	0.899553	PARPI_0016395 [nr]|MAPK3 [hs]|AMEX60DD301028376
MSTRG.23813	5	0.896487	KLF10|AMEX60DD301040240
MSTRG.5586	5	0.895987	LOC102059433 [nr]|AMEX60DD301003755|FBN1 [hs]|FBN1
MSTRG.14400	5	0.895348	CFP [nr]|AMEX60DD101020985|CFP|AMEX60DD102020985|AMEX60DD201020985
MSTRG.22723	5	0.893038	LOC109111473 [nr]|SELENOT [hs]|AMEX60DD301037901
MSTRG.1785	5	0.889907	PKM [hs]|AMEX60DDU001010870|PKM.S [nr]|PKM|AB205_0158880 [nr]
MSTRG.7534	5	0.889231	LOC115074884 [nr]|TMEM176B [hs]|AMEX60DD102007260|AMEX60DD201007260|AMEX60DD103007260
MSTRG.173	5	0.887371	TNFAIP8L2.S [nr]|TNFAIP8L2 [hs]|AMEX60DDU001000884|TNFAIP8L2
MSTRG.14673	5	0.886855	HBZ [hs]|AMEX60DD301021535|AMEX60DD201021535|N/A|AMEX60DD103021535
MSTRG.8378	5	0.886119	RHOC [nr]|AMEX60DD201008909|AMEX60DD301008909
MSTRG.18544	5	0.882971	ATF4|AMEX60DD103029230
MSTRG.26856	5	0.882633	RAB11FIP5|AMEX60DD301046288|DR999_PMT12302 [nr]|RAB11FIP5 [hs]|AMEX60DD201046288
MSTRG.29986	5	0.881663	ANKRD1|AMEX60DD301052557
MSTRG.19501	5	0.879903	RAB37|AMEX60DD201030953
MSTRG.27273	5	0.879859	LOC115635205 [nr]|B4GALT3 [hs]|AMEX60DD301047028|AMEX60DD201047028|LOC115076687 [nr]
MSTRG.24833	5	0.878964	PLPP1|AMEX60DD103042122|AMEX60DD201042122|AMEX60DD301042122
MSTRG.28789	5	0.876793	N/A|AMEX60DD301050315|AMEX60DD201050315
MSTRG.12140	5	0.876274	FTH1.S [nr]|FTH1 [hs]|AMEX60DD301016341|AMEX60DD301016342
MSTRG.23757	5	0.875855	SDC2|AMEX60DD102040162|AMEX60DD103040162|AMEX60DD201040162
MSTRG.30461	5	0.875332	ATP12A.S [nr]|ATP12A [hs]|AMEX60DD201053503
MSTRG.23223	5	0.87456	AB205_0111720 [nr]|AMEX60DD301038931|CHMP5
MSTRG.6965	5	0.874399	OPTN|AMEX60DD301006217
MSTRG.8302	5	0.874093	NUDT3 [nr]|AMEX60DD201008747|NUDT3
MSTRG.16745	5	0.873476	RPL10|AMEX60DD102025630|RPL10 [nr]
MSTRG.31963	5	0.873292	LOC109324516 [nr]|NNMT [hs]|AMEX60DD301056181|DR999_PMT15729 [nr]
MSTRG.24063	5	0.871764	LOC115340260 [nr]|DST [hs]|AMEX60DD201040765|PLEC [nr]|PLEC|AMEX60DD301040767|AB205_0197310 [nr]|PLEC [hs]|AMEX60DD301040765|LOC112976771 [nr]|PLEC.S [nr]
MSTRG.12624	5	0.871501	MYADM|AMEX60DD201017351
MSTRG.7705	5	0.870886	DR999_PMT05248 [nr]|PIM3 [hs]|AMEX60DD201007575|AMEX60DD102007575
MSTRG.20106	5	0.869852	AMEX60DD301032088|AMEX60DD201032088
MSTRG.7543	5	0.869831	UNC93B1 [nr]|AMEX60DD301007282|UNC93B1|AMEX60DD201007282|ROHU_010226 [nr]|AMEX60DD201007283
MSTRG.13339	5	0.867721	LOC106593356 [nr]|RRBP1 [hs]|AMEX60DD301018616
MSTRG.6684	5	0.866734	LOC108708109 [nr]|UMOD [hs]|AMEX60DD201005736|AMEX60DD301005736|AB205_0077900 [nr]|THDL18.S [nr]
MSTRG.2469	5	0.866272	AMEX60DDU001022693
MSTRG.504	5	0.86611	AMEX60DDU001002724
MSTRG.19291	5	0.865983	ARHGDIB|AMEX60DD201030522|AMEX60DD102030522|AMEX60DD103030522
MSTRG.12366	5	0.86361	LOC115078296 [nr]|ATP6V1A [hs]|AMEX60DD301016866|AMEX60DD102016866
MSTRG.12567	5	0.86334	LOC115459664 [nr]|AMEX60DD301017210|AMEX60DD201017210|N337_12466 [nr]|AMEX60DD102017210
MSTRG.29266	5	0.863011	AMEX60DD301051188|ENO1|ENO2 [nr]|ENO1 [hs]|OJAV_G00064410 [nr]|AMEX60DD103051188|ENO1 [nr]|AMEX60DD102051188
MSTRG.16519	5	0.862483	MAP4K2|AMEX60DD301025245|MAP4K3 [nr]|MAP4K2 [hs]|LOC103106600 [nr]|AMEX60DD201025245
MSTRG.12125	5	0.85729	TRPM4 [nr]|AMEX60DD201016306|TRPM4|AMEX60DD301016306
MSTRG.5817	5	0.857046	RHCG.L [nr]|RHCG [hs]|AMEX60DD301004168|FD755_019330 [nr]|AMEX60DD102004168|LOC108712848 [nr]|AMEX60DD101004168|RHCG|AMEX60DD201004168
MSTRG.30917	5	0.856528	AMEX60DD301054256|AMEX60DD201054256
MSTRG.30334	5	0.855182	BAG3 [nr]|AMEX60DD201053269
MSTRG.10251	5	0.854724	XELAEV_18039998MG [nr]|AMEX60DD301012162
MSTRG.8864	5	0.854527	VAT1|AMEX60DD201009815
MSTRG.27282	5	0.8544	CREG1|AMEX60DD301047039
MSTRG.16107	5	0.853852	XB5844015.L [PROVISIONAL:CAPN2] [nr]|CAPN2 [hs]|AMEX60DD102024408|LOC115100949 [nr]|CAPN1 [hs]|AMEX60DD301024408
MSTRG.18580	5	0.853459	CSNK1E|AMEX60DD301029290
MSTRG.6685	5	0.853378	LOC108792778 [nr]|UMOD [hs]|AMEX60DD301005740
MSTRG.6044	5	0.851734	LOC106706246 [nr]|AMEX60DD301004576
MSTRG.29203	5	0.850883	SMAX5B_007995 [nr]|TUBB4B [hs]|AMEX60DD103051078|LOC103272010 [nr]|AMEX60DD201051078|AMEX60DD301051078
MSTRG.19997	5	0.850532	ICAM5|AMEX60DD201031903
MSTRG.17963	5	0.849886	HBG2 [hs]|AMEX60DD301028122|AMEX60DD201028122|N/A|HBE1 [hs]|HBG1 [hs]
MSTRG.6794	5	0.8474	MAP7D1 [nr]|AMEX60DD301005913|MAP7D1|AMEX60DD201005913
MSTRG.9427	5	0.84681	LOC115081179 [nr]|FLOT1 [hs]|AMEX60DD201010770|AMEX60DD102010770
MSTRG.29423	5	0.846699	ARHGEF10L|AMEX60DD201051467|AMEX60DD301051467|LOC102462795 [nr]
MSTRG.17964	5	0.846442	N/A|AMEX60DD102028123|HBG2 [hs]
MSTRG.350	5	0.841713	AMEX60DDU001001994
MSTRG.12863	5	0.839253	AMEX60DD201017849|AMEX60DD102017849
MSTRG.20455	5	0.835386	RHAG [hs]|AMEX60DD301032898
MSTRG.30382	5	0.835009	AMEX60DD301053346
MSTRG.7604	5	0.834026	SLC43A3|AMEX60DD201007348|AMEX60DD301007348
MSTRG.9140	5	0.832017	LOC115074161 [nr]|TCAP [hs]|AMEX60DD201010303
MSTRG.7322	5	0.827421	ADIPOR2 [hs]|AMEX60DD301006914|AMEX60DD201006914|ADIPOR2
MSTRG.16467	5	0.826828	LOC114653541 [nr]|ACTR2 [hs]|AMEX60DD201025150|LOC102354173 [nr]|AMEX60DD102025150|I79_023522 [nr]|LOC115097227 [nr]|AMEX60DD301025150
MSTRG.4728	5	0.825103	AMEX60DD301001973
MSTRG.16699	5	0.824436	ALAS2|AMEX60DD301025537|AB205_0102320 [nr]|ALAS2 [hs]
MSTRG.16432	5	0.824303	EHBP1L1|AMEX60DD301025074|EHBP1L1 [nr]|EHBP1 [hs]|AMEX60DD201025074
MSTRG.15956	5	0.822984	DAG1|AMEX60DD301024138|AMEX60DD201024138
MSTRG.15612	5	0.820089	RAB7A|AMEX60DD201023370|AMEX60DD102023370
MSTRG.13518	5	0.818116	FAM102B|AMEX60DD301019190
MSTRG.31690	5	0.816453	TTN [hs]|AMEX60DD301055567|TTN [nr]|AMEX60DD301055568|TTN|AMEX60DD201055568|LOC108701391 [nr]
MSTRG.27857	5	0.816388	LAMP1|AMEX60DD102048278|AMEX60DD301048278
MSTRG.29688	5	0.815409	AMEX60DD102051982
MSTRG.11820	5	0.811824	AMEX60DD301015678|LOC115799917 [nr]|AMEX60DD201015678
MSTRG.23561	5	0.811482	ASZ78_000446 [nr]|RPS8 [hs]|AMEX60DD301039755
MSTRG.4019	5	0.810463	ARPC3|AMEX60DD201000662|CELAPHUS_00000333 [nr]|ARPC3 [hs]|AMEX60DD102000662
MSTRG.22486	5	0.809371	SLC25A5|AMEX60DD103037248|A6R68_02662 [nr]|SLC25A5 [hs]
MSTRG.25761	5	0.799909	PDLIM5|AMEX60DD201044046|AMEX60DD301044046|LOC104263135 [nr]|PDLIM5 [hs]
MSTRG.16907	5	0.79914	DRG2|AMEX60DD301025948|AMEX60DD201025948
MSTRG.13207	5	0.797909	RGS1|AMEX60DD301018504|LOC115114128 [nr]|RGS8 [hs]
MSTRG.14675	5	0.78687	HBZ [hs]|AMEX60DD301021537
MSTRG.1866	5	0.785398	HBG2 [hs]|AMEX60DDU001012366
MSTRG.29865	5	0.78201	D4764_0154770 [nr]|RPS10 [hs]|AMEX60DD301052348
MSTRG.6045	5	0.781162	AMEX60DD201004564|LOC115083494 [nr]|HARBI1 [hs]|LOC115079056 [nr]|IFITM1 [hs]|AMEX60DD301004564
MSTRG.29537	5	0.779443	DDIT4|AMEX60DD102051672|AMEX60DD301051672|AMEX60DD201051672
MSTRG.25691	5	0.779433	AMEX60DD301043916
MSTRG.22446	5	0.770813	LOC101931195 [nr]|PICALM [hs]|AMEX60DD201037154|UY3_07384 [nr]|LOC100078315 [nr]|LOC101798455 [nr]
MSTRG.14672	5	0.76667	N/A|AMEX60DD301021534|AMEX60DD201021534|HBZ [hs]|AMEX60DD102021534|HBA1 [hs]|AMEX60DD201021539
MSTRG.27548	5	0.754199	DDX3X|AMEX60DD301047626|AMEX60DD201047626
MSTRG.6365	5	0.751354	GCN1 [nr]|RPLP0 [hs]|AMEX60DD301005138
MSTRG.4018	5	0.744455	ATP2A2 [hs]|AMEX60DD201000658|ATP2A2 [nr]|AMEX60DD301000658
MSTRG.4668	5	0.744168	PTX3|AMEX60DD102001838|AMEX60DD201001838|AMEX60DD301001838
MSTRG.17969	5	0.741763	HBG2 [hs]|AMEX60DD201028125|AMEX60DD301028125|AMEX60DD102028125|AMEX60DD301028126
MSTRG.12861	5	0.725769	AMEX60DD201017847|AMEX60DD301017847
MSTRG.18879	5	0.711093	N337_11780 [nr]|KRT5 [hs]|AMEX60DD201029832|AMEX60DD102029832
MSTRG.23023	5	0.68874	RPL18|AMEX60DD301038449
MSTRG.7489	5	0.680933	LOC115074683 [nr]|MPEG1 [hs]|AMEX60DD201007152|AMEX60DD301007152
MSTRG.7957	5	0.674829	LOC115657965 [nr]|TUBA1C [hs]|AMEX60DD201008095
MSTRG.25696	5	0.670373	SPP1 [nr]|AMEX60DD201043905|AMEX60DD301043905|AMEX60DD103043905|AMEX60DD101043905|AMEX60DD301043909|AMEX60DD301043910
MSTRG.5640	5	0.660605	LOC115075475 [nr]|AMEX60DD201003853|LOC115457007 [nr]|AMEX60DD101003853|AMEX60DD201003855
MSTRG.11474	5	0.656177	LOC108699649 [nr]|AMEX60DD103014991|AMEX60DD201014991
MSTRG.5214	5	0.653231	LOC102351499 [nr]|SLC12A9 [hs]|AMEX60DD201003069|LOC115791090 [nr]
MSTRG.7980	5	0.64188	LOC115099338 [nr]|AMEX60DD201008126|AMEX60DD101008126|AMEX60DD301008126|AMEX60DD102008126
MSTRG.31205	5	0.637843	LOC115096548 [nr]|TRPV1 [hs]|AMEX60DD201054758
MSTRG.25229	5	0.634661	LOC115100224 [nr]|SEMA4D [hs]|AMEX60DD201042979|SEMA4D|AMEX60DD103042979|AMEX60DD301042979|SEMA4D [nr]
MSTRG.4763	5	0.634008	PCOLCE2|AMEX60DD201002048|MONAX_5E042857 [nr]|PCOLCE2 [hs]
MSTRG.22850	5	0.633897	IGFBP3|AMEX60DD301038152
MSTRG.25225	5	0.62982	GADD45G [nr]|AMEX60DD201042971
MSTRG.20379	5	0.623227	AMEX60DD301032708|SCARA3|AMEX60DD201032708
MSTRG.12912	5	0.599111	LOC115076112 [nr]|PINLYP [hs]|AMEX60DD201017957
MSTRG.10232	5	0.545739	AMEX60DD301012113|AMEX60DD201012113
MSTRG.28871	5	0.484402	RALGDS|AMEX60DD201050452
MSTRG.24531	5	0.477027	AMEX60DD301041539
MSTRG.29351	5	0.4445	RER1|AMEX60DD201051334|DUI87_31868 [nr]|RER1 [hs]
MSTRG.23604	5	0.4183	AMEX60DD301039836
MSTRG.23603	5	0.414453	AMEX60DD301039835
MSTRG.24056	5	0.282483	NRBP2|AMEX60DD301040759|NRBP2 [hs]|AMEX60DD201040759
MSTRG.10413	5	0.279491	AMEX60DD102012527|AMEX60DD301012527
MSTRG.23903	6	0.999203	AMEX60DD201040439
MSTRG.27578	6	0.999179	AMEX60DD201047677|AMEX60DD301047678
MSTRG.13711	6	0.999175	LOC100336538 [nr]|AMEX60DD201019630
MSTRG.2369	6	0.999115	LOC113837993 [nr]|AMEX60DDU001020875
MSTRG.26346	6	0.999048	LOC103174533 [nr]|AMEX60DD201045283|LOC100336538 [nr]|AMEX60DD301045284|N/A
MSTRG.19025	6	0.998904	LOC113837993 [nr]|AMEX60DD201030053
MSTRG.26597	6	0.998872	LC27 [hs]|AMEX60DD201045757|LOC100617989 [nr]|ROHU_028321 [nr]|LOC116043362 [nr]|AMEX60DD301045757|LOC113837993 [nr]|ROHU_037140 [nr]
MSTRG.23238	6	0.998754	OJAV_G00236990 [nr]|AMEX60DD301038952
MSTRG.25168	6	0.99872	N/A|AMEX60DD201042857
MSTRG.19179	6	0.99865	AMEX60DD201030313
MSTRG.18129	6	0.99864	LOC103092306 [nr]|AMEX60DD201028412
MSTRG.15553	6	0.998636	D9C73_028471 [nr]|LOC100289269 [hs]|AMEX60DD301023271
MSTRG.20807	6	0.998614	LOC113837993 [nr]|AMEX60DD201033684
MSTRG.6005	6	0.998601	LOC116043362 [nr]|AMEX60DD201004516|N/A
MSTRG.21476	6	0.998583	LOC113837993 [nr]|AMEX60DD201035127
MSTRG.2104	6	0.998574	LOC116043362 [nr]|LC27 [hs]|AMEX60DDU001016375|D9C73_028471 [nr]|LOC100289269 [hs]|N/A
MSTRG.1111	6	0.998492	ANAPL_03341 [nr]|AMEX60DDU001005947
MSTRG.7484	6	0.998449	LOC114112644 [nr]|AMEX60DD201007132
MSTRG.3071	6	0.998389	HISAT2 Generated Gene
MSTRG.5008	6	0.998271	ROHU_037153 [nr]|AMEX60DD201002633
MSTRG.21701	6	0.99822	LOC113837993 [nr]|AMEX60DD201035613
MSTRG.23977	6	0.998075	LOC113837993 [nr]|AMEX60DD201040624
MSTRG.4189	6	0.998049	LOC113837993 [nr]|AMEX60DD201000951
MSTRG.6549	6	0.998048	LOC108892972 [nr]|AMEX60DD201005531
MSTRG.2319	6	0.99804	AMEX60DDU001020232|CHK1 [nr]
MSTRG.4467	6	0.998017	ROHU_028321 [nr]|AMEX60DD201001446
MSTRG.29245	6	0.997999	LOC109679537 [nr]|AMEX60DD201051166
MSTRG.14291	6	0.997975	LOC113837993 [nr]|AMEX60DD201020734
MSTRG.18254	6	0.997942	LOC113837993 [nr]|AMEX60DD201028608|DR999_PMT12060 [nr]|AMEX60DD301028608|CDH1D [nr]|LOC100336538 [nr]
MSTRG.22530	6	0.997913	LOC113837993 [nr]|AMEX60DD201037421
MSTRG.31590	6	0.997893	LOC114112644 [nr]|AMEX60DD201055460
MSTRG.26796	6	0.997889	AMEX60DD201046163
MSTRG.26602	6	0.997815	CHK1 [nr]|AMEX60DD201045760
MSTRG.29135	6	0.997807	LOC310926 [nr]|AMEX60DD201050964
MSTRG.29284	6	0.997799	LOC257642 [nr]|AMEX60DD201051216
MSTRG.20563	6	0.997741	LOC113837993 [nr]|AMEX60DD201033113
MSTRG.25420	6	0.997733	LOC113837993 [nr]|AMEX60DD201043402|LOC116043362 [nr]|AMEX60DD301043403
MSTRG.21623	6	0.997684	OJAV_G00236990 [nr]|AMEX60DD301035458|LOC113837993 [nr]|AMEX60DD301035457
MSTRG.15552	6	0.997681	LOC113837993 [nr]|AMEX60DD301023270
MSTRG.13098	6	0.99768	LOC113837993 [nr]|AMEX60DD201018297
MSTRG.20798	6	0.997652	AMEX60DD201033681
MSTRG.17683	6	0.997618	LOC113837993 [nr]|AMEX60DD201027581
MSTRG.25422	6	0.997595	LOC113837993 [nr]|AMEX60DD201043406
MSTRG.14132	6	0.997591	LOC113837993 [nr]|AMEX60DD201020450
MSTRG.23492	6	0.997576	LOC113837993 [nr]|AMEX60DD201039555|LOC108892972 [nr]
MSTRG.21597	6	0.997575	CHK1 [nr]|AMEX60DD201035402
MSTRG.13151	6	0.997569	LOC100336538 [nr]|AMEX60DD301018406
MSTRG.31592	6	0.997562	LOC100336538 [nr]|AMEX60DD201055462
MSTRG.25419	6	0.997558	LOC100336720 [nr]|AMEX60DD201043401|LOC100336617 [nr]|AMEX60DD301043404
MSTRG.2408	6	0.997555	LOC111772992 [nr]|AMEX60DDU001021617
MSTRG.24796	6	0.997547	LOC114112675 [nr]|AMEX60DD201042060
MSTRG.4462	6	0.997447	LOC103092306 [nr]|AMEX60DD201001442
MSTRG.5544	6	0.99744	CHK1 [nr]|AMEX60DD301003682|AMEX60DD201003682
MSTRG.15872	6	0.997423	LOC113837993 [nr]|AMEX60DD201023982
MSTRG.30067	6	0.997327	AMEX60DD201052746
MSTRG.24039	6	0.997304	LOC114112644 [nr]|AMEX60DD201040732
MSTRG.17596	6	0.997284	HISAT2 Generated Gene
MSTRG.23905	6	0.997206	LOC100617989 [nr]|AMEX60DD201040440
MSTRG.7861	6	0.997204	LOC113837993 [nr]|AMEX60DD201007917
MSTRG.13886	6	0.997181	AMEX60DD201020041
MSTRG.9195	6	0.997171	LOC114112644 [nr]|AMEX60DD201010415
MSTRG.5084	6	0.997075	LOC113837993 [nr]|AMEX60DD201002801
MSTRG.12771	6	0.996981	LOC116043362 [nr]|AMEX60DD301017639
MSTRG.15178	6	0.996855	N/A|AMEX60DD201022589
MSTRG.21625	6	0.996847	LOC114112675 [nr]|AMEX60DD301035460
MSTRG.27754	6	0.99682	LOC113837993 [nr]|AMEX60DD201048076
MSTRG.3373	6	0.9968	CHK1 [nr]|AMEX60DDU001038200
MSTRG.14753	6	0.996796	LOC100336538 [nr]|AMEX60DD301021732
MSTRG.2997	6	0.996756	DR999_PMT12060 [nr]|LC27 [hs]|AMEX60DDU001032205|LOC111196389 [nr]|LOC100337487 [nr]|ROHU_028348 [nr]|LOC100336554 [nr]
MSTRG.4926	6	0.996755	LOC100336828 [nr]|AMEX60DD201002435
MSTRG.15695	6	0.996752	AMEX60DD201023572
MSTRG.2221	6	0.996751	AMEX60DDU001018804|CDH1D [nr]|LOC113837993 [nr]|LOC116043362 [nr]|LC27 [hs]
MSTRG.4233	6	0.996745	LOC100336617 [nr]|AMEX60DD201001023
MSTRG.26296	6	0.996716	LOC100336636 [nr]|AMEX60DD301045192|LOC103174533 [nr]|AMEX60DD201045192
MSTRG.7749	6	0.996671	LOC116043362 [nr]|LOC100289269 [hs]|AMEX60DD201007685
MSTRG.3442	6	0.996652	N/A|AMEX60DDU001039069
MSTRG.5006	6	0.996637	LOC100336828 [nr]|AMEX60DD201002632
MSTRG.2285	6	0.996629	LOC100336828 [nr]|AMEX60DDU001019576
MSTRG.12810	6	0.996623	LOC113837993 [nr]|AMEX60DD201017753
MSTRG.24797	6	0.996621	LOC113837993 [nr]|AMEX60DD201042061
MSTRG.23244	6	0.996619	OJAV_G00236990 [nr]|AMEX60DD201038965
MSTRG.19031	6	0.996603	OJAV_G00236990 [nr]|AMEX60DD201030058
MSTRG.21477	6	0.996543	N/A|AMEX60DD201035128
MSTRG.9946	6	0.996508	AMEX60DD201011599
MSTRG.21083	6	0.996498	LOC109679537 [nr]|AMEX60DD201034323
MSTRG.30160	6	0.99649	NLRC3 [nr]|AMEX60DD301052908|LOC100336828 [nr]|AMEX60DD201052908
MSTRG.23767	6	0.996434	LOC100336512 [nr]|AMEX60DD201040134
MSTRG.21620	6	0.996409	CHK1 [nr]|AMEX60DD201035452|LOC113837993 [nr]|AMEX60DD201035453
MSTRG.2837	6	0.99639	LOC100617989 [nr]|AMEX60DDU001028788|LOC113837993 [nr]|LOC116043362 [nr]|ROHU_015941 [nr]
MSTRG.20887	6	0.996358	LOC108634846 [nr]|AMEX60DD201033905
MSTRG.23367	6	0.996314	OJAV_G00236990 [nr]|AMEX60DD201039229
MSTRG.3416	6	0.996313	LOC310926 [nr]|AMEX60DDU001038720
MSTRG.26294	6	0.996307	LOC112587105 [nr]|LC27 [hs]|AMEX60DD201045190|OJAV_G00236990 [nr]|LOC114112644 [nr]|LOC113837993 [nr]
MSTRG.26008	6	0.996292	LOC100336636 [nr]|AMEX60DD201044514
MSTRG.14723	6	0.996281	LOC114112675 [nr]|AMEX60DD201021665
MSTRG.27627	6	0.996232	LOC100336538 [nr]|AMEX60DD201047793
MSTRG.19029	6	0.996221	LOC310926 [nr]|AMEX60DD201030057
MSTRG.22839	6	0.996209	AMEX60DD201038126|AMEX60DD301038124|LOC100336538 [nr]|AMEX60DD301038126|LOC108892972 [nr]
MSTRG.10003	6	0.996171	AMEX60DD201011727
MSTRG.24561	6	0.9961	LOC113837993 [nr]|AMEX60DD201041597
MSTRG.3072	6	0.996079	COL18A1 [nr]|AMEX60DDU001033385|LOC108176166 [nr]
MSTRG.22207	6	0.99607	LOC100336828 [nr]|AMEX60DD201036640
MSTRG.31959	6	0.996047	OJAV_G00236990 [nr]|AMEX60DD201056159
MSTRG.23478	6	0.996025	LOC103174533 [nr]|AMEX60DD201039535|LOC100337302 [nr]|AMEX60DD301039535
MSTRG.4490	6	0.995981	LOC100336828 [nr]|AMEX60DD201001489
MSTRG.4115	6	0.995873	LOC108634846 [nr]|AMEX60DD201000805
MSTRG.17677	6	0.995823	LOC114112644 [nr]|AMEX60DD201027574
MSTRG.14563	6	0.995745	HISAT2 Generated Gene
MSTRG.1691	6	0.995732	LOC116043362 [nr]|LC27 [hs]|AMEX60DDU001010207
MSTRG.27517	6	0.995717	LOC113837993 [nr]|LC27 [hs]|AMEX60DD301047573
MSTRG.21545	6	0.995684	AMEX60DD201035288
MSTRG.31454	6	0.995684	AMEX60DD201055212
MSTRG.22647	6	0.995623	LOC116043362 [nr]|LC27 [hs]|AMEX60DD201037691
MSTRG.14719	6	0.995611	N/A|AMEX60DD201021657
MSTRG.14421	6	0.995587	CDH1D [nr]|AMEX60DD301021028|CHK1 [nr]|AMEX60DD201021029
MSTRG.17748	6	0.995584	LOC113837993 [nr]|AMEX60DD201027715
MSTRG.24790	6	0.995485	LOC113837993 [nr]|AMEX60DD201042039
MSTRG.20800	6	0.995482	OJAV_G00236990 [nr]|AMEX60DD301033683
MSTRG.14550	6	0.995477	AMEX60DD201021279
MSTRG.30975	6	0.995466	LOC113837993 [nr]|AMEX60DD201054357
MSTRG.2286	6	0.995331	LOC113837993 [nr]|AMEX60DDU001019577|OJAV_G00236990 [nr]
MSTRG.27577	6	0.995314	LOC113837993 [nr]|AMEX60DD301047679
MSTRG.20791	6	0.995275	LOC116043362 [nr]|AMEX60DD201033662
MSTRG.3595	6	0.99525	AMEX60DDU001041414
MSTRG.13350	6	0.995235	LOC114112644 [nr]|AMEX60DD201018818
MSTRG.22186	6	0.995179	N/A|AMEX60DD301036602
MSTRG.27592	6	0.995166	LOC114112675 [nr]|AMEX60DD301047730
MSTRG.9759	6	0.995151	OJAV_G00236990 [nr]|AMEX60DD201011294
MSTRG.28257	6	0.995108	LOC113837993 [nr]|AMEX60DD201049216|M91_21675 [nr]
MSTRG.15179	6	0.99509	ANAPL_03341 [nr]|AMEX60DD301022586|OJAV_G00236990 [nr]|AMEX60DD301022587
MSTRG.6285	6	0.995062	ROHU_028321 [nr]|AMEX60DD201005024
MSTRG.17989	6	0.995058	OJAV_G00236990 [nr]|AMEX60DD201028176
MSTRG.23071	6	0.994997	LOC114112644 [nr]|AMEX60DD201038598
MSTRG.21624	6	0.994966	AMEX60DD301035459
MSTRG.26084	6	0.99492	AMEX60DD201044664
MSTRG.10124	6	0.994913	LOC113837993 [nr]|AMEX60DD301011951
MSTRG.8795	6	0.994882	LOC113837993 [nr]|AMEX60DD301009697
MSTRG.27515	6	0.994862	AMEX60DD201047571
MSTRG.4116	6	0.994855	LOC100337476 [nr]|AMEX60DD301000808
MSTRG.29244	6	0.994838	AMEX60DD201051165
MSTRG.8798	6	0.994836	AMEX60DD301009699
MSTRG.28087	6	0.994834	AMEX60DD201048897
MSTRG.20732	6	0.994816	LOC100337476 [nr]|AMEX60DD201033507
MSTRG.29181	6	0.994781	LOC116043362 [nr]|LC27 [hs]|AMEX60DD201051046
MSTRG.27794	6	0.994747	Y956_07891 [nr]|AMEX60DD301048168
MSTRG.20734	6	0.994732	LOC113837993 [nr]|AMEX60DD201033511
MSTRG.28122	6	0.994723	LOC100337487 [nr]|AMEX60DD201048949
MSTRG.25763	6	0.994713	LOC113837993 [nr]|AMEX60DD301044050
MSTRG.21627	6	0.994664	AMEX60DD301035462
MSTRG.26014	6	0.994646	LOC116043362 [nr]|AMEX60DD301044516|LOC113837993 [nr]
MSTRG.26448	6	0.994583	LOC116043362 [nr]|AMEX60DD301045478
MSTRG.14729	6	0.994575	AMEX60DD201021670
MSTRG.4465	6	0.994429	LOC100336636 [nr]|AMEX60DD301001444
MSTRG.6268	6	0.994371	LOC114112644 [nr]|AMEX60DD301004992
MSTRG.6287	6	0.994345	LOC116043362 [nr]|AMEX60DD201005025
MSTRG.23236	6	0.994302	LOC113837993 [nr]|AMEX60DD301038950
MSTRG.26012	6	0.994244	LOC111772992 [nr]|AMEX60DD301044517
MSTRG.17988	6	0.99422	CHK1 [nr]|AMEX60DD201028175
MSTRG.19026	6	0.994196	AMEX60DD201030054
MSTRG.11630	6	0.994184	AMEX60DD201015360
MSTRG.4297	6	0.994168	LOC100336828 [nr]|AMEX60DD201001141
MSTRG.4113	6	0.994105	AMEX60DD201000806
MSTRG.2770	6	0.99409	LOC113837993 [nr]|AMEX60DDU001027816|LOC114112644 [nr]|LOC111196389 [nr]|LC27 [hs]
MSTRG.5086	6	0.994076	AMEX60DD301002802
MSTRG.26268	6	0.993965	PALM [nr]|AMEX60DD201045123
MSTRG.13099	6	0.993938	LOC100337089 [nr]|AMEX60DD201018298|LOC100336538 [nr]
MSTRG.2479	6	0.993937	LOC108892972 [nr]|AMEX60DDU001022821
MSTRG.30084	6	0.993857	LOC116043362 [nr]|AMEX60DD301052769
MSTRG.25767	6	0.99382	AMEX60DD201044064
MSTRG.3280	6	0.993721	LOC111772992 [nr]|AMEX60DDU001036614
MSTRG.12375	6	0.993603	LOC116043362 [nr]|AMEX60DD301016881|AMEX60DD301016882
MSTRG.14648	6	0.993591	AMEX60DD301021492
MSTRG.21820	6	0.993576	LOC113837993 [nr]|AMEX60DD201035861
MSTRG.12535	6	0.993566	LOC113837993 [nr]|AMEX60DD201017156
MSTRG.24694	6	0.993558	AMEX60DD301041875
MSTRG.13712	6	0.993555	LOC116043362 [nr]|AMEX60DD201019631
MSTRG.21619	6	0.993553	AMEX60DD201035454
MSTRG.22931	6	0.99352	LOC113837993 [nr]|AMEX60DD301038296|LOC108634775 [nr]|AMEX60DD201038297
MSTRG.9949	6	0.993479	LOC113837993 [nr]|AMEX60DD301011601
MSTRG.18384	6	0.993462	AMEX60DD201028906
MSTRG.10001	6	0.993455	HISAT2 Generated Gene
MSTRG.16901	6	0.99344	LOC114112644 [nr]|AMEX60DD201025946
MSTRG.7485	6	0.993364	AMEX60DD301007134
MSTRG.15694	6	0.993304	LOC113837993 [nr]|AMEX60DD201023574
MSTRG.16787	6	0.993279	AS27_00460 [nr]|AMEX60DD201025695
MSTRG.4770	6	0.993261	LOC310926 [nr]|AMEX60DD201002070
MSTRG.11631	6	0.993238	LOC116043362 [nr]|AMEX60DD201015361
MSTRG.17580	6	0.993154	AMEX60DD201027400
MSTRG.7750	6	0.993148	AMEX60DD301007686
MSTRG.28978	6	0.993125	LOC103174533 [nr]|AMEX60DD201050649
MSTRG.22187	6	0.993104	LOC112587105 [nr]|LC27 [hs]|AMEX60DD201036603
MSTRG.2434	6	0.993099	OJAV_G00236990 [nr]|AMEX60DDU001022231
MSTRG.22641	6	0.993094	LOC103174533 [nr]|AMEX60DD201037676
MSTRG.278	6	0.993072	OJAV_G00236990 [nr]|AMEX60DDU001001438
MSTRG.26446	6	0.993068	LOC100336828 [nr]|AMEX60DD201045477|AMEX60DD201045479
MSTRG.22719	6	0.993055	LOC108176166 [nr]|LOC100289269 [hs]|AMEX60DD201037885
MSTRG.24532	6	0.99304	CHK1 [nr]|AMEX60DD201041562
MSTRG.26266	6	0.992978	LOC113837993 [nr]|LC27 [hs]|AMEX60DD301045110
MSTRG.17680	6	0.992943	AMEX60DD201027576
MSTRG.29134	6	0.992927	COL18A1 [nr]|AMEX60DD201050963
MSTRG.26569	6	0.992923	AMEX60DD201045731
MSTRG.14381	6	0.992916	AMEX60DD201020917
MSTRG.22672	6	0.992889	HISAT2 Generated Gene
MSTRG.4127	6	0.992862	CDH1D [nr]|AMEX60DD201000826
MSTRG.5005	6	0.992711	LOC116043362 [nr]|AMEX60DD201002631
MSTRG.21389	6	0.992631	CHK1 [nr]|AMEX60DD201034955
MSTRG.3807	6	0.992569	LOC100336780 [nr]|AMEX60DD201000311
MSTRG.4125	6	0.992564	LOC116043362 [nr]|LC27 [hs]|AMEX60DD201000824
MSTRG.24601	6	0.992385	AMEX60DD201041703
MSTRG.19028	6	0.992385	LOC116043362 [nr]|AMEX60DD201030056
MSTRG.4232	6	0.992252	LOC113837993 [nr]|AMEX60DD301001022|AMEX60DD301001025
MSTRG.23298	6	0.992184	AMEX60DD201039049
MSTRG.27694	6	0.992143	LOC100336554 [nr]|AMEX60DD201047939
MSTRG.13713	6	0.992132	LOC111196389 [nr]|LC27 [hs]|AMEX60DD301019632
MSTRG.23483	6	0.992084	LOC111196389 [nr]|AMEX60DD301039540
MSTRG.23237	6	0.992066	AMEX60DD201038951
MSTRG.27518	6	0.991973	LOC111772992 [nr]|AMEX60DD201047574
MSTRG.25076	6	0.991934	OJAV_G00236990 [nr]|AMEX60DD201042647
MSTRG.26265	6	0.991915	LOC108892972 [nr]|AMEX60DD201045109|LOC100336554 [nr]|AMEX60DD301045111
MSTRG.15067	6	0.99186	AMEX60DD201022352
MSTRG.2287	6	0.991851	LOC113837993 [nr]|AMEX60DDU001019578
MSTRG.16423	6	0.991843	ANAPL_03341 [nr]|AMEX60DD201025068
MSTRG.29283	6	0.991839	AMEX60DD301051215
MSTRG.25762	6	0.991826	N/A|AMEX60DD301044049
MSTRG.20871	6	0.991801	CHK1 [nr]|AMEX60DD201033857
MSTRG.18895	6	0.991728	OJAV_G00236990 [nr]|AMEX60DD301029862
MSTRG.13096	6	0.991723	AMEX60DD201018295
MSTRG.14561	6	0.991656	LOC100617989 [nr]|AMEX60DD201021301
MSTRG.12808	6	0.991619	AMEX60DD201017752
MSTRG.23479	6	0.991587	AMEX60DD201039536
MSTRG.4118	6	0.991519	LOC257642 [nr]|AMEX60DD201000810
MSTRG.24957	6	0.991503	LOC113837993 [nr]|AMEX60DD201042422
MSTRG.18250	6	0.991492	AMEX60DD201028610
MSTRG.14877	6	0.991441	LOC114112675 [nr]|AMEX60DD301021976
MSTRG.15554	6	0.991418	LOC100336617 [nr]|AMEX60DD301023272|AMEX60DD201023272
MSTRG.20064	6	0.991381	LOC113837993 [nr]|AMEX60DD201032023
MSTRG.21614	6	0.991372	LOC113837993 [nr]|AMEX60DD301035448
MSTRG.3312	6	0.991371	LOC114112644 [nr]|AMEX60DDU001037132
MSTRG.23485	6	0.991299	BAYA_14209 [nr]|AMEX60DD301039541
MSTRG.29285	6	0.991288	CHK1 [nr]|AMEX60DD201051217
MSTRG.22933	6	0.991251	HISAT2 Generated Gene
MSTRG.14380	6	0.991177	OJAV_G00236990 [nr]|AMEX60DD301020916
MSTRG.26628	6	0.991155	LOC100336828 [nr]|AMEX60DD301045828
MSTRG.27332	6	0.991151	CHK1 [nr]|AMEX60DD201047143
MSTRG.11831	6	0.991143	LOC113837993 [nr]|AMEX60DD201015690
MSTRG.13074	6	0.991137	LOC111772992 [nr]|AMEX60DD201018237
MSTRG.20512	6	0.991026	HISAT2 Generated Gene
MSTRG.12073	6	0.991008	AMEX60DD201016223
MSTRG.12777	6	0.990869	LOC111772992 [nr]|AMEX60DD201017653
MSTRG.26045	6	0.990792	LOC111772992 [nr]|AMEX60DD201044574
MSTRG.26070	6	0.99075	LOC113837993 [nr]|AMEX60DD301044636
MSTRG.25186	6	0.990713	AMEX60DD201042898
MSTRG.14705	6	0.990596	LOC113837993 [nr]|AMEX60DD201021616
MSTRG.3153	6	0.990576	LOC100336828 [nr]|AMEX60DDU001034590
MSTRG.14724	6	0.990448	AMEX60DD201021666
MSTRG.14754	6	0.990436	ROHU_037153 [nr]|AMEX60DD201021733
MSTRG.11608	6	0.990393	N/A|AMEX60DD201015251
MSTRG.6974	6	0.990339	AMEX60DD201006228
MSTRG.17586	6	0.990336	LOC100617989 [nr]|AMEX60DD201027402
MSTRG.21667	6	0.990268	AMEX60DD201035547
MSTRG.23250	6	0.990137	HISAT2 Generated Gene
MSTRG.22925	6	0.990071	LOC103174533 [nr]|AMEX60DD201038294
MSTRG.17163	6	0.990038	LOC100336828 [nr]|AMEX60DD201026448
MSTRG.15556	6	0.989923	AMEX60DD201023274
MSTRG.20709	6	0.989896	LOC116043362 [nr]|AMEX60DD201033472
MSTRG.6006	6	0.989834	CHK1 [nr]|AMEX60DD201004517
MSTRG.23484	6	0.989453	HISAT2 Generated Gene
MSTRG.22720	6	0.989357	CDH1D [nr]|AMEX60DD201037888
MSTRG.24696	6	0.989343	LOC111772992 [nr]|AMEX60DD201041877
MSTRG.26603	6	0.98924	LOC100336538 [nr]|AMEX60DD301045761
MSTRG.5007	6	0.989222	HISAT2 Generated Gene
MSTRG.13205	6	0.989214	HISAT2 Generated Gene
MSTRG.14968	6	0.989209	OJAV_G00236990 [nr]|AMEX60DD301022158
MSTRG.10614	6	0.98919	LOC111606693 [nr]|AMEX60DD201012966
MSTRG.2407	6	0.989007	CHK1 [nr]|AMEX60DDU001021616
MSTRG.22926	6	0.988896	BAYA_14209 [nr]|AMEX60DD201038295
MSTRG.17684	6	0.988772	AMEX60DD201027582
MSTRG.14969	6	0.988661	OJAV_G00236990 [nr]|AMEX60DD201022159
MSTRG.29278	6	0.988616	LOC116043362 [nr]|AMEX60DD301051214
MSTRG.27520	6	0.98854	LOC116043362 [nr]|LC27 [hs]|AMEX60DD201047577|AMEX60DD201047576
MSTRG.20873	6	0.988537	AMEX60DD301033859
MSTRG.26072	6	0.988317	N/A|AMEX60DD201044637
MSTRG.18389	6	0.988188	ROHU_028321 [nr]|AMEX60DD301028907|LOC111771931 [nr]|AMEX60DD103028909
MSTRG.22661	6	0.988172	LOC111196389 [nr]|LC27 [hs]|AMEX60DD201037735
MSTRG.25489	6	0.988165	LOC257642 [nr]|AMEX60DD201043548
MSTRG.13622	6	0.988151	LOC108176166 [nr]|LOC100289269 [hs]|AMEX60DD201019443
MSTRG.7731	6	0.987995	HISAT2 Generated Gene
MSTRG.13076	6	0.987946	HISAT2 Generated Gene
MSTRG.28123	6	0.987803	LOC116043362 [nr]|AMEX60DD201048893|LOC112587105 [nr]|LC27 [hs]|LOC111772992 [nr]|AMEX60DD201048894
MSTRG.7483	6	0.987799	CHK1 [nr]|AMEX60DD301007131
MSTRG.26445	6	0.987789	HISAT2 Generated Gene
MSTRG.12811	6	0.987711	AMEX60DD201017754
MSTRG.19039	6	0.987684	LOC103174533 [nr]|AMEX60DD201030066
MSTRG.17597	6	0.987559	LOC100336617 [nr]|AMEX60DD301027419
MSTRG.26444	6	0.987508	LOC113837993 [nr]|AMEX60DD201045476
MSTRG.2768	6	0.987482	AMEX60DDU001027814
MSTRG.20511	6	0.98745	HISAT2 Generated Gene
MSTRG.3806	6	0.987412	LOC113837993 [nr]|AMEX60DD201000310
MSTRG.14752	6	0.987369	LOC111196389 [nr]|LC27 [hs]|AMEX60DD201021731
MSTRG.6288	6	0.987367	PHYPO_G00249150 [nr]|AMEX60DD301005027
MSTRG.23768	6	0.987293	LOC108176166 [nr]|AMEX60DD201040135
MSTRG.2288	6	0.987165	CHK1 [nr]|AMEX60DDU001019579
MSTRG.20872	6	0.98715	LOC113837993 [nr]|AMEX60DD201033858
MSTRG.30068	6	0.987093	AMEX60DD201052747
MSTRG.28500	6	0.98697	AMEX60DD201049670
MSTRG.23249	6	0.986961	AMEX60DD201038964|LOC100336828 [nr]
MSTRG.23906	6	0.986941	CHK1 [nr]|AMEX60DD201040441
MSTRG.22837	6	0.986897	LOC113837993 [nr]|LC27 [hs]|AMEX60DD301038122
MSTRG.13104	6	0.986865	LOC113837993 [nr]|AMEX60DD201018299
MSTRG.17595	6	0.986841	LOC100336617 [nr]|AMEX60DD301027418
MSTRG.29180	6	0.98673	AMEX60DD201051045
MSTRG.2478	6	0.986645	ZGC:158463 [nr]|AMEX60DDU001022819
MSTRG.2140	6	0.986643	LOC116043362 [nr]|LC27 [hs]|AMEX60DDU001017044|
MSTRG.31455	6	0.986618	LOC116043362 [nr]|AMEX60DD201055213
MSTRG.31958	6	0.986394	OJAV_G00236990 [nr]|AMEX60DD201056161
MSTRG.7729	6	0.986381	ROHU_028354 [nr]|AMEX60DD201007621|LOC113837993 [nr]|LOC257642 [nr]
MSTRG.23765	6	0.986071	LOC113837993 [nr]|AMEX60DD201040132|LOC116043362 [nr]
MSTRG.27519	6	0.986066	LOC100336828 [nr]|AMEX60DD201047575
MSTRG.1812	6	0.985939	LOC103174533 [nr]|AMEX60DDU001011502
MSTRG.29277	6	0.985803	LOC114112675 [nr]|AMEX60DD201051213
MSTRG.20510	6	0.985676	LOC100336538 [nr]|AMEX60DD301033008
MSTRG.25765	6	0.985638	LOC113837993 [nr]|AMEX60DD301044062
MSTRG.17583	6	0.985482	CHK1 [nr]|AMEX60DD201027403
MSTRG.22718	6	0.985354	LOC100337487 [nr]|AMEX60DD201037884
MSTRG.22841	6	0.985113	LOC116043362 [nr]|AMEX60DD301038127
MSTRG.14562	6	0.984793	OJAV_G00236990 [nr]|AMEX60DD301021302|AMEX60DD201021303|AMEX60DD201021304|AMEX60DD201021305
MSTRG.22116	6	0.984537	HISAT2 Generated Gene
MSTRG.12773	6	0.984387	AMEX60DD201017641
MSTRG.13105	6	0.98429	CHK1 [nr]|AMEX60DD201018300
MSTRG.15180	6	0.984116	OJAV_G00236990 [nr]|AMEX60DD201022588
MSTRG.31613	6	0.984053	AMEX60DD201055491
MSTRG.26295	6	0.984023	LOC100617989 [nr]|AMEX60DD201045191|LOC113837993 [nr]
MSTRG.4914	6	0.983992	N331_04042 [nr]|AMEX60DD201002408
MSTRG.4768	6	0.983259	OJAV_G00236990 [nr]|AMEX60DD201002069
MSTRG.17681	6	0.982766	AMEX60DD301027580
MSTRG.6042	6	0.982637	LOC100617989 [nr]|LOC100289269 [hs]|AMEX60DD301004574
MSTRG.31189	6	0.982149	ULK2|AMEX60DD301054732|AMEX60DD201054732|LOC104494562 [nr]|ULK2 [hs]
MSTRG.20066	6	0.981965	LOC111772992 [nr]|AMEX60DD201032047
MSTRG.25766	6	0.981395	LOC503325 [nr]|AMEX60DD301044063
MSTRG.14924	6	0.981206	OJAV_G00236990 [nr]|AMEX60DD201022082
MSTRG.26047	6	0.981083	LOC100336617 [nr]|AMEX60DD201044587
MSTRG.8570	6	0.981077	LOC108176166 [nr]|LOC100289269 [hs]|AMEX60DD201009269
MSTRG.4298	6	0.981021	HISAT2 Generated Gene
MSTRG.24528	6	0.980687	OJAV_G00236990 [nr]|AMEX60DD201041561
MSTRG.23489	6	0.97993	AMEX60DD201039553
MSTRG.26081	6	0.979871	LOC116043362 [nr]|LC27 [hs]|AMEX60DD201044663
MSTRG.14379	6	0.979535	LOC116043362 [nr]|AMEX60DD301020915
MSTRG.28101	6	0.979517	AMEX60DD201048935
MSTRG.4231	6	0.979403	LOC113837993 [nr]|AMEX60DD201001021|LOC111196389 [nr]|AMEX60DD301001021
MSTRG.26447	6	0.97923	HISAT2 Generated Gene
MSTRG.2897	6	0.979058	LOC116043362 [nr]|AMEX60DDU001030048
MSTRG.26013	6	0.978992	LOC113837993 [nr]|AMEX60DD201044515
MSTRG.31764	6	0.978841	AMEX60DD201055753
MSTRG.10589	6	0.978828	SLC2A4|AMEX60DD301012941
MSTRG.10011	6	0.978582	ROHU_036599 [nr]|AMEX60DD201011790
MSTRG.18982	6	0.978527	OJAV_G00236990 [nr]|AMEX60DD201029982
MSTRG.21084	6	0.978332	CHK1 [nr]|AMEX60DD201034324
MSTRG.19178	6	0.978249	LOC116043362 [nr]|AMEX60DD201030312
MSTRG.26568	6	0.978131	OJAV_G00236990 [nr]|AMEX60DD201045730|LOC111772992 [nr]|AMEX60DD201045732
MSTRG.24794	6	0.977946	AMEX60DD201042058
MSTRG.13351	6	0.977878	AMEX60DD201018819
MSTRG.14870	6	0.977239	LOC116043362 [nr]|AMEX60DD201021972
MSTRG.24695	6	0.977066	LOC116043362 [nr]|AMEX60DD201041876
MSTRG.23766	6	0.976924	LOC113837993 [nr]|AMEX60DD201040133
MSTRG.21819	6	0.976887	AMEX60DD201035859
MSTRG.24036	6	0.976436	LOC100336828 [nr]|AMEX60DD201040731
MSTRG.6972	6	0.976379	ROHU_037153 [nr]|AMEX60DD201006226
MSTRG.3834	6	0.97606	LOC111772992 [nr]|AMEX60DD201000370
MSTRG.26601	6	0.975839	LOC113837993 [nr]|AMEX60DD201045759
MSTRG.18894	6	0.9756	AMEX60DD301029861
MSTRG.20695	6	0.975586	LOC100190204 [nr]|GSTA4 [hs]|AMEX60DD301033444|LOC115610141 [nr]|AMEX60DD201033444|XELAEV_18014680MG [nr]|AMEX60DD201033445
MSTRG.19671	6	0.97547	HISAT2 Generated Gene
MSTRG.23862	6	0.975454	LOC116043362 [nr]|AMEX60DD201040356
MSTRG.4924	6	0.975186	HISAT2 Generated Gene
MSTRG.2222	6	0.975023	AMEX60DDU001018805
MSTRG.3298	6	0.974287	BAYA_14209 [nr]|AMEX60DDU001036874
MSTRG.26567	6	0.974282	OJAV_G00236990 [nr]|AMEX60DD301045729
MSTRG.19400	6	0.973792	ST6GALNAC2|AMEX60DD301030791|AMEX60DD201030791
MSTRG.21289	6	0.972488	ITGB3BP [nr]|AMEX60DD301034706
MSTRG.23488	6	0.972452	HISAT2 Generated Gene
MSTRG.14874	6	0.972006	CDH1D [nr]|AMEX60DD201021973
MSTRG.27758	6	0.971483	LOC503325 [nr]|AMEX60DD201048086
MSTRG.26347	6	0.970967	HISAT2 Generated Gene
MSTRG.20063	6	0.970921	AMEX60DD201032022
MSTRG.22838	6	0.970706	LOC103092306 [nr]|AMEX60DD201038123
MSTRG.11830	6	0.969954	AMEX60DD201015689
MSTRG.21618	6	0.969788	LOC108634846 [nr]|AMEX60DD201035451
MSTRG.31611	6	0.969623	M91_21675 [nr]|AMEX60DD201055490
MSTRG.23247	6	0.969295	LOC113837993 [nr]|AMEX60DD301038963|LOC116043362 [nr]|AMEX60DD201038963
MSTRG.26071	6	0.968939	HISAT2 Generated Gene
MSTRG.17585	6	0.968163	LOC113837993 [nr]|AMEX60DD301027401
MSTRG.17751	6	0.966986	LOC100336828 [nr]|AMEX60DD201027717
MSTRG.27757	6	0.96694	OJAV_G00236990 [nr]|AMEX60DD301048085
MSTRG.29929	6	0.966361	D9C73_028563 [nr]|AMEX60DD301052461
MSTRG.9740	6	0.96636	D5F01_LYC25363 [nr]|AMEX60DD301011258
MSTRG.23486	6	0.964388	LOC113997443 [nr]|LC27 [hs]|AMEX60DD201039542
MSTRG.28124	6	0.964108	LOC503325 [nr]|AMEX60DD301048895
MSTRG.27580	6	0.962994	CHK1 [nr]|AMEX60DD201047680
MSTRG.12377	6	0.962134	HISAT2 Generated Gene
MSTRG.14395	6	0.960755	CDK16 [nr]|CDK17 [hs]|AMEX60DD201020971|AMEX60DD301020971
MSTRG.12374	6	0.960446	OJAV_G00236990 [nr]|AMEX60DD201016880
MSTRG.23248	6	0.959859	HISAT2 Generated Gene
MSTRG.22840	6	0.958701	OJAV_G00236990 [nr]|AMEX60DD301038125
MSTRG.26007	6	0.956865	RPL34|AMEX60DD102044507|AMEX60DD201044508
MSTRG.17593	6	0.956631	LOC112587105 [nr]|LC27 [hs]|AMEX60DD201027417|LOC113837993 [nr]|OJAV_G00236990 [nr]|AMEX60DD301027417
MSTRG.2769	6	0.95626	LOC114112644 [nr]|AMEX60DDU001027816
MSTRG.31558	6	0.955749	AMEX60DD201055403
MSTRG.24955	6	0.954647	AS27_00460 [nr]|AMEX60DD201042421
MSTRG.9214	6	0.954587	AMEX60DD201010446
MSTRG.25953	6	0.953772	LOC103480842 [nr]|AMEX60DD301044375
MSTRG.8983	6	0.951225	CAVIN1|AMEX60DD201010031|AMEX60DD301010031
MSTRG.27451	6	0.949672	LOC113837993 [nr]|AMEX60DD301047381
MSTRG.6505	6	0.947488	LOC115479691 [nr]|FABP7 [hs]|AMEX60DD301005433|FABP3 [nr]|AMEX60DD101005433|AMEX60DD102005433
MSTRG.18255	6	0.947041	LOC113837993 [nr]|AMEX60DD201028609
MSTRG.23739	6	0.94543	PDP1|AMEX60DD301040114
MSTRG.12376	6	0.944041	LOC100617989 [nr]|LC27 [hs]|AMEX60DD201016883|ROHU_028321 [nr]|LOC113837993 [nr]|LOC114112644 [nr]
MSTRG.4916	6	0.939837	CCL20|AMEX60DD201002411
MSTRG.23976	6	0.938703	PTP4A3|AMEX60DD301040608
MSTRG.14039	6	0.937164	CYTB|AMEX60DD301020306
MSTRG.6211	6	0.936648	HIPK3|AMEX60DD301004879
MSTRG.13642	6	0.936332	LOC101397869 [nr]|PLPP3 [hs]|AMEX60DD201019499|PLPP3
MSTRG.3311	6	0.935514	LOC310926 [nr]|AMEX60DDU001037130
MSTRG.17324	6	0.935005	AMEX60DD301026836|AMEX60DD201026836
MSTRG.10255	6	0.934866	STXBP6|AMEX60DD301012167
MSTRG.18462	6	0.934859	HBEGF|AMEX60DD301029059
MSTRG.23399	6	0.93477	STXBP6|AMEX60DD301039383
MSTRG.18316	6	0.931355	CPEB4|AMEX60DD301028743|CADR_000025769 [nr]|CPEB4 [hs]
MSTRG.10012	6	0.92999	LOC116280854 [nr]|AMEX60DD201011791
MSTRG.18519	6	0.928668	TOB2 [nr]|AMEX60DD301029176
MSTRG.16899	6	0.927714	LOC310926 [nr]|AMEX60DD201025945
MSTRG.13045	6	0.927197	C27H1ORF21 [nr]|C1ORF21 [hs]|AMEX60DD201018183|LOC102810537 [nr]|AMEX60DD102018183|ROHU_012615 [nr]|AMEX60DD301018183
MSTRG.24520	6	0.924976	LOC102358238 [nr]|CCL19 [hs]|AMEX60DD201041528
MSTRG.29598	6	0.923471	LOC115095651 [nr]|HK1 [hs]|AMEX60DD301051785|LOC100566756 [nr]
MSTRG.5912	6	0.922794	AMEX60DD301004311|CDKN1C [nr]|AMEX60DD102004311|LOC115079285 [nr]|AMEX60DD201004311
MSTRG.22426	6	0.922518	CHRDL1|AMEX60DD301037123|AMEX60DD201037123
MSTRG.24671	6	0.920803	AMEX60DD201041838
MSTRG.12373	6	0.919776	LOC108176166 [nr]|LOC100289269 [hs]|AMEX60DD301016879
MSTRG.8209	6	0.9178	LOC115074362 [nr]|AMEX60DD201008605|IGFN1|AMEX60DD301008605|LOC112126096 [nr]
MSTRG.9146	6	0.917043	LOC115074161 [nr]|TCAP [hs]|AMEX60DD201010308|AMEX60DD301010308
MSTRG.6979	6	0.916543	AMEX60DD301006233|LOC104542780 [nr]|CACNA2D1 [hs]|AMEX60DD301006234|LOC104409467 [nr]
MSTRG.13159	6	0.915666	OLFML2B [hs]|AMEX60DD201018410
MSTRG.15157	6	0.915218	AMEX60DD301022566|AMEX60DD201022566|KLF8
MSTRG.10291	6	0.91473	NFKBIA|AMEX60DD201012229
MSTRG.15778	6	0.913318	DR999_PMT04652 [nr]|SLMAP [hs]|AMEX60DD201023763|SLMAP
MSTRG.28047	6	0.908465	SPRY2|AMEX60DD201048778
MSTRG.17038	6	0.908457	COX3|AMEX60DD301026192
MSTRG.13175	6	0.907799	SELE [nr]|SELP [hs]|AMEX60DD301018430|LOC103179971 [nr]|AMEX60DD201018430|LOC109927030 [nr]|AMEX60DD301018431
MSTRG.18664	6	0.907646	RPL5|AMEX60DD201029420
MSTRG.8699	6	0.904758	LOC102355909 [nr]|BCAR1 [hs]|AMEX60DD201009518
MSTRG.31456	6	0.904597	LOC116043362 [nr]|AMEX60DD301055214
MSTRG.2141	6	0.904511	LOC112587105 [nr]|AMEX60DDU001017045|LOC116043362 [nr]
MSTRG.22782	6	0.903929	FKBP9|AMEX60DD301038019
MSTRG.10843	6	0.903011	BSG|AMEX60DD201013679|AMEX60DD102013679|AMEX60DD301013679
MSTRG.28150	6	0.902513	KPNA3|AMEX60DD201049001|LOC114593455 [nr]|KPNA3 [hs]|AMEX60DD301049001
MSTRG.20067	6	0.902244	SLC44A2|AMEX60DD201032044
MSTRG.10653	6	0.901579	RNF227 [nr]|AMEX60DD201013079
MSTRG.7646	6	0.897507	LMOD2|AMEX60DD301007427
MSTRG.8352	6	0.896058	EOD39_21354 [nr]|CSDE1 [hs]|AMEX60DD301008836|CSDE1|AMEX60DD101008836|AMEX60DD201008836
MSTRG.6662	6	0.895978	TRIM63|AMEX60DD301005712|AMEX60DD102005712
MSTRG.15806	6	0.89428	AMEX60DD301023862
MSTRG.27944	6	0.888951	TOMM70|AMEX60DD301048460|AMEX60DD201048460
MSTRG.19960	6	0.883993	AMEX60DD301031837
MSTRG.29960	6	0.88202	LOC115095736 [nr]|CH25H [hs]|AMEX60DD301052511
MSTRG.19049	6	0.881442	LOC115079590 [nr]|LONRF1 [hs]|AMEX60DD201030076|LOC104293162 [nr]|AMEX60DD301030076
MSTRG.17360	6	0.880494	LSM14B|AMEX60DD301026915
MSTRG.24035	6	0.879851	DR999_PMT20180 [nr]|CYHR1 [hs]|AMEX60DD301040727|CYHR1|AMEX60DD201040727|XELAEV_18045817MG [nr]|AMEX60DD102040727|CYHR1-B [nr]
MSTRG.12881	6	0.867687	AMEX60DD301017886
MSTRG.14634	6	0.867456	SOCS1|AMEX60DD201021445
MSTRG.31983	6	0.861762	IGFBP2|AMEX60DD201056215
MSTRG.18372	6	0.860153	P4HA2.L [nr]|P4HA2 [hs]|AMEX60DD301028878|P4HA2|AMEX60DD103028878|AMEX60DD201028878
MSTRG.17046	6	0.85899	COX1|AMEX60DD301026201
MSTRG.11410	6	0.854671	COX2|AMEX60DD301014875
MSTRG.28259	6	0.854179	HISAT2 Generated Gene
MSTRG.25576	6	0.849004	SDAD1|AMEX60DD103043678|AMEX60DD301043678
MSTRG.22434	6	0.840316	ASZ78_016737 [nr]|IRS1 [hs]|AMEX60DD201037140
MSTRG.28496	6	0.835595	PICALM|AMEX60DD201049641
MSTRG.5361	6	0.83227	ELL3|AMEX60DD301003356|ELL3 [nr]|ELL [hs]|AMEX60DD201003356
MSTRG.17590	6	0.830942	NFATC2|AMEX60DD301027409|AMEX60DD201027409|LOC101949788 [nr]|NFATC2 [hs]
MSTRG.3789	6	0.826084	N/A|AMEX60DD201000274|AMEX60DD301000274
MSTRG.27989	6	0.825404	GPM6B|AMEX60DD301048500|AMEX60DD201048500
MSTRG.5365	6	0.814298	PDIA3 [nr]|AMEX60DD201003361
MSTRG.32012	6	0.808563	CTDSP1|AMEX60DD201056278|AMEX60DD102056278|AMEX60DD301056278|LOC107728918 [nr]
MSTRG.4702	6	0.806522	WWTR1|AMEX60DD301001940
MSTRG.27563	6	0.80112	MID1IP1|AMEX60DD201047660|AMEX60DD301047661
MSTRG.2477	6	0.787941	ZGC:158463 [nr]|AMEX60DDU001022818
MSTRG.30481	6	0.776853	LOC115074536 [nr]|OTOA [hs]|AMEX60DD201053550|AMEX60DD301053550
MSTRG.24749	6	0.774201	PTGER4|AMEX60DD301041959
MSTRG.28803	6	0.757883	CRAT|AMEX60DD201050327|AMEX60DD301050327
MSTRG.20985	6	0.73389	SERINC1 [nr]|AMEX60DD201034104|AMEX60DD102034104
MSTRG.24525	6	0.722795	AMEX60DD301041543
MSTRG.31768	6	0.719286	COBLL1|AMEX60DD201055749|AMEX60DD301055749
MSTRG.23538	6	0.712056	PPDPFL [nr]|AMEX60DD103039672|AMEX60DD301039672
MSTRG.10579	6	0.704579	LOC105357518 [nr]|AMEX60DD201012908|LOC113746826 [nr]
MSTRG.2767	6	0.703693	AMEX60DDU001027815|AMEX60DDU001027814
MSTRG.28902	6	0.640844	MVB12B|AMEX60DD201050502|AMEX60DD301050502|AMEX60DD103050502
MSTRG.26028	6	0.562259	SCOC|AMEX60DD301044542|AMEX60DD201044542
MSTRG.17637	7	0.996251	TNNC2.L [nr]|TNNC2 [hs]|AMEX60DD102027499|AMEX60DD101027499
MSTRG.6004	7	0.995522	TNNI2.S [nr]|TNNI2 [hs]|AMEX60DD201004515|AMEX60DD102004515|AMEX60DD301004515
MSTRG.10985	7	0.995131	TMEM38A|AMEX60DD201014024
MSTRG.6024	7	0.994999	TNNT3.S [nr]|TNNT3 [hs]|AMEX60DD301004521|AMEX60DD101004521|TNNT3.L [nr]|AMEX60DD102004521|TNNT3|LOC104999184 [nr]|AMEX60DD201004521
MSTRG.32035	7	0.994612	SPEG|AMEX60DD201056332|LOC115569969 [nr]
MSTRG.20883	7	0.992518	LOC103285721 [nr]|AMEX60DD201033899|LOC103054648 [nr]|AMEX60DD102033899
MSTRG.10252	7	0.992406	NUP133 [nr]|ACTC1 [hs]|AMEX60DD201012164
MSTRG.9612	7	0.992194	ATP5MPL [nr]|AMEX60DD201011047
MSTRG.5209	7	0.991937	CHRND|AMEX60DD301003073
MSTRG.9633	7	0.991858	ADSS [nr]|ADSS1 [hs]|AMEX60DD103011070|AMEX60DD201011070|AMEX60DD102011070
MSTRG.27959	7	0.990942	SMPX|AMEX60DD201048481|AMEX60DD301048481|AMEX60DD102048481
MSTRG.5739	7	0.990892	TPM1|AMEX60DD301004035|TPM1 [hs]|AMEX60DD201004035|XTM4 [nr]|AMEX60DD102004035|MONAX_5E011592 [nr]|AAES_120236 [nr]
MSTRG.12635	7	0.990877	LOC108696779 [nr]|CACNG1 [hs]|AMEX60DD301017369
MSTRG.31702	7	0.990771	KLHL41|AMEX60DD301055633
MSTRG.4999	7	0.990638	ADIPOQ|AMEX60DD301002657
MSTRG.31795	7	0.990459	DAPL1.L [nr]|DAPL1 [hs]|AMEX60DD201055806|AMEX60DD102055806
MSTRG.24616	7	0.990439	LOC103892985 [nr]|RPL17 [hs]|AMEX60DD301041731|RPL17
MSTRG.16377	7	0.990331	ACTN3|AMEX60DD301024991
MSTRG.4681	7	0.99031	AMEX60DD201001869
MSTRG.19294	7	0.990273	DHRS7C|AMEX60DD301030531
MSTRG.23827	7	0.99009	DPYS|AMEX60DD301040268
MSTRG.25879	7	0.989918	MYOZ2|AMEX60DD201044237|AMEX60DD301044237
MSTRG.18796	7	0.989881	PFKM|AMEX60DD301029681|AMEX60DD201029681|AMEX60DD102029681
MSTRG.176	7	0.989704	TMOD4|AMEX60DDU001000891
MSTRG.30818	7	0.989687	DYNLL1 [nr]|DYNLL2 [hs]|AMEX60DD301054102|DYNLL2
MSTRG.8528	7	0.989518	SYPL2|AMEX60DD102009200|AMEX60DD101009200
MSTRG.9129	7	0.989514	CACNB1|AMEX60DD201010278|LOC106704030 [nr]|AMEX60DD301010279|AMEX60DD301010278
MSTRG.11730	7	0.989415	DR999_PMT20278 [nr]|AMEX60DD201015521|AMEX60DD103015521|AMEX60DD102015521
MSTRG.8189	7	0.989239	LOC115073688 [nr]|MYBPH [hs]|AMEX60DD301008555
MSTRG.26397	7	0.9891	SLC25A4 [nr]|SLC25A5 [hs]|AMEX60DD201045392
MSTRG.19918	7	0.989016	LOC115080667 [nr]|VCP [hs]|AMEX60DD201031718
MSTRG.30266	7	0.988777	NRAP|AMEX60DD301053156
MSTRG.14942	7	0.988713	HACD1 [nr]|AMEX60DD201022102|AMEX60DD301022102
MSTRG.21330	7	0.988284	LOC115464761 [nr]|AMEX60DD301034782|TRDN-1 [nr]|TRDN [nr]|AMEX60DD201034782
MSTRG.16546	7	0.988231	NUP133 [nr]|ACTC1 [hs]|AMEX60DD301025304|AMEX60DD102025304|AMEX60DD201025304|H671_3G8797 [nr]|ACTA1|ACTC1
MSTRG.16301	7	0.988142	CKM|AMEX60DD201024851
MSTRG.22477	7	0.987999	RPL39|AMEX60DD201037237
MSTRG.21722	7	0.987986	UGP2|AMEX60DD301035638|UGP2 [nr]
MSTRG.22682	7	0.987879	PLP1|AMEX60DD201037780
MSTRG.10276	7	0.987474	CFL2|AMEX60DD201012216
MSTRG.6450	7	0.987388	LOC115079085 [nr]|MYBPC3 [hs]|AMEX60DD201005313|MYBPC3.S [nr]|AMEX60DD301005313|LOC115079103 [nr]
MSTRG.23773	7	0.98721	RPL30|AMEX60DD201040171|LOC103118155 [nr]|RPL30 [hs]
MSTRG.29529	7	0.98717	LRRC20|AMEX60DD103051650|AMEX60DD201051650
MSTRG.28924	7	0.987165	RPL35 [hs]|AMEX60DD201050541
MSTRG.28378	7	0.987138	SLN [nr]|AMEX60DD301049438|AMEX60DD201049438
MSTRG.29674	7	0.986704	DR999_PMT11669 [nr]|LDB3 [hs]|AMEX60DD201051961|LDB3|AMEX60DD301051961|LOC108696280 [nr]
MSTRG.24755	7	0.986494	RPL37|AMEX60DD201041964
MSTRG.8353	7	0.9861	LOC115482003 [nr]|AMPD1 [hs]|AMEX60DD102008838
MSTRG.31549	7	0.985796	MYL1 [hs]|AMEX60DD301055382|MYL1|AMEX60DD201055382
MSTRG.27341	7	0.985617	LOC115470569 [nr]|SH3BGR [hs]|AMEX60DD301047165|AMEX60DD201047165
MSTRG.28741	7	0.985458	AK1|AMEX60DD301050239|LOC102694050 [nr]|AK1 [hs]|AMEX60DD201050239|AK1 [nr]|AK5 [hs]|AMEX60DD103050239
MSTRG.5120	7	0.98535	ANK1|AMEX60DD201002868|AMEX60DD301002868|LOC115082445 [nr]|ANK1 [hs]|ANK1 [nr]
MSTRG.16542	7	0.985248	MACROD1|AMEX60DD301025299|AMEX60DD201025299
MSTRG.27187	7	0.985168	OCM4.L [nr]|PVALB [hs]|AMEX60DD301046862|LOC113637098 [nr]|AMEX60DD102046862|LOC101948157 [nr]
MSTRG.11973	7	0.985134	LOC115075978 [nr]|CRYAB [hs]|AMEX60DD301015973
MSTRG.28204	7	0.985105	RGCC [nr]|AMEX60DD201049110|AMEX60DD301049110
MSTRG.2910	7	0.984829	ATP5MPL [nr]|AMEX60DDU001030398
MSTRG.3594	7	0.984707	AMEX60DDU001041390
MSTRG.12405	7	0.984579	CASQ1 [hs]|AMEX60DD101016918|AMEX60DD102016918|N/A
MSTRG.30954	7	0.984572	PHKG1|AMEX60DD301054313|AB205_0164070 [nr]|PHKG1 [hs]
MSTRG.15834	7	0.984102	LMOD3|AMEX60DD201023916|E1301_TTI013099 [nr]|AMEX60DD301023915|AMEX60DD301023916
MSTRG.15490	7	0.983793	TNNC1 [nr]|AMEX60DD201023145|TNNC1|AMEX60DD301023145
MSTRG.19346	7	0.983714	PMP22|AMEX60DD301030644|AMEX60DD201030644
MSTRG.18428	7	0.983404	MYOT [nr]|AMEX60DD201029011|AMEX60DD301029011|AMEX60DD102029011
MSTRG.10473	7	0.98314	PARPI_0017951 [nr]|ENO3 [hs]|AMEX60DD301012631|AMEX60DD201012631|ENO3|AMEX60DD102012631|AMEX60DD101012631
MSTRG.21196	7	0.982868	NUP133 [nr]|ACTC1 [hs]|AMEX60DD301034544
MSTRG.3028	7	0.982465	RPL6|AMEX60DDU001032819
MSTRG.825	7	0.982222	LOC114049803 [nr]|ACTN2 [hs]|AMEX60DDU001004374
MSTRG.4659	7	0.982042	MLF1|AMEX60DD201001827|AMEX60DD103001827|AMEX60DD102001827|AMEX60DD301001827
MSTRG.29629	7	0.981521	LOC113843936 [nr]|ZSWIM8 [hs]|AMEX60DD301051842|AB205_0129260 [nr]|AMEX60DD301051844
MSTRG.12608	7	0.981396	MYBPC2|AMEX60DD201017298|AMEX60DD301017298
MSTRG.27121	7	0.981313	CASQ2|AMEX60DD201046741
MSTRG.9769	7	0.981292	FBLN5 [hs]|AMEX60DD201011307|CB1_000726120 [nr]
MSTRG.16874	7	0.980936	LOC115082373 [nr]|PVALB [hs]|AMEX60DD301025873
MSTRG.8085	7	0.980594	RPL29|AMEX60DD301008320
MSTRG.29405	7	0.980561	RPL22 [nr]|AMEX60DD201051445
MSTRG.29867	7	0.980508	HSPB7|AMEX60DD301052354|
MSTRG.18190	7	0.980289	ATP2A1 [nr]|AMEX60DD301028491|ATP2A1 [hs]|N/A|AMEX60DD201028491|AMEX60DD101028491
MSTRG.27660	7	0.98007	H355_009730 [nr]|RPL31 [hs]|AMEX60DD102047845|RPL31|AMEX60DD201047845|AMEX60DD103047845|PARPI_0000589 [nr]
MSTRG.14613	7	0.979662	HHATL|AMEX60DD301021407|AMEX60DD201021407|AMEX60DD102021407
MSTRG.31013	7	0.979628	HSPB1|AMEX60DD301054443
MSTRG.15494	7	0.979609	RPL29|AMEX60DD201023148|LOC105468530 [nr]|RPL29 [hs]
MSTRG.17310	7	0.979509	TPI [nr]|TPI1 [hs]|AMEX60DD301026817|TPI1|AMEX60DD102026817
MSTRG.17380	7	0.979399	AMEX60DD201026937|RPS21|AMEX60DD103026937
MSTRG.24913	7	0.979393	LOC115463048 [nr]|AMEX60DD201042310|BHMT
MSTRG.17827	7	0.979335	LOC102947836 [nr]|AMEX60DD201027872|PDLIM7 [nr]|AMEX60DD301027872|LDB3 [hs]|PDLIM7.S [nr]|PDLIM7 [hs]|AMEX60DD102027872|PDLIM7
MSTRG.15714	7	0.979334	MUSTN1|AMEX60DD301023650
MSTRG.14029	7	0.979277	DR999_PMT14185 [nr]|AMEX60DD201020293|SRL [nr]
MSTRG.14165	7	0.979205	MYL3 [nr]|AMEX60DD301020542|LOC115084014 [nr]|MYL3 [hs]
MSTRG.29503	7	0.979099	CLDN19|AMEX60DD201051606
MSTRG.14480	7	0.9788	MHC-1 [nr]|MYH6 [hs]|AMEX60DD301021107
MSTRG.11862	7	0.978753	MPZ|AMEX60DD301015748|MPZ.S [nr]|MPZ [hs]|AMEX60DD201015748
MSTRG.23421	7	0.978717	MYOM1.S [nr]|MYOM1 [hs]|AMEX60DD301039425
MSTRG.8218	7	0.978685	TNNI1|AMEX60DD301008613|TNNI1 [hs]|AMEX60DD102008613
MSTRG.25769	7	0.978133	CCSER1|AMEX60DD301044072
MSTRG.4392	7	0.978073	PGAM2|AMEX60DD201001324
MSTRG.12675	7	0.977732	AMEX60DD301017436|TNNT1|AMEX60DD201017436
MSTRG.10832	7	0.977663	PALM|AMEX60DD201013644|AMEX60DD301013644
MSTRG.17000	7	0.977284	MAP4|AMEX60DD301026074|LOC107200260 [nr]|MAP4 [hs]|AMEX60DD201026074|LOC115271139 [nr]|LOC115466372 [nr]|PARPI_0016183 [nr]
MSTRG.24754	7	0.977051	RPL37|AMEX60DD301041963
MSTRG.15575	7	0.976593	LOC115091195 [nr]|LAMB2 [hs]|AMEX60DD301023300
MSTRG.10525	7	0.97645	FXR2|AMEX60DD301012771|AMEX60DD103012771|FXR2 [nr]|FXR1 [hs]|AMEX60DD102012771
MSTRG.12119	7	0.976403	LOC108792101 [nr]|PACSIN3 [hs]|AMEX60DD301016295
MSTRG.21056	7	0.97634	RPS12|AMEX60DD301034248|AMEX60DD101034248|AMEX60DD201034248|AMEX60DD102034248|AMEX60DD201034249
MSTRG.17877	7	0.976254	MYLPF|AMEX60DD301027986
MSTRG.16152	7	0.976151	PRX [nr]|AHNAK [hs]|AMEX60DD301024593
MSTRG.27760	7	0.976059	TMEM182|AMEX60DD301048089
MSTRG.5510	7	0.975688	LOC115459802 [nr]|NMRK2 [hs]|AMEX60DD102003615|LOC103759093 [nr]
MSTRG.25648	7	0.975605	TMOD1|AMEX60DD301043823|AMEX60DD201043823
MSTRG.29640	7	0.975353	MYOZ1|AMEX60DD102051859
MSTRG.23345	7	0.975342	MBP.L [nr]|MBP [hs]|AMEX60DD201039196|AMEX60DD301039196|AMEX60DD102039196|MBP
MSTRG.21287	7	0.975149	LAMA2|AMEX60DD301034687|LOC108716137 [nr]|LAMA2 [hs]|AMEX60DD201034687
MSTRG.15080	7	0.97466	LOC115084272 [nr]|PON1 [hs]|AMEX60DD103022378
MSTRG.29808	7	0.974634	LOC115471170 [nr]|AMEX60DD201052236|LOC115095575 [nr]
MSTRG.16089	7	0.974438	AMEX60DD301024383|LOC115480800 [nr]|COX7A1 [hs]|AMEX60DD201024383|COX7A1
MSTRG.29273	7	0.974322	PERM1|AMEX60DD201051206
MSTRG.14523	7	0.974319	LOC113637098 [nr]|PVALB [hs]|AMEX60DD102021229
MSTRG.12058	7	0.974044	MAG|AMEX60DD201016175|LOC115476643 [nr]|MAG [hs]|AMEX60DD301016175|MAG [nr]
MSTRG.29356	7	0.973974	LOC115076794 [nr]|GRIK2 [hs]|AMEX60DD102051344|AMEX60DD201051344
MSTRG.24925	7	0.973915	LOC106589173 [nr]|RPS15A [hs]|AMEX60DD301042337|RPS15A|AMEX60DD201042338
MSTRG.14744	7	0.973837	LOC103892985 [nr]|RPL17 [hs]|AMEX60DD301021715|AMEX60DD102021715
MSTRG.8869	7	0.973816	DR999_PMT06141 [nr]|RPL27 [hs]|AMEX60DD102009813|RPL27|AMEX60DD201009813
MSTRG.11517	7	0.973507	RPS27 [nr]|AMEX60DD301015050|LOC108429942 [nr]|RPS27 [hs]|AMEX60DD201015050
MSTRG.20684	7	0.972653	MYOM2|AMEX60DD301033404
MSTRG.9139	7	0.972493	PPP1R1B|AMEX60DD201010300|AMEX60DD301010300|PPP1R1B [nr]|DARPP32 [hs]
MSTRG.11246	7	0.972213	RPL36|AMEX60DD201014577|AMEX60DD301014577
MSTRG.13771	7	0.97216	FAAH.1 [nr]|FAAH [hs]|AMEX60DD301019773|AMEX60DD201019773|FAAH.1.S [nr]
MSTRG.6337	7	0.97184	CAPRIN1|AMEX60DD103005083|AMEX60DD201005083|AMEX60DD102005083|AMEX60DD301005083
MSTRG.1958	7	0.971765	MYH2 [hs]|AMEX60DDU001014108|MHC-1 [nr]|MYH3 [hs]
MSTRG.21507	7	0.971721	GREM2|AMEX60DD201035196
MSTRG.31054	7	0.971416	MYL10 [nr]|AMEX60DD301054502
MSTRG.29962	7	0.971316	ACTA2|AMEX60DD201052517
MSTRG.5445	7	0.971272	AMEX60DD201003511|SYNM|AMEX60DD301003511
MSTRG.14478	7	0.971194	MYH3 [nr]|AMEX60DD301021104|MYH1 [hs]|MYH8 [nr]|MYH4 [hs]|AMEX60DD201021104|LOC115096381 [nr]|AMEX60DD102021104|LOC115096376 [nr]|MYH2 [hs]|AMEX60DD101021104|N/A|LOC111671084 [nr]|MYH7 [hs]|AMEX60DD102021105|LOC102682520 [nr]|MYH3 [hs]
MSTRG.17958	7	0.971184	DR999_PMT02962 [nr]|CAVIN2 [hs]|AMEX60DD102028077|CAVIN2|AMEX60DD201028077
MSTRG.12003	7	0.970798	FXYD1|AMEX60DD201016047|AMEX60DD301016047
MSTRG.4582	7	0.970594	EIF4A2 [nr]|AMEX60DD301001667|LOC115099309 [nr]|EIF4A2 [hs]|AMEX60DD201001667|AMEX60DD102001667|AMEX60DD101001667
MSTRG.16524	7	0.970455	PYGM|AMEX60DD301025247|AMEX60DD201025247
MSTRG.8717	7	0.970327	LOC115458002 [nr]|MYH7 [hs]|AMEX60DD201009525|LOC115077839 [nr]|AMEX60DD301009525|LOC115458003 [nr]|MYH6 [hs]|AMEX60DD102009525
MSTRG.16322	7	0.970249	LOC115072913 [nr]|RTN2 [hs]|AMEX60DD201024881|RTN2
MSTRG.25247	7	0.969708	XELAEV_18006972MG [nr]|AMEX60DD301043032
MSTRG.8937	7	0.969663	SGCA [nr]|SGCE [hs]|AMEX60DD301009940|AMEX60DD102009940|AMEX60DD201009940
MSTRG.30650	7	0.969592	AB205_0199010 [nr]|RPS25P6 [hs]|AMEX60DD301053869|RPS25 [nr]|AMEX60DD102053869
MSTRG.31736	7	0.969399	MAP3K20|AMEX60DD301055683|AMEX60DD201055683
MSTRG.6386	7	0.969398	TP53I11|AMEX60DD102005196|AMEX60DD201005196
MSTRG.19398	7	0.969255	MYHC [nr]|AMEX60DD301030552|MYH7 [nr]|MYH2 [hs]|AMEX60DD201030552|LOC108702859 [nr]|MYH1 [hs]|LOC108803329 [nr]|MYH6 [hs]|MYH4 [hs]|ROHU_012232 [nr]|MYH7 [hs]
MSTRG.26117	7	0.969159	UGT8|AMEX60DD201044795|AMEX60DD301044795|LOC114604507 [nr]|UGT8 [hs]
MSTRG.31241	7	0.969069	DUI87_12417 [nr]|CORO6 [hs]|AMEX60DD201054810|CORO6 [nr]|CORO6|AMEX60DD301054810
MSTRG.21340	7	0.968959	LOC104532805 [nr]|TRDN [hs]|AMEX60DD102034784|LOC115088276 [nr]|AMEX60DD201034784|AMEX60DD301034784|TRDN
MSTRG.31276	7	0.968848	LOC108785856 [nr]|AMEX60DD201054853|AMEX60DD301054853|AMEX60DD102054853
MSTRG.6123	7	0.96881	RPS13|AMEX60DD301004700|AMEX60DD201004700
MSTRG.7312	7	0.968699	NINJ2 [nr]|NINJ1 [hs]|AMEX60DD201006905|AMEX60DD301006905|NINJ2
MSTRG.12399	7	0.968664	ATP1A2 [hs]|AMEX60DD201016919
MSTRG.31974	7	0.967691	BIN1|AMEX60DD201056187|BIN1.L [nr]|BIN1 [hs]|AMEX60DD102056187|AMEX60DD301056187|PARPI_0007933 [nr]|AMEX60DD301056188
MSTRG.4996	7	0.967361	LIMS2|AMEX60DD301002655|AMEX60DD201002655
MSTRG.19180	7	0.967287	CCNG1 [hs]|AMEX60DD201030314|CCNG1|AMEX60DD102030314
MSTRG.18816	7	0.967167	NACA|AMEX60DD102029700|AMEX60DD201029700|AMEX60DD301029700|AMEX60DD101029700|AMEX60DD103029700
MSTRG.24956	7	0.967117	BTF3.S [nr]|BTF3 [hs]|AMEX60DD102042419|AMEX60DD301042419
MSTRG.8558	7	0.967005	GSTM1 [hs]|AMEX60DD103009231|AMEX60DD201009231|AMEX60DD301009231|AMEX60DD102009231
MSTRG.10723	7	0.96689	ACHE|AMEX60DD201013366|AMEX60DD301013366|ACHE [nr]
MSTRG.6129	7	0.966426	RPS13|AMEX60DD301004712|AMEX60DD201004712
MSTRG.27864	7	0.966271	F10|AMEX60DD201048288
MSTRG.2873	7	0.966197	RPL18A|AMEX60DDU001029563
MSTRG.12613	7	0.966085	N/A|AMEX60DD201017316|PLEKHA4 [hs]|AMEX60DD301017316|PLEKHA4 [nr]
MSTRG.6649	7	0.96607	ZNF593|AMEX60DD201005701|EOD39_16985 [nr]|ZNF593 [hs]
MSTRG.562	7	0.965945	ATP5ME [nr]|AMEX60DDU001002919
MSTRG.15222	7	0.965828	AMEX60DD201022630|AMEX60DD301022629
MSTRG.3925	7	0.96574	DR999_PMT12749 [nr]|TMEM233 [hs]|AMEX60DD301000544
MSTRG.32041	7	0.965643	DES|AMEX60DD301056342|DES [nr]|VIM [hs]|AMEX60DD101056342
MSTRG.11701	7	0.965637	DAPL1.L [nr]|DAPL1 [hs]|AMEX60DD301015473
MSTRG.25977	7	0.965569	TMEM38B|AMEX60DD301044432|AMEX60DD201044432
MSTRG.8041	7	0.965564	RPL18A|AMEX60DD301008240|AMEX60DD201008240|AMEX60DD102008240
MSTRG.14130	7	0.965526	LOC101872848 [nr]|ABAT [hs]|AMEX60DD201020448|AMEX60DD301020448
MSTRG.10606	7	0.965337	GABARAP [nr]|AMEX60DD201012954|LOC113429609 [nr]
MSTRG.29364	7	0.964618	TTC34 [nr]|MMEL1 [hs]|AMEX60DD201051354|MMEL1
MSTRG.8814	7	0.964449	LOC115463696 [nr]|TACO1 [hs]|AMEX60DD201009723|AMEX60DD301009723|AMEX60DD102009723
MSTRG.15912	7	0.964175	FBLN2|AMEX60DD301024053|AMEX60DD201024053
MSTRG.14466	7	0.963978	LOC115096376 [nr]|MYH4 [hs]|AMEX60DD102021110|MYH4 [nr]|MYH1 [hs]|AMEX60DD101021110|LOC108698244 [nr]|LOC114546007 [nr]|AMEX60DD201021110|LOC115096381 [nr]|MYH8 [hs]|LOC107123116 [nr]|AMEX60DD301021110|LOC102697506 [nr]|AMEX60DD301021112
MSTRG.4393	7	0.963691	PARPI_0010863 [nr]|PGAM1 [hs]|AMEX60DD301001326
MSTRG.29803	7	0.962889	RPS24|AMEX60DD103052219|LOC102780737 [nr]|RPS24 [hs]
MSTRG.19253	7	0.962725	AMEX60DD301030462|AMEX60DD201030462
MSTRG.10714	7	0.96259	RPL36A|AMEX60DD301013341|SLC5A5 [nr]|RPL36A [hs]
MSTRG.15686	7	0.962579	CAV3|AMEX60DD102023548
MSTRG.9988	7	0.962544	LOC116153375 [nr]|AMEX60DD201011716
MSTRG.10245	7	0.962512	RYR3|AMEX60DD301012123|AMEX60DD201012123|RYR3.L [nr]|RYR3 [hs]
MSTRG.11422	7	0.962312	PBXIP1 [nr]|CCPG1 [hs]|AMEX60DD301014898|AMEX60DD201014898
MSTRG.9869	7	0.962023	LOC112101855 [nr]|ACSS1 [hs]|AMEX60DD201011472|LOC115649953 [nr]
MSTRG.29915	7	0.961975	C7H10ORF71 [nr]|C10ORF71 [hs]|AMEX60DD201052423
MSTRG.16871	7	0.961963	OCM4 [nr]|OCM [hs]|AMEX60DD201025878
MSTRG.8259	7	0.961424	TSPAN2|AMEX60DD201008682
MSTRG.3380	7	0.9614	LOC116153375 [nr]|AMEX60DDU001038226|CADR_000005942 [nr]
MSTRG.3092	7	0.961388	LOC115096381 [nr]|MYH4 [hs]|AMEX60DDU001033604|MYH2 [hs]|LOC115096376 [nr]
MSTRG.19053	7	0.961267	G3BP1|AMEX60DD102030092|AMEX60DD201030092|AMEX60DD103030092
MSTRG.5474	7	0.960958	RPL4|AMEX60DD102003548
MSTRG.16154	7	0.960606	LOC115100714 [nr]|CYP2A13 [hs]|AMEX60DD201024499|AMEX60DD301024499|AB205_0132330 [nr]|CYP2A6 [hs]|LOC113425566 [nr]
MSTRG.21689	7	0.96041	PNO1|AMEX60DD201035588
MSTRG.16847	7	0.960391	ARL6IP1|AMEX60DD201025832|RPS15A|AMEX60DD301025833|LOC113043310 [nr]|RPS15A [hs]|AMEX60DD201025833|RPS15A.S [nr]
MSTRG.4027	7	0.960292	MYL2|AMEX60DD201000676
MSTRG.7445	7	0.960245	NDUFB2|AMEX60DD301007082
MSTRG.26600	7	0.959568	HISAT2 Generated Gene
MSTRG.18943	7	0.959507	AMEX60DD201029926
MSTRG.19661	7	0.959376	LOC112147674 [nr]|RPL38 [hs]|AMEX60DD102031285|AMEX60DD201031285|AMEX60DD103031285
MSTRG.7041	7	0.959359	HISAT2 Generated Gene
MSTRG.6736	7	0.959256	MYOM3|AMEX60DD301005810
MSTRG.26126	7	0.958432	NDUFC1 [nr]|AMEX60DD201044805|AMEX60DD301044805|AMEX60DD102044805
MSTRG.17911	7	0.958418	LOC115093273 [nr]|CLDN6 [hs]|AMEX60DD301028030
MSTRG.4664	7	0.958224	HISAT2 Generated Gene
MSTRG.19599	7	0.958163	CACNG1|AMEX60DD201031139
MSTRG.17712	7	0.958139	JPH2 [nr]|JPH1 [hs]|AMEX60DD301027615|JPH2|AMEX60DD201027615
MSTRG.26065	7	0.958104	RPL31|AMEX60DD201044628|AMEX60DD201044629
MSTRG.31980	7	0.958034	RPL37A|AMEX60DD301056214|AMEX60DD102056214
MSTRG.14221	7	0.957749	GPRC5B|AMEX60DD301020622
MSTRG.6054	7	0.957554	FTH1 [hs]|AMEX60DD201004586|AMEX60DD301004586
MSTRG.11155	7	0.95751	DOHH|AMEX60DD201014364
MSTRG.1469	7	0.957175	RPL14|AMEX60DDU001008803|RPL14 [nr]
MSTRG.18748	7	0.957053	IGFBP6 [nr]|AMEX60DD201029590|IGFBP5 [hs]
MSTRG.23555	7	0.956862	FD755_011089 [nr]|AMEX60DD201039736|LOC787404 [nr]|RPS20 [hs]|RPS20|DBR06_SOUSAS1610241 [nr]|AMEX60DD102039736|RBM6 [nr]|LOC102861434 [nr]
MSTRG.13586	7	0.956763	PGM1 [nr]|AMEX60DD201019376|PGM1|AMEX60DD301019376|AMEX60DD103019376
MSTRG.12268	7	0.95672	LOC114657772 [nr]|UQCRFS1 [hs]|AMEX60DD103016665
MSTRG.8099	7	0.956664	MYBPC1|AMEX60DD301008356|MYBPC1 [hs]
MSTRG.3917	7	0.956197	RPLP0.L [nr]|RPLP0 [hs]|AMEX60DD301000526|RPLP0|AMEX60DD201000526|AMEX60DD102000526|AMEX60DD103000526
MSTRG.19241	7	0.955988	TXN2.L [nr]|TXN2 [hs]|AMEX60DD201030451|TXN2 [nr]|AMEX60DD301030451
MSTRG.1658	7	0.955773	AMEX60DDU001010049
MSTRG.18057	7	0.955745	TRIM72|AMEX60DD201028297|TRIM72 [hs]
MSTRG.25488	7	0.955614	AMEX60DD201043547
MSTRG.20424	7	0.955422	PINX1|AMEX60DD301032808
MSTRG.2999	7	0.955333	RPL17L|AMEX60DDU001032261
MSTRG.27500	7	0.955242	DPT.S [nr]|DPT [hs]|AMEX60DD102047546|LOC494636 [nr]|AMEX60DD201047546
MSTRG.24845	7	0.954961	PLK2|AMEX60DD102042172|AMEX60DD301042172
MSTRG.8301	7	0.954907	CADR_000021977 [nr]|RPS10 [hs]|AMEX60DD301008746|RPS10|AMEX60DD201008746|LOC115074201 [nr]|PARPI_0003782 [nr]|LOC112961485 [nr]
MSTRG.1289	7	0.954613	GABARAPL2.L [nr]|GABARAPL2 [hs]|AMEX60DDU001007492
MSTRG.12506	7	0.954337	RPL13|AMEX60DD301017083|AMEX60DD102017083|AMEX60DD201017083|CADR_000024992 [nr]|RPL13 [hs]
MSTRG.7029	7	0.954322	CAV1|AMEX60DD201006319
MSTRG.13544	7	0.954286	RPS21|AMEX60DD301019263
MSTRG.27371	7	0.954261	LOC111155776 [nr]|PIGP [hs]|AMEX60DD301047211
MSTRG.12064	7	0.953865	AMEX60DD201016183|AMEX60DD301016183|LOC114595149 [nr]
MSTRG.13192	7	0.953593	LOC108715740 [nr]|PDE4DIP [hs]|AMEX60DD301018456|PDE4DIPP2 [hs]
MSTRG.17254	7	0.953441	DUI87_20158 [nr]|YBX3 [hs]|AMEX60DD201026710
MSTRG.14153	7	0.953423	OBSCN|AMEX60DD301020488|LOC108718692 [nr]|OBSCN [hs]|OBSCN [nr]|AMEX60DD201020488
MSTRG.20705	7	0.953335	KLHL31|AMEX60DD301033458|AMEX60DD102033458|AMEX60DD201033458
MSTRG.17587	7	0.952704	BCAS1|AMEX60DD301027384|AMEX60DD102027384|AMEX60DD103027384|BCAS1 [nr]|AMEX60DD201027384
MSTRG.18099	7	0.952624	ALDOA [hs]|AMEX60DD301028369
MSTRG.28302	7	0.952216	RPL21|AMEX60DD301049299|AMEX60DD102049299
MSTRG.21957	7	0.952027	RPL37|AMEX60DD201036143
MSTRG.12895	7	0.951858	LOC106705792 [nr]|ZMYM1 [hs]|AMEX60DD301017912|LOC114603431 [nr]|HSPA8 [hs]|AMEX60DD201017913
MSTRG.20978	7	0.95149	PREP|AMEX60DD102034093|AMEX60DD201034093|AMEX60DD301034093|AMEX60DD101034093|AAES_41771 [nr]|PREP [hs]
MSTRG.13136	7	0.951417	FMO3|AMEX60DD301018362
MSTRG.7602	7	0.951112	SMTNL1 [nr]|SMTN [hs]|AMEX60DD201007359|AMEX60DD102007359|AMEX60DD301007359
MSTRG.19032	7	0.951052	SGCD|AMEX60DD201030052|CELAPHUS_00003793 [nr]|SGCD [hs]|AMEX60DD301030052
MSTRG.860	7	0.950969	RPS20|AMEX60DDU001004626|LOC787404 [nr]|RPS20 [hs]
MSTRG.27112	7	0.950791	AMEX60DD301046735|AMEX60DD201046735
MSTRG.30885	7	0.950343	RPL29|AMEX60DD301054201
MSTRG.11308	7	0.950287	PHYPO_G00119530 [nr]|RPS28 [hs]|AMEX60DD201014694
MSTRG.13078	7	0.94997	RPL18A|AMEX60DD201018257|AMEX60DD201018256
MSTRG.10102	7	0.949645	ZNF106|AMEX60DD201011922
MSTRG.1105	7	0.949538	LOC115465750 [nr]|RPS27A [hs]|AMEX60DDU001005929|PARPI_0011267 [nr]|LOC109899775 [nr]|RPS27A
MSTRG.5741	7	0.949109	ALPK3|AMEX60DD301004045|AMEX60DD301004046
MSTRG.24096	7	0.948989	RPS13|AMEX60DD301040848
MSTRG.13073	7	0.948824	COP1|AMEX60DD201018236
MSTRG.17337	7	0.948702	N/A|AMEX60DD201026859
MSTRG.18890	7	0.948681	LOC104378276 [nr]|GPD1 [hs]|AMEX60DD201029855|GPD1|AMEX60DD301029855
MSTRG.12563	7	0.948449	RPL39 [nr]|RPL39P5 [hs]|AMEX60DD301017206
MSTRG.26229	7	0.947685	RPS3A|AMEX60DD102045044|AMEX60DD201045044|AMEX60DD301045044
MSTRG.8184	7	0.947578	TMEM183A|AMEX60DD201008538|LOC103770379 [nr]|TMEM183A [hs]|AMEX60DD301008538|AMEX60DD102008538
MSTRG.18114	7	0.947515	LOC115094217 [nr]|AMEX60DD102028391
MSTRG.30586	7	0.947115	HSPB2|AMEX60DD301053748
MSTRG.12126	7	0.946545	AMEX60DD102016308|AMEX60DD301016308
MSTRG.16042	7	0.946272	LOC110075617 [nr]|ARF6 [hs]|AMEX60DD201024281
MSTRG.31755	7	0.945982	XIRP2|AMEX60DD201055722|XIRP2 [nr]|AMEX60DD301055722|LOC112808438 [nr]|XIRP2 [hs]
MSTRG.19300	7	0.945949	MYHC [nr]|MYH6 [hs]|AMEX60DD301030549
MSTRG.28637	7	0.945373	LOC115077865 [nr]|RPL17 [hs]|AMEX60DD301049976
MSTRG.3507	7	0.945191	AMEX60DDU001039903|PLEKHA4 [nr]
MSTRG.5630	7	0.944886	SNX1|AMEX60DD301003837
MSTRG.4196	7	0.944866	UQCR10|AMEX60DD201000967|AMEX60DD103000967|AMEX60DD102000967
MSTRG.12606	7	0.944699	AMEX60DD301017293|AMEX60DD201017293|AMEX60DD102017293
MSTRG.31402	7	0.944655	EEF1B2.L [nr]|EEF1B2 [hs]|AMEX60DD103055051|AB205_0024290 [nr]|EEF1B2|AMEX60DD102055051
MSTRG.19915	7	0.944488	TECR|AMEX60DD102031704|AMEX60DD301031704
MSTRG.18253	7	0.944126	RPS5|AMEX60DD301028619
MSTRG.7161	7	0.943777	AMEX60DD301006559|PWP1|AMEX60DD201006559
MSTRG.25897	7	0.943684	AMEX60DD301044269
MSTRG.17913	7	0.943652	LOC102349312 [nr]|CLDN6 [hs]|AMEX60DD201028032
MSTRG.31857	7	0.942845	UBXN4.L [nr]|UBXN4 [hs]|AMEX60DD301055959|UBXN4|AMEX60DD201055959
MSTRG.18725	7	0.942774	PCBP3.L [nr]|PCBP2 [hs]|AMEX60DD103029545|PCBP2|AMEX60DD301029545|AMEX60DD201029545|AMEX60DD102029545
MSTRG.14611	7	0.942641	KLHL40|AMEX60DD301021409
MSTRG.12956	7	0.942103	RPS19 [nr]|AMEX60DD102018018|AMEX60DD103018018
MSTRG.7504	7	0.94156	H1-3 [hs]|AMEX60DD301007182|DPX16_9079 [nr]|AMEX60DD102007182
MSTRG.11071	7	0.941533	TPM4|AMEX60DD201014180
MSTRG.11007	7	0.941031	RPL27|AMEX60DD301014068
MSTRG.30431	7	0.940962	LOC107106186 [nr]|PRDM9 [hs]|AMEX60DD201053435|ZNF268 [hs]|LOC101595094 [nr]|PRDM9|LOC114922151 [nr]|ZNF300 [hs]|AMEX60DD301053435|ZNF25|LOC107983708 [nr]
MSTRG.21787	7	0.939792	MKKS|AMEX60DD301035768
MSTRG.5337	7	0.939779	AB205_0081210 [nr]|IDH2 [hs]|AMEX60DD102003327|AMEX60DD201003327
MSTRG.4275	7	0.939722	LOC102935661 [nr]|AMEX60DD101001103
MSTRG.5628	7	0.939681	RPS17|AMEX60DD301003832
MSTRG.26537	7	0.939271	RPL9|AMEX60DD102045661|AMEX60DD201045661|PARPI_0014821 [nr]|RPL9 [hs]|AMEX60DD301045661|AMEX60DD103045661|LOC100354760 [nr]
MSTRG.23422	7	0.939161	LOC100565496 [nr]|MYL12B [hs]|AMEX60DD201039426|LOC104041849 [nr]|AMEX60DD301039426
MSTRG.5570	7	0.939025	GLDN [nr]|AMEX60DD102003726|GLDN|AMEX60DD201003726
MSTRG.6973	7	0.938859	SEMA3C|AMEX60DD301006224
MSTRG.30397	7	0.938771	LHPP|AMEX60DD201053396
MSTRG.322	7	0.938379	CA3.L [nr]|CA3 [hs]|AMEX60DDU001001815
MSTRG.12318	7	0.938331	PAQR6|AMEX60DD201016785|FQN60_017215 [nr]|PAQR6 [hs]|AMEX60DD301016785|MUCL3 [nr]|AMEX60DD301016786
MSTRG.18707	7	0.938105	ATP5MC3 [nr]|ATP5MC2 [hs]|AMEX60DD201029525
MSTRG.21006	7	0.937952	AMEX60DD201034157|PLN [nr]
MSTRG.17373	7	0.937711	AMEX60DD301026933|RPS21|AMEX60DD201026935
MSTRG.23644	7	0.937137	RPL7|AMEX60DD301039907|AMEX60DD102039907
MSTRG.24844	7	0.937058	AMEX60DD201042175
MSTRG.29907	7	0.936559	AMEX60DD301052412|CXCL12|AMEX60DD201052412|AMEX60DD301052413
MSTRG.30669	7	0.936548	AMEX60DD301053896|AMEX60DD201053896|LOC115194761 [nr]
MSTRG.15784	7	0.936297	AMEX60DD301023794
MSTRG.30054	7	0.936029	BNIP3|AMEX60DD301052707
MSTRG.29689	7	0.935971	GLUD1|AMEX60DD201051983
MSTRG.8941	7	0.935711	PDK2 [nr]|AMEX60DD301009946|PDK2|AMEX60DD201009946
MSTRG.19949	7	0.935584	AMEX60DD102031796|AMEX60DD301031796
MSTRG.17043	7	0.935184	CYTB|AMEX60DD301026197
MSTRG.21880	7	0.934935	LOC103044634 [nr]|COX7A2L [hs]|AMEX60DD201035994
MSTRG.15672	7	0.934918	RPL32|AMEX60DD102023508
MSTRG.11864	7	0.934257	EIF3F|AMEX60DD201015751|AMEX60DD102015751
MSTRG.11458	7	0.933974	S100A10|AMEX60DD201014975
MSTRG.28599	7	0.933701	ART1|AMEX60DD201049886|AMEX60DD301049886
MSTRG.7794	7	0.933452	NAP1L1|AMEX60DD301007771|AMEX60DD201007771|AMEX60DD101007771
MSTRG.10153	7	0.932901	CRIP1|AMEX60DD201011997
MSTRG.31910	7	0.932422	A6R68_09556 [nr]|NEB [hs]|AMEX60DD301055859|NEB.S [nr]|AMEX60DD301055860|NEB|AMEX60DD201055860|LOC102347576 [nr]|NEB.L [nr]|EOD39_7621 [nr]
MSTRG.24969	7	0.93211	RPS11|AMEX60DD301042438
MSTRG.25736	7	0.931747	LOC115461127 [nr]|AMEX60DD301043997
MSTRG.7623	7	0.931507	LOC115075160 [nr]|CTSS [hs]|AMEX60DD201007394|AMEX60DD301007394
MSTRG.31882	7	0.931453	RPS7.S [nr]|RPS7 [hs]|AMEX60DD201056024
MSTRG.6916	7	0.931419	PABPC4|AMEX60DD301006153|AMEX60DD201006153|AMEX60DD102006153
MSTRG.21154	7	0.931338	AB205_0199010 [nr]|RPS25P6 [hs]|AMEX60DD301034457
MSTRG.10917	7	0.931303	N/A|AMEX60DD301013909|LOC115821825 [nr]|AMEX60DD201013909|
MSTRG.14171	7	0.931288	AMEX60DD301020556
MSTRG.18309	7	0.93112	PHYPO_G00242460 [nr]|RPL26 [hs]|AMEX60DD102028725|RPL26|RPL26L1 [nr]
MSTRG.20977	7	0.930737	FABP7|AMEX60DD102034100|FABP7 [nr]
MSTRG.13469	7	0.93024	PARPI_0013120 [nr]|AMEX60DD201019129|AMEX60DD301019129
MSTRG.19311	7	0.929973	LOC115090760 [nr]|MYH3 [hs]|AMEX60DD301030555
MSTRG.3962	7	0.929059	HISAT2 Generated Gene
MSTRG.27279	7	0.92898	LOC115076619 [nr]|QRSL1 [hs]|AMEX60DD201047033|LOC115470623 [nr]|AMEX60DD102047033
MSTRG.12157	7	0.928899	RPS11|AMEX60DD301016360
MSTRG.26481	7	0.928168	USP46|AMEX60DD301045565|LOC109927996 [nr]|USP46 [hs]|AMEX60DD201045565
MSTRG.8206	7	0.928022	LOC104520524 [nr]|AMEX60DD301008599|CACNA1S|AMEX60DD201008599
MSTRG.12619	7	0.927968	HISAT2 Generated Gene
MSTRG.13564	7	0.927677	SERBP1|AMEX60DD201019311|AMEX60DD301019311
MSTRG.2579	7	0.926261	AMEX60DDU001024924
MSTRG.19672	7	0.925944	LOC100489067 [nr]|AMEX60DD201031310|LOC108700980 [nr]
MSTRG.9845	7	0.925685	HISAT2 Generated Gene
MSTRG.10142	7	0.925248	FAUA [nr]|FAU [hs]|AMEX60DD103011982|LOC108797912 [nr]|FAU|AMEX60DD102011982
MSTRG.18564	7	0.925013	CBX7|AMEX60DD201029257
MSTRG.2134	7	0.924325	RPL36|AMEX60DDU001016894
MSTRG.18150	7	0.923834	SNTA1|AMEX60DD301028446
MSTRG.17525	7	0.923397	COMMD7|AMEX60DD301027220|AMEX60DD201027220
MSTRG.9178	7	0.923054	RACK1|AMEX60DD201010367
MSTRG.25988	7	0.922783	LOC110083189 [nr]|AMEX60DD102044457
MSTRG.16647	7	0.921825	PLP2|AMEX60DD201025484
MSTRG.7456	7	0.921291	LOC115482526 [nr]|CTSV [hs]|AMEX60DD102007096|LOC115075212 [nr]|AMEX60DD301007096
MSTRG.12448	7	0.921137	LOC101357242 [nr]|RPL23A [hs]|AMEX60DD301017009|AMEX60DD201017009|LOC101872263 [nr]|RPL23A|AMEX60DD102017009
MSTRG.19799	7	0.921031	PYCR1|AMEX60DD102031494|PYCR1 [nr]|AMEX60DD201031494|AMEX60DD301031494|PYCR2 [hs]|LOC115482576 [nr]
MSTRG.4054	7	0.921022	RPL6|AMEX60DD201000708|AMEX60DD103000708|PARPI_0024758 [nr]|RPL6 [hs]|AMEX60DD101000708
MSTRG.24946	7	0.921018	NSA2|AMEX60DD103042396
MSTRG.29673	7	0.92012	AMEX60DD301051962
MSTRG.13327	7	0.919371	RGS5|AMEX60DD102018752|AMEX60DD201018752
MSTRG.12274	7	0.919173	LOC114657772 [nr]|UQCRFS1 [hs]|AMEX60DD201016666
MSTRG.20369	7	0.918793	MONAX_5E044796 [nr]|UBA52 [hs]|AMEX60DD201032685|UBA52|AMEX60DD102032685
MSTRG.9132	7	0.917124	LOC107084780 [nr]|RPL19 [hs]|AMEX60DD102010282|RPL19.L [nr]|FUGU_000537 [nr]|AMEX60DD103010282|RPL19
MSTRG.15688	7	0.915626	LMCD1|AMEX60DD201023550
MSTRG.11624	7	0.915348	RPS17|AMEX60DD201015294|AMEX60DD301015293
MSTRG.19413	7	0.915072	AMEX60DD201030789|AMEX60DD301030789
MSTRG.12108	7	0.915057	TBC1D17|AMEX60DD201016274|AMEX60DD103016274|TBC1D17 [nr]|AMEX60DD301016274|AMEX60DD102016274
MSTRG.29141	7	0.915008	RPL12|AMEX60DD201050974|AMEX60DD101050974|AMEX60DD102050974
MSTRG.17273	7	0.914502	LOC108696041 [nr]|MFAP5 [hs]|AMEX60DD301026748|AMEX60DD201026748
MSTRG.18447	7	0.914263	EIF4EBP3|AMEX60DD201029041
MSTRG.12233	7	0.914219	LOC115466520 [nr]|SULT2A1 [hs]|AMEX60DD301016544
MSTRG.5218	7	0.913508	EIF4E2|AMEX60DD201003079|AMEX60DD301003079
MSTRG.19418	7	0.9132	AMEX60DD301030793|AMEX60DD201030793
MSTRG.4009	7	0.912736	P2RX4|AMEX60DD102000652|AMEX60DD301000652|LOC106900159 [nr]|P2RX4 [hs]|AMEX60DD103000652
MSTRG.11797	7	0.912264	RPS19 [nr]|AMEX60DD201015631
MSTRG.27793	7	0.912063	ITGBL1|AMEX60DD301048164
MSTRG.26788	7	0.911984	SMYD1|AMEX60DD102046132|AMEX60DD301046132
MSTRG.26858	7	0.910909	PRADC1|AMEX60DD201046294|AMEX60DD102046294
MSTRG.25560	7	0.909857	CLDN23|AMEX60DD201043649
MSTRG.28850	7	0.90962	RPS12|AMEX60DD301050417
MSTRG.26760	7	0.909262	SPON2|AMEX60DD201046082
MSTRG.23879	7	0.908438	AMEX60DD201040402
MSTRG.18214	7	0.90796	AMEX60DD201028535|H355_003830 [nr]|RBM12 [hs]|AMEX60DD301028535|LOC110073364 [nr]|LOC115475343 [nr]
MSTRG.9436	7	0.907531	CUTA|AMEX60DD301010799|CUTA [nr]|LOC106522486 [nr]|LOC102777976 [nr]|AMEX60DD201010799
MSTRG.27929	7	0.907379	RPL24|AMEX60DD301048413|AMEX60DD201048413|FQN60_001202 [nr]|RPL24 [hs]|AMEX60DD103048413|AMEX60DD102048413
MSTRG.30407	7	0.907374	LOC100769620 [nr]|ZIK1 [hs]|AMEX60DD201053409|LOC114710859 [nr]
MSTRG.32065	7	0.907352	ZFAND2B.S [nr]|ZFAND2B [hs]|AMEX60DD201056382|AMEX60DD301056382|ZFAND2B|AMEX60DD102056382
MSTRG.10634	7	0.907251	TNFSF12 [nr]|AMEX60DD201013007
MSTRG.27572	7	0.906682	SRPX|AMEX60DD103047670|AMEX60DD301047670
MSTRG.9251	7	0.905503	LOC101388474 [nr]|TNXB [hs]|AMEX60DD301010491|LOC115081464 [nr]|TNXB|TNC [hs]
MSTRG.4927	7	0.905428	RPL18A|AMEX60DD301002438
MSTRG.19844	7	0.905395	SEC61G|AMEX60DD301031572
MSTRG.22314	7	0.904892	LOC104150633 [nr]|PRSS23 [hs]|AMEX60DD301036862
MSTRG.31762	7	0.90453	RPS20|AMEX60DD201055745|LOC787404 [nr]|RPS20 [hs]|AMEX60DD103055745
MSTRG.9454	7	0.903251	RPS18|AMEX60DD201010813
MSTRG.26833	7	0.903225	ATP6V1B1|AMEX60DD102046258|AMEX60DD301046258|AMEX60DD103046258
MSTRG.15879	7	0.902556	TIMP4|AMEX60DD301024010
MSTRG.7959	7	0.90218	NET1|AMEX60DD301008097|AMEX60DD201008097
MSTRG.7825	7	0.899683	LOC102241870 [nr]|RPL24 [hs]|AMEX60DD201007836
MSTRG.5758	7	0.899624	TMEM266|AMEX60DD201004051|PARPI_0018532 [nr]|TMEM266 [hs]|AMEX60DD102004051|AMEX60DD301004051|LOC101945351 [nr]
MSTRG.23970	7	0.898999	EOD39_14446 [nr]|AMEX60DD102040598|LOC102287882 [nr]
MSTRG.10764	7	0.89897	RPS15|AMEX60DD201013500|AMEX60DD301013500|AMEX60DD102013500
MSTRG.15812	7	0.898122	DNASE1L3|AMEX60DD201023872|AMEX60DD301023872
MSTRG.25330	7	0.896597	LOC115460157 [nr]|AMEX60DD201043179
MSTRG.24653	7	0.896517	COX1|AMEX60DD301041808
MSTRG.21483	7	0.896457	AB205_0187140 [nr]|AMEX60DD301035154
MSTRG.16547	7	0.89611	AMEX60DD301025305
MSTRG.5451	7	0.895804	MEF2A|AMEX60DD301003514|AMEX60DD201003514
MSTRG.30102	7	0.89542	GOT1.S [nr]|AMEX60DD102052794|N/A|AMEX60DD201052794
MSTRG.6040	7	0.895336	LOC115079536 [nr]|IFITM5 [hs]|AMEX60DD201004571
MSTRG.26343	7	0.893435	RPL31|AMEX60DD301045275
MSTRG.22040	7	0.893267	PARPI_0010782 [nr]|AMEX60DD201036318|PPP1CB|PPP1CB [nr]|AMEX60DD301036318|Z043_101655 [nr]|PPP1CB [hs]|LOC109196021 [nr]
MSTRG.27821	7	0.892202	GYG2|AMEX60DD201048205|LOC104514182 [nr]|AMEX60DD301048205
MSTRG.16687	7	0.892066	AHNAK|AMEX60DD301025422|LOC115655586 [nr]|AHNAK [hs]|PARPI_0005794 [nr]|AMEX60DD201025422|DR999_PMT20565 [nr]|LOC101947571 [nr]|AMEX60DD301025423
MSTRG.21680	7	0.891979	AMEX60DD201035574|AKAP12|AMEX60DD301035574
MSTRG.5197	7	0.889576	NCL|AMEX60DD301003030|LOC102348586 [nr]|NCL [hs]|NCL_0 [nr]
MSTRG.12236	7	0.887942	RPL18|AMEX60DD201016566|AMEX60DD102016566
MSTRG.6279	7	0.886697	CSRP3|AMEX60DD301005014|AMEX60DD201005014
MSTRG.26206	7	0.884443	ABCE1|AMEX60DD201044967
MSTRG.22335	7	0.884298	PDZD11|AMEX60DD201036902|AMEX60DD301036902|LOC101355707 [nr]|PDZD11 [hs]|LOC102777502 [nr]
MSTRG.21518	7	0.884237	CRIM1|AMEX60DD301035216|AMEX60DD201035216|LOC115087101 [nr]|CRIM1 [hs]|AMEX60DD103035216
MSTRG.17256	7	0.883678	AMEX60DD301026714
MSTRG.11599	7	0.881735	SSR2|AMEX60DD201015220|LOC104026143 [nr]|SSR2 [hs]|AMEX60DD301015220|CELAPHUS_00001913 [nr]|AMEX60DD102015220
MSTRG.21061	7	0.881021	CTGF [nr]|CCN2 [hs]|AMEX60DD301034258|CCN2|AMEX60DD201034258
MSTRG.7884	7	0.879139	FLNC|AMEX60DD301007955|AMEX60DD201007955
MSTRG.23841	7	0.878787	AB205_0218780 [nr]|EIF3E [hs]|AMEX60DD201040295
MSTRG.23070	7	0.878437	LOC111650550 [nr]|RPS8 [hs]|AMEX60DD301038603
MSTRG.8286	7	0.875325	LOC112547415 [nr]|AMEX60DD301008726|H355_017124 [nr]|APOBEC2 [hs]|AMEX60DD102008726
MSTRG.8671	7	0.874367	HISAT2 Generated Gene
MSTRG.22524	7	0.874226	LOC115073865 [nr]|INMT [hs]|AMEX60DD301037373
MSTRG.30734	7	0.874127	REXO2 [nr]|AMEX60DD301053993|REXO2|AMEX60DD102053993
MSTRG.19288	7	0.873524	MGP|AMEX60DD102030520|AMEX60DD301030520|MGP [nr]
MSTRG.8404	7	0.872874	AMEX60DD301008948|HSD11B1 [nr]|LOC112990180 [nr]
MSTRG.30200	7	0.872453	BORCS7|AMEX60DD201052987|BORCS7.S [nr]|BORCS7 [hs]
MSTRG.28185	7	0.870071	TPT1 [nr]|AMEX60DD201049070
MSTRG.3059	7	0.869674	ATP5PF|AMEX60DDU001033241
MSTRG.14471	7	0.868589	LOC115096381 [nr]|AMEX60DD301021116|LOC102682520 [nr]|MYH8 [hs]|AB205_0169300 [nr]
MSTRG.3905	7	0.86701	GATC [hs]|AMEX60DD201000505|GATC|AMEX60DD102000505
MSTRG.7523	7	0.865098	TMEM109 [nr]|AMEX60DD201007249|TMEM109|AMEX60DD301007249
MSTRG.23361	7	0.864173	ZADH2|AMEX60DD301039219|AMEX60DD103039219|ZADH2.L [nr]|ZADH2 [hs]
MSTRG.16701	7	0.863506	BGN|AMEX60DD201025550|AMEX60DD301025550|AMEX60DD103025550|AMEX60DD102025550
MSTRG.20945	7	0.862581	SESN1|AMEX60DD101034045|AMEX60DD201034045|LOC101355421 [nr]|SESN1 [hs]|AMEX60DD102034045
MSTRG.29390	7	0.856168	EEF1A1 [hs]|AMEX60DD301051404|AMEX60DD201051404
MSTRG.23945	7	0.854007	LOC115383123 [nr]|AMEX60DD201040540|AMEX60DD301040542
MSTRG.29179	7	0.853619	AMEX60DD201051044
MSTRG.4256	7	0.853376	ACTC1.L [nr]|ACTC1 [hs]|AMEX60DD102001069|NUP133 [nr]|AMEX60DD301001069|LOC115481165 [nr]|ACTA1 [hs]
MSTRG.8325	7	0.852965	FANCE [nr]|AMEX60DD301008781|FANCE|RPL10A|AMEX60DD201008783|ASZ78_000397 [nr]|RPL10A [hs]|AMEX60DD103008783
MSTRG.10088	7	0.852756	TTC9|AMEX60DD201011899|TTC9 [hs]|AMEX60DD301011899
MSTRG.10103	7	0.852498	CAPN3|AMEX60DD301011923|AMEX60DD201011923|CAPN3 [nr]
MSTRG.30882	7	0.8515	CASTOR2|AMEX60DD201054196|AMEX60DD301054196
MSTRG.27524	7	0.851084	UBA52|AMEX60DD301047583
MSTRG.6308	7	0.850991	CD59|AMEX60DD201005074|AMEX60DD102005074|AMEX60DD301005074
MSTRG.25694	7	0.847074	AMEX60DD301043918
MSTRG.21311	7	0.845833	RIN2|AMEX60DD201034749|AMEX60DD301034749
MSTRG.27644	7	0.845565	RPL36|AMEX60DD301047810
MSTRG.31651	7	0.840263	COL18A1|AMEX60DD301055544|COL18A1 [nr]
MSTRG.28061	7	0.838551	LOC110073857 [nr]|GATD3B [hs]|AMEX60DD102048817|AMEX60DD201048817|AMEX60DD301048817
MSTRG.8706	7	0.837353	E1301_TTI013651 [nr]|AMEX60DD301009524
MSTRG.4673	7	0.836757	SSR3|AMEX60DD102001857
MSTRG.25974	7	0.835232	RPS12|AMEX60DD301044433
MSTRG.8414	7	0.831121	CD34|AMEX60DD301008964
MSTRG.5473	7	0.8302	AMEX60DD201003544|SNAPC5|AMEX60DD301003544|AMEX60DD102003544
MSTRG.239	7	0.829455	SERPINH1|AMEX60DDU001001261
MSTRG.31547	7	0.828846	ACADL|AMEX60DD102055380|AMEX60DD301055380
MSTRG.19959	7	0.82443	COL5A3|AMEX60DD301031831|AB205_0046470 [nr]|COL11A1 [hs]
MSTRG.9466	7	0.821492	LOC114595149 [nr]|AMEX60DD301010840
MSTRG.24774	7	0.811393	SELENOP|AMEX60DD201041991|AMEX60DD301041991|AMEX60DD102041991
MSTRG.23946	7	0.803234	AMEX60DD201040541
MSTRG.18403	7	0.801505	RPS16|AMEX60DD301028950
MSTRG.16443	7	0.797646	LOC114650411 [nr]|NFKBIE [hs]|AMEX60DD201025102|AMEX60DD301025102|LOC109922124 [nr]|AMEX60DD103025102
MSTRG.9159	7	0.797567	THRA [hs]|AMEX60DD301010338|AMEX60DD201010338
MSTRG.6568	7	0.797445	FAU|AMEX60DD301005581
MSTRG.14539	7	0.797416	TMEM159|AMEX60DD301021260|WDR3 [nr]|LOC340211 [hs]|AMEX60DD201021260
MSTRG.5668	7	0.796936	LOXL1|AMEX60DD201003894|AMEX60DD102003894
MSTRG.26035	7	0.796718	SETD7|AMEX60DD201044555
MSTRG.22871	7	0.778921	AMEX60DD201038191
MSTRG.18518	7	0.777774	TEF|AMEX60DD201029172|AMEX60DD102029172
MSTRG.8605	7	0.775363	REM2|AMEX60DD301009333|AMEX60DD201009333
MSTRG.30723	7	0.740345	HISAT2 Generated Gene
MSTRG.8180	7	0.737686	LOC102346343 [nr]|MGAT4C [hs]|AMEX60DD301008529|AMEX60DD201008529|LOC115074140 [nr]
MSTRG.21807	7	0.732339	OTOR|AMEX60DD301035833
MSTRG.2748	7	0.684759	AMEX60DDU001027503
MSTRG.10027	7	0.634415	HISAT2 Generated Gene
MSTRG.6715	7	0.592681	RUNX3|AMEX60DD301005777|AMEX60DD201005777
MSTRG.14934	8	0.993771	IL6 [nr]|AMEX60DD201022092
MSTRG.5597	8	0.989555	LARP6|AMEX60DD201003783
MSTRG.28429	8	0.988193	MMP3/10A [nr]|MMP13 [hs]|AMEX60DD301049496|AMEX60DD201049496|AMEX60DD101049496|MMP3/10B [nr]|MMP8 [hs]|MMP3 [hs]
MSTRG.28428	8	0.988173	MMP3/10A [nr]|MMP13 [hs]|AMEX60DD102049494|MMP3 [hs]|AMEX60DD102049495|MMP8 [hs]|AMEX60DD301049497
MSTRG.13066	8	0.987746	KIAA0040 [nr]|AMEX60DD301018228|LOC102361187 [nr]|AMEX60DD201018228
MSTRG.13571	8	0.987723	PDE4B|AMEX60DD201019334
MSTRG.13573	8	0.986651	PDE4B|AMEX60DD102019340|AMEX60DD301019340|AMEX60DD201019340
MSTRG.29720	8	0.986541	SLC2A1|AMEX60DD201052048
MSTRG.17365	8	0.985303	LOC109927115 [nr]|AMEX60DD301026922|LOC106703568 [nr]|AMEX60DD103026922|AMEX60DD201026922
MSTRG.14527	8	0.985286	MAFK [hs]|AMEX60DD301021233|AB205_0007900 [nr]|MAFK
MSTRG.18240	8	0.985026	TP53INP2|AMEX60DD201028587|ROHU_011646 [nr]|TP53INP2 [hs]|AMEX60DD301028587
MSTRG.15665	8	0.98362	AMEX60DD301023495|AMEX60DD201023495|LLAP_8998 [nr]|TMCC1 [hs]|TMCC1|LOC107558881 [nr]
MSTRG.26629	8	0.983248	DR999_PMT11393 [nr]|FGFBP1 [hs]|AMEX60DD201045830
MSTRG.22078	8	0.982767	VEGFA|AMEX60DD301036418|AMEX60DD201036418
MSTRG.26642	8	0.981678	HS3ST1|AMEX60DD201045859
MSTRG.13013	8	0.980359	LOC115475746 [nr]|BCL3 [hs]|AMEX60DD301018125|BCL3|AMEX60DD201018125
MSTRG.27927	8	0.979532	NFKBIZ|AMEX60DD201048412
MSTRG.6323	8	0.975035	EOD39_1100 [nr]|AMEX60DD102005075|LOC115079245 [nr]|AMEX60DD301005075|AMEX60DD201005075
MSTRG.16436	8	0.972036	AMEX60DD301025091|PPP1R14B
MSTRG.26092	8	0.97142	TIFA|AMEX60DD201044684|AMEX60DD301044684
MSTRG.5340	8	0.970235	AMEX60DD201003331|SEMA4B
MSTRG.18911	8	0.969755	MMP19|AMEX60DD301029882
MSTRG.19911	8	0.96852	DNAJB1|AMEX60DD301031706
MSTRG.4700	8	0.968362	TSC22D2|AMEX60DD102001928|AMEX60DD301001928
MSTRG.11677	8	0.967775	JOSD2|AMEX60DD301015443|AMEX60DD201015443|JOSD2.L [nr]|JOSD2 [hs]|AMEX60DD102015443
MSTRG.8858	8	0.967626	RUNDC1|AMEX60DD201009810
MSTRG.25405	8	0.96596	PLIN2|AMEX60DD103043378|AMEX60DD301043378
MSTRG.16378	8	0.964858	AMEX60DD201024993|LOC115096979 [nr]
MSTRG.2400	8	0.963875	MLP [nr]|AMEX60DDU001021443
MSTRG.22379	8	0.962938	ZC3H12B|AMEX60DD201037017
MSTRG.6866	8	0.962623	MLP [nr]|AMEX60DD201006080|AMEX60DD103006080|AMEX60DD102006080
MSTRG.21730	8	0.962329	B3GNT2 [nr]|AMEX60DD201035653|AMEX60DD301035653
MSTRG.10170	8	0.960993	PLEK2|AMEX60DD201012035
MSTRG.8264	8	0.959681	LOC115459705 [nr]|AMEX60DD301008699|AMEX60DD201008699
MSTRG.10022	8	0.959322	ARG2|AMEX60DD102011805
MSTRG.1060	8	0.958208	GPR84|AMEX60DDU001005617
MSTRG.17609	8	0.957343	CEBPB [nr]|AMEX60DD201027443
MSTRG.18444	8	0.956311	GFPT2|AMEX60DD201029030|AMEX60DD301029030
MSTRG.18008	8	0.955562	LOC115094131 [nr]|TRIM69 [hs]|AMEX60DD102028218|LOC115474844 [nr]|AMEX60DD301028218|AMEX60DD201028218
MSTRG.9620	8	0.955032	CLBA1|AMEX60DD301011059|AMEX60DD201011059|
MSTRG.9676	8	0.954317	PELI2|AMEX60DD301011138|AMEX60DD103011138
MSTRG.12671	8	0.953403	EPS8L1|AMEX60DD201017432|AMEX60DD301017432
MSTRG.9127	8	0.953334	ARL5C [nr]|ARL5B [hs]|AMEX60DD201010276
MSTRG.5943	8	0.952584	AB205_0107350 [nr]|CHKA [hs]|AMEX60DD301004366|CHKA.L [nr]|AMEX60DD201004366
MSTRG.10792	8	0.95134	MIDN|AMEX60DD201013538|AMEX60DD301013538|AMEX60DD102013538
MSTRG.13211	8	0.951161	UAP1|AMEX60DD201018525|AMEX60DD301018525
MSTRG.9335	8	0.950899	C2H6ORF47 [nr]|AMEX60DD301010619|AMEX60DD201010619
MSTRG.10578	8	0.949563	TRIP6|AMEX60DD301012905|AMEX60DD201012905
MSTRG.19665	8	0.948694	GPRC5C|AMEX60DD301031298
MSTRG.29905	8	0.94824	LOC112113897 [nr]|AMEX60DD102052407|AMEX60DD301052407
MSTRG.31824	8	0.94642	RND3|AMEX60DD102055867|AMEX60DD301055867|AMEX60DD103055867|AMEX60DD201055867
MSTRG.8917	8	0.945865	TMUB2|AMEX60DD201009906
MSTRG.17669	8	0.944102	LOC104953137 [nr]|B4GALT5 [hs]|AMEX60DD301027555|B4GALT5|AMEX60DD201027555
MSTRG.6770	8	0.944064	DR999_PMT03405 [nr]|ZC3H12A [hs]|AMEX60DD301005884|AMEX60DD201005884
MSTRG.12599	8	0.943977	LENG9|AMEX60DD201017290
MSTRG.28149	8	0.943024	ARL11|AMEX60DD201049004
MSTRG.17539	8	0.942913	PRELID3B.S [nr]|AMEX60DD201027262|PRELID3B [hs]
MSTRG.17482	8	0.942589	FAM110A [nr]|FAM110B [hs]|AMEX60DD102027147|AMEX60DD201027147|AMEX60DD103027147
MSTRG.5109	8	0.942148	LOC101625632 [nr]|TNFRSF10B [hs]|AMEX60DD201002852|LOC115092645 [nr]
MSTRG.1	8	0.941731	DR999_PMT06509 [nr]|UGCG [hs]|AMEX60DDU001000022
MSTRG.9167	8	0.941664	RNF225|AMEX60DD301010347
MSTRG.8400	8	0.941439	C12H6ORF132 [nr]|C6ORF132 [hs]|AMEX60DD301008940|AMEX60DD201008940
MSTRG.5240	8	0.941247	AMEX60DD201003140
MSTRG.4384	8	0.941062	LOC115469253 [nr]|IL1B [hs]|AMEX60DD301001286
MSTRG.12885	8	0.940751	LOC115075999 [nr]|BTG3 [hs]|AMEX60DD201017900
MSTRG.23692	8	0.939417	LOC115085484 [nr]|AQP4 [hs]|AMEX60DD301040003|AMEX60DD201040003
[truncated: 3,835 more rows]
