# Supplementary material for: Axolotl mandible regeneration occurs through mechanical gap closure and a shared regenerative program with the limb
Source: Dis Model Mech. 2024 Sep 27;17(9):dmm050743. doi: 10.1242/dmm.050743 (PMC11449444; doi:10.1242/dmm.050743)
Supplement: Table S6. Calculations of unique and shared genes in jaw and limb. [file dmm-17-050743-TableS6.xlsx]

## Sheet: Initial gene counts
Mandible genes of interest									Limb genes of interest
k-means clusters gene count mandible	Cluster category and % of "sum of gene counts mandible"		Combined sum of categories %						k-means clusters gene count limb	Cluster category and % of "sum of gene counts limb"		Combined sum of categories %
Number of Genes with Good Score in Cluster 1:	14dpi Peak		General Rise						Number of Genes with Good Score in Cluster 1:	3hpaPeak		General Rise
43	0.02015		0.174789						190	0.0368003		0.030215
Number of Genes with Good Score in Cluster 2:	5dpi Valley		35dpi Peak						Number of Genes with Good Score in Cluster 2:	3-7dPeak		Late Rise
35	0.0164011		0.0754452						152	0.0294402		0.06043
Number of Genes with Good Score in Cluster 3:	14dpi Peak		5dpi Peak						Number of Genes with Good Score in Cluster 3:	1-3d+21-28dPeak		Early Peak
89	0.0417057		0.164948						133	0.0257602		0.429983
Number of Genes with Good Score in Cluster 4:	5dpi Peak		14dpi Peak						Number of Genes with Good Score in Cluster 4:	General Rise		Mid Peak
69	0.0323336		0.13074						156	0.030215		0.278714
Number of Genes with Good Score in Cluster 5:	GeneralRise		5dpi Valley						Number of Genes with Good Score in Cluster 5:	3h-1dPeak		Valley
155	0.0726336		0.0164011						165	0.0319582		0.0784428
Number of Genes with Good Score in Cluster 6:	35dpi Peak		14dpi Valley						Number of Genes with Good Score in Cluster 6:	3-12hPeak		Early+Late_MultiPeak
161	0.0754452		0.0899719						488	0.0945187		0.06043
Number of Genes with Good Score in Cluster 7:	14dpi Peak		FastFall						Number of Genes with Good Score in Cluster 7:	3hpaPeak		GeneralFall
147	0.0688847		0.0829428						476	0.0921945		0.0617858
Number of Genes with Good Score in Cluster 8:	5dpi Peak		GeneralFall						Number of Genes with Good Score in Cluster 8:	6h-1dPeak
121	0.056701		0.264761						192	0.0371877
Number of Genes with Good Score in Cluster 9:	General Rise								Number of Genes with Good Score in Cluster 9:	1dpaPeak
218	0.102156								375	0.0726322
Number of Genes with Good Score in Cluster 10:	5dpi Peak								Number of Genes with Good Score in Cluster 10:	14-28dPeak
80	0.0374883								105	0.020337
Number of Genes with Good Score in Cluster 11:	14dpaValley								Number of Genes with Good Score in Cluster 11:	3-12hPeak
192	0.0899719								122	0.0236297
Number of Genes with Good Score in Cluster 12:	5dpi Peak								Number of Genes with Good Score in Cluster 12:	3-21dValley
82	0.0384255								206	0.0398993
Number of Genes with Good Score in Cluster 13:	GeneralFall								Number of Genes with Good Score in Cluster 13:	3-14dPeak
413	0.193533								348	0.0674027
Number of Genes with Good Score in Cluster 14:	FastFall								Number of Genes with Good Score in Cluster 14:	1-3dPeak+12h-7dHigh
177	0.0829428								212	0.0410614
Number of Genes with Good Score in Cluster 15:	GeneralFall								Number of Genes with Good Score in Cluster 15:	5-14dPeak
152	0.0712277								190	0.0368003
									Number of Genes with Good Score in Cluster 16:	14dPeak
									162	0.0313771
									Number of Genes with Good Score in Cluster 17:	1-14dPeak
Sum of gene counts mandible									170	0.0329266
2134									Number of Genes with Good Score in Cluster 18:	6h-14dValley
									199	0.0385435
									Number of Genes with Good Score in Cluster 19:	1d+28dPeak
									179	0.0346698
									Number of Genes with Good Score in Cluster 20:	21-28dPeak
									207	0.040093
									Number of Genes with Good Score in Cluster 21:	7-14dPeak+3-21dHigh
									417	0.080767
									Number of Genes with Good Score in Cluster 22:	GeneralFall
									258	0.0499709
									Number of Genes with Good Score in Cluster 23:	GeneralFall
									61	0.0118148
									Sum of gene counts limb
									5163
Mandible categories of temporal gene expression patterns									Limb categories of temporal gene expression patterns
	Percent									Percent
General Rise	0.174789								General Rise	0.030215
35dpi Peak	0.0754452								Late Rise	0.06043
5dpi Peak	0.164948								Early Peak	0.429983
14dpi Peak	0.13074								Mid Peak	0.278714
5dpi Valley	0.0164011								Valley	0.0784428
14dpi Valley	0.0899719								Early+Late_MultiPeak	0.06043
FastFall	0.0829428								GeneralFall	0.0617858
GeneralFall	0.264761

## Sheet: Unique gene calculations
	Total Number of Significant Genes	Total Number of Unique Genes	Total Number of Shared Genes	Total Percent of Unique Genes	Total Percent of Shared Genes
Mandible	2134	676	1458	0.316776	0.683224
Limb	5163	3705	1458	0.717606	0.282394
								Mandible expression grouped by broad categories
Number of Genes	Percent of "Total Number of Significant Genes Mandible"	Number of Unique Genes of Each Cluster	Percent Unique Genes of "Total Number of Unique Genes Mandible"	Percent Unique Genes of Each Cluster		Number of Genes	Percent of "Total Number of Significant Genes Mandible"	Number of Unique Genes of Each Category	Percent Unique Genes of "Total Number of Unique Genes Mandible"	Percent Unique Genes of Each Category
Number of Genes with Good Score in Cluster 1:	14dpi Peak	14dpi Peak	14dpi Peak	14dpi Peak		General Rise	General Rise	General Rise	General Rise	General Rise
43	0.02015	12	0.0177515	0.27907		373	0.174789	163	0.241124	0.436997
Number of Genes with Good Score in Cluster 2:	5dpi Valley	5dpi Valley	5dpi Valley	5dpi Valley		35dpi Peak	35dpi Peak	35dpi Peak	35dpi Peak	35dpi Peak
35	0.0164011	20	0.0295858	0.571429		161	0.0754452	73	0.107988	0.453416
Number of Genes with Good Score in Cluster 3:	14dpi Peak	14dpi Peak	14dpi Peak	14dpi Peak		5dpi Peak	5dpi Peak	5dpi Peak	5dpi Peak	5dpi Peak
89	0.0417057	21	0.0310651	0.235955		352	0.164948	90	0.133136	0.255682
Number of Genes with Good Score in Cluster 4:	5dpi Peak	5dpi Peak	5dpi Peak	5dpi Peak		14dpi Peak	14dpi Peak	14dpi Peak	14dpi Peak	14dpi Peak
69	0.0323336	20	0.0295858	0.289855		279	0.13074	65	0.0961538	0.232975
Number of Genes with Good Score in Cluster 5:	General Rise	General Rise	General Rise	General Rise		5dpi Valley	5dpi Valley	5dpi Valley	5dpi Valley	5dpi Valley
155	0.0726336	64	0.0946746	0.412903		35	0.0164011	20	0.0295858	0.571429
Number of Genes with Good Score in Cluster 6:	35dpi Peak	35dpi Peak	35dpi Peak	35dpi Peak		14dpi Valley	14dpi Valley	14dpi Valley	14dpi Valley	14dpi Valley
161	0.0754452	73	0.107988	0.453416		192	0.0899719	51	0.0754438	0.265625
Number of Genes with Good Score in Cluster 7:	14dpi Peak	14dpi Peak	14dpi Peak	14dpi Peak		FastFall	FastFall	FastFall	FastFall	FastFall
147	0.0688847	32	0.0473373	0.217687		177	0.0829428	66	0.0976331	0.372881
Number of Genes with Good Score in Cluster 8:	5dpi Peak	5dpi Peak	5dpi Peak	5dpi Peak		GeneralFall	GeneralFall	GeneralFall	GeneralFall	GeneralFall
121	0.056701	27	0.0399408	0.22314		565	0.264761	148	0.218935	0.261947
Number of Genes with Good Score in Cluster 9:	General Rise	General Rise	General Rise	General Rise
218	0.102156	99	0.14645	0.454128		Sum	Sum	Sum	Sum
Number of Genes with Good Score in Cluster 10:	5dpi Peak	5dpi Peak	5dpi Peak	5dpi Peak		2134	1	676	1
80	0.0374883	24	0.035503	0.3
Number of Genes with Good Score in Cluster 11:	14dpi Valley	14dpi Valley	14dpi Valley	14dpi Valley
192	0.0899719	51	0.0754438	0.265625
Number of Genes with Good Score in Cluster 12:	5dpi Peak	5dpi Peak	5dpi Peak	5dpi Peak
82	0.0384255	19	0.0281065	0.231707
Number of Genes with Good Score in Cluster 13:	GeneralFall	GeneralFall	GeneralFall	GeneralFall
413	0.193533	97	0.143491	0.234867
Number of Genes with Good Score in Cluster 14:	FastFall	FastFall	FastFall	FastFall
177	0.0829428	66	0.0976331	0.372881
Number of Genes with Good Score in Cluster 15:	GeneralFall	GeneralFall	GeneralFall	GeneralFall
152	0.0712277	51	0.0754438	0.335526
Sum	Sum	Sum	Sum
2134	1	676	1
								Limb expression grouped by broad categories
Number of Genes	Percent of "Total Number of Significant Genes Limb"	Number of Unique Genes of Each Cluster	Percent Unique Genes of "Total Number of Unique Genes Limb"	Percent Unique Genes of Each Cluster		Number of Genes	Percent of "Total Number of Significant Genes Limb"	Number of Unique Genes of Each Category	Percent Unique Genes of "Total Number of Unique Genes Limb"	Percent Unique Genes of Each Category
Number of Genes with Good Score in Cluster 1:	3hpaPeak	3hpaPeak	3hpaPeak			General Rise	General Rise	General Rise	General Rise	General Rise
190	0.0368003	115	0.0310391	0.605263		156	0.030215	139	0.0375169	0.891026
Number of Genes with Good Score in Cluster 2:	3-7dPeak	3-7dPeak	3-7dPeak	3-7dPeak		35dpi Peak	35dpi Peak	35dpi Peak	35dpi Peak	35dpi Peak
152	0.0294402	88	0.0237517	0.578947		312	0.06043	191	0.051552	0.612179
Number of Genes with Good Score in Cluster 3:	1-3d+21-28dPeak	1-3d+21-28dPeak	1-3d+21-28dPeak	1-3d+21-28dPeak		EarlyPeak	EarlyPeak	EarlyPeak	EarlyPeak	EarlyPeak
133	0.0257602	116	0.031309	0.87218		2220	0.429983	1545	0.417004	0.695946
Number of Genes with Good Score in Cluster 4:	General Rise	General Rise	General Rise	General Rise		MidPeak	MidPeak	MidPeak	MidPeak	MidPeak
156	0.030215	139	0.0375169	0.891026		1439	0.278714	1148	0.309852	0.797776
Number of Genes with Good Score in Cluster 5:	3h-1dPeak	3h-1dPeak	3h-1dPeak	3h-1dPeak		Valley	Valley	Valley	Valley	Valley
165	0.0319582	94	0.0253711	0.569697		405	0.0784428	254	0.068556	0.62716
Number of Genes with Good Score in Cluster 6:	3-12hPeak	3-12hPeak	3-12hPeak	3-12hPeak		Early+Late_MultiPeak	Early+Late_MultiPeak	Early+Late_MultiPeak	Early+Late_MultiPeak	Early+Late_MultiPeak
488	0.0945187	431	0.116329	0.883197		312	0.06043	223	0.0601889	0.714744
Number of Genes with Good Score in Cluster 7:	3hpaPeak	3hpaPeak	3hpaPeak	3hpaPeak		GeneralFall	GeneralFall	GeneralFall	GeneralFall	GeneralFall
476	0.0921945	214	0.0577598	0.44958		319	0.0617858	205	0.0553306	0.642633
Number of Genes with Good Score in Cluster 8:	6h-1dPeak	6h-1dPeak	6h-1dPeak	6h-1dPeak
192	0.0371877	157	0.0423752	0.817708		Sum	Sum	Sum	Sum
Number of Genes with Good Score in Cluster 9:	1dpaPeak	1dpaPeak	1dpaPeak	1dpaPeak		5163	1	3705	1
375	0.0726322	290	0.0782726	0.773333
Number of Genes with Good Score in Cluster 10:	14-28dPeak	14-28dPeak	14-28dPeak	14-28dPeak
105	0.020337	77	0.0207827	0.733333
Number of Genes with Good Score in Cluster 11:	3-12hPeak	3-12hPeak	3-12hPeak	3-12hPeak
122	0.0236297	94	0.0253711	0.770492
Number of Genes with Good Score in Cluster 12:	3-21dValley	3-21dValley	3-21dValley	3-21dValley
206	0.0398993	124	0.0334683	0.601942
Number of Genes with Good Score in Cluster 13:	3-14dPeak	3-14dPeak	3-14dPeak	3-14dPeak
348	0.0674027	311	0.0839406	0.893678
Number of Genes with Good Score in Cluster 14:	1-3dPeak+12h-7dHigh	1-3dPeak+12h-7dHigh	1-3dPeak+12h-7dHigh	1-3dPeak+12h-7dHigh
212	0.0410614	150	0.0404858	0.707547
Number of Genes with Good Score in Cluster 15:	5-14dPeak	5-14dPeak	5-14dPeak	5-14dPeak
190	0.0368003	112	0.0302294	0.589474
Number of Genes with Good Score in Cluster 16:	14dPeak	14dPeak	14dPeak	14dPeak
162	0.0313771	123	0.0331984	0.759259
Number of Genes with Good Score in Cluster 17:	1-14dPeak	1-14dPeak	1-14dPeak	1-14dPeak
170	0.0329266	139	0.0375169	0.817647
Number of Genes with Good Score in Cluster 18:	6h-14dValley	6h-14dValley	6h-14dValley	6h-14dValley
199	0.0385435	130	0.0350877	0.653266
Number of Genes with Good Score in Cluster 19:	1d+28dPeak	1d+28dPeak	1d+28dPeak	1d+28dPeak
179	0.0346698	107	0.0288799	0.597765
Number of Genes with Good Score in Cluster 20:	21-28dPeak	21-28dPeak	21-28dPeak	21-28dPeak
207	0.040093	114	0.0307692	0.550725
Number of Genes with Good Score in Cluster 21:	7-14dPeak+3-21dHigh	7-14dPeak+3-21dHigh	7-14dPeak+3-21dHigh	7-14dPeak+3-21dHigh
417	0.080767	375	0.101215	0.899281
Number of Genes with Good Score in Cluster 22:	GeneralFall	GeneralFall	GeneralFall	GeneralFall
258	0.0499709	164	0.0442645	0.635659
Number of Genes with Good Score in Cluster 23:	GeneralFall	GeneralFall	GeneralFall	GeneralFall
61	0.0118148	41	0.0110661	0.672131
Sum	Sum	Sum
5163	1	3705

## Sheet: Shared gene calculations
Mandible							Limb
Number of Genes in Category	Percent of "Total Number of Significant Genes Mandible"	Total Number of Unique Genes of Each Category	Percent Unique Genes of "Total Number of Unique Genes Mandible"	Percent Unique Genes of Each Category	Total Number of Shared Genes of Each Category		Number of Genes	Percent of "Total Number of Significant Genes Limb"	Number of Unique Genes of Each Category	Percent Unique Genes Relative to "Total Number of Unique Genes Limb"	Percent Unique Genes of Each Category	Number of Shared Genes of Each Category
5dpi Peak	5dpi Peak	5dpi Peak	5dpi Peak	5dpi Peak	5dpi Peak		General Rise	General Rise	General Rise	General Rise	General Rise	General Rise
352	0.164948	90	0.133136	0.255682	262		156	0.030215	139	0.0375169	0.891026	17
							Late Rise	Late Rise	Late Rise	Late Rise	Late Rise	Late Rise
Genes of Mandible 5dpi Peak Shared With Limb Clusters							312	0.06043	191	0.051552	0.612179	121
							EarlyPeak	EarlyPeak	EarlyPeak	EarlyPeak	EarlyPeak	EarlyPeak
Cluster ID	Detailed Limb Cluster Description	Number of Shared Genes in Each Cluster	Percentage of "Total Number of Shared Genes" of Mandible 5dpi Peak				2220	0.429983	1545	0.417004	0.695946	675
Cluster_1	3hpaPeak	9	0.0343511				Mid Peak	Mid Peak	Mid Peak	Mid Peak	Mid Peak	Mid Peak
Cluster_2	3-7dPeak	13	0.0496183				1439	0.278714	1148	0.309852	0.797776	291
Cluster_3	1-3d+21-28dPeak	1	0.00381679				Valley	Valley	Valley	Valley	Valley	Valley
Cluster_4	GeneralRise	5	0.019084				405	0.0784428	254	0.068556	0.62716	151
Cluster_5	3h-1dPeak	21	0.0801527				Early+Late_MultiPeak	Early+Late_MultiPeak	Early+Late_MultiPeak	Early+Late_MultiPeak	Early+Late_MultiPeak	Early+Late_MultiPeak
Cluster_6	3-12hPeak	8	0.0305344				312	0.06043	223	0.0601889	0.714744	89
Cluster_7	3hpaPeak	101	0.385496				GeneralFall	GeneralFall	GeneralFall	GeneralFall	GeneralFall	GeneralFall
Cluster_8	6h-1dPeak	5	0.019084				319	0.0617858	205	0.0553306	0.642633	114
Cluster_9	1dpaPeak	4	0.0152672
Cluster_10	14-28dPeak	0	0
Cluster_11	3-12hPeak	5	0.019084
Cluster_12	3-21dValley	11	0.0419847
Cluster_13	3-14dPeak	8	0.0305344
Cluster_14	1-3dPeak+12h-7dHigh	16	0.0610687
Cluster_15	5-14dPeak	6	0.0229008
Cluster_16	14dPeak	1	0.00381679				Percent of mandible genes from each mandible category shared with each limb category
Cluster_17	1-14dPeak	4	0.0152672					Early Peak	Mid Peak	Late Rise	General Rise
Cluster_18	6h-14dValley	4	0.0152672				5dpi Peak	0.645038	0.167939	0.0343511	0.019084
Cluster_19	1d+28dPeak	3	0.0114504				14dpi Peak	0.443925	0.38785	0.046729	0
Cluster_20	21-28dPeak	9	0.0343511				GeneralRise	0.261905	0.519048	0.0238095	0.0047619
Cluster_21	7-14dPeak+3-21dHigh	12	0.0458015				35dpi Peak	0.25	0.159091	0.170455	0.0113636
Cluster_22	GeneralFall	12	0.0458015
Cluster_23	GeneralFall	4	0.0152672				Displayed values do not total 100%, as genes that do not fit into these specified categories are not shown.
		Sum	Sum
		262	1
Genes of mandible 5dpi Peak shared with limb clusters grouped by broad categories
Limb Cluster	Number of Mandible 5dpi Peak Genes Shared with Each Limb Category	Percentage of "Mandible 5dpi Peak Genes Shared with Each Limb Category" Relative to "Total Number of Shared Genes of Mandible 5dpi Peak"	Total Number of Shared Genes Each Limb Category Possesses	Percentage of "Mandible 5dpi Peak Genes Shared with Each Limb Category" Relative to "Total Number of Shared Genes Each Limb Category Possesses"
General Rise	5	0.019084	17	0.294118
Late Rise	9	0.0343511	121	0.0743802
Early Peak	169	0.645038	675	0.25037
Mid Peak	44	0.167939	291	0.151203
Valley	15	0.0572519	151	0.0993377
Early+Late_MultiPeak	4	0.0152672	89	0.0449438
GeneralFall	16	0.0610687	114	0.140351
	Sum	Sum
	262	1
Number of Genes in Category	Percent of "Total Number of Significant Genes Mandible"	Total Number of Unique Genes of Each Category	Percent Unique Genes of "Total Number of Unique Genes Mandible"	Percent Unique Genes of Each Category	Total Number of Shared Genes of Each Category
14dpi Peak	14dpi Peak	14dpi Peak	14dpi Peak	14dpi Peak	14dpi Peak
279	0.13074	65	0.0961538	0.232975	214
Genes of Mandible 14dpi Peak Shared With Limb Clusters
Cluster ID	Detailed Limb Cluster Description	Number of Shared Genes in Each Cluster	Percentage of "Total Number of Shared Genes" of Mandible 14dpi Peak
Cluster_1	3hpaPeak	9	0.0420561
Cluster_2	3-7dPeak	37	0.172897
Cluster_3	1-3d+21-28dPeak	1	0.0046729
Cluster_4	GeneralRise	0	0
Cluster_5	3h-1dPeak	6	0.0280374
Cluster_6	3-12hPeak	2	0.00934579
Cluster_7	3hpaPeak	4	0.0186916
Cluster_8	6h-1dPeak	11	0.0514019
Cluster_9	1dpaPeak	28	0.130841
Cluster_10	14-28dPeak	0	0
Cluster_11	3-12hPeak	7	0.0327103
Cluster_12	3-21dValley	1	0.0046729
Cluster_13	3-14dPeak	5	0.0233645
Cluster_14	1-3dPeak+12h-7dHigh	28	0.130841
Cluster_15	5-14dPeak	27	0.126168
Cluster_16	14dPeak	0	0
Cluster_17	1-14dPeak	11	0.0514019
Cluster_18	6h-14dValley	14	0.0654206
Cluster_19	1d+28dPeak	7	0.0327103
Cluster_20	21-28dPeak	10	0.046729
Cluster_21	7-14dPeak+3-21dHigh	3	0.0140187
Cluster_22	GeneralFall	1	0.0046729
Cluster_23	GeneralFall	2	0.00934579
		Sum	Sum
		214	1
Genes of mandible 14dpi Peak shared with limb clusters grouped by broad categories
Limb Cluster	Number of Mandible 14dpi Peak Genes Shared with Each Limb Category	Percentage of "Mandible 14dpi Peak Genes Shared with Each Limb Category" Relative to "Total Number of Shared Genes of Mandible 14dpi Peak"	Total Number of Shared Genes Each Limb Category Possesses	Percentage of "Mandible 14dpi Peak Genes Shared with Each Limb Category" Relative to "Total Number of Shared Genes Each Limb Category Possesses"
General Rise	0	0	17	0
Late Rise	10	0.046729	121	0.0826446
Early Peak	95	0.443925	675	0.140741
Mid Peak	83	0.38785	291	0.285223
Valley	15	0.0700935	151	0.0993377
Early+Late_MultiPeak	8	0.0373832	89	0.0898876
GeneralFall	3	0.0140187	114	0.0263158
	Sum	Sum
	214	1
Number of Genes in Category	Percent of "Total Number of Significant Genes Mandible"	Total Number of Unique Genes of Each Category	Percent Unique Genes of "Total Number of Unique Genes Mandible"	Percent Unique Genes of Each Category	Total Number of Shared Genes of Each Category
General Rise	General Rise	General Rise	General Rise	General Rise	General Rise
373	0.174789	163	0.241124	0.436997	210
Genes of Mandible General Rise Shared With Limb Clusters
Cluster ID	Detailed Limb Cluster Description	Number of Shared Genes in Each Cluster	Percentage of "Total Number of Shared Genes" of Mandible General Rise
Cluster_1	3hpaPeak	3	0.0142857
Cluster_2	3-7dPeak	10	0.047619
Cluster_3	1-3d+21-28dPeak	1	0.0047619
Cluster_4	GeneralRise	1	0.0047619
Cluster_5	3h-1dPeak	9	0.0428571
Cluster_6	3-12hPeak	5	0.0238095
Cluster_7	3hpaPeak	16	0.0761905
Cluster_8	6h-1dPeak	4	0.0190476
Cluster_9	1dpaPeak	9	0.0428571
Cluster_10	14-28dPeak	3	0.0142857
Cluster_11	3-12hPeak	4	0.0190476
Cluster_12	3-21dValley	8	0.0380952
Cluster_13	3-14dPeak	15	0.0714286
Cluster_14	1-3dPeak+12h-7dHigh	5	0.0238095
Cluster_15	5-14dPeak	32	0.152381
Cluster_16	14dPeak	27	0.128571
Cluster_17	1-14dPeak	10	0.047619
Cluster_18	6h-14dValley	3	0.0142857
Cluster_19	1d+28dPeak	1	0.0047619
Cluster_20	21-28dPeak	2	0.00952381
Cluster_21	7-14dPeak+3-21dHigh	15	0.0714286
Cluster_22	GeneralFall	17	0.0809524
Cluster_23	GeneralFall	10	0.047619
		Sum	Sum
		210	1
Genes of mandible General Rise shared with limb clusters grouped by broad categories
Limb Cluster	Number of Mandible General Rise Genes Shared with Each Limb Category	Percentage of "Mandible General Rise Genes Shared with Each Limb Category" Relative to "Total Number of Shared Genes of Mandible General Rise"	Total Number of Shared Genes Each Limb Category Possesses	Percentage of "Mandible General Rise Genes Shared with Each Limb Category" Relative to "Total Number of Shared Genes Each Limb Category Possesses"
General Rise	1	0.0047619	17	0.0588235
Late Rise	5	0.0238095	121	0.0413223
Early Peak	55	0.261905	675	0.0814815
Mid Peak	109	0.519048	291	0.37457
Valley	11	0.052381	151	0.0728477
Early+Late_MultiPeak	2	0.00952381	89	0.0224719
GeneralFall	27	0.128571	114	0.236842
	Sum	Sum
	210	1
Number of Genes	Percent of Total	Number of Unique Genes	Percent Unique Genes of Total	Percent Unique Genes of Cluster	Number of Shared Genes
35dpi Peak	35dpi Peak	35dpi Peak	35dpi Peak	35dpi Peak	35dpi Peak
161	0.0754452	73	0.107988	0.453416	88
Genes of Mandible 35dpi Peak Shared With Limb Clusters
Cluster ID	Detailed Limb Cluster Description	Number of Shared Genes in Each Cluster	Percentage of "Total Number of Shared Genes" of Mandible 35dpi Peak
Cluster_1	3hpaPeak	1	0.0113636
Cluster_2	3-7dPeak	2	0.0227273
Cluster_3	1-3d+21-28dPeak	2	0.0227273
Cluster_4	GeneralRise	1	0.0113636
Cluster_5	3h-1dPeak	2	0.0227273
Cluster_6	3-12hPeak	1	0.0113636
Cluster_7	3hpaPeak	8	0.0909091
Cluster_8	6h-1dPeak	0	0
Cluster_9	1dpaPeak	8	0.0909091
Cluster_10	14-28dPeak	7	0.0795455
Cluster_11	3-12hPeak	1	0.0113636
Cluster_12	3-21dValley	18	0.204545
Cluster_13	3-14dPeak	1	0.0113636
Cluster_14	1-3dPeak+12h-7dHigh	1	0.0113636
Cluster_15	5-14dPeak	3	0.0340909
Cluster_16	14dPeak	6	0.0681818
Cluster_17	1-14dPeak	1	0.0113636
Cluster_18	6h-14dValley	9	0.102273
Cluster_19	1d+28dPeak	2	0.0227273
Cluster_20	21-28dPeak	8	0.0909091
Cluster_21	7-14dPeak+3-21dHigh	1	0.0113636
Cluster_22	GeneralFall	4	0.0454545
Cluster_23	GeneralFall	1	0.0113636
		Sum	Sum
		88	1
Limb Cluster	Number of Mandible 35dpi Peak Genes Shared with Each Limb Category	Percentage of "Mandible 35dpi Peak Genes Shared with Each Limb Category" Relative to "Total Number of Shared Genes of Mandible 35dpi Peak"	Total Number of Shared Genes Each Limb Category Possesses	Percentage of "Mandible 35dpi Peak Genes Shared with Each Limb Category" Relative to "Total Number of Shared Genes Each Limb Category Possesses"
General Rise	1	0.0113636	17	0.0588235
Late Rise	15	0.170455	121	0.123967
Early Peak	22	0.25	675	0.0325926
Mid Peak	14	0.159091	291	0.04811
Valley	27	0.306818	151	0.178808
Early+Late_MultiPeak	4	0.0454545	89	0.0449438
GeneralFall	5	0.0568182	114	0.0438596
	Sum	Sum
	88	1
