# Supplementary material for: Axolotl mandible regeneration occurs through mechanical gap closure and a shared regenerative program with the limb
Source: Dis Model Mech. 2024 Sep 27;17(9):dmm050743. doi: 10.1242/dmm.050743 (PMC11449444; doi:10.1242/dmm.050743)
Supplement: Table S7. Gene ontology analysis of lower jaw 5 dpi Peak. [file dmm-17-050743-TableS7.xlsx]

## Sheet: Jaw5dpiPeak_TotalGeneAnalysis_D
Category	Term	Count	%	PValue	Genes	List Total	Pop Hits	Pop Total	Fold Enrichment	Bonferroni	Benjamini	FDR
GOTERM_BP_DIRECT	GO:0006936~muscle contraction	33	10.7492	5.28302e-36	RYR1, MYOM1, LMOD3, MYOM2, TTN, MYH13, TNNI1, TNNI2, CACNA1S, MYBPC1, TRIM63, MYBPC2, ACTN3, TPM3, TMOD4, TPM2, MYL11, TPM1, TRDN, MYH1, ACTA1, MYH2, DES, MYH3, ASPH, MYL1, MYOT, TNNT1, TNNT3, MYH8, MYH4, MYH6, MYH7	295	88	19357	24.6064	9.63094e-33	9.63094e-33	9.35094e-33
GOTERM_BP_DIRECT	GO:0045214~sarcomere organization	21	6.84039	2.30537e-26	TPM1, LDB3, KLHL41, MYOM2, ACTG1, TTN, CSRP3, OBSCN, MYH3, SYNPO2L, TNNT1, CFL2, TNNT3, ANKRD1, TCAP, CAPN3, CASQ1, FLNC, MYOZ1, MYH6, MYH7	295	40	19357	34.4489	4.2027e-23	2.10135e-23	2.04026e-23
GOTERM_BP_DIRECT	GO:0030049~muscle filament sliding	12	3.90879	3.34107e-17	MYH2, MYH3, TNNT1, MYL1, TPM1, TNNT3, MYH8, TNNI1, TNNI2, MYH4, MYH6, MYH7	295	16	19357	49.2127	6.09077e-14	2.03026e-14	1.97123e-14
GOTERM_BP_DIRECT	GO:0003009~skeletal muscle contraction	12	3.90879	5.19951e-14	MYH3, TNNT1, TNNC1, TNNT3, TNNC2, MYH8, STAC3, TNNI1, TNNI2, TCAP, RCSD1, MYH7	295	26	19357	30.2847	9.47202e-11	2.36968e-11	2.30078e-11
GOTERM_BP_DIRECT	GO:0060048~cardiac muscle contraction	13	4.23453	8.87262e-13	MYBPC3, TNNC1, TPM1, TTN, CSRP3, MYL2, MYL3, TNNI1, TNNI2, TCAP, DMD, MYH6, MYH7	295	42	19357	20.31	1.61753e-09	3.23496e-10	3.14091e-10
GOTERM_BP_DIRECT	GO:0006941~striated muscle contraction	9	2.9316	2.98285e-11	SMPX, PGAM2, CACNA1S, ALDOA, MYH6, KLHL41, LMOD3, MYH7, TTN	295	16	19357	36.9095	5.43773e-08	9.0629e-09	8.79941e-09
GOTERM_BP_DIRECT	GO:0006942~regulation of striated muscle contraction	7	2.28013	9.43301e-10	MYBPC3, MYL2, TNNT3, MYL3, MYBPH, TNNI1, ATP2A1	295	9	19357	51.0354	1.71964e-06	2.45663e-07	2.3852e-07
GOTERM_BP_DIRECT	GO:0006096~glycolytic process	10	3.25733	2.08876e-08	LDHA, PKM, PGAM1, PGAM2, ENO1, ALDOA, GAPDH, ENO3, PFKM, PGM1	295	45	19357	14.5815	3.80773e-05	4.75976e-06	4.62138e-06
GOTERM_BP_DIRECT	GO:0055010~ventricular cardiac muscle tissue morphogenesis	8	2.60586	6.60215e-08	MYBPC3, MYL2, TNNC1, TPM1, MYL3, TNNI1, MYH6, MYH7	295	25	19357	20.9974	0.00012035	1.3373e-05	1.29842e-05
GOTERM_BP_DIRECT	GO:0010880~regulation of release of sequestered calcium ion into cytosol by sarcoplasmic reticulum	7	2.28013	5.2252e-07	ASPH, DHRS7C, CALM3, DMD, CALM1, TRDN	295	21	19357	21.8723	0.0009521	9.52554e-05	9.2486e-05
GOTERM_BP_DIRECT	GO:0030036~actin cytoskeleton organization	15	4.88599	8.92474e-07	TNXB, ACTN3, ACTN1, LDB3, SPTB, CSRP3, SMTN, PDLIM3, DMD, FLNC, SMTNL2, PDLIM7, RAN, SPTBN1, SPTBN2	295	184	19357	5.34921	0.00162566	0.000147907	0.000143607
GOTERM_BP_DIRECT	GO:0030239~myofibril assembly	6	1.9544	1.39798e-06	TMOD4, CAPN3, MYOZ1, MYH6, KLHL41, LMOD3	295	14	19357	28.1215	0.00254528	0.000212377	0.000206202
GOTERM_BP_DIRECT	GO:0030240~skeletal muscle thin filament assembly	5	1.62866	1.7605e-06	ACTA1, ACTC1, TCAP, LMOD3, TTN	295	7	19357	46.8692	0.00320425	0.000246876	0.000239699
GOTERM_BP_DIRECT	GO:0007517~muscle organ development	11	3.58306	2.9094e-06	SGCE, TRIM72, SMTN, MYH3, LAMA2, FHL1, CAVIN4, CAPN3, DMD, NEB, MYMK	295	100	19357	7.21786	0.0052898	0.000378845	0.000367831
GOTERM_BP_DIRECT	GO:0007155~cell adhesion	25	8.14332	4.46344e-06	TNXB, LAMA2, LAMA3, LAMC2, PBXIP1, ICAM5, HAS1, MYH10, CD34, MYBPC3, MYBPC1, MYBPC2, MCAM, MYBPH, PARVB, NPNT, CLDN4, OBSCN, ITGAD, MYOT, COL6A6, CDH15, FREM2, VCL, ITGA9	295	554	19357	2.96105	0.00810386	0.000542457	0.000526686
GOTERM_BP_DIRECT	GO:0014883~transition between fast and slow fiber	5	1.62866	6.18699e-06	ACTN3, TNNT1, TNNC1, TNNI1, MYH7	295	9	19357	36.4539	0.0112156	0.000663464	0.000644175
GOTERM_BP_DIRECT	GO:0060316~positive regulation of ryanodine-sensitive calcium-release channel activity	5	1.62866	6.18699e-06	ASPH, CALM3, CALM1, TRDN	295	9	19357	36.4539	0.0112156	0.000663464	0.000644175
GOTERM_BP_DIRECT	GO:0007017~microtubule-based process	7	2.28013	7.58162e-06	TUBB2B, TUBA1B, TUBB6, TUBA3C, TUBB, TUBA4A, TUBA8	295	32	19357	14.3537	0.0137263	0.000727436	0.000706288
GOTERM_BP_DIRECT	GO:0048741~skeletal muscle fiber development	7	2.28013	7.58162e-06	RYR1, ACTA1, STAC3, CACNA1S, KLHL40, KLHL41, LMOD3	295	32	19357	14.3537	0.0137263	0.000727436	0.000706288
GOTERM_BP_DIRECT	GO:0045109~intermediate filament organization	9	2.9316	8.63814e-06	DES, KRT4, KRT3, KRT15, KRT1, KRT24, KRT12, KRT76, VIM	295	68	19357	8.6846	0.0156241	0.000787367	0.000764476
GOTERM_BP_DIRECT	GO:0046034~ATP metabolic process	7	2.28013	9.14893e-06	MYH3, AK1, MYH8, AK5, MYH4, MYH6, MYH7	295	33	19357	13.9187	0.0165403	0.000794214	0.000771124
GOTERM_BP_DIRECT	GO:0002027~regulation of heart rate	7	2.28013	1.30702e-05	EDNRA, CALM3, DMD, CALM1, MYH6, MYH7	295	35	19357	13.1234	0.0235455	0.00108304	0.00105156
GOTERM_BP_DIRECT	GO:0000278~mitotic cell cycle	12	3.90879	1.66671e-05	DYNC1H1, TUBB2B, EDNRA, TUBA1B, TUBB6, TUBA3C, TUBB, SRSF2, TUBB4B, TUBA4A, RAN, TUBA8	295	148	19357	5.32029	0.0299274	0.00132105	0.00128264
GOTERM_BP_DIRECT	GO:0055003~cardiac myofibril assembly	5	1.62866	2.34447e-05	CSRP3, ACTC1, MYL2, TCAP, TTN	295	12	19357	27.3404	0.0418398	0.00178082	0.00172905
GOTERM_BP_DIRECT	GO:0046716~muscle cell cellular homeostasis	6	1.9544	3.95526e-05	CSRP3, CFL2, CAPN3, DMD, ALDOA, PFKM	295	26	19357	15.1424	0.0695676	0.00288418	0.00280033
GOTERM_BP_DIRECT	GO:0006937~regulation of muscle contraction	5	1.62866	4.62851e-05	TNNT1, TNNC1, TPM1, TNNC2, TNNI2	295	14	19357	23.4346	0.0809177	0.0032453	0.00315095
GOTERM_BP_DIRECT	GO:1900242~regulation of synaptic vesicle endocytosis	5	1.62866	6.23629e-05	CALM3, CALM1, ACTB, ACTG1	295	15	19357	21.8723	0.107466	0.00421065	0.00408824
GOTERM_BP_DIRECT	GO:0061621~canonical glycolysis	5	1.62866	8.21589e-05	PKM, PGAM2, ENO1, ENO3, PFKM	295	16	19357	20.5053	0.139104	0.00526411	0.00511107
GOTERM_BP_DIRECT	GO:0021762~substantia nigra development	7	2.28013	8.37406e-05	LDHA, CALM3, SYPL2, CALM1, ENO3, ACTB	295	48	19357	9.56914	0.141583	0.00526411	0.00511107
GOTERM_BP_DIRECT	GO:0002026~regulation of the force of heart contraction	5	1.62866	0.000106158	CSRP3, MYL2, MYL3, MYH6, MYH7	295	17	19357	19.2991	0.17596	0.00645086	0.00626332
GOTERM_BP_DIRECT	GO:1901020~negative regulation of calcium ion transmembrane transporter activity	4	1.30293	0.000116022	SLN, CALM3, CALM1	295	7	19357	37.4954	0.190647	0.00682283	0.00662447
GOTERM_BP_DIRECT	GO:0007519~skeletal muscle tissue development	7	2.28013	0.000147021	CSRP3, CFL2, ELN, MYL11, DMD, CASQ1, MYOZ1	295	53	19357	8.66639	0.235122	0.0083756	0.00813209
GOTERM_BP_DIRECT	GO:0060314~regulation of ryanodine-sensitive calcium-release channel activity	5	1.62866	0.000168792	ASPH, CALM3, DMD, CALM1	295	19	19357	17.2676	0.264889	0.00932446	0.00905337
GOTERM_BP_DIRECT	GO:0043462~regulation of ATPase activity	4	1.30293	0.000183548	TPM2, TNNC1, TNNT3, MYH6	295	8	19357	32.8085	0.284403	0.0095602	0.00928226
GOTERM_BP_DIRECT	GO:1901841~regulation of high voltage-gated calcium channel activity	4	1.30293	0.000183548	RRAD, CALM3, CALM1	295	8	19357	32.8085	0.284403	0.0095602	0.00928226
GOTERM_BP_DIRECT	GO:0000226~microtubule cytoskeleton organization	10	3.25733	0.000236608	TUBB2B, TUBA1B, TUBB6, TUBA3C, MAP1B, TUBB, TUBB4B, GAPDH, TUBA4A, TUBA8	295	136	19357	4.82478	0.350393	0.0119816	0.0116332
GOTERM_BP_DIRECT	GO:0007160~cell-matrix adhesion	9	2.9316	0.000259676	SGCE, TNXB, ITGAD, SIGLEC1, NPNT, CD34, VCL, ITGA9, TECTA	295	109	19357	5.41791	0.377151	0.0127249	0.012355
GOTERM_BP_DIRECT	GO:0033292~T-tubule organization	4	1.30293	0.000272228	CSRP3, BIN1, DYSF, SYPL2	295	9	19357	29.1631	0.391245	0.0127249	0.012355
GOTERM_BP_DIRECT	GO:0014894~response to denervation involved in regulation of muscle adaptation	4	1.30293	0.000272228	ACTN3, DMD, CASQ1, FBXO32	295	9	19357	29.1631	0.391245	0.0127249	0.012355
GOTERM_BP_DIRECT	GO:0006874~cellular calcium ion homeostasis	9	2.9316	0.000332005	CSRP3, EDNRA, DHRS7C, ATP2A1, SYPL2, GRIK2, CCL19, RYR3, TRDN	295	113	19357	5.22613	0.454114	0.0151311	0.0146912
GOTERM_BP_DIRECT	GO:0055013~cardiac muscle cell development	5	1.62866	0.000367595	MYO18B, TCAP, MYH11, MYH6, TTN	295	23	19357	14.2646	0.488419	0.0159554	0.0154915
GOTERM_BP_DIRECT	GO:0010881~regulation of cardiac muscle contraction by regulation of the release of sequestered calcium ion	5	1.62866	0.000367595	ASPH, CALM3, DMD, CALM1	295	23	19357	14.2646	0.488419	0.0159554	0.0154915
GOTERM_BP_DIRECT	GO:0007010~cytoskeleton organization	10	3.25733	0.000511952	DES, KRT4, BIN1, TPM1, PACSIN3, MSN, SH3BGRL3, KRT76, ANK1, LMNB2	295	151	19357	4.34549	0.606835	0.0211791	0.0205634
GOTERM_BP_DIRECT	GO:0060315~negative regulation of ryanodine-sensitive calcium-release channel activity	4	1.30293	0.000522797	CALM3, CALM1, TRDN	295	11	19357	23.8607	0.614536	0.0211791	0.0205634
GOTERM_BP_DIRECT	GO:0061061~muscle structure development	4	1.30293	0.000522797	PDLIM3, CAPN3, LDB3, PDLIM7	295	11	19357	23.8607	0.614536	0.0211791	0.0205634
GOTERM_BP_DIRECT	GO:0030241~skeletal muscle myosin thick filament assembly	3	0.977199	0.000682798	TCAP, MYH11, TTN	295	3	19357	65.6169	0.712107	0.0261771	0.025416
GOTERM_BP_DIRECT	GO:0090151~establishment of protein localization to mitochondrial membrane	3	0.977199	0.000682798	CALM3, CALM1	295	3	19357	65.6169	0.712107	0.0261771	0.025416
GOTERM_BP_DIRECT	GO:0055008~cardiac muscle tissue morphogenesis	4	1.30293	0.000689248	ACTC1, ANKRD1, TCAP, TTN	295	12	19357	21.8723	0.715474	0.0261771	0.025416
GOTERM_BP_DIRECT	GO:0005513~detection of calcium ion	4	1.30293	0.00111499	ASPH, CALM3, CALM1	295	14	19357	18.7477	0.869158	0.0414823	0.0402763
GOTERM_BP_DIRECT	GO:0035633~maintenance of permeability of blood-brain barrier	5	1.62866	0.0011873	LAMA2, DMD, VCL, ACTB, ACTG1	295	31	19357	10.5834	0.885334	0.043289	0.0420305
GOTERM_BP_DIRECT	GO:0007015~actin filament organization	9	2.9316	0.00124372	ACTC1, TPM3, TMOD4, TPM2, ACTN1, TMSB4X, TPM1, ALDOA, LMOD3	295	138	19357	4.27937	0.896554	0.0444568	0.0431644
GOTERM_BP_DIRECT	GO:0051592~response to calcium ion	6	1.9544	0.00134461	CAPN3, CALM3, CALM1, ACTG1, TTN	295	54	19357	7.29077	0.913954	0.0464995	0.0451476
GOTERM_BP_DIRECT	GO:0045933~positive regulation of muscle contraction	3	0.977199	0.00135188	CACNG1, ENO1, CACNA1S	295	4	19357	49.2127	0.915088	0.0464995	0.0451476
GOTERM_BP_DIRECT	GO:0043388~positive regulation of DNA binding	5	1.62866	0.00150776	PLAUR, HMGB2, CALM3, CALM1	295	33	19357	9.94196	0.936118	0.0509009	0.0494211
GOTERM_BP_DIRECT	GO:0015671~oxygen transport	4	1.30293	0.00167723	HBG2, HBG1, HBB, PVALB	295	16	19357	16.4042	0.953119	0.0555924	0.0539762
GOTERM_BP_DIRECT	GO:0030048~actin filament-based movement	4	1.30293	0.00201388	ACTC1, MYH3, MYH4, MYH10	295	17	19357	15.4393	0.974651	0.0655591	0.0636531
GOTERM_BP_DIRECT	GO:0048675~axon extension	5	1.62866	0.00209443	SEMA7A, EDNRA, MAP1B, DCX, VCL	295	36	19357	9.11347	0.978119	0.066985	0.0650375
GOTERM_BP_DIRECT	GO:1905913~negative regulation of calcium ion export from cell	3	0.977199	0.00223053	CALM3, CALM1	295	5	19357	39.3702	0.982936	0.0689195	0.0669158
GOTERM_BP_DIRECT	GO:0051343~positive regulation of cyclic-nucleotide phosphodiesterase activity	3	0.977199	0.00223053	CALM3, CALM1	295	5	19357	39.3702	0.982936	0.0689195	0.0669158
GOTERM_BP_DIRECT	GO:0001738~morphogenesis of a polarized epithelium	3	0.977199	0.00331226	LAMA3, ACTB, ACTG1	295	6	19357	32.8085	0.997638	0.100638	0.0977117
GOTERM_BP_DIRECT	GO:0001895~retina homeostasis	5	1.62866	0.00370651	KRT1, HSPB1, LYZ, ACTB, ACTG1	295	42	19357	7.81154	0.998852	0.10898	0.105812
GOTERM_BP_DIRECT	GO:0007154~cell communication	5	1.62866	0.00370651	CCL19, SPTB, SPTBN1, FREM2, SPTBN2	295	42	19357	7.81154	0.998852	0.10898	0.105812
GOTERM_BP_DIRECT	GO:0045104~intermediate filament cytoskeleton organization	4	1.30293	0.00376618	FAM83H, SYNM, KRT3, PRPH	295	21	19357	12.4985	0.998971	0.10898	0.105812
GOTERM_BP_DIRECT	GO:1901842~negative regulation of high voltage-gated calcium channel activity	3	0.977199	0.00459076	RRAD, CALM3, CALM1	295	7	19357	28.1215	0.999772	0.128753	0.12501
GOTERM_BP_DIRECT	GO:0035995~detection of muscle stretch	3	0.977199	0.00459076	CSRP3, TCAP, TTN	295	7	19357	28.1215	0.999772	0.128753	0.12501
GOTERM_BP_DIRECT	GO:0019882~antigen processing and presentation	5	1.62866	0.00476189	CD74, HLA-DRA, HLA-A, PSMB8, CTSS	295	45	19357	7.29077	0.999834	0.131529	0.127705
GOTERM_BP_DIRECT	GO:0007507~heart development	10	3.25733	0.00491672	PDLIM3, MYL2, HSPB7, LDB3, SYPL2, PVALB, PDLIM7, FREM2, IFT25, TGFBR2	295	210	19357	3.12462	0.999875	0.133779	0.129889
GOTERM_BP_DIRECT	GO:0070527~platelet aggregation	5	1.62866	0.00556746	HSPB1, HBB, VCL, ACTB, ACTG1	295	47	19357	6.98053	0.999962	0.149257	0.144918
GOTERM_BP_DIRECT	GO:1901844~regulation of cell communication by electrical coupling involved in cardiac conduction	3	0.977199	0.00771343	CALM3, CALM1	295	9	19357	21.8723	0.999999	0.20088	0.19504
GOTERM_BP_DIRECT	GO:0030388~fructose 1,6-bisphosphate metabolic process	3	0.977199	0.00771343	ALDOA, PFKM, FBP2	295	9	19357	21.8723	0.999999	0.20088	0.19504
GOTERM_BP_DIRECT	GO:0051209~release of sequestered calcium ion into cytosol	5	1.62866	0.00796661	RYR1, XCR1, F2R, CCL19, RYR3	295	52	19357	6.30932	1	0.204551	0.198604
GOTERM_BP_DIRECT	GO:1902042~negative regulation of extrinsic apoptotic signaling pathway via death domain receptors	4	1.30293	0.00857938	SFRP2, SERPINE1, HMGB2, HMOX1	295	28	19357	9.37385	1	0.217225	0.21091
GOTERM_BP_DIRECT	GO:0051641~cellular localization	3	0.977199	0.00954565	SPTB, SPTBN1, SPTBN2	295	10	19357	19.6851	1	0.23838	0.231449
GOTERM_BP_DIRECT	GO:0015908~fatty acid transport	4	1.30293	0.0103986	FABP1, FABP3, FABP7, PMP2	295	30	19357	8.74893	1	0.256171	0.248724
GOTERM_BP_DIRECT	GO:0043123~positive regulation of I-kappaB kinase/NF-kappaB signaling	9	2.9316	0.0109811	CD74, ECM1, F2R, ADIPOQ, HMOX1, CCL19, LGALS9, GAPDH, LITAF	295	198	19357	2.98259	1	0.264749	0.257052
GOTERM_BP_DIRECT	GO:0006954~inflammatory response	14	4.56026	0.0110373	SEMA7A, ECM1, XCR1, F2R, LYZ, TNFRSF1B, PLD3, CSRP3, KIT, PTX3, SIGLEC1, CCL19, LGALS9, MGLL	295	414	19357	2.21893	1	0.264749	0.257052
GOTERM_BP_DIRECT	GO:0006816~calcium ion transport	6	1.9544	0.0115018	RYR1, SLN, CACNA2D1, ATP2A1, CACNA1S, RYR3	295	89	19357	4.42361	1	0.269961	0.262113
GOTERM_BP_DIRECT	GO:0071313~cellular response to caffeine	3	0.977199	0.0115507	RYR1, CACNA1S, RYR3	295	11	19357	17.8955	1	0.269961	0.262113
GOTERM_BP_DIRECT	GO:0051289~protein homotetramerization	5	1.62866	0.0123354	RYR1, ALDH1A2, ALDOA, RYR3, KCNJ2	295	59	19357	5.56076	1	0.279631	0.271502
GOTERM_BP_DIRECT	GO:0019886~antigen processing and presentation of exogenous peptide antigen via MHC class II	4	1.30293	0.0124246	CD74, HLA-DRA, CTSV, CTSS	295	32	19357	8.20212	1	0.279631	0.271502
GOTERM_BP_DIRECT	GO:0060325~face morphogenesis	4	1.30293	0.0124246	MYH3, ASPH, RRAS, CRISPLD2	295	32	19357	8.20212	1	0.279631	0.271502
GOTERM_BP_DIRECT	GO:0045766~positive regulation of angiogenesis	8	2.60586	0.0128151	ECM1, SFRP2, RRAS, SERPINE1, HSPB1, HMOX1, CD34, TGFBR2	295	164	19357	3.20083	1	0.284903	0.27662
GOTERM_BP_DIRECT	GO:0008016~regulation of heart contraction	4	1.30293	0.0135163	DES, TPM1, HSPB7, MYH6	295	33	19357	7.95357	1	0.290896	0.282439
GOTERM_BP_DIRECT	GO:0051693~actin filament capping	3	0.977199	0.013723	SPTB, SPTBN1, SPTBN2	295	12	19357	16.4042	1	0.290896	0.282439
GOTERM_BP_DIRECT	GO:0003300~cardiac muscle hypertrophy	3	0.977199	0.013723	CSRP3, TCAP, TTN	295	12	19357	16.4042	1	0.290896	0.282439
GOTERM_BP_DIRECT	GO:0023052~signaling	3	0.977199	0.013723	SPTB, SPTBN1, SPTBN2	295	12	19357	16.4042	1	0.290896	0.282439
GOTERM_BP_DIRECT	GO:0001975~response to amphetamine	4	1.30293	0.014661	EDNRA, CALM3, CALM1	295	34	19357	7.71964	1	0.307206	0.298275
GOTERM_BP_DIRECT	GO:0071346~cellular response to interferon-gamma	6	1.9544	0.0162072	MRC1, VIM, CCL19, LGALS9, GAPDH, ACTG1	295	97	19357	4.05878	1	0.335748	0.325987
GOTERM_BP_DIRECT	GO:0032757~positive regulation of interleukin-8 production	5	1.62866	0.017105	CD74, F2R, ADIPOQ, SERPINE1, LGALS9	295	65	19357	5.04746	1	0.350365	0.340179
GOTERM_BP_DIRECT	GO:0030855~epithelial cell differentiation	6	1.9544	0.018259	KRT4, KRT3, KRT15, KRT24, KRT12, TAGLN2	295	100	19357	3.93702	1	0.355914	0.345567
GOTERM_BP_DIRECT	GO:0007190~activation of adenylate cyclase activity	4	1.30293	0.0184151	EDNRA, CALM3, CALM1	295	37	19357	7.09372	1	0.355914	0.345567
GOTERM_BP_DIRECT	GO:0034383~low-density lipoprotein particle clearance	3	0.977199	0.0185474	SOAT1, ADIPOQ, HMOX1	295	14	19357	14.0608	1	0.355914	0.345567
GOTERM_BP_DIRECT	GO:0007512~adult heart development	3	0.977199	0.0185474	TCAP, MYH6, MYH7	295	14	19357	14.0608	1	0.355914	0.345567
GOTERM_BP_DIRECT	GO:0015670~carbon dioxide transport	3	0.977199	0.0185474	HBG2, HBG1, HBB	295	14	19357	14.0608	1	0.355914	0.345567
GOTERM_BP_DIRECT	GO:0014898~cardiac muscle hypertrophy in response to stress	3	0.977199	0.0185474	TCAP, MYH6, MYH7	295	14	19357	14.0608	1	0.355914	0.345567
GOTERM_BP_DIRECT	GO:0030198~extracellular matrix organization	8	2.60586	0.0225875	ITGAD, CRISPLD2, ELN, COL6A6, PTX3, OLFML2A, NPNT, ITGA9	295	184	19357	2.85291	1	0.428927	0.416457
GOTERM_BP_DIRECT	GO:0048545~response to steroid hormone	3	0.977199	0.0239762	ACTA1, HMGB2, TGFBR2	295	16	19357	12.3032	1	0.441501	0.428665
GOTERM_BP_DIRECT	GO:0050848~regulation of calcium-mediated signaling	3	0.977199	0.0239762	CALM3, CALM1	295	16	19357	12.3032	1	0.441501	0.428665
GOTERM_BP_DIRECT	GO:0032516~positive regulation of phosphoprotein phosphatase activity	3	0.977199	0.0239762	CALM3, CALM1	295	16	19357	12.3032	1	0.441501	0.428665
GOTERM_BP_DIRECT	GO:0055001~muscle cell development	3	0.977199	0.0269045	ACTN3, ACTN1, DMD	295	17	19357	11.5795	1	0.480851	0.466872
GOTERM_BP_DIRECT	GO:0070528~protein kinase C signaling	3	0.977199	0.0269045	MAS1, CSRP3, ANKRD1	295	17	19357	11.5795	1	0.480851	0.466872
GOTERM_BP_DIRECT	GO:0051412~response to corticosterone	3	0.977199	0.0269045	CALM3, CALM1	295	17	19357	11.5795	1	0.480851	0.466872
GOTERM_BP_DIRECT	GO:0098609~cell-cell adhesion	8	2.60586	0.0283201	OBSCN, TNXB, ITGAD, LAMA3, SIGLEC1, ICAM5, CD34, ITGA9	295	193	19357	2.71987	1	0.501238	0.486665
GOTERM_BP_DIRECT	GO:0008217~regulation of blood pressure	5	1.62866	0.0297297	EDNRA, HBB, HMOX1, CD34, MYH6	295	77	19357	4.26084	1	0.504197	0.489538
GOTERM_BP_DIRECT	GO:0070588~calcium ion transmembrane transport	6	1.9544	0.0320796	EDNRA, ASPH, ATP2A1, CACNG1, CACNA1S, RYR3	295	116	19357	3.39398	1	0.53034	0.514921
GOTERM_BP_DIRECT	GO:0006094~gluconeogenesis	4	1.30293	0.0325822	GPD1, PGAM2, PGM1, FBP2	295	46	19357	5.70582	1	0.53034	0.514921
GOTERM_BP_DIRECT	GO:0010737~protein kinase A signaling	3	0.977199	0.0331644	MYOM1, EDNRA, TTN	295	19	19357	10.3606	1	0.53034	0.514921
GOTERM_BP_DIRECT	GO:0003094~glomerular filtration	3	0.977199	0.0331644	EDNRA, MCAM, CD34	295	19	19357	10.3606	1	0.53034	0.514921
GOTERM_BP_DIRECT	GO:0010801~negative regulation of peptidyl-threonine phosphorylation	3	0.977199	0.0331644	CALM3, CALM1	295	19	19357	10.3606	1	0.53034	0.514921
GOTERM_BP_DIRECT	GO:0001666~response to hypoxia	7	2.28013	0.0356458	RYR1, EGR1, EDNRA, ADIPOQ, HMOX1, PVALB, TGFBR2	295	160	19357	2.87074	1	0.565064	0.548636
GOTERM_BP_DIRECT	GO:0035994~response to muscle stretch	3	0.977199	0.0364866	ANKRD1, TCAP, DMD	295	20	19357	9.84254	1	0.568506	0.551977
GOTERM_BP_DIRECT	GO:0060047~heart contraction	3	0.977199	0.0364866	ACTC1, MYL2, TRDN	295	20	19357	9.84254	1	0.568506	0.551977
GOTERM_BP_DIRECT	GO:0002009~morphogenesis of an epithelium	3	0.977199	0.0399309	KRT12, VCL, FREM2	295	21	19357	9.37385	1	0.616846	0.598913
GOTERM_BP_DIRECT	GO:0050714~positive regulation of protein secretion	4	1.30293	0.0402659	MYOM1, ANKRD1, MYH10, TTN	295	50	19357	5.24936	1	0.616846	0.598913
GOTERM_BP_DIRECT	GO:0003151~outflow tract morphogenesis	4	1.30293	0.0423175	RYR1, SFRP2, ELN, TGFBR2	295	51	19357	5.14643	1	0.63917	0.620588
GOTERM_BP_DIRECT	GO:0055117~regulation of cardiac muscle contraction	3	0.977199	0.0434928	CALM3, CALM1	295	22	19357	8.94777	1	0.63917	0.620588
GOTERM_BP_DIRECT	GO:0006939~smooth muscle contraction	3	0.977199	0.0434928	EDNRA, SMTN, MYH11	295	22	19357	8.94777	1	0.63917	0.620588
GOTERM_BP_DIRECT	GO:1903076~regulation of protein localization to plasma membrane	3	0.977199	0.0434928	CSRP3, SPTBN1, ACTB	295	22	19357	8.94777	1	0.63917	0.620588
GOTERM_BP_DIRECT	GO:0071277~cellular response to calcium ion	5	1.62866	0.0483007	RYR1, ASPH, CAPN3, JUNB, RYR3	295	90	19357	3.64539	1	0.682575	0.66273
GOTERM_BP_DIRECT	GO:0042572~retinol metabolic process	4	1.30293	0.0510351	ADH4, ALDH1A2, PNPLA2	295	55	19357	4.77214	1	0.71567	0.694863
GOTERM_BP_DIRECT	GO:0009612~response to mechanical stimulus	4	1.30293	0.0533402	ACTA1, MAP1B, ACTG1, TGFBR2	295	56	19357	4.68692	1	0.742284	0.720704
GOTERM_BP_DIRECT	GO:0051000~positive regulation of nitric-oxide synthase activity	3	0.977199	0.0548411	CALM3, CALM1	295	25	19357	7.87403	1	0.746084	0.724393
GOTERM_BP_DIRECT	GO:0031954~positive regulation of protein autophosphorylation	3	0.977199	0.0548411	CALM3, CALM1	295	25	19357	7.87403	1	0.746084	0.724393
GOTERM_BP_DIRECT	GO:0060907~positive regulation of macrophage cytokine production	3	0.977199	0.0548411	CD74, SEMA7A, LAPTM5	295	25	19357	7.87403	1	0.746084	0.724393
GOTERM_BP_DIRECT	GO:0000086~G2/M transition of mitotic cell cycle	4	1.30293	0.0556947	CALM3, CALM1, NES	295	57	19357	4.6047	1	0.752084	0.730219
GOTERM_BP_DIRECT	GO:0032781~positive regulation of ATPase activity	3	0.977199	0.0629177	MYBPC3, TPM1, MYL3	295	27	19357	7.29077	1	0.804621	0.781228
GOTERM_BP_DIRECT	GO:0042744~hydrogen peroxide catabolic process	3	0.977199	0.0629177	HBG2, HBG1, HBB	295	27	19357	7.29077	1	0.804621	0.781228
GOTERM_BP_DIRECT	GO:0030155~regulation of cell adhesion	4	1.30293	0.0630488	TNXB, LAMA2, LAMA3, PLAUR	295	60	19357	4.37446	1	0.804621	0.781228
GOTERM_BP_DIRECT	GO:0071222~cellular response to lipopolysaccharide	7	2.28013	0.0635575	MRC1, SERPINE1, ANKRD1, HMGB2, VIM, TNFRSF1B, LITAF	295	185	19357	2.4828	1	0.804621	0.781228
GOTERM_BP_DIRECT	GO:0030336~negative regulation of cell migration	7	2.28013	0.0635575	CD74, SFRP2, RRAS, TPM1, ADIPOQ, SERPINE1, VCL	295	185	19357	2.4828	1	0.804621	0.781228
GOTERM_BP_DIRECT	GO:0035307~positive regulation of protein dephosphorylation	3	0.977199	0.0670976	CALM3, CALM1	295	28	19357	7.03039	1	0.837801	0.813444
GOTERM_BP_DIRECT	GO:0031214~biomineral tissue development	3	0.977199	0.0670976	SRGN, FAM83H, ECM1	295	28	19357	7.03039	1	0.837801	0.813444
GOTERM_BP_DIRECT	GO:0008284~positive regulation of cell proliferation	14	4.56026	0.0703472	TNXB, F2R, LAMC2, CRIP2, ACTB, TGFBR2, MAS1, SFRP2, CCPG1, ALDH1A2, KIT, DMD, SLC25A5, IL6ST	295	541	19357	1.69804	1	0.850081	0.825367
GOTERM_BP_DIRECT	GO:0006006~glucose metabolic process	4	1.30293	0.0708277	ADIPOQ, PDK4, GAPDH, PGM1	295	63	19357	4.16616	1	0.850081	0.825367
GOTERM_BP_DIRECT	GO:0006259~DNA metabolic process	3	0.977199	0.0713668	KPNA2, RAN, PLD3	295	29	19357	6.78796	1	0.850081	0.825367
GOTERM_BP_DIRECT	GO:0010800~positive regulation of peptidyl-threonine phosphorylation	3	0.977199	0.0713668	CALM3, CALM1	295	29	19357	6.78796	1	0.850081	0.825367
GOTERM_BP_DIRECT	GO:0042267~natural killer cell mediated cytotoxicity	3	0.977199	0.0713668	TUBB, GZMB, TUBB4B	295	29	19357	6.78796	1	0.850081	0.825367
GOTERM_BP_DIRECT	GO:0032731~positive regulation of interleukin-1 beta production	4	1.30293	0.0735122	EGR1, HSPB1, CCL19, LGALS9	295	64	19357	4.10106	1	0.850081	0.825367
GOTERM_BP_DIRECT	GO:0061436~establishment of skin barrier	3	0.977199	0.0757217	CLDN4, KRT1, ALOXE3	295	30	19357	6.56169	1	0.86818	0.842939
GOTERM_BP_DIRECT	GO:0030097~hemopoiesis	4	1.30293	0.0762416	KIT, CRIP2, PBXIP1, CD34	295	65	19357	4.03797	1	0.868678	0.843423
GOTERM_BP_DIRECT	GO:0045907~positive regulation of vasoconstriction	3	0.977199	0.0801587	FAAH, F2R, SMTNL2	295	31	19357	6.35003	1	0.896498	0.870434
GOTERM_BP_DIRECT	GO:0051281~positive regulation of release of sequestered calcium ion into cytosol	3	0.977199	0.0801587	F2R, CAPN3, CASQ1	295	31	19357	6.35003	1	0.896498	0.870434
GOTERM_BP_DIRECT	GO:0005977~glycogen metabolic process	3	0.977199	0.0801587	PPP1R3A, PYGM, IL6ST	295	31	19357	6.35003	1	0.896498	0.870434
GOTERM_BP_DIRECT	GO:0001569~branching involved in blood vessel morphogenesis	3	0.977199	0.0846743	EDNRA, SFRP2, TGFBR2	295	32	19357	6.15159	1	0.935231	0.908041
GOTERM_BP_DIRECT	GO:0007229~integrin-mediated signaling pathway	5	1.62866	0.0890347	SEMA7A, ITGAD, LAMA3, PLPP3, ITGA9	295	111	19357	2.95572	1	0.935231	0.908041
GOTERM_BP_DIRECT	GO:0030334~regulation of cell migration	5	1.62866	0.0890347	TNXB, LAMA2, TMSB4X, LAMA3, VCL	295	111	19357	2.95572	1	0.935231	0.908041
GOTERM_BP_DIRECT	GO:0031032~actomyosin structure organization	3	0.977199	0.0892651	ACTC1, MYH11, MYH10	295	33	19357	5.96518	1	0.935231	0.908041
GOTERM_BP_DIRECT	GO:0019369~arachidonic acid metabolic process	3	0.977199	0.0892651	FAAH, ALOXE3, MGLL	295	33	19357	5.96518	1	0.935231	0.908041
GOTERM_BP_DIRECT	GO:0051603~proteolysis involved in cellular protein catabolic process	3	0.977199	0.0892651	GZMB, CTSV, CTSS	295	33	19357	5.96518	1	0.935231	0.908041
GOTERM_BP_DIRECT	GO:0050873~brown fat cell differentiation	3	0.977199	0.0939278	FABP3, ADIPOQ, PVALB	295	34	19357	5.78973	1	0.97846	0.950013
GOTERM_BP_DIRECT	GO:0031640~killing of cells of other organism	4	1.30293	0.0965474	CCL19, LYZ, HMGN2, GAPDH	295	72	19357	3.64539	1	1	0.970959
GOTERM_BP_DIRECT	GO:0009888~tissue development	3	0.977199	0.0986593	LAMA2, LAMA3, LAMC2	295	35	19357	5.62431	1	1	0.97146
