# Supplementary material for: Axolotl mandible regeneration occurs through mechanical gap closure and a shared regenerative program with the limb
Source: Dis Model Mech. 2024 Sep 27;17(9):dmm050743. doi: 10.1242/dmm.050743 (PMC11449444; doi:10.1242/dmm.050743)
Supplement: Table S8. Gene ontology analysis of lower jaw 14 dpi Peak. [file dmm-17-050743-TableS8.xlsx]

## Sheet: Jaw14dpiPeak_TotalGeneAnalysis_
Category	Term	Count	%	PValue	Genes	List Total	Pop Hits	Pop Total	Fold Enrichment	Bonferroni	Benjamini	FDR
GOTERM_BP_DIRECT	GO:0007155~cell adhesion	31	12.9707	4.64533e-12	LGALS3BP, NRP2, CSF3R, TNFAIP6, TGFB1I1, ITGB2, TNC, THBS1, THBS4, EFNB1, SPP1, EMILIN2, CCN4, CCL2, EMILIN1, CCN3, CCN1, AOC3, ENTPD1, TNFRSF12A, PCDH7, FN1, OLFM4, SLURP1, CLDN5, VCAN, COL7A1, TGFBI, ITGA5, TLN1, CD44	232	554	19357	4.66876	9.41599e-09	9.41608e-09	9.11413e-09
GOTERM_BP_DIRECT	GO:0022617~extracellular matrix disassembly	11	4.60251	1.34942e-10	ADAMTS4, MMP11, MMP13, MMP1, CTSK, MMP3, ADAM8, LCP1, MMP8, MMP9, MMP10	232	46	19357	19.9519	2.73527e-07	1.36764e-07	1.32378e-07
GOTERM_BP_DIRECT	GO:0030335~positive regulation of cell migration	20	8.3682	3.95359e-10	CSF1R, GRN, TGFB1, WNT5B, HSPA5, TNFAIP6, HGF, CORO1A, THBS1, MMP9, VSIR, GNAI2, FGR, MIEN1, MDK, PLAU, SNAI1, HAS2, ITGA5, CCN1	232	262	19357	6.36911	8.01393e-07	2.67131e-07	2.58565e-07
GOTERM_BP_DIRECT	GO:0030198~extracellular matrix organization	17	7.11297	7.19829e-10	MMP1, ITGB2, MMP3, MMP8, KAZALD1, MMP9, MMP10, ADAMTS4, MMP11, MMP13, MMP27, COL7A1, TGFBI, ITGA5, CCN1, RECK, MATN2	232	184	19357	7.7087	1.45909e-06	3.64773e-07	3.53076e-07
GOTERM_BP_DIRECT	GO:0051607~defense response to virus	18	7.53138	2.91915e-09	RTP4, IFITM1, RNASEL, MX1, IFI6, IFIT5, ACOD1, ISG15, OASL, IFIH1, MOV10, ZNFX1, PTPRC, IRF3, TRAF3, OAS3, DHX58, IRF7	232	232	19357	6.47343	5.91711e-06	1.18343e-06	1.14548e-06
GOTERM_BP_DIRECT	GO:0030574~collagen catabolic process	9	3.76569	2.47996e-08	MMP11, MMP13, MMP27, MMP1, CTSK, MMP3, MMP8, MMP9, MMP10	232	41	19357	18.3151	5.02675e-05	8.37814e-06	8.10947e-06
GOTERM_BP_DIRECT	GO:0045071~negative regulation of viral genome replication	9	3.76569	6.43367e-08	IFIH1, IFITM1, RNASEL, ZNFX1, OAS3, MX1, IFIT5, ISG15, OASL	232	46	19357	16.3243	0.000130402	1.64328e-05	1.59058e-05
GOTERM_BP_DIRECT	GO:0035987~endodermal cell differentiation	8	3.34728	6.48556e-08	LAMB3, COL7A1, ITGB2, FN1, INHBA, ITGA5, MMP8, MMP9	232	31	19357	21.5317	0.000131454	1.64328e-05	1.59058e-05
GOTERM_BP_DIRECT	GO:0001525~angiogenesis	16	6.69456	2.99964e-07	NRP2, CXCL8, TNFRSF12A, ANXA2, PLXND1, FN1, PTGS2, CALD1, CCL2, FLNA, ADAM8, CCN3, TGFBI, ANGPTL4, ITGA5	232	247	19357	5.40472	0.000607842	6.75585e-05	6.53921e-05
GOTERM_BP_DIRECT	GO:0045087~innate immune response	25	10.4603	4.01961e-07	CSF1R, C1S, SAMD9, NCF2, IFIT5, IFI6, PRDM1, CORO1A, OASL, IFIH1, DHX58, CAMP, ARG1, MMP3, MX1, CYBB, MPEG1, FGR, TREML1, MARCO, ZNFX1, TRAF3, OAS3, IRF7, VIP	232	617	19357	3.38069	0.000814442	8.14774e-05	7.88647e-05
GOTERM_BP_DIRECT	GO:0045766~positive regulation of angiogenesis	13	5.43933	6.65525e-07	GRN, CXCL8, HGF, C5AR1, CYBB, THBS1, RUNX1, C3, TBXA2R, EMILIN2, EMILIN1, ANGPTL4, CAMP	232	164	19357	6.61378	0.00134811	0.000122638	0.000118705
GOTERM_BP_DIRECT	GO:0009615~response to virus	11	4.60251	7.97589e-07	IFIH1, ACTA2, FGR, IFITM1, OAS3, MX1, DHX58, IRF7, ISG15, CCL19, OASL	232	110	19357	8.34353	0.00161541	0.000134726	0.000130406
GOTERM_BP_DIRECT	GO:0006954~inflammatory response	19	7.94979	2.61222e-06	AOC3, CSF1R, TGFB1, CXCL8, TNFAIP6, ITGB2, C5AR1, CYBB, ACOD1, TCIRG1, PTGS2, THBS1, C3, TBXA2R, SPP1, CCL2, ADAM8, CCL19, CD44	232	414	19357	3.82916	0.00528098	0.000407305	0.000394244
GOTERM_BP_DIRECT	GO:0039530~MDA-5 signaling pathway	4	1.67364	6.65172e-06	IFIH1, IRF3, OAS3, IRF7	232	4	19357	83.4353	0.0133926	0.000963075	0.000932192
GOTERM_BP_DIRECT	GO:0007566~embryo implantation	7	2.92887	1.14071e-05	STC2, MST1, SPP1, ACOD1, PTGS2, RECK, MMP9	232	43	19357	13.5825	0.022857	0.00152231	0.00147349
GOTERM_BP_DIRECT	GO:0006508~proteolysis	18	7.53138	1.20162e-05	C1S, MMP1, MST1, MMP3, PLAT, MMP8, MMP9, MMP10, ADAMTS4, C3, MMP11, MMP13, MMP27, PLAU, CTSK, ADAM8, CFB, LGMN	232	418	19357	3.59291	0.0240628	0.00152231	0.00147349
GOTERM_BP_DIRECT	GO:0010628~positive regulation of gene expression	20	8.3682	1.36131e-05	SPI1, TGFB1, GSN, CXCL8, MST1, TNC, FN1, INHBA, PRDM1, MMP8, VSIR, CNN2, ACTA2, CLDN5, RGCC, LAMP3, LMNA, EMILIN1, VIM, CALR	232	513	19357	3.25284	0.0272168	0.00162317	0.00157112
GOTERM_BP_DIRECT	GO:0015670~carbon dioxide transport	5	2.09205	1.80073e-05	HBZ, HBG2, HBG1, HBA1	232	14	19357	29.7983	0.0358429	0.00202782	0.00196279
GOTERM_BP_DIRECT	GO:0001649~osteoblast differentiation	10	4.1841	2.06264e-05	VCAN, IGFBP5, CBFB, LOX, SNAI1, SPP1, IGF2, TNC, CCN4, CCN1	232	126	19357	6.62185	0.0409482	0.00220052	0.00212995
GOTERM_BP_DIRECT	GO:0015671~oxygen transport	5	2.09205	3.21312e-05	HBZ, HBG2, HBG1, HBA1	232	16	19357	26.0735	0.0630552	0.00325649	0.00315207
GOTERM_BP_DIRECT	GO:0009410~response to xenobiotic stimulus	13	5.43933	5.31765e-05	TGFB1, SRD5A2, ARG1, CYBB, INHBA, PTGS2, THBS1, LOX, MDK, TBXA2R, FOSB, PLIN2, CALR	232	252	19357	4.3042	0.102185	0.0051328	0.0049682
GOTERM_BP_DIRECT	GO:0007229~integrin-mediated signaling pathway	9	3.76569	5.59873e-05	FGR, ITGB2, ZYX, FN1, ILK, ISG15, ADAM8, ITGA5, TLN1	232	111	19357	6.76503	0.107286	0.00515847	0.00499305
GOTERM_BP_DIRECT	GO:0070374~positive regulation of ERK1 and ERK2 cascade	12	5.02092	8.96834e-05	ACTA2, CSF1R, MARCO, TGFB1, PTPRC, C5AR1, CCL2, INHBA, CCL19, APOE, CD44, GNAI2	232	226	19357	4.4302	0.166229	0.00790383	0.00765038
GOTERM_BP_DIRECT	GO:0050731~positive regulation of peptidyl-tyrosine phosphorylation	8	3.34728	0.000108827	TGFB1, PTPRC, CD81, HGF, IGF2, ITGA5, CD44, THBS4	232	91	19357	7.33498	0.197966	0.00919135	0.00889661
GOTERM_BP_DIRECT	GO:0032728~positive regulation of interferon-beta production	6	2.51046	0.000122359	IFIH1, IRF3, OAS3, DHX58, IRF7, ISG15	232	41	19357	12.2101	0.219669	0.00992089	0.00960275
GOTERM_BP_DIRECT	GO:0043066~negative regulation of apoptotic process	18	7.53138	0.00017876	PLK3, CSF1R, HSPA5, HGF, IFI6, TENT5B, THBS1, MMP9, HSP90B1, SOCS3, KRT18, MIEN1, FLNA, TIMP1, ANGPTL4, CCN1, VIP, CD44	232	520	19357	2.88815	0.303982	0.0139364	0.0134895
GOTERM_BP_DIRECT	GO:1900026~positive regulation of substrate adhesion-dependent cell spreading	6	2.51046	0.000191902	MDK, ILK, FLNA, HAS2, CALR, OLFM4	232	45	19357	11.1247	0.322281	0.0144069	0.0139449
GOTERM_BP_DIRECT	GO:0090023~positive regulation of neutrophil chemotaxis	5	2.09205	0.000205262	CXCL8, MDK, C5AR1, CCL19, THBS4	232	25	19357	16.6871	0.340391	0.0148595	0.014383
GOTERM_BP_DIRECT	GO:0010942~positive regulation of cell death	6	2.51046	0.00021323	HBZ, HBG2, HBG1, HBA1, EIF4G1	232	46	19357	10.8829	0.350962	0.0149041	0.0144261
GOTERM_BP_DIRECT	GO:0071356~cellular response to tumor necrosis factor	9	3.76569	0.000243219	CXCL8, CTSK, ACOD1, CCL2, HAS2, NFATC1, CCL19, THBS1, CAMP	232	137	19357	5.48115	0.389248	0.0163359	0.015812
GOTERM_BP_DIRECT	GO:0071492~cellular response to UV-A	4	1.67364	0.000257893	MMP1, MMP3, TIMP1, MMP9	232	11	19357	30.3401	0.407151	0.0163359	0.015812
GOTERM_BP_DIRECT	GO:0034975~protein folding in endoplasmic reticulum	4	1.67364	0.000257893	PDIA3, HSPA5, CALR, HSP90B1	232	11	19357	30.3401	0.407151	0.0163359	0.015812
GOTERM_BP_DIRECT	GO:0042744~hydrogen peroxide catabolic process	5	2.09205	0.000279492	HBZ, HBG2, HBG1, HBA1	232	27	19357	15.451	0.432554	0.0166011	0.0160688
GOTERM_BP_DIRECT	GO:0008284~positive regulation of cell proliferation	18	7.53138	0.000283556	CSF1R, TGFB1, CD81, RHOG, TNC, IGF2, FN1, ILK, TCIRG1, THBS1, GNAI2, CLDN5, HAS2, TIMP1, CALR, VIP, CAMP, LGMN	232	541	19357	2.77604	0.43721	0.0166011	0.0160688
GOTERM_BP_DIRECT	GO:0051781~positive regulation of cell division	6	2.51046	0.000288142	TGFB1, MDK, IGF2, YBX1, THBS4	232	49	19357	10.2166	0.442419	0.0166011	0.0160688
GOTERM_BP_DIRECT	GO:0098869~cellular oxidant detoxification	7	2.92887	0.00029484	HBZ, HBG2, HBG1, HBA1, APOE, PTGS2	232	76	19357	7.68483	0.44994	0.0166011	0.0160688
GOTERM_BP_DIRECT	GO:0032967~positive regulation of collagen biosynthetic process	5	2.09205	0.00032304	TGFB1, RGCC, VIM, INHBA, RUNX1	232	28	19357	14.8992	0.48051	0.0176973	0.0171298
GOTERM_BP_DIRECT	GO:0007160~cell-matrix adhesion	8	3.34728	0.000334299	BCL2L11, ITGB2, ZYX, FN1, ILK, EMILIN1, ITGA5, CD44	232	109	19357	6.1237	0.492235	0.0178322	0.0172604
GOTERM_BP_DIRECT	GO:1902947~regulation of tau-protein kinase activity	3	1.25523	0.000422054	HGF, C5AR1, APOE	232	3	19357	83.4353	0.575008	0.0209761	0.0203034
GOTERM_BP_DIRECT	GO:1903911~positive regulation of receptor clustering	3	1.25523	0.000422054	TGFB1, TNFAIP6, CD81	232	3	19357	83.4353	0.575008	0.0209761	0.0203034
GOTERM_BP_DIRECT	GO:0010575~positive regulation of vascular endothelial growth factor production	5	2.09205	0.000424371	C3, TGFB1, C5AR1, SULF1, PTGS2	232	30	19357	13.9059	0.577	0.0209761	0.0203034
GOTERM_BP_DIRECT	GO:0097242~beta-amyloid clearance	4	1.67364	0.000439187	C3, MARCO, C5AR1, ITGB2	232	13	19357	25.6724	0.58952	0.0209761	0.0203034
GOTERM_BP_DIRECT	GO:0001503~ossification	7	2.92887	0.000445052	CLEC3B, IFITM1, SPP1, TCIRG1, KAZALD1, MMP9, RUNX1	232	82	19357	7.12253	0.594373	0.0209761	0.0203034
GOTERM_BP_DIRECT	GO:0030282~bone mineralization	6	2.51046	0.000455327	FGR, CLEC3B, MMP13, LOX, PTGS2, IFITM5	232	54	19357	9.27059	0.602738	0.0209761	0.0203034
GOTERM_BP_DIRECT	GO:0016477~cell migration	12	5.02092	0.000488138	TGFB1, LAMB3, PALLD, ITGB2, FSCN1, SNAI1, EMILIN1, LCP1, THBS1, MMP9, CORO1A, CD44	232	275	19357	3.64082	0.628311	0.0219879	0.0212828
GOTERM_BP_DIRECT	GO:0098586~cellular response to virus	7	2.92887	0.000610911	IFIH1, TGFB1, IRF3, IFI6, CCL19, CALR, WDFY4	232	87	19357	6.71319	0.710238	0.0269199	0.0260567
GOTERM_BP_DIRECT	GO:0002605~negative regulation of dendritic cell antigen processing and presentation	3	1.25523	0.000837457	FGL2, CD68, THBS1	232	4	19357	62.5765	0.816994	0.0361175	0.0349594
GOTERM_BP_DIRECT	GO:0030194~positive regulation of blood coagulation	4	1.67364	0.00100803	TBXA2R, EMILIN2, EMILIN1, THBS1	232	17	19357	19.6318	0.870531	0.0425684	0.0412034
GOTERM_BP_DIRECT	GO:0001934~positive regulation of protein phosphorylation	10	4.1841	0.00104101	C3, CSF1R, MARCO, TGFB1, HGF, IGF2, ILK, CCN1, MMP9, CAMP	232	212	19357	3.93563	0.878911	0.0429191	0.0415428
GOTERM_BP_DIRECT	GO:0042127~regulation of cell proliferation	9	3.76569	0.00105868	CNN2, APOBEC1, CSF1R, TGFB1, PLAU, TNC, EMILIN2, EMILIN1, PRDM1	232	171	19357	4.39133	0.883176	0.0429191	0.0415428
GOTERM_BP_DIRECT	GO:0033280~response to vitamin D	4	1.67364	0.00119904	TGFB1, STC2, SPP1, PTGS2	232	18	19357	18.5412	0.912131	0.0469138	0.0454094
GOTERM_BP_DIRECT	GO:0071560~cellular response to transforming growth factor beta stimulus	6	2.51046	0.00122666	ACTA2, CLEC3B, TGFB1, ARG1, CTSK, NFATC1	232	67	19357	7.47182	0.916921	0.0469138	0.0454094
GOTERM_BP_DIRECT	GO:0043154~negative regulation of cysteine-type endopeptidase activity involved in apoptotic process	6	2.51046	0.00122666	LAMP3, HGF, IFI6, PTGS2, THBS1, CD44	232	67	19357	7.47182	0.916921	0.0469138	0.0454094
GOTERM_BP_DIRECT	GO:0007044~cell-substrate junction assembly	3	1.25523	0.00138477	FN1, ITGA5, TLN1	232	5	19357	50.0612	0.939728	0.0512314	0.0495885
GOTERM_BP_DIRECT	GO:0010759~positive regulation of macrophage chemotaxis	4	1.67364	0.00141138	CSF1R, MDK, C5AR1, THBS1	232	19	19357	17.5653	0.942897	0.0512314	0.0495885
GOTERM_BP_DIRECT	GO:0033627~cell adhesion mediated by integrin	5	2.09205	0.00141537	ITGB2, EMILIN2, CCN3, EMILIN1, ITGA5	232	41	19357	10.175	0.943357	0.0512314	0.0495885
GOTERM_BP_DIRECT	GO:0030316~osteoclast differentiation	5	2.09205	0.00154988	CSF1R, TF, TGFB1, CCN4, TCIRG1	232	42	19357	9.93278	0.956892	0.0551158	0.0533484
GOTERM_BP_DIRECT	GO:0032760~positive regulation of tumor necrosis factor production	7	2.92887	0.00171156	IFIH1, PTPRC, OAS3, CYBB, CCL19, MMP8, THBS1	232	106	19357	5.50988	0.968955	0.0598161	0.057898
GOTERM_BP_DIRECT	GO:0030336~negative regulation of cell migration	9	3.76569	0.00174676	CNN2, CLDN5, IFITM1, IGFBP5, EMILIN2, EMILIN1, SULF1, RECK, SLURP1	232	185	19357	4.05902	0.971096	0.0600115	0.0580871
GOTERM_BP_DIRECT	GO:0061041~regulation of wound healing	3	1.25523	0.00206082	ACTA2, TNFRSF12A, PLAU	232	6	19357	41.7177	0.984726	0.0684801	0.0662842
GOTERM_BP_DIRECT	GO:1901203~positive regulation of extracellular matrix assembly	3	1.25523	0.00206082	TGFB1, RGCC, EMILIN1	232	6	19357	41.7177	0.984726	0.0684801	0.0662842
GOTERM_BP_DIRECT	GO:0045669~positive regulation of osteoblast differentiation	6	2.51046	0.00215208	IFITM1, CEBPD, HGF, CCN4, ILK, CCN1	232	76	19357	6.587	0.98731	0.0703593	0.0681031
GOTERM_BP_DIRECT	GO:0008360~regulation of cell shape	8	3.34728	0.00218906	FGR, CSF1R, PLXND1, ITGB2, RHOG, FN1, CCL2, CORO1A	232	150	19357	4.44989	0.988229	0.0704323	0.0681737
GOTERM_BP_DIRECT	GO:0043524~negative regulation of neuron apoptotic process	8	3.34728	0.0022727	GRN, PLXND1, MDK, CCL2, ADAM8, APOE, CORO1A, LGMN	232	151	19357	4.42042	0.990068	0.070981	0.0687048
GOTERM_BP_DIRECT	GO:0007165~signal transduction	28	11.7155	0.00227615	LGALS3BP, CSF1R, GRN, CSF3R, CXCL8, TNFAIP6, CRABP2, C5AR1, LSP1, RASGRP2, THBS4, GNAI2, C3, PLAU, MDK, SPP1, CCN4, CCL2, CCN3, TIMP1, CCN1, PAG1, IGFBP5, MX1, OLFM4, NET1, TRAF3, ZYX	232	1259	19357	1.85559	0.990138	0.070981	0.0687048
GOTERM_BP_DIRECT	GO:0002244~hematopoietic progenitor cell differentiation	6	2.51046	0.00255083	CSF1R, TGFB1, PTPRC, CEBPD, INHBA, HERC6	232	79	19357	6.33686	0.994356	0.0783415	0.0758293
GOTERM_BP_DIRECT	GO:0030593~neutrophil chemotaxis	6	2.51046	0.00300064	CSF3R, CXCL8, C5AR1, ITGB2, CCL2, CCL19	232	82	19357	6.10503	0.997738	0.0907805	0.0878694
GOTERM_BP_DIRECT	GO:0034976~response to endoplasmic reticulum stress	6	2.51046	0.00316254	PDIA3, BCL2L11, CXCL8, THBS1, THBS4, HSP90B1	232	83	19357	6.03147	0.998372	0.0935077	0.0905092
GOTERM_BP_DIRECT	GO:0043491~protein kinase B signaling	5	2.09205	0.00318304	PLK3, TGFB1, LOX, ILK, CCL2	232	51	19357	8.17994	0.998439	0.0935077	0.0905092
GOTERM_BP_DIRECT	GO:0071347~cellular response to interleukin-1	6	2.51046	0.00333064	CXCL8, ACOD1, CCL2, HAS2, CCL19, CAMP	232	84	19357	5.95967	0.998844	0.0961842	0.0930998
GOTERM_BP_DIRECT	GO:0097191~extrinsic apoptotic signaling pathway	5	2.09205	0.00341651	PDIA3, TGFB1, KRT18, PTPRC, INHBA	232	52	19357	8.02263	0.999029	0.0961842	0.0930998
GOTERM_BP_DIRECT	GO:0010718~positive regulation of epithelial to mesenchymal transition	5	2.09205	0.00341651	TGFB1, RGCC, MDK, TGFB1I1, SNAI1	232	52	19357	8.02263	0.999029	0.0961842	0.0930998
GOTERM_BP_DIRECT	GO:0006968~cellular defense response	5	2.09205	0.00366135	LGALS3BP, NCF2, C5AR1, TCIRG1, LSP1	232	53	19357	7.87126	0.99941	0.101665	0.0984051
GOTERM_BP_DIRECT	GO:0010757~negative regulation of plasminogen activation	3	1.25523	0.00378668	PLAU, PLAT, THBS1	232	8	19357	31.2883	0.999543	0.103724	0.100398
GOTERM_BP_DIRECT	GO:0002062~chondrocyte differentiation	5	2.09205	0.00391783	TGFB1, WNT5B, CCN3, TGFBI, RUNX1	232	54	19357	7.72549	0.99965	0.105886	0.10249
GOTERM_BP_DIRECT	GO:1900426~positive regulation of defense response to bacterium	3	1.25523	0.00483041	GRN, EMILIN2, EMILIN1	232	9	19357	27.8118	0.999945	0.128339	0.124224
GOTERM_BP_DIRECT	GO:0071549~cellular response to dexamethasone stimulus	4	1.67364	0.00487524	TGFB1, ARG1, PLAT, SMYD3	232	29	19357	11.5083	0.99995	0.128339	0.124224
GOTERM_BP_DIRECT	GO:0050728~negative regulation of inflammatory response	7	2.92887	0.00528011	SOCS3, TNFAIP6, HGF, ACOD1, ACP5, CCN3, APOE	232	133	19357	4.39133	0.999978	0.136057	0.131694
GOTERM_BP_DIRECT	GO:0060349~bone morphogenesis	4	1.67364	0.00536979	MMP13, ACP5, HAS2, IFITM5	232	30	19357	11.1247	0.999982	0.136057	0.131694
GOTERM_BP_DIRECT	GO:0030225~macrophage differentiation	4	1.67364	0.00536979	CSF1R, SPI1, SOCS1, MMP9	232	30	19357	11.1247	0.999982	0.136057	0.131694
GOTERM_BP_DIRECT	GO:0015820~leucine transport	3	1.25523	0.00599071	SLC7A8, SLC43A2, SLC3A2	232	10	19357	25.0306	0.999995	0.146303	0.141612
GOTERM_BP_DIRECT	GO:0051205~protein insertion into membrane	3	1.25523	0.00599071	RTP4, RTP2, RTP3	232	10	19357	25.0306	0.999995	0.146303	0.141612
GOTERM_BP_DIRECT	GO:0014909~smooth muscle cell migration	3	1.25523	0.00599071	PLAU, CCN3, PLAT	232	10	19357	25.0306	0.999995	0.146303	0.141612
GOTERM_BP_DIRECT	GO:0043065~positive regulation of apoptotic process	11	4.60251	0.00608652	NET1, ALDH1A3, TGFB1, BCL2L11, TNFRSF12A, EMILIN2, EMILIN1, CCN1, PTGS2, PHLDA1, MMP9	232	327	19357	2.80669	0.999996	0.146427	0.141732
GOTERM_BP_DIRECT	GO:0071346~cellular response to interferon-gamma	6	2.51046	0.00614027	GSN, ZYX, ACOD1, CCL2, VIM, CCL19	232	97	19357	5.16095	0.999996	0.146427	0.141732
GOTERM_BP_DIRECT	GO:0033574~response to testosterone	4	1.67364	0.00644652	SRD5A2, TBXA2R, CALR, THBS1	232	32	19357	10.4294	0.999998	0.151943	0.147071
GOTERM_BP_DIRECT	GO:0071222~cellular response to lipopolysaccharide	8	3.34728	0.00689607	CXCL8, TBXA2R, ARG1, ACOD1, CCL2, VIM, CD68, CAMP	232	185	19357	3.60801	0.999999	0.160671	0.155518
GOTERM_BP_DIRECT	GO:0048255~mRNA stabilization	4	1.67364	0.00764289	APOBEC1, YBX1, TENT5B, VIP	232	34	19357	9.81592	1	0.174069	0.168487
GOTERM_BP_DIRECT	GO:0043029~T cell homeostasis	4	1.67364	0.00764289	TGFB1, BCL2L11, TCIRG1, CORO1A	232	34	19357	9.81592	1	0.174069	0.168487
GOTERM_BP_DIRECT	GO:0050727~regulation of inflammatory response	6	2.51046	0.0078771	GRN, IRF3, TNC, ZYX, PTGS2, USP18	232	103	19357	4.86031	1	0.17741	0.171721
GOTERM_BP_DIRECT	GO:0098609~cell-cell adhesion	8	3.34728	0.00863513	KRT18, ANXA2, ZAN, ITGB2, ADAM8, ITGA5, TLN1, CD44	232	193	19357	3.45846	1	0.192345	0.186177
GOTERM_BP_DIRECT	GO:0009611~response to wounding	5	2.09205	0.00886641	GAP43, TGFB1, MDK, TNC, FN1	232	68	19357	6.13495	1	0.193251	0.187054
GOTERM_BP_DIRECT	GO:0008285~negative regulation of cell proliferation	13	5.43933	0.00891898	CSF1R, IFITM1, TGFB1, CXCL8, TGFB1I1, INHBA, PTGS2, TENT5B, PLAAT4, THBS1, SLURP1, RGCC, LMNA	232	456	19357	2.37864	1	0.193251	0.187054
GOTERM_BP_DIRECT	GO:0003180~aortic valve morphogenesis	4	1.67364	0.00896181	TGFB1, SNAI1, NFATC1, EMILIN1	232	36	19357	9.27059	1	0.193251	0.187054
GOTERM_BP_DIRECT	GO:0051017~actin filament bundle assembly	4	1.67364	0.00966802	CALD1, FSCN1, LCP1, LIMD2	232	37	19357	9.02004	1	0.206285	0.19967
GOTERM_BP_DIRECT	GO:0051918~negative regulation of fibrinolysis	3	1.25523	0.0101422	PLAU, PLAT, THBS1	232	13	19357	19.2543	1	0.211941	0.205144
GOTERM_BP_DIRECT	GO:0098761~cellular response to interleukin-7	3	1.25523	0.0101422	PDIA3, YBX1, LSP1	232	13	19357	19.2543	1	0.211941	0.205144
GOTERM_BP_DIRECT	GO:0042327~positive regulation of phosphorylation	4	1.67364	0.0104058	CSF1R, TF, ILK, THBS1	232	38	19357	8.78267	1	0.21523	0.208328
GOTERM_BP_DIRECT	GO:0030334~regulation of cell migration	6	2.51046	0.0106875	TGFB1, PLXND1, LMNA, TNC, FLNA, KRT5	232	111	19357	4.51002	1	0.218824	0.211807
GOTERM_BP_DIRECT	GO:0001937~negative regulation of endothelial cell proliferation	4	1.67364	0.0111753	RGCC, APOE, SULF1, THBS1	232	39	19357	8.55747	1	0.226524	0.21926
GOTERM_BP_DIRECT	GO:0006874~cellular calcium ion homeostasis	6	2.51046	0.0114847	TGFB1, STC2, TCIRG1, CCL19, CALR, APOE	232	113	19357	4.4302	1	0.230489	0.223098
GOTERM_BP_DIRECT	GO:1904645~response to beta-amyloid	3	1.25523	0.0117402	MMP13, MMP3, MMP9	232	14	19357	17.879	1	0.233308	0.225827
GOTERM_BP_DIRECT	GO:0043537~negative regulation of blood vessel endothelial cell migration	4	1.67364	0.0119769	TGFB1, RGCC, APOE, THBS1	232	40	19357	8.34353	1	0.235701	0.228143
GOTERM_BP_DIRECT	GO:0010629~negative regulation of gene expression	10	4.1841	0.0121634	CLDN5, SPI1, TGFB1, CXCL8, STC2, EMILIN1, APOE, PRDM1, MMP8, LGMN	232	309	19357	2.70017	1	0.237069	0.229467
GOTERM_BP_DIRECT	GO:0030199~collagen fibril organization	5	2.09205	0.0124088	MMP11, ANXA2, LOX, PLOD3, LOXL1	232	75	19357	5.56236	1	0.239549	0.231867
GOTERM_BP_DIRECT	GO:0001666~response to hypoxia	7	2.92887	0.0125505	ALAS2, TGFB1, PLAU, PLAT, ANGPTL4, THBS1, HSP90B1	232	160	19357	3.6503	1	0.239999	0.232303
GOTERM_BP_DIRECT	GO:0060707~trophoblast giant cell differentiation	3	1.25523	0.0134408	SOCS3, SNAI1, PRDM1	232	15	19357	16.6871	1	0.252264	0.244175
GOTERM_BP_DIRECT	GO:0044319~wound healing, spreading of cells	3	1.25523	0.0134408	FLNA, CCN1, CD44	232	15	19357	16.6871	1	0.252264	0.244175
GOTERM_BP_DIRECT	GO:0031663~lipopolysaccharide-mediated signaling pathway	4	1.67364	0.0136769	SPI1, TGFB1, IRF3, CCL2	232	42	19357	7.94622	1	0.254341	0.246185
GOTERM_BP_DIRECT	GO:0045444~fat cell differentiation	5	2.09205	0.0141677	RNASEL, SOCS1, WNT5B, CEBPD, TGFB1I1	232	78	19357	5.34842	1	0.25872	0.250424
GOTERM_BP_DIRECT	GO:0006898~receptor-mediated endocytosis	5	2.09205	0.0141677	MARCO, TFR2, ITGB2, APOE, ASGR1	232	78	19357	5.34842	1	0.25872	0.250424
GOTERM_BP_DIRECT	GO:0048545~response to steroid hormone	3	1.25523	0.0152413	SRD5A2, LOX, SPP1	232	16	19357	15.6441	1	0.27584	0.266994
GOTERM_BP_DIRECT	GO:0001558~regulation of cell growth	5	2.09205	0.0154237	NET1, IGFBP5, TNC, RASGRP2, KAZALD1	232	80	19357	5.21471	1	0.276672	0.2678
GOTERM_BP_DIRECT	GO:0006952~defense response	5	2.09205	0.0160772	CSF3R, MX1, CYBB, ACOD1, INHBA	232	81	19357	5.15033	1	0.283434	0.274345
GOTERM_BP_DIRECT	GO:0006935~chemotaxis	6	2.51046	0.0160804	CXCL8, PLAU, C5AR1, CCL2, LSP1, CCN1	232	123	19357	4.07002	1	0.283434	0.274345
GOTERM_BP_DIRECT	GO:0032270~positive regulation of cellular protein metabolic process	3	1.25523	0.017139	TGFB1, INHBA, EIF4G1	232	17	19357	14.7239	1	0.29949	0.289886
GOTERM_BP_DIRECT	GO:0007043~cell-cell junction assembly	4	1.67364	0.0174689	CLDN5, LIM2, FSCN1, TLN1	232	46	19357	7.25525	1	0.302644	0.292939
GOTERM_BP_DIRECT	GO:0016525~negative regulation of angiogenesis	6	2.51046	0.018218	CLDN5, RGCC, EMILIN1, SULF1, THBS1, THBS4	232	127	19357	3.94183	1	0.312949	0.302913
GOTERM_BP_DIRECT	GO:0070527~platelet aggregation	4	1.67364	0.0184992	FN1, ILK, FLNA, TLN1	232	47	19357	7.10088	1	0.315107	0.305003
GOTERM_BP_DIRECT	GO:0008544~epidermis development	5	2.09205	0.0188636	CRABP2, LAMB3, COL7A1, YBX1, KRT5	232	85	19357	4.90796	1	0.317866	0.307673
GOTERM_BP_DIRECT	GO:0045591~positive regulation of regulatory T cell differentiation	3	1.25523	0.0191315	TGFB1, SOCS1, VSIR	232	18	19357	13.9059	1	0.317866	0.307673
GOTERM_BP_DIRECT	GO:0051044~positive regulation of membrane protein ectodomain proteolysis	3	1.25523	0.0191315	ADAM8, APOE, RGMA	232	18	19357	13.9059	1	0.317866	0.307673
GOTERM_BP_DIRECT	GO:0051897~positive regulation of protein kinase B signaling	6	2.51046	0.0193539	TGFB1, IGFBP5, IGF2, ADAM8, CCL19, THBS1	232	129	19357	3.88071	1	0.318946	0.308719
GOTERM_BP_DIRECT	GO:0050830~defense response to Gram-positive bacterium	6	2.51046	0.0199389	FGR, C5AR1, ACP5, VIP, CAMP, MPEG1	232	130	19357	3.85086	1	0.325937	0.315485
GOTERM_BP_DIRECT	GO:0071456~cellular response to hypoxia	6	2.51046	0.0205354	RGCC, STC2, LMNA, MST1, ADAM8, PTGS2	232	131	19357	3.82147	1	0.332349	0.321691
GOTERM_BP_DIRECT	GO:0001837~epithelial to mesenchymal transition	4	1.67364	0.0206591	TGFB1, HGF, SNAI1, FLNA	232	49	19357	6.81105	1	0.332349	0.321691
GOTERM_BP_DIRECT	GO:0042730~fibrinolysis	3	1.25523	0.0212163	ANXA2, PLAU, PLAT	232	19	19357	13.174	1	0.333375	0.322685
GOTERM_BP_DIRECT	GO:0045780~positive regulation of bone resorption	3	1.25523	0.0212163	TF, SPP1, ADAM8	232	19	19357	13.174	1	0.333375	0.322685
GOTERM_BP_DIRECT	GO:0050921~positive regulation of chemotaxis	3	1.25523	0.0212163	TGFB1, CCL19, THBS1	232	19	19357	13.174	1	0.333375	0.322685
GOTERM_BP_DIRECT	GO:0043434~response to peptide hormone	4	1.67364	0.0217888	SRD5A2, STC2, TIMP1, GNAI2	232	50	19357	6.67483	1	0.339737	0.328843
GOTERM_BP_DIRECT	GO:0030036~actin cytoskeleton organization	7	2.92887	0.023304	PALLD, FSCN1, RHOG, FHL3, FLNA, FLNC, CORO1A	232	184	19357	3.17417	1	0.356234	0.344811
GOTERM_BP_DIRECT	GO:0060339~negative regulation of type I interferon-mediated signaling pathway	3	1.25523	0.0233907	OAS3, ISG15, USP18	232	20	19357	12.5153	1	0.356234	0.344811
GOTERM_BP_DIRECT	GO:0032930~positive regulation of superoxide anion generation	3	1.25523	0.0233907	TGFB1, ITGB2, GNAI2	232	20	19357	12.5153	1	0.356234	0.344811
GOTERM_BP_DIRECT	GO:0033138~positive regulation of peptidyl-serine phosphorylation	5	2.09205	0.0235737	TGFB1, SMYD3, PTGS2, CD44, EIF4G1	232	91	19357	4.58436	1	0.356234	0.344811
GOTERM_BP_DIRECT	GO:0060337~type I interferon signaling pathway	4	1.67364	0.0241476	IFITM1, IRF3, TRAF3, IRF7	232	52	19357	6.4181	1	0.359906	0.348365
GOTERM_BP_DIRECT	GO:0001932~regulation of protein phosphorylation	4	1.67364	0.0253768	SOCS3, SOCS1, LOX, FN1	232	53	19357	6.29701	1	0.375466	0.363426
GOTERM_BP_DIRECT	GO:0045088~regulation of innate immune response	3	1.25523	0.0256526	FGR, DHX58, APOE	232	21	19357	11.9193	1	0.376795	0.364713
GOTERM_BP_DIRECT	GO:0031334~positive regulation of protein complex assembly	4	1.67364	0.0266391	TGFB1, BCL2L11, MMP1, MMP3	232	54	19357	6.1804	1	0.388471	0.376014
GOTERM_BP_DIRECT	GO:0045807~positive regulation of endocytosis	3	1.25523	0.0279994	TFR2, CCL19, APOE	232	22	19357	11.3775	1	0.402516	0.389608
GOTERM_BP_DIRECT	GO:0048260~positive regulation of receptor-mediated endocytosis	3	1.25523	0.0279994	C3, TF, CCL19	232	22	19357	11.3775	1	0.402516	0.389608
GOTERM_BP_DIRECT	GO:0006915~apoptotic process	14	5.85774	0.0301685	PLK3, TNFRSF12A, ITGB2, MX1, IFI6, TCIRG1, SULF1, MMP9, ALDH1A3, BCL2L11, MIEN1, IRF3, TRAF3, PHLDA1	232	605	19357	1.93074	1	0.430645	0.416835
GOTERM_BP_DIRECT	GO:2000147~positive regulation of cell motility	3	1.25523	0.0304288	CSF1R, TF, CCL19	232	23	19357	10.8829	1	0.431323	0.417491
GOTERM_BP_DIRECT	GO:0045944~positive regulation of transcription from RNA polymerase II promoter	23	9.62343	0.0309922	RNASEL, SPI1, TGFB1, CBFB, ANXA2, CEBPD, CD81, HGF, IGF2, NFATC1, INHBA, YBX1, RGMA, RUNX1, SPIB, RGCC, IRF3, TFR2, IRF7, FOSB, NCOA7, SMYD3, CCN1	232	1204	19357	1.59386	1	0.436258	0.422269
GOTERM_BP_DIRECT	GO:0048661~positive regulation of smooth muscle cell proliferation	4	1.67364	0.0320182	TGFB1, CCN4, PTGS2, THBS1	232	58	19357	5.75416	1	0.436437	0.422441
GOTERM_BP_DIRECT	GO:0045165~cell fate commitment	4	1.67364	0.0320182	GAP43, WNT5B, TGFB1I1, PRDM1	232	58	19357	5.75416	1	0.436437	0.422441
GOTERM_BP_DIRECT	GO:0042554~superoxide anion generation	3	1.25523	0.0329385	NCF2, CYBB, ACP5	232	24	19357	10.4294	1	0.436437	0.422441
GOTERM_BP_DIRECT	GO:0051247~positive regulation of protein metabolic process	3	1.25523	0.0329385	TGFB1, INHBA, EIF4G1	232	24	19357	10.4294	1	0.436437	0.422441
GOTERM_BP_DIRECT	GO:0035904~aorta development	3	1.25523	0.0329385	PLXND1, PRDM1, LOXL1	232	24	19357	10.4294	1	0.436437	0.422441
GOTERM_BP_DIRECT	GO:0045599~negative regulation of fat cell differentiation	4	1.67364	0.0334451	MMP11, TGFB1, TGFB1I1, CCN4	232	59	19357	5.65663	1	0.436437	0.422441
GOTERM_BP_DIRECT	GO:0071353~cellular response to interleukin-4	3	1.25523	0.0355264	HSPA5, ARG1, CORO1A	232	25	19357	10.0122	1	0.436437	0.422441
GOTERM_BP_DIRECT	GO:2000353~positive regulation of endothelial cell apoptotic process	3	1.25523	0.0355264	RGCC, CCL2, THBS1	232	25	19357	10.0122	1	0.436437	0.422441
GOTERM_BP_DIRECT	GO:0046697~decidualization	3	1.25523	0.0355264	STC2, SPP1, PTGS2	232	25	19357	10.0122	1	0.436437	0.422441
GOTERM_BP_DIRECT	GO:0032727~positive regulation of interferon-alpha production	3	1.25523	0.0355264	IFIH1, IRF3, IRF7	232	25	19357	10.0122	1	0.436437	0.422441
GOTERM_BP_DIRECT	GO:2000249~regulation of actin cytoskeleton reorganization	3	1.25523	0.0355264	CSF1R, TGFB1, MDK	232	25	19357	10.0122	1	0.436437	0.422441
GOTERM_BP_DIRECT	GO:0007568~aging	6	2.51046	0.0358428	TGFB1, IGFBP5, ARG1, TIMP1, CD68, PTGS2	232	152	19357	3.2935	1	0.437671	0.423636
GOTERM_BP_DIRECT	GO:0045453~bone resorption	3	1.25523	0.0381902	CTSK, ACP5, TCIRG1	232	26	19357	9.62716	1	0.460783	0.446007
GOTERM_BP_DIRECT	GO:0006956~complement activation	3	1.25523	0.0381902	C3, RGCC, CFB	232	26	19357	9.62716	1	0.460783	0.446007
GOTERM_BP_DIRECT	GO:0019221~cytokine-mediated signaling pathway	6	2.51046	0.0393604	LILRA6, CSF1R, CSF3R, SOCS1, CCL2, CD44	232	156	19357	3.20905	1	0.472091	0.456953
GOTERM_BP_DIRECT	GO:0060395~SMAD protein signal transduction	4	1.67364	0.0426863	TF, TGFB1, VIM, INHBA	232	65	19357	5.13448	1	0.508971	0.49265
GOTERM_BP_DIRECT	GO:2001238~positive regulation of extrinsic apoptotic signaling pathway	3	1.25523	0.0437368	PDIA3, PTPRC, TNFRSF12A	232	28	19357	8.9395	1	0.518447	0.501822
GOTERM_BP_DIRECT	GO:0042102~positive regulation of T cell proliferation	4	1.67364	0.046022	EFNB1, PTPRC, CCL19, CORO1A	232	67	19357	4.98121	1	0.519383	0.502728
GOTERM_BP_DIRECT	GO:0010595~positive regulation of endothelial cell migration	4	1.67364	0.046022	GRN, NRP2, CALR, THBS1	232	67	19357	4.98121	1	0.519383	0.502728
GOTERM_BP_DIRECT	GO:0034113~heterotypic cell-cell adhesion	3	1.25523	0.0466154	PTPRC, ITGB2, ITGA5	232	29	19357	8.63124	1	0.519383	0.502728
GOTERM_BP_DIRECT	GO:0044344~cellular response to fibroblast growth factor stimulus	3	1.25523	0.0466154	CXCL8, CCL2, CD44	232	29	19357	8.63124	1	0.519383	0.502728
GOTERM_BP_DIRECT	GO:0045109~intermediate filament organization	4	1.67364	0.0477368	KRT17, KRT12, VIM, KRT5	232	68	19357	4.90796	1	0.523041	0.506268
GOTERM_BP_DIRECT	GO:1901224~positive regulation of NIK/NF-kappaB signaling	4	1.67364	0.0477368	ILK, CCL19, CALR, MMP8	232	68	19357	4.90796	1	0.523041	0.506268
GOTERM_BP_DIRECT	GO:0010977~negative regulation of neuron projection development	4	1.67364	0.0494828	FLNA, VIM, APOE, RGMA	232	69	19357	4.83683	1	0.539256	0.521963
GOTERM_BP_DIRECT	GO:0006909~phagocytosis	4	1.67364	0.0512596	CNN2, NCF2, ITGB2, CORO1A	232	70	19357	4.76773	1	0.552677	0.534954
GOTERM_BP_DIRECT	GO:0070098~chemokine-mediated signaling pathway	4	1.67364	0.0512596	GPR17, CXCL8, CCL2, CCL19	232	70	19357	4.76773	1	0.552677	0.534954
GOTERM_BP_DIRECT	GO:0030866~cortical actin cytoskeleton organization	3	1.25523	0.0525731	LCP1, CALR, TLN1	232	31	19357	8.07439	1	0.562574	0.544534
GOTERM_BP_DIRECT	GO:0001822~kidney development	5	2.09205	0.0530102	BCL2L11, PLXND1, HAS2, PRDM1, SULF1	232	118	19357	3.5354	1	0.562574	0.544534
GOTERM_BP_DIRECT	GO:0009617~response to bacterium	5	2.09205	0.0530102	C3, DHX58, CCL2, USP18, HERC6	232	118	19357	3.5354	1	0.562574	0.544534
GOTERM_BP_DIRECT	GO:0002862~negative regulation of inflammatory response to antigenic stimulus	3	1.25523	0.0556482	FGR, GPR17, VIP	232	32	19357	7.82206	1	0.567414	0.549219
GOTERM_BP_DIRECT	GO:0043552~positive regulation of phosphatidylinositol 3-kinase activity	3	1.25523	0.0556482	FGR, TGFB1, CCL19	232	32	19357	7.82206	1	0.567414	0.549219
GOTERM_BP_DIRECT	GO:0007159~leukocyte cell-cell adhesion	3	1.25523	0.0556482	PTPRC, ITGB2, ITGA5	232	32	19357	7.82206	1	0.567414	0.549219
GOTERM_BP_DIRECT	GO:0031069~hair follicle morphogenesis	3	1.25523	0.0556482	KRT17, IGFBP5, SNAI1	232	32	19357	7.82206	1	0.567414	0.549219
GOTERM_BP_DIRECT	GO:0007267~cell-cell signaling	7	2.92887	0.0581863	EFNB1, TNFAIP6, SRD5A2, ITGB2, ZYX, CCN4, INHBA	232	230	19357	2.53934	1	0.567414	0.549219
GOTERM_BP_DIRECT	GO:0060326~cell chemotaxis	4	1.67364	0.0586708	LOX, HGF, RHOG, CCN3	232	74	19357	4.51002	1	0.567414	0.549219
GOTERM_BP_DIRECT	GO:0032570~response to progesterone	3	1.25523	0.0587849	TGFB1, FOSB, THBS1	232	33	19357	7.58503	1	0.567414	0.549219
GOTERM_BP_DIRECT	GO:0051603~proteolysis involved in cellular protein catabolic process	3	1.25523	0.0587849	HSPA5, CTSK, LGMN	232	33	19357	7.58503	1	0.567414	0.549219
GOTERM_BP_DIRECT	GO:0048662~negative regulation of smooth muscle cell proliferation	3	1.25523	0.0587849	IGFBP5, APOE, VIP	232	33	19357	7.58503	1	0.567414	0.549219
GOTERM_BP_DIRECT	GO:0001938~positive regulation of endothelial cell proliferation	4	1.67364	0.0605984	NRP2, ARG1, VIP, THBS4	232	75	19357	4.44989	1	0.582147	0.563479
GOTERM_BP_DIRECT	GO:0048247~lymphocyte chemotaxis	3	1.25523	0.0619813	CCL2, ADAM8, CCL19	232	34	19357	7.36194	1	0.592623	0.573619
GOTERM_BP_DIRECT	GO:0043406~positive regulation of MAP kinase activity	4	1.67364	0.0645415	TGFB1, PTPRC, ADAM8, THBS1	232	77	19357	4.3343	1	0.611335	0.591731
GOTERM_BP_DIRECT	GO:0008217~regulation of blood pressure	4	1.67364	0.0645415	ACTA2, EMILIN2, EMILIN1, PTGS2	232	77	19357	4.3343	1	0.611335	0.591731
GOTERM_BP_DIRECT	GO:0010811~positive regulation of cell-substrate adhesion	3	1.25523	0.0685457	EMILIN1, ITGA5, CCN1	232	36	19357	6.95295	1	0.637526	0.617082
GOTERM_BP_DIRECT	GO:0006457~protein folding	6	2.51046	0.0686806	PDIA3, LMAN1, SACS, CALR, HSP90B1, GNAI2	232	183	19357	2.73559	1	0.637526	0.617082
GOTERM_BP_DIRECT	GO:0043547~positive regulation of GTPase activity	6	2.51046	0.0727148	NET1, RASGEF1B, CCL2, CCL19, RASGRP2, RGMA	232	186	19357	2.69146	1	0.661471	0.640259
GOTERM_BP_DIRECT	GO:0045727~positive regulation of translation	4	1.67364	0.0727716	KRT17, VIM, TENT5B, THBS1	232	81	19357	4.12026	1	0.661471	0.640259
GOTERM_BP_DIRECT	GO:0007411~axon guidance	6	2.51046	0.0765026	EFNB1, CSF1R, NRP2, PALLD, SLIT1	232	189	19357	2.64874	1	0.69228	0.670081
GOTERM_BP_DIRECT	GO:0007565~female pregnancy	4	1.67364	0.0770539	TGFB1, IGFBP5, FOSB, ITGA5	232	83	19357	4.02098	1	0.69417	0.67191
GOTERM_BP_DIRECT	GO:0001580~detection of chemical stimulus involved in sensory perception of bitter taste	3	1.25523	0.0787947	RTP4, RTP2, RTP3	232	39	19357	6.4181	1	0.701323	0.678834
GOTERM_BP_DIRECT	GO:0050776~regulation of immune response	3	1.25523	0.0787947	IRF7, HCST, VSIR	232	39	19357	6.4181	1	0.701323	0.678834
GOTERM_BP_DIRECT	GO:0014068~positive regulation of phosphatidylinositol 3-kinase signaling	4	1.67364	0.0814446	FGR, HGF, FN1, HCST	232	85	19357	3.92637	1	0.705506	0.682882
GOTERM_BP_DIRECT	GO:0048286~lung alveolus development	3	1.25523	0.0823115	SELENON, TGFB1, IGFBP5	232	40	19357	6.25765	1	0.70998	0.687213
GOTERM_BP_DIRECT	GO:0006865~amino acid transport	3	1.25523	0.0858756	SLC7A8, SLC43A2, SLC3A2	232	41	19357	6.10503	1	0.737584	0.713932
GOTERM_BP_DIRECT	GO:0030513~positive regulation of BMP signaling pathway	3	1.25523	0.0894855	ILK, CCN1, SULF1	232	42	19357	5.95967	1	0.754699	0.730498
GOTERM_BP_DIRECT	GO:1901998~toxin transport	3	1.25523	0.0894855	SLC7A8, HSPA5, ANTXR2	232	42	19357	5.95967	1	0.754699	0.730498
GOTERM_BP_DIRECT	GO:0042098~T cell proliferation	3	1.25523	0.0894855	EFNB1, PTPRC, CORO1A	232	42	19357	5.95967	1	0.754699	0.730498
GOTERM_BP_DIRECT	GO:0042307~positive regulation of protein import into nucleus	3	1.25523	0.0894855	TGFB1, FLNA, PTGS2	232	42	19357	5.95967	1	0.754699	0.730498
GOTERM_BP_DIRECT	GO:0071277~cellular response to calcium ion	4	1.67364	0.0928789	HSPA5, FOSB, RASGRP2, LGMN	232	90	19357	3.70824	1	0.758209	0.733896
GOTERM_BP_DIRECT	GO:0030501~positive regulation of bone mineralization	3	1.25523	0.0931397	TGFB1, ISG15, CCN1	232	43	19357	5.82107	1	0.758209	0.733896
GOTERM_BP_DIRECT	GO:0007259~JAK-STAT cascade	3	1.25523	0.0931397	SOCS3, SOCS1, CCL2	232	43	19357	5.82107	1	0.758209	0.733896
GOTERM_BP_DIRECT	GO:0010468~regulation of gene expression	7	2.92887	0.094746	RNASEL, PTPRC, LOX, CCN3, TCIRG1, YBX1, PRDM1	232	262	19357	2.22919	1	0.768201	0.743567
GOTERM_BP_DIRECT	GO:0007596~blood coagulation	4	1.67364	0.0952416	LMAN1, ENTPD1, PLAU, PLAT	232	91	19357	3.66749	1	0.769142	0.744478
