# Supplementary material for: Axolotl mandible regeneration occurs through mechanical gap closure and a shared regenerative program with the limb
Source: Dis Model Mech. 2024 Sep 27;17(9):dmm050743. doi: 10.1242/dmm.050743 (PMC11449444; doi:10.1242/dmm.050743)
Supplement: Table S9. Gene ontology analysis of lower jaw 35 dpi Peak. [file dmm-17-050743-TableS9.xlsx]

## Sheet: 35dpiPeak_TotalGeneAnalysis_D
Category	Term	Count	%	PValue	Genes	List Total	Pop Hits	Pop Total	Fold Enrichment	Bonferroni	Benjamini	FDR
GOTERM_BP_DIRECT	GO:0030198~extracellular matrix organization	20	16.129	1.85382e-18	VIT, APP, ECM2, COL27A1, COL24A1, COL11A1, COL22A1, MMP2, COL11A2, FBLN2, COL2A1, COL5A1, ADAMTSL3, COL5A3, COL8A2, COL9A1, MATN1, COL8A1, COL9A3, COL9A2	117	184	19357	17.9831	1.26059e-15	1.26059e-15	1.24762e-15
GOTERM_BP_DIRECT	GO:0030199~collagen fibril organization	15	12.0968	1.38802e-17	COL27A1, COL24A1, LUM, COL11A1, COL11A2, LOXL4, ACAN, COL2A1, COL5A1, P4HA2, COL5A3, SERPINH1, COL9A1, COL21A1, FMOD	117	75	19357	33.0889	9.43851e-15	4.71926e-15	4.67068e-15
GOTERM_BP_DIRECT	GO:0007155~cell adhesion	18	14.5161	3.37431e-08	FBLN7, SEMA5A, SRPX, APP, SPON1, OMD, MSLN, HAPLN1, MFAP4, ACAN, COL5A1, ADAM12, MXRA8, COL6A3, ITGBL1, COL8A1, SPACA4, MFGE8	117	554	19357	5.37545	2.29451e-05	7.64844e-06	7.5697e-06
GOTERM_BP_DIRECT	GO:0001501~skeletal system development	10	8.06452	1.13596e-07	ACAN, CLEC3A, COL2A1, COL27A1, COL11A2, PRELP, PTH1R, COL9A2, CNMD, HAPLN1	117	134	19357	12.3466	7.72423e-05	1.93113e-05	1.91125e-05
GOTERM_BP_DIRECT	GO:0030500~regulation of bone mineralization	5	4.03226	9.92821e-06	PHOSPHO1, OMD, MATN1, SGMS2, IFITM5	117	23	19357	35.9662	0.00672848	0.00135024	0.00133634
GOTERM_BP_DIRECT	GO:0010466~negative regulation of peptidase activity	5	4.03226	0.00107239	WFDC8, APP, CD109, ITIH6, COL6A3	117	75	19357	11.0296	0.517906	0.110178	0.109043
GOTERM_BP_DIRECT	GO:0006029~proteoglycan metabolic process	3	2.41935	0.00124698	COL2A1, COL11A1, CNMD	117	9	19357	55.1481	0.571934	0.110178	0.109043
GOTERM_BP_DIRECT	GO:0010811~positive regulation of cell-substrate adhesion	4	3.22581	0.00129621	VIT, ECM2, COL8A1, FBLN2	117	36	19357	18.3827	0.586043	0.110178	0.109043
GOTERM_BP_DIRECT	GO:0001503~ossification	5	4.03226	0.00149444	CLEC3A, COL11A1, CLEC11A, LRRC17, TMEM119	117	82	19357	10.0881	0.638315	0.112914	0.111751
GOTERM_BP_DIRECT	GO:0007605~sensory perception of sound	6	4.83871	0.00278229	COL2A1, EPYC, COL11A1, COL11A2, OTOS, OTOGL	117	160	19357	6.20417	0.849621	0.189196	0.187248
GOTERM_BP_DIRECT	GO:0030282~bone mineralization	4	3.22581	0.00416448	PHOSPHO1, PTH1R, IFITM5, ASPN	117	54	19357	12.2551	0.941443	0.25744	0.25479
GOTERM_BP_DIRECT	GO:0030206~chondroitin sulfate biosynthetic process	3	2.41935	0.00511621	XYLT1, CHST13, CHST3	117	18	19357	27.5741	0.969437	0.289919	0.286934
GOTERM_BP_DIRECT	GO:0051216~cartilage development	4	3.22581	0.0058623	COL2A1, SNORC, COL11A2, CNMD	117	61	19357	10.8488	0.981649	0.306643	0.303487
GOTERM_BP_DIRECT	GO:0030166~proteoglycan biosynthetic process	3	2.41935	0.00694049	ACAN, XYLT1, CHST13	117	21	19357	23.6349	0.991226	0.336607	0.333142
GOTERM_BP_DIRECT	GO:0001502~cartilage condensation	3	2.41935	0.00760483	ACAN, COL2A1, COL11A1	117	22	19357	22.5606	0.994434	0.336607	0.333142
GOTERM_BP_DIRECT	GO:0045109~intermediate filament organization	4	3.22581	0.00792018	KRT19, KRT4, KRT15, KRT5	117	68	19357	9.73203	0.995516	0.336607	0.333142
GOTERM_BP_DIRECT	GO:0007601~visual perception	6	4.83871	0.00903998	RBP4, COL2A1, LUM, COL11A1, HMCN1, TYR	117	212	19357	4.68239	0.997919	0.361599	0.357877
GOTERM_BP_DIRECT	GO:0018149~peptide cross-linking	3	2.41935	0.0138818	TGM1, F13B, TGM5	117	30	19357	16.5444	0.999926	0.478553	0.473627
GOTERM_BP_DIRECT	GO:0008544~epidermis development	4	3.22581	0.0145081	KRT15, EMP1, KRT5, TGM5	117	85	19357	7.78562	0.999952	0.478553	0.473627
GOTERM_BP_DIRECT	GO:0035987~endodermal cell differentiation	3	2.41935	0.0147816	COL11A1, MMP2, COL8A1	117	31	19357	16.0108	0.99996	0.478553	0.473627
GOTERM_BP_DIRECT	GO:0001958~endochondral ossification	3	2.41935	0.0147816	PHOSPHO1, COL2A1, TMEM119	117	31	19357	16.0108	0.99996	0.478553	0.473627
GOTERM_BP_DIRECT	GO:0048706~embryonic skeletal system development	3	2.41935	0.015706	RBP4, UCMA, XYLT1	117	32	19357	15.5104	0.999979	0.478553	0.473627
GOTERM_BP_DIRECT	GO:0001525~angiogenesis	6	4.83871	0.0165928	COL22A1, MMP2, COL8A2, COL8A1, CSPG4, MFGE8	117	247	19357	4.01889	0.999989	0.478553	0.473627
GOTERM_BP_DIRECT	GO:0031424~keratinization	4	3.22581	0.0168901	TGM1, KRT4, KRT5, PPL	117	90	19357	7.35309	0.999991	0.478553	0.473627
GOTERM_BP_DIRECT	GO:0043588~skin development	3	2.41935	0.0262285	COL5A1, GJB3, COL5A3	117	42	19357	11.8175	1	0.67581	0.668853
GOTERM_BP_DIRECT	GO:0006024~glycosaminoglycan biosynthetic process	3	2.41935	0.0274019	ACAN, GALNT5, XYLT1	117	43	19357	11.5426	1	0.67581	0.668853
GOTERM_BP_DIRECT	GO:0007160~cell-matrix adhesion	4	3.22581	0.0278275	ECM2, COL5A3, ITGBL1, MSLN	117	109	19357	6.07136	1	0.67581	0.668853
GOTERM_BP_DIRECT	GO:0002062~chondrocyte differentiation	3	2.41935	0.0416236	COL2A1, COL11A2, PTH1R	117	54	19357	9.19136	1	0.943468	0.933756
GOTERM_BP_DIRECT	GO:0009612~response to mechanical stimulus	3	2.41935	0.0444516	MMP2, KRT5, PPL	117	56	19357	8.8631	1	0.975066	0.965029
GOTERM_BP_DIRECT	GO:0060348~bone development	3	2.41935	0.0458916	EPYC, OGN, CHAD	117	57	19357	8.7076	1	0.975197	0.965158
GOTERM_BP_DIRECT	GO:0007267~cell-cell signaling	5	4.03226	0.0497094	SEMA5A, FGFBP2, GJB3, SSTR3, S100A9	117	230	19357	3.59662	1	1	0.991163
GOTERM_BP_DIRECT	GO:0007417~central nervous system development	4	3.22581	0.0594824	ACAN, APP, COL2A1, HAPLN1	117	148	19357	4.47147	1	1	0.991163
GOTERM_BP_DIRECT	GO:0036211~protein modification process	3	2.41935	0.0886234	TGM1, PLOD2, TGM5	117	83	19357	5.97992	1	1	0.991163
GOTERM_BP_DIRECT	GO:0006816~calcium ion transport	3	2.41935	0.0996971	TRPV6, TRPV5, PKD2	117	89	19357	5.57678	1	1	0.991163
