# Supplementary material for: Axolotl mandible regeneration occurs through mechanical gap closure and a shared regenerative program with the limb
Source: Dis Model Mech. 2024 Sep 27;17(9):dmm050743. doi: 10.1242/dmm.050743 (PMC11449444; doi:10.1242/dmm.050743)
Supplement: Table S10. Gene ontology analysis of lower jaw General Rise. [file dmm-17-050743-TableS10.xlsx]

## Sheet: JawGeneralRise_TotalGeneAnalysi
Category	Term	Count	%	PValue	Genes	List Total	Pop Hits	Pop Total	Fold Enrichment	Bonferroni	Benjamini	FDR
GOTERM_BP_DIRECT	GO:0007155~cell adhesion	55	16.2242	2.95496e-26	ITGB1, COL18A1, COL16A1, PTPRS, COL12A1, LAMC1, HAPLN3, LOXL2, SVEP1, PGM5, CCN2, CCN1, NEO1, POSTN, EGFL6, VWF, DST, ITGA2, APLP1, COL6A2, COL6A1, PXDN, ADAM12, CDH11, ANOS1, COL6A6, DSG2, DSC2, CD44, EPHA3, DDR2, ENG, LAMA1, LAMA4, DPT, THBS2, NID2, PCDH18, THBS3, GPNMB, PODXL, NCAM1, MYH10, JAM3, PCDHGC3, LSAMP, PARVA, LAMB1, PTPRD, COL1A1, COL5A1, ITGA11, FAT1, CTNNB1, FERMT2	323	554	19357	5.94961	6.04289e-23	6.04289e-23	5.89218e-23
GOTERM_BP_DIRECT	GO:0030199~collagen fibril organization	22	6.48968	2.04711e-20	FKBP10, COL18A1, COLGALT2, CRTAP, COL16A1, COL12A1, LOXL3, DPT, LOXL2, COL1A1, COL3A1, BMP1, SFRP2, COL1A2, COL4A2, COL5A1, P4HA1, COL4A1, COL5A2, PXDN, COLGALT1, DDR2	323	75	19357	17.5791	4.18633e-17	2.09317e-17	2.04096e-17
GOTERM_BP_DIRECT	GO:0030198~extracellular matrix organization	28	8.25959	4.756e-18	COL17A1, ITGB1, COL18A1, COL16A1, OLFML2B, FBLN1, ABI3BP, ADAMTS17, CCN1, PDGFRA, POSTN, EGFL6, ITGA2, APLP1, COL1A1, COL3A1, MMP14, CCDC80, COL1A2, COL4A2, COL5A1, MMP16, COL4A1, CRISPLD2, COL5A2, PXDN, MMP19, COL6A6	323	184	19357	9.1196	9.72603e-15	3.24201e-15	3.16116e-15
GOTERM_BP_DIRECT	GO:0098609~cell-cell adhesion	21	6.19469	8.27739e-11	ANXA1, ITGA2, CNN3, LGALS1, SRPX2, DLG5, ITGA11, CDH11, FAT1, PECAM1, MYH9, CTNNB1, CDC42EP1, DSG2, FAT4, DSG4, NEO1, DSC2, CD44, LIMS2, JAM3	323	193	19357	6.52075	1.69273e-07	4.23182e-08	4.12628e-08
GOTERM_BP_DIRECT	GO:0007160~cell-matrix adhesion	15	4.42478	3.62857e-09	ITGB1, COL17A1, FGA, ITGA2, FGL1, NID2, FBLN5, THBS3, COL3A1, ITGA11, CTNNB1, CCN2, CD44, FERMT2, JAM3	323	109	19357	8.24708	7.42041e-06	1.48409e-06	1.44708e-06
GOTERM_BP_DIRECT	GO:0001503~ossification	13	3.83481	1.07042e-08	CHRDL1, COL1A1, IGSF10, MINPP1, TWSG1, BMP1, RASSF2, MGP, COL5A2, CDH11, CCN2, GPM6B, DDR2	323	82	19357	9.50091	2.18899e-05	3.64836e-06	3.55737e-06
GOTERM_BP_DIRECT	GO:0048251~elastic fiber assembly	7	2.0649	1.71815e-08	COL3A1, EFEMP2, LTBP4, MYH11, LTBP3, THSD4, FBLN5	323	12	19357	34.9585	3.51355e-05	4.4666e-06	4.35521e-06
GOTERM_BP_DIRECT	GO:0030335~positive regulation of cell migration	21	6.19469	1.74733e-08	PDGFRB, ITGB1, PDGFRA, LRRC15, F10, SEMA3C, CAV1, TWIST2, PIK3R3, LAMB1, MYLK, COL1A1, MMP14, MYO1C, GPNMB, PODXL, MYADM, PECAM1, CDH13, CCN1, FERMT2	323	262	19357	4.80345	3.57322e-05	4.4666e-06	4.35521e-06
GOTERM_BP_DIRECT	GO:0001525~angiogenesis	19	5.60472	1.84009e-07	PDGFRB, ACVRL1, COL18A1, CLIC4, CAV1, TNFAIP2, HSPG2, MMP14, SRPX2, COL4A2, PIK3CA, SOX18, ANPEP, HAND2, PXDN, MMP19, MYH9, CCN2, JAM3	323	247	19357	4.60991	0.000376227	3.93318e-05	3.83509e-05
GOTERM_BP_DIRECT	GO:0016477~cell migration	20	5.89971	1.92332e-07	PDGFRB, ITGB1, SDC2, LAMB1, LAMC1, MERTK, COL5A1, PIK3CA, PODXL, AXL, CDH11, FAT1, CD248, CCN2, GPC4, CD44, RHOQ, EPHA3, CTHRC1, ENG	323	275	19357	4.35846	0.000393241	3.93318e-05	3.83509e-05
GOTERM_BP_DIRECT	GO:0032964~collagen biosynthetic process	6	1.76991	2.90629e-07	RCN3, COL1A1, COL5A1, PCOLCE, P3H3, TRAM2	323	10	19357	35.9573	0.000594159	5.40305e-05	5.2683e-05
GOTERM_BP_DIRECT	GO:0001501~skeletal system development	13	3.83481	2.51764e-06	COL18A1, HAPLN3, COL1A1, MMP14, BMP1, RASSF2, COL1A2, MMP16, COL5A2, CDH11, SH3PXD2B, ALX4, FBN1	323	134	19357	5.81399	0.00513534	0.000429047	0.000418347
GOTERM_BP_DIRECT	GO:0007179~transforming growth factor beta receptor signaling pathway	11	3.24484	5.93939e-06	ACVRL1, COL3A1, TWSG1, COL1A2, CHST11, LTBP4, LTBP2, LTBP3, SMAD6, FERMT2, ENG	323	99	19357	6.65875	0.0120726	0.000934312	0.000911011
GOTERM_BP_DIRECT	GO:0071711~basement membrane organization	6	1.76991	1.18548e-05	ITGB1, COL3A1, COL4A1, CAV1, PXDN, NID2	323	19	19357	18.9249	0.0239517	0.00173164	0.00168846
GOTERM_BP_DIRECT	GO:0007229~integrin-mediated signaling pathway	11	3.24484	1.64834e-05	ITGB1, COL3A1, COL16A1, DST, ITGA2, ITGA11, ADAM12, MYH9, CCN2, FERMT2, LIMS2	323	111	19357	5.93889	0.0331469	0.00224723	0.00219119
GOTERM_BP_DIRECT	GO:0007411~axon guidance	14	4.12979	1.76023e-05	NIBAN2, SEMA3C, ARHGEF25, LAMA1, UNC5C, EFNA5, RPS6KA5, DPYSL2, ANOS1, SLIT3, ARHGEF40, NEO1, EPHA3, PLXNA3	323	189	19357	4.43917	0.0353568	0.00224979	0.00219369
GOTERM_BP_DIRECT	GO:0042060~wound healing	10	2.94985	2.4635e-05	PDGFRB, COL1A1, PDGFRA, FKBP10, COL3A1, DST, NACA, EPPK1, AQP1, ENG	323	93	19357	6.44396	0.0491312	0.00296344	0.00288954
GOTERM_BP_DIRECT	GO:2001046~positive regulation of integrin-mediated signaling pathway	5	1.47493	4.77284e-05	LAMA1, LOXL3, LAMB1, LAMC1, LIMS2	323	13	19357	23.0495	0.0929946	0.0053258	0.00519298
GOTERM_BP_DIRECT	GO:0001649~osteoblast differentiation	11	3.24484	4.94817e-05	COL1A1, MRC2, SFRP1, CREB3L1, HAND2, ITGA11, COL6A1, RRBP1, SP7, CCN1, CTHRC1	323	126	19357	5.23188	0.0962411	0.0053258	0.00519298
GOTERM_BP_DIRECT	GO:0071230~cellular response to amino acid stimulus	8	2.35988	5.36595e-05	COL1A1, PDGFRA, COL3A1, COL16A1, COL1A2, COL4A1, COL5A2, COL6A1	323	59	19357	8.12594	0.10393	0.00548668	0.00534985
GOTERM_BP_DIRECT	GO:0006897~endocytosis	14	4.12979	6.12465e-05	LRP1, SCARA5, APLP1, LOXL3, ANK2, STON2, RAB22A, LOXL2, RHOBTB2, MRC2, EHD2, DMBT1, DPYSL2, RHOQ	323	213	19357	3.93898	0.117726	0.00596424	0.0058155
GOTERM_BP_DIRECT	GO:0032967~positive regulation of collagen biosynthetic process	6	1.76991	8.861e-05	PDGFRB, CREB3L1, ITGA2, CCN2, ENG, DDR2	323	28	19357	12.8419	0.165744	0.0082367	0.00803129
GOTERM_BP_DIRECT	GO:0071560~cellular response to transforming growth factor beta stimulus	8	2.35988	0.000122113	COL1A1, ACVRL1, SFRP1, COL4A2, CAV1, CTSK, FBN1, DDR2	323	67	19357	7.15568	0.220994	0.0108574	0.0105867
GOTERM_BP_DIRECT	GO:0007275~multicellular organism development	11	3.24484	0.000151586	PDGFRB, PDGFRA, BMP1, AXL, CDH11, CDH13, ANGPTL2, PCOLCE, MERTK, FSTL1, DDR2	323	144	19357	4.57789	0.266565	0.0129164	0.0125942
GOTERM_BP_DIRECT	GO:0007156~homophilic cell adhesion via plasma membrane adhesion molecules	12	3.53982	0.000164578	ITGB1, TENM3, CDH11, PCDHGC3, FAT1, PECAM1, CDH13, DSG2, FAT4, DSG4, PCDH18, DSC2	323	174	19357	4.13302	0.285799	0.0134625	0.0131268
GOTERM_BP_DIRECT	GO:0030206~chondroitin sulfate biosynthetic process	5	1.47493	0.00019126	UGDH, CHPF, CHST11, CHSY1, CHST15	323	18	19357	16.6469	0.323731	0.0150433	0.0146682
GOTERM_BP_DIRECT	GO:0030154~cell differentiation	26	7.66962	0.000219215	GPSM1, CLIC4, TWIST2, TNFAIP2, ETS1, CHRDL1, FSTL1, DMBT1, SOX18, DPYSL2, ANPEP, SH3PXD2B, CCN2, NIBAN2, EGFL6, CAV1, SMAD6, HSPG2, IGSF10, TWSG1, SFRP1, BMP1, SFRP2, MGP, MMP19, TCF4	323	686	19357	2.27135	0.361315	0.0166035	0.0161894
GOTERM_BP_DIRECT	GO:0060346~bone trabecula formation	4	1.17994	0.000240041	FBN2, COL1A1, SFRP1, THBS3	323	8	19357	29.9644	0.38795	0.016957	0.0165341
GOTERM_BP_DIRECT	GO:0030178~negative regulation of Wnt signaling pathway	7	2.0649	0.000240466	SFRP1, SFRP2, LRP1, APCDD1, NKD1, DKK3, DACT1	323	53	19357	7.91512	0.388483	0.016957	0.0165341
GOTERM_BP_DIRECT	GO:0001701~in utero embryonic development	13	3.83481	0.000257463	ITGB1, ACVRL1, PDGFRA, FKBP10, COL3A1, SH3PXD2A, CHST11, SOX18, HAND2, MYH9, CTNNB1, SEC24D, DBN1	323	214	19357	3.64053	0.409379	0.0175504	0.0171127
GOTERM_BP_DIRECT	GO:0043542~endothelial cell migration	6	1.76991	0.000266088	S100A2, PIK3CA, ADGRA2, CDH13, FSTL1, LOXL2	323	35	19357	10.2735	0.419707	0.0175532	0.0171155
GOTERM_BP_DIRECT	GO:0060348~bone development	7	2.0649	0.000359528	SH3PXD2B, BGN, P3H1, PAPSS2, ENG, SULF2, TGM2	323	57	19357	7.35968	0.52067	0.0229761	0.0224031
GOTERM_BP_DIRECT	GO:0034446~substrate adhesion-dependent cell spreading	7	2.0649	0.000395477	AXL, LAMB1, PARVA, LAMC1, MERTK, ANTXR1, FERMT2	323	58	19357	7.23279	0.554657	0.0245076	0.0238964
GOTERM_BP_DIRECT	GO:0016485~protein processing	8	2.35988	0.00046491	BACE1, ADAM19, MMP14, BMP1, MMP16, CPXM1, AEBP1, CPZ	323	83	19357	5.77627	0.613631	0.027963	0.0272656
GOTERM_BP_DIRECT	GO:0030574~collagen catabolic process	6	1.76991	0.000566194	MRC2, MMP14, MMP16, CTSK, MMP19, CTSB	323	41	19357	8.77007	0.685947	0.0330819	0.0322569
GOTERM_BP_DIRECT	GO:0006508~proteolysis	18	5.30973	0.000678517	F10, CTSZ, HTRA1, PCOLCE, CPZ, PRSS23, BACE1, MMP14, BMP1, MMP16, ANPEP, CTSK, ADAMTS17, ADAM12, MMP19, CTSC, CTSB, TGM2	323	418	19357	2.58067	0.750435	0.0385435	0.0375823
GOTERM_BP_DIRECT	GO:0038063~collagen-activated tyrosine kinase receptor signaling pathway	4	1.17994	0.000897479	COL1A1, COL4A2, COL4A1, DDR2	323	12	19357	19.9763	0.840573	0.0496039	0.0483668
GOTERM_BP_DIRECT	GO:0008360~regulation of cell shape	10	2.94985	0.000931764	ANXA1, MYH9, CDC42EP1, PARVA, MYH10, FERMT2, RHOQ, PALM2AKAP2, RHOBTB2, PLXNA3	323	150	19357	3.99525	0.851378	0.0501436	0.0488931
GOTERM_BP_DIRECT	GO:0022617~extracellular matrix disassembly	6	1.76991	0.000967816	MMP14, CTSK, SH3PXD2B, MMP19, LAMC1, ENG	323	46	19357	7.8168	0.86195	0.0507483	0.0494827
GOTERM_BP_DIRECT	GO:0030509~BMP signaling pathway	8	2.35988	0.00104474	ACVRL1, TWSG1, SFRP1, SFRP2, DSG4, SMAD6, CHRDL1, ENG	323	95	19357	5.04664	0.882064	0.0528131	0.051496
GOTERM_BP_DIRECT	GO:0006909~phagocytosis	7	2.0649	0.00108467	ITGB1, ANXA1, LRP1, PIK3CA, AXL, PECAM1, MERTK	323	70	19357	5.99288	0.891321	0.0528131	0.051496
GOTERM_BP_DIRECT	GO:0030514~negative regulation of BMP signaling pathway	7	2.0649	0.00108467	TWSG1, SFRP1, SFRP2, CAV1, HTRA1, SMAD6, CHRDL1	323	70	19357	5.99288	0.891321	0.0528131	0.051496
GOTERM_BP_DIRECT	GO:0033674~positive regulation of kinase activity	7	2.0649	0.00116851	PDGFRB, PDGFRA, AXL, MERTK, CD44, EPHA3, DDR2	323	71	19357	5.90847	0.908461	0.055572	0.0541861
GOTERM_BP_DIRECT	GO:0085029~extracellular matrix assembly	4	1.17994	0.00144871	FKBP10, COL1A2, QSOX1, GPM6B	323	14	19357	17.1225	0.948427	0.0658358	0.064194
GOTERM_BP_DIRECT	GO:0060394~negative regulation of pathway-restricted SMAD protein phosphorylation	4	1.17994	0.00144871	LRP1, LDLRAD4, SMAD6, ENG	323	14	19357	17.1225	0.948427	0.0658358	0.064194
GOTERM_BP_DIRECT	GO:0070278~extracellular matrix constituent secretion	3	0.884956	0.00161897	CREB3L1, CCN2, ENG	323	4	19357	44.9466	0.96361	0.069468	0.0677356
GOTERM_BP_DIRECT	GO:0035633~maintenance of permeability of blood-brain barrier	5	1.47493	0.00165889	ITGB1, PECAM1, MBP, LAMC1, JAM3	323	31	19357	9.66593	0.966468	0.069468	0.0677356
GOTERM_BP_DIRECT	GO:0035987~endodermal cell differentiation	5	1.47493	0.00165889	MMP14, COL4A2, COL12A1, COL6A1, LAMB1	323	31	19357	9.66593	0.966468	0.069468	0.0677356
GOTERM_BP_DIRECT	GO:0045669~positive regulation of osteoblast differentiation	7	2.0649	0.00166451	FBN2, SFRP2, CTNNB1, CCN1, FERMT2, CTHRC1, DDR2	323	76	19357	5.51976	0.966852	0.069468	0.0677356
GOTERM_BP_DIRECT	GO:0008285~negative regulation of cell proliferation	18	5.30973	0.00174422	KANK2, ACVRL1, COL18A1, NIBAN2, DPT, P3H1, P3H3, SMAD6, ETS1, SFRP1, SFRP2, GPNMB, ABI3BP, DLG5, CDH13, CTNNB1, QSOX1, SLIT3	323	456	19357	2.36561	0.971845	0.0713385	0.0695594
GOTERM_BP_DIRECT	GO:0035988~chondrocyte proliferation	4	1.17994	0.0017887	MMP14, MMP16, CCN2, DDR2	323	15	19357	15.981	0.974298	0.0717234	0.0699347
GOTERM_BP_DIRECT	GO:0048146~positive regulation of fibroblast proliferation	6	1.76991	0.00217498	PDGFRB, PDGFRA, FBLN1, CD248, AQP1, DDR2	323	55	19357	6.53769	0.988353	0.0855353	0.0834021
GOTERM_BP_DIRECT	GO:0032956~regulation of actin cytoskeleton organization	7	2.0649	0.00245412	PDGFRB, LRP1, EFNA5, GPM6B, RHOQ, EPHA3, RHOBTB2	323	82	19357	5.11587	0.993427	0.0946921	0.0923305
GOTERM_BP_DIRECT	GO:0060441~epithelial tube branching involved in lung morphogenesis	4	1.17994	0.0026082	LAMA1, DLG5, CTSZ, CTNNB1	323	17	19357	14.1009	0.995208	0.0956889	0.0933025
GOTERM_BP_DIRECT	GO:0045765~regulation of angiogenesis	5	1.47493	0.00262033	SFRP1, GPNMB, ADGRA2, CTNNB1, ETS1	323	35	19357	8.56126	0.995325	0.0956889	0.0933025
GOTERM_BP_DIRECT	GO:0009888~tissue development	5	1.47493	0.00262033	POSTN, LAMA1, LAMB1, LAMC1, HSPG2	323	35	19357	8.56126	0.995325	0.0956889	0.0933025
GOTERM_BP_DIRECT	GO:0043066~negative regulation of apoptotic process	19	5.60472	0.00287576	PDGFRB, PRNP, ANXA1, NIBAN2, F10, TWIST2, SMAD6, FSTL1, AQP1, SFRP1, CHST11, AXL, MPZ, CTNNB1, CCN1, CD44, LIMS2, TGM2, DDR2	323	520	19357	2.18971	0.997231	0.102594	0.100036
GOTERM_BP_DIRECT	GO:0010811~positive regulation of cell-substrate adhesion	5	1.47493	0.00290977	COL26A1, EGFL6, CCDC80, ABI3BP, CCN1	323	36	19357	8.32344	0.997418	0.102594	0.100036
GOTERM_BP_DIRECT	GO:0002063~chondrocyte development	4	1.17994	0.00309159	SFRP2, CHST11, CHSY1, SULF2	323	18	19357	13.3175	0.998222	0.107158	0.104485
GOTERM_BP_DIRECT	GO:2000811~negative regulation of anoikis	4	1.17994	0.00362643	ITGB1, PIK3CA, CAV1, PIK3R3	323	19	19357	12.6166	0.999407	0.122669	0.119609
GOTERM_BP_DIRECT	GO:0030336~negative regulation of cell migration	10	2.94985	0.00389058	ACVRL1, SFRP1, CLIC4, SFRP2, DLG5, DPYSL3, CDH11, EPPK1, LDLRAD4, ENG	323	185	19357	3.23939	0.999655	0.122669	0.119609
GOTERM_BP_DIRECT	GO:0001937~negative regulation of endothelial cell proliferation	5	1.47493	0.00390765	ACVRL1, SPARC, CAV1, APOH, ENG	323	39	19357	7.68318	0.999667	0.122669	0.119609
GOTERM_BP_DIRECT	GO:0031581~hemidesmosome assembly	3	0.884956	0.00395899	COL17A1, DST, LAMC1	323	6	19357	29.9644	0.9997	0.122669	0.119609
GOTERM_BP_DIRECT	GO:0034103~regulation of tissue remodeling	3	0.884956	0.00395899	GPNMB, HAND2, DDR2	323	6	19357	29.9644	0.9997	0.122669	0.119609
GOTERM_BP_DIRECT	GO:0097350~neutrophil clearance	3	0.884956	0.00395899	ANXA1, AXL, MERTK	323	6	19357	29.9644	0.9997	0.122669	0.119609
GOTERM_BP_DIRECT	GO:0060414~aorta smooth muscle tissue morphogenesis	3	0.884956	0.00395899	COL3A1, EFEMP2, MYLK	323	6	19357	29.9644	0.9997	0.122669	0.119609
GOTERM_BP_DIRECT	GO:0007596~blood coagulation	7	2.0649	0.00412709	FGA, F10, VWF, ITGA2, PROS1, PAPSS2	323	91	19357	4.60991	0.999788	0.125969	0.122827
GOTERM_BP_DIRECT	GO:0033627~cell adhesion mediated by integrin	5	1.47493	0.00468797	ITGB1, COL16A1, ITGA2, ITGA11, FBN1	323	41	19357	7.30839	0.999933	0.140984	0.137468
GOTERM_BP_DIRECT	GO:0031589~cell-substrate adhesion	4	1.17994	0.00485678	ITGB1, VWF, ITGA2, SMAD6	323	21	19357	11.415	0.999953	0.143944	0.140354
GOTERM_BP_DIRECT	GO:0030513~positive regulation of BMP signaling pathway	5	1.47493	0.0051147	ACVRL1, TWSG1, CCN1, NEO1, ENG	323	42	19357	7.13438	0.999972	0.145272	0.141649
GOTERM_BP_DIRECT	GO:0001942~hair follicle development	5	1.47493	0.0051147	SOX18, CD109, ALX4, DSG4, APCDD1	323	42	19357	7.13438	0.999972	0.145272	0.141649
GOTERM_BP_DIRECT	GO:0043588~skin development	5	1.47493	0.0051147	COL1A1, COL3A1, COL5A1, CDH11, COL5A2	323	42	19357	7.13438	0.999972	0.145272	0.141649
GOTERM_BP_DIRECT	GO:0016525~negative regulation of angiogenesis	8	2.35988	0.00539431	SPARC, NIBAN2, COL4A2, APOH, ATP2B4, CTNNB1, THBS2, HSPG2	323	127	19357	3.77504	0.999984	0.148841	0.145129
GOTERM_BP_DIRECT	GO:0001666~response to hypoxia	9	2.65487	0.00541513	ACVRL1, MMP14, ITGA2, CAV1, SLC2A1, PLOD1, ND5, LOXL2, ENG	323	160	19357	3.37099	0.999985	0.148841	0.145129
GOTERM_BP_DIRECT	GO:0030168~platelet activation	6	1.76991	0.00547213	FGA, COL3A1, PIK3CA, VWF, AXL, MERTK	323	68	19357	5.28783	0.999987	0.148841	0.145129
GOTERM_BP_DIRECT	GO:0016055~Wnt signaling pathway	10	2.94985	0.0055315	SFRP1, SFRP2, ADGRA2, GPC4, CPZ, APCDD1, FERMT2, NKD1, DKK3, DACT1	323	195	19357	3.07327	0.999988	0.148841	0.145129
GOTERM_BP_DIRECT	GO:0010629~negative regulation of gene expression	13	3.83481	0.00579628	ACVRL1, LRP1, ATP2B4, SFRP1, SFRP2, PIK3CA, CREB3L1, HAND2, MYADM, CTNNB1, SLIT3, CCN2, ENG	323	309	19357	2.52128	0.999993	0.15394	0.150101
GOTERM_BP_DIRECT	GO:0071300~cellular response to retinoic acid	6	1.76991	0.00618542	ABCA1, COL1A1, CYP26B1, HAND2, EPHA3, AQP1	323	70	19357	5.13675	0.999997	0.162169	0.158125
GOTERM_BP_DIRECT	GO:0030512~negative regulation of transforming growth factor beta receptor signaling pathway	7	2.0649	0.00652285	CHST11, CAV1, CD109, HTRA1, LDLRAD4, SMAD6, ENG	323	100	19357	4.19502	0.999998	0.165342	0.161218
GOTERM_BP_DIRECT	GO:0046718~viral entry into host cell	7	2.0649	0.00652285	SCARB2, ITGB1, AXL, ANPEP, ITGA2, NCAM1, CTSB	323	100	19357	4.19502	0.999998	0.165342	0.161218
GOTERM_BP_DIRECT	GO:0048870~cell motility	5	1.47493	0.00654898	MMP14, SRPX2, DST, ETS1, ENG	323	45	19357	6.65875	0.999999	0.165342	0.161218
GOTERM_BP_DIRECT	GO:0001568~blood vessel development	5	1.47493	0.00708052	COL1A1, COL1A2, COL5A1, LAMA4, ANTXR1	323	46	19357	6.514	1	0.173923	0.169586
GOTERM_BP_DIRECT	GO:0098883~synapse disassembly	3	0.884956	0.00722909	C1QB, C1QA, C1QC	323	8	19357	22.4733	1	0.173923	0.169586
GOTERM_BP_DIRECT	GO:0017185~peptidyl-lysine hydroxylation	3	0.884956	0.00722909	FKBP10, PLOD1, P3H3	323	8	19357	22.4733	1	0.173923	0.169586
GOTERM_BP_DIRECT	GO:0061298~retina vasculature development in camera-type eye	3	0.884956	0.00722909	PDGFRB, ACVRL1, PDGFRA	323	8	19357	22.4733	1	0.173923	0.169586
GOTERM_BP_DIRECT	GO:0070527~platelet aggregation	5	1.47493	0.00763978	FGA, PDGFRA, FGL1, MYH9, MYL9	323	47	19357	6.3754	1	0.181667	0.177136
GOTERM_BP_DIRECT	GO:0003148~outflow tract septum morphogenesis	4	1.17994	0.00799765	SEMA3C, PARVA, SMAD6, ENG	323	25	19357	9.58861	1	0.187991	0.183302
GOTERM_BP_DIRECT	GO:0071260~cellular response to mechanical stimulus	6	1.76991	0.00871358	COL1A1, ITGA2, SLC2A1, PIEZO1, AQP1, ENG	323	76	19357	4.73122	1	0.198522	0.193571
GOTERM_BP_DIRECT	GO:0001837~epithelial to mesenchymal transition	5	1.47493	0.00884374	DLG5, LOXL3, CTNNB1, LOXL2, ENG	323	49	19357	6.11518	1	0.198522	0.193571
GOTERM_BP_DIRECT	GO:0043065~positive regulation of apoptotic process	13	3.83481	0.00889426	PDGFRB, ITGB1, HTRA1, UNC5C, CLU, SFRP1, RASSF2, LGALS1, SFRP2, CTNNB1, BMF, CCN1, TGM2	323	327	19357	2.38249	1	0.198522	0.193571
GOTERM_BP_DIRECT	GO:0006956~complement activation	4	1.17994	0.00893107	C1QB, C1QA, C7, CLU	323	26	19357	9.21981	1	0.198522	0.193571
GOTERM_BP_DIRECT	GO:0090303~positive regulation of wound healing	4	1.17994	0.00893107	ITGB1, ANXA1, DDR2, MYLK	323	26	19357	9.21981	1	0.198522	0.193571
GOTERM_BP_DIRECT	GO:0007399~nervous system development	15	4.42478	0.00945306	GPSM1, RBFOX2, AVIL, PCDHGC3, APLP1, LSAMP, EFNA5, MERTK, CHRDL1, PCDH18, AXL, DPYSL2, TCF4, TCF3, GPM6B	323	412	19357	2.18187	1	0.207866	0.202682
GOTERM_BP_DIRECT	GO:0007162~negative regulation of cell adhesion	5	1.47493	0.0101652	ACVRL1, PODXL, CDH13, FBLN1, PLXNA3	323	51	19357	5.87537	1	0.221148	0.215632
GOTERM_BP_DIRECT	GO:0099560~synaptic membrane adhesion	4	1.17994	0.010982	PTPRD, PTPRS, GPC4, EFNA5	323	28	19357	8.56126	1	0.236401	0.230505
GOTERM_BP_DIRECT	GO:0048048~embryonic eye morphogenesis	3	0.884956	0.0113657	FBN2, MFAP2, FBN1	323	10	19357	17.9786	1	0.239617	0.233642
GOTERM_BP_DIRECT	GO:0097084~vascular smooth muscle cell development	3	0.884956	0.0113657	EFEMP2, SGCB, ENG	323	10	19357	17.9786	1	0.239617	0.233642
GOTERM_BP_DIRECT	GO:0007417~central nervous system development	8	2.35988	0.0120431	MARCKS, ADGRA2, APLP1, SLC2A1, MBP, HAPLN3, GLIS2, SH3GL1	323	148	19357	3.23939	1	0.251308	0.245041
GOTERM_BP_DIRECT	GO:0002062~chondrocyte differentiation	5	1.47493	0.0123766	COL3A1, TWSG1, CTNNB1, CCN2, LTBP3	323	54	19357	5.54896	1	0.255078	0.248716
GOTERM_BP_DIRECT	GO:0030324~lung development	6	1.76991	0.0124732	PDGFRA, COL3A1, MMP14, CRISPLD2, LOXL3, CCN2	323	83	19357	4.3322	1	0.255078	0.248716
GOTERM_BP_DIRECT	GO:1903078~positive regulation of protein localization to plasma membrane	5	1.47493	0.0131768	ITGB1, PRNP, LRP1, ATP2B4, EPHA3	323	55	19357	5.44807	1	0.263719	0.257142
GOTERM_BP_DIRECT	GO:0060349~bone morphogenesis	4	1.17994	0.0132827	CYP26B1, SFRP2, CHSY1, LTBP3	323	30	19357	7.99051	1	0.263719	0.257142
GOTERM_BP_DIRECT	GO:0018149~peptide cross-linking	4	1.17994	0.0132827	COL3A1, ANXA1, TGM3, TGM2	323	30	19357	7.99051	1	0.263719	0.257142
GOTERM_BP_DIRECT	GO:0010976~positive regulation of neuron projection development	7	2.0649	0.0135662	SCARB2, TENM3, AVIL, DPYSL3, P3H1, EPHA3, DDR2	323	117	19357	3.58548	1	0.265078	0.258467
GOTERM_BP_DIRECT	GO:0008544~epidermis development	6	1.76991	0.0137214	COL17A1, KRT15, SVEP1, CCN2, PLOD1, KRT5	323	85	19357	4.23027	1	0.265078	0.258467
GOTERM_BP_DIRECT	GO:0098911~regulation of ventricular cardiac muscle cell action potential	3	0.884956	0.01374	CAV1, DSG2, DSC2	323	11	19357	16.3442	1	0.265078	0.258467
GOTERM_BP_DIRECT	GO:0042733~embryonic digit morphogenesis	5	1.47493	0.0140091	SFRP2, CHST11, HAND2, ALX4, CTNNB1	323	56	19357	5.35079	1	0.267744	0.261067
GOTERM_BP_DIRECT	GO:0048701~embryonic cranial skeleton morphogenesis	4	1.17994	0.0145281	PDGFRA, MMP14, PRRX1, MMP16	323	31	19357	7.73275	1	0.275092	0.268232
GOTERM_BP_DIRECT	GO:0001569~branching involved in blood vessel morphogenesis	4	1.17994	0.0158374	SFRP2, COL4A1, CTNNB1, ENG	323	32	19357	7.4911	1	0.297133	0.289723
GOTERM_BP_DIRECT	GO:0043589~skin morphogenesis	3	0.884956	0.0163085	COL1A1, COL1A2, ITGA2	323	12	19357	14.9822	1	0.300458	0.292965
GOTERM_BP_DIRECT	GO:0016043~cellular component organization	3	0.884956	0.0163085	PTPRD, PTPRS, SLIT3	323	12	19357	14.9822	1	0.300458	0.292965
GOTERM_BP_DIRECT	GO:0043627~response to estrogen	5	1.47493	0.0167034	PDGFRB, MMP14, CAV1, HAPLN3, SMAD6	323	59	19357	5.07871	1	0.302288	0.294749
GOTERM_BP_DIRECT	GO:0045785~positive regulation of cell adhesion	5	1.47493	0.0167034	LAMA1, ITGA2, LAMB1, LAMC1, TGM2	323	59	19357	5.07871	1	0.302288	0.294749
GOTERM_BP_DIRECT	GO:0031032~actomyosin structure organization	4	1.17994	0.017211	MYH9, MYH11, MYH10, CNN3	323	33	19357	7.2641	1	0.303417	0.295851
GOTERM_BP_DIRECT	GO:0002040~sprouting angiogenesis	4	1.17994	0.017211	ADGRA2, CDH13, PARVA, LOXL2	323	33	19357	7.2641	1	0.303417	0.295851
GOTERM_BP_DIRECT	GO:0051603~proteolysis involved in cellular protein catabolic process	4	1.17994	0.017211	CTSK, CTSZ, CTSC, CTSB	323	33	19357	7.2641	1	0.303417	0.295851
GOTERM_BP_DIRECT	GO:0014070~response to organic cyclic compound	5	1.47493	0.0176685	MMP14, SFRP1, CTSK, TWIST2, SP7	323	60	19357	4.99407	1	0.306204	0.298568
GOTERM_BP_DIRECT	GO:0051965~positive regulation of synapse assembly	5	1.47493	0.0176685	PTPRD, SRPX2, DLG5, THBS2, EFNA5	323	60	19357	4.99407	1	0.306204	0.298568
GOTERM_BP_DIRECT	GO:0033138~positive regulation of peptidyl-serine phosphorylation	6	1.76991	0.0179631	SFRP2, PIK3CA, CAV1, ATP2B4, CD44, PFN2	323	91	19357	3.95135	1	0.308694	0.300996
GOTERM_BP_DIRECT	GO:0001818~negative regulation of cytokine production	4	1.17994	0.018649	TWSG1, RPS6KA5, GPNMB, MERTK	323	34	19357	7.05045	1	0.316961	0.309056
GOTERM_BP_DIRECT	GO:0035313~wound healing, spreading of epidermal cells	3	0.884956	0.0190641	ITGB1, ACVRL1, COL5A1	323	13	19357	13.8297	1	0.316961	0.309056
GOTERM_BP_DIRECT	GO:0032963~collagen metabolic process	3	0.884956	0.0190641	COL1A2, P3H1, P3H3	323	13	19357	13.8297	1	0.316961	0.309056
GOTERM_BP_DIRECT	GO:0051001~negative regulation of nitric-oxide synthase activity	3	0.884956	0.0190641	CAV1, ATP2B4, ENG	323	13	19357	13.8297	1	0.316961	0.309056
GOTERM_BP_DIRECT	GO:0045668~negative regulation of osteoblast differentiation	5	1.47493	0.0197012	TWSG1, SFRP1, HAND2, TWIST2, SMAD6	323	62	19357	4.83297	1	0.32491	0.316807
GOTERM_BP_DIRECT	GO:0045766~positive regulation of angiogenesis	8	2.35988	0.0200829	ITGB1, ACVRL1, SFRP2, PTGIS, ADAM12, ETS1, AQP1, ENG	323	164	19357	2.92336	1	0.328556	0.320362
GOTERM_BP_DIRECT	GO:0010975~regulation of neuron projection development	4	1.17994	0.0217191	SFRP1, SFRP2, DPYSL2, DPYSL3	323	36	19357	6.65875	1	0.349729	0.341008
GOTERM_BP_DIRECT	GO:0034394~protein localization to cell surface	4	1.17994	0.0217191	CTNNB1, ANK2, FBLN5, JAM3	323	36	19357	6.65875	1	0.349729	0.341008
GOTERM_BP_DIRECT	GO:0090090~negative regulation of canonical Wnt signaling pathway	8	2.35988	0.0231461	SFRP1, SFRP2, CAV1, CTNNB1, NKD1, DKK3, CTHRC1, DACT1	323	169	19357	2.83687	1	0.369795	0.360573
GOTERM_BP_DIRECT	GO:0090263~positive regulation of canonical Wnt signaling pathway	7	2.0649	0.023932	COL1A1, SFRP1, SFRP2, ADGRA2, CAV1, SULF2, DACT1	323	133	19357	3.15415	1	0.37481	0.365462
GOTERM_BP_DIRECT	GO:0060021~palate development	5	1.47493	0.0241843	PDGFRA, PRRX1, BNC2, LOXL3, ALX4	323	66	19357	4.54006	1	0.37481	0.365462
GOTERM_BP_DIRECT	GO:1901216~positive regulation of neuron death	4	1.17994	0.0250484	PRNP, C1QA, CLU, DDR2	323	38	19357	6.30829	1	0.37481	0.365462
GOTERM_BP_DIRECT	GO:0098742~cell-cell adhesion via plasma-membrane adhesion molecules	4	1.17994	0.0250484	MPZ, CDH11, PECAM1, CDH13	323	38	19357	6.30829	1	0.37481	0.365462
GOTERM_BP_DIRECT	GO:0045880~positive regulation of smoothened signaling pathway	4	1.17994	0.0250484	SFRP1, PRRX1, CHSY1, DLG5	323	38	19357	6.30829	1	0.37481	0.365462
GOTERM_BP_DIRECT	GO:0010763~positive regulation of fibroblast migration	3	0.884956	0.0251095	ITGB1, AQP1, DDR2	323	15	19357	11.9858	1	0.37481	0.365462
GOTERM_BP_DIRECT	GO:0051149~positive regulation of muscle cell differentiation	3	0.884956	0.0251095	LAMA1, LAMB1, LAMC1	323	15	19357	11.9858	1	0.37481	0.365462
GOTERM_BP_DIRECT	GO:0006518~peptide metabolic process	3	0.884956	0.0251095	CPXM1, AEBP1, CPZ	323	15	19357	11.9858	1	0.37481	0.365462
GOTERM_BP_DIRECT	GO:0097435~supramolecular fiber organization	3	0.884956	0.0251095	COL3A1, COL5A1, LTBP2	323	15	19357	11.9858	1	0.37481	0.365462
GOTERM_BP_DIRECT	GO:0050776~regulation of immune response	4	1.17994	0.0268101	PTPRD, FGL1, DNASE2, CD276	323	39	19357	6.14654	1	0.394437	0.3846
GOTERM_BP_DIRECT	GO:0050919~negative chemotaxis	4	1.17994	0.0268101	SEMA3C, SLIT3, EFNA5, PLXNA3	323	39	19357	6.14654	1	0.394437	0.3846
GOTERM_BP_DIRECT	GO:0009887~animal organ morphogenesis	7	2.0649	0.0280282	COL18A1, LAMA1, ITGA2, APLP1, LAMB1, LAMC1, HSPG2	323	138	19357	3.03987	1	0.409413	0.399202
GOTERM_BP_DIRECT	GO:0035909~aorta morphogenesis	3	0.884956	0.0283859	PDGFRB, FKBP10, LRP1	323	16	19357	11.2366	1	0.411696	0.401429
GOTERM_BP_DIRECT	GO:0018108~peptidyl-tyrosine phosphorylation	7	2.0649	0.0288996	PDGFRB, PDGFRA, RPS6KA5, AXL, MERTK, EPHA3, DDR2	323	139	19357	3.018	1	0.416195	0.405815
GOTERM_BP_DIRECT	GO:0009653~anatomical structure morphogenesis	7	2.0649	0.0297886	FBN2, FBN3, SOX18, FAT1, SMAD6, DKK3, FBN1	323	140	19357	2.99644	1	0.425997	0.415373
GOTERM_BP_DIRECT	GO:0086091~regulation of heart rate by cardiac conduction	4	1.17994	0.0324819	CAV1, DSG2, ANK2, DSC2	323	42	19357	5.7075	1	0.449815	0.438597
GOTERM_BP_DIRECT	GO:0060548~negative regulation of cell death	5	1.47493	0.0334069	CCN2, CCN1, CLU, HSPG2, FERMT2	323	73	19357	4.10471	1	0.452431	0.441148
GOTERM_BP_DIRECT	GO:0006024~glycosaminoglycan biosynthetic process	4	1.17994	0.0345006	PDGFRB, UGDH, GPC4, HSPG2	323	43	19357	5.57477	1	0.464169	0.452593
GOTERM_BP_DIRECT	GO:0070268~cornification	3	0.884956	0.0354144	CYP26B1, KRT8, KRT5	323	18	19357	9.98813	1	0.470275	0.458547
GOTERM_BP_DIRECT	GO:0045019~negative regulation of nitric oxide biosynthetic process	3	0.884956	0.0354144	PTGIS, CAV1, ATP2B4	323	18	19357	9.98813	1	0.470275	0.458547
GOTERM_BP_DIRECT	GO:0070374~positive regulation of ERK1 and ERK2 cascade	9	2.65487	0.0356583	PDGFRB, FGA, PDGFRA, GPNMB, HAND2, CCN2, CD44, FERMT2, DDR2	323	226	19357	2.38654	1	0.470459	0.458727
GOTERM_BP_DIRECT	GO:0032868~response to insulin	5	1.47493	0.0363697	COL1A1, CTSK, SLC2A1, TWIST2, SP7	323	75	19357	3.99525	1	0.476507	0.464624
GOTERM_BP_DIRECT	GO:0043010~camera-type eye development	4	1.17994	0.0365827	FBN2, TWSG1, LAMA1, FBN1	323	44	19357	5.44807	1	0.476507	0.464624
GOTERM_BP_DIRECT	GO:0030334~regulation of cell migration	6	1.76991	0.0380184	LAMA1, LAMA4, DPYSL3, UNC5C, KRT5, PLXNA3	323	111	19357	3.23939	1	0.492073	0.479801
GOTERM_BP_DIRECT	GO:1900026~positive regulation of substrate adhesion-dependent cell spreading	4	1.17994	0.038728	FGA, MYADM, FERMT2, LIMS2	323	45	19357	5.327	1	0.498105	0.485683
GOTERM_BP_DIRECT	GO:0010761~fibroblast migration	3	0.884956	0.0391541	CD248, AQP1, TNS1	323	19	19357	9.46244	1	0.500439	0.487958
GOTERM_BP_DIRECT	GO:0007568~aging	7	2.0649	0.0418712	PDGFRB, C1QA, COL4A2, MBP, CCN2, CTSC, LOXL2	323	152	19357	2.75988	1	0.531843	0.518579
GOTERM_BP_DIRECT	GO:0030279~negative regulation of ossification	3	0.884956	0.0430363	SFRP1, CHSY1, SMAD6	323	20	19357	8.98932	1	0.542064	0.528546
GOTERM_BP_DIRECT	GO:0048015~phosphatidylinositol-mediated signaling	4	1.17994	0.0432061	PDGFRB, PDGFRA, PIK3CA, MUC5AC	323	47	19357	5.10032	1	0.542064	0.528546
GOTERM_BP_DIRECT	GO:0061028~establishment of endothelial barrier	3	0.884956	0.0470552	SOX18, PECAM1, MYADM	323	21	19357	8.56126	1	0.586756	0.572123
GOTERM_BP_DIRECT	GO:0031623~receptor internalization	4	1.17994	0.0503849	ITGB1, RAB31, LRP1, CAV1	323	50	19357	4.7943	1	0.599053	0.584113
GOTERM_BP_DIRECT	GO:0001502~cartilage condensation	3	0.884956	0.0512052	BMP1, MGP, CCN2	323	22	19357	8.17211	1	0.605287	0.590192
GOTERM_BP_DIRECT	GO:0043491~protein kinase B signaling	4	1.17994	0.0528986	PIK3CA, AXL, PIK3R3, MERTK	323	51	19357	4.7003	1	0.618158	0.602742
GOTERM_BP_DIRECT	GO:0042552~myelination	4	1.17994	0.0528986	MPZ, MBP, FAM126A, JAM3	323	51	19357	4.7003	1	0.618158	0.602742
GOTERM_BP_DIRECT	GO:0010718~positive regulation of epithelial to mesenchymal transition	4	1.17994	0.0554717	COL1A1, CTNNB1, FERMT2, LOXL2	323	52	19357	4.60991	1	0.641008	0.625022
GOTERM_BP_DIRECT	GO:0006509~membrane protein ectodomain proteolysis	3	0.884956	0.0554809	BACE1, ADAM19, MYH9	323	23	19357	7.8168	1	0.641008	0.625022
GOTERM_BP_DIRECT	GO:0006958~complement activation, classical pathway	6	1.76991	0.0563371	C1QB, C1QA, C7, CLU, C1QC	323	124	19357	2.89978	1	0.647243	0.631102
GOTERM_BP_DIRECT	GO:0051496~positive regulation of stress fiber assembly	4	1.17994	0.0581035	SFRP1, CCN2, FERMT2, PFN2	323	53	19357	4.52293	1	0.663808	0.647253
GOTERM_BP_DIRECT	GO:0022604~regulation of cell morphogenesis	3	0.884956	0.0598769	SPARC, EFNA5, FERMT2	323	24	19357	7.4911	1	0.680269	0.663303
GOTERM_BP_DIRECT	GO:0001935~endothelial cell proliferation	3	0.884956	0.0643882	MMP14, CAV1, LOXL2	323	25	19357	7.19146	1	0.680641	0.663666
GOTERM_BP_DIRECT	GO:0032502~developmental process	3	0.884956	0.0643882	PLVAP, HAND2, TWIST2	323	25	19357	7.19146	1	0.680641	0.663666
GOTERM_BP_DIRECT	GO:0051893~regulation of focal adhesion assembly	3	0.884956	0.0643882	EFNA5, GPM6B, EPHA3	323	25	19357	7.19146	1	0.680641	0.663666
GOTERM_BP_DIRECT	GO:0017015~regulation of transforming growth factor beta receptor signaling pathway	3	0.884956	0.0643882	LTBP4, DKK3, ENG	323	25	19357	7.19146	1	0.680641	0.663666
GOTERM_BP_DIRECT	GO:0051897~positive regulation of protein kinase B signaling	6	1.76991	0.0645264	ITGB1, PIK3CA, F10, AXL, FERMT2, ENG	323	129	19357	2.78739	1	0.680641	0.663666
GOTERM_BP_DIRECT	GO:0032355~response to estradiol	5	1.47493	0.065346	PDGFRB, COL1A1, ANXA1, CTNNB1, CCN2	323	91	19357	3.29279	1	0.681799	0.664796
GOTERM_BP_DIRECT	GO:0007163~establishment or maintenance of cell polarity	4	1.17994	0.0663441	FAT1, PARVA, RHOQ, RHOBTB2	323	56	19357	4.28063	1	0.688699	0.671523
GOTERM_BP_DIRECT	GO:0051894~positive regulation of focal adhesion assembly	3	0.884956	0.0690096	SFRP1, COL16A1, FERMT2	323	26	19357	6.91486	1	0.709169	0.691483
GOTERM_BP_DIRECT	GO:0009954~proximal/distal pattern formation	3	0.884956	0.0690096	CYP26B1, CHSY1, CTNNB1	323	26	19357	6.91486	1	0.709169	0.691483
GOTERM_BP_DIRECT	GO:0007169~transmembrane receptor protein tyrosine kinase signaling pathway	6	1.76991	0.0715334	PDGFRB, PDGFRA, AXL, MERTK, EPHA3, DDR2	323	133	19357	2.70355	1	0.731429	0.713188
GOTERM_BP_DIRECT	GO:0048661~positive regulation of smooth muscle cell proliferation	4	1.17994	0.0721179	PDGFRB, PIK3CA, ITGA2, CDH13	323	58	19357	4.13302	1	0.733737	0.715439
GOTERM_BP_DIRECT	GO:0010875~positive regulation of cholesterol efflux	3	0.884956	0.0737363	ABCA1, LRP1, CAV1	323	27	19357	6.65875	1	0.746489	0.727872
GOTERM_BP_DIRECT	GO:0009306~protein secretion	4	1.17994	0.0750866	ABCA1, RCN3, CAVIN1, LTBP2	323	59	19357	4.06297	1	0.751219	0.732485
GOTERM_BP_DIRECT	GO:0050808~synapse organization	4	1.17994	0.0781086	C1QA, PTPRS, PCDHGC3, CTNNB1	323	60	19357	3.99525	1	0.751219	0.732485
GOTERM_BP_DIRECT	GO:0048565~digestive tract development	3	0.884956	0.0785636	COL3A1, ALX4, FAT4	323	28	19357	6.42094	1	0.751219	0.732485
GOTERM_BP_DIRECT	GO:1902042~negative regulation of extrinsic apoptotic signaling pathway via death domain receptors	3	0.884956	0.0785636	FGA, SFRP2, PEA15	323	28	19357	6.42094	1	0.751219	0.732485
GOTERM_BP_DIRECT	GO:0071280~cellular response to copper ion	3	0.884956	0.0785636	BACE1, PRNP, AQP1	323	28	19357	6.42094	1	0.751219	0.732485
GOTERM_BP_DIRECT	GO:0007015~actin filament organization	6	1.76991	0.0808554	MARCKS, MYO1C, AVIL, FAT1, DBN1, RHOBTB2	323	138	19357	2.6056	1	0.751219	0.732485
GOTERM_BP_DIRECT	GO:0031532~actin cytoskeleton reorganization	4	1.17994	0.0811831	ANXA1, MYH9, PARVA, ANTXR1	323	61	19357	3.92976	1	0.751219	0.732485
GOTERM_BP_DIRECT	GO:0051216~cartilage development	4	1.17994	0.0811831	PRRX1, MGP, CD44, SULF2	323	61	19357	3.92976	1	0.751219	0.732485
GOTERM_BP_DIRECT	GO:0044344~cellular response to fibroblast growth factor stimulus	3	0.884956	0.0834868	COL1A1, SFRP1, CD44	323	29	19357	6.19953	1	0.755444	0.736604
GOTERM_BP_DIRECT	GO:0007520~myoblast fusion	3	0.884956	0.0834868	ITGB1, ADAM12, MYH9	323	29	19357	6.19953	1	0.755444	0.736604
GOTERM_BP_DIRECT	GO:0034113~heterotypic cell-cell adhesion	3	0.884956	0.0834868	ITGB1, PARVA, JAM3	323	29	19357	6.19953	1	0.755444	0.736604
GOTERM_BP_DIRECT	GO:0048041~focal adhesion assembly	3	0.884956	0.0834868	ITGA2, CDH11, FERMT2	323	29	19357	6.19953	1	0.755444	0.736604
GOTERM_BP_DIRECT	GO:0045671~negative regulation of osteoclast differentiation	3	0.884956	0.0834868	SFRP1, CTNNB1, FBN1	323	29	19357	6.19953	1	0.755444	0.736604
GOTERM_BP_DIRECT	GO:0030855~epithelial cell differentiation	5	1.47493	0.0856603	DMBT1, COL4A1, KRT15, CNN3, CTSB	323	100	19357	2.99644	1	0.771697	0.752452
GOTERM_BP_DIRECT	GO:0001958~endochondral ossification	3	0.884956	0.0936029	COL1A1, MMP14, MMP16	323	31	19357	5.79956	1	0.822819	0.802299
GOTERM_BP_DIRECT	GO:0030216~keratinocyte differentiation	4	1.17994	0.0939892	CLIC4, ANXA1, DSG4, TGM3	323	65	19357	3.68793	1	0.822819	0.802299
GOTERM_BP_DIRECT	GO:0060325~face morphogenesis	3	0.884956	0.0987873	COL1A1, PDGFRA, CRISPLD2	323	32	19357	5.61832	1	0.838257	0.817352
GOTERM_BP_DIRECT	GO:0048706~embryonic skeletal system development	3	0.884956	0.0987873	COL1A1, HAND2, SULF2	323	32	19357	5.61832	1	0.838257	0.817352
GOTERM_BP_DIRECT	GO:0021915~neural tube development	3	0.884956	0.0987873	MARCKS, SEMA3C, DACT1	323	32	19357	5.61832	1	0.838257	0.817352
