# Supplementary material for: Axolotl mandible regeneration occurs through mechanical gap closure and a shared regenerative program with the limb
Source: Dis Model Mech. 2024 Sep 27;17(9):dmm050743. doi: 10.1242/dmm.050743 (PMC11449444; doi:10.1242/dmm.050743)
Supplement: Table S11. Gene ontology analysis of lower jaw 5 dpi Peak vs limb Early Peak. [file dmm-17-050743-TableS11.xlsx]

## Sheet: Jaw14dpiPeak-vs-LimbEarlyPeak_S
Category	Term	Count	%	PValue	Genes	List Total	Pop Hits	Pop Total	Fold Enrichment	Bonferroni	Benjamini	FDR
GOTERM_BP_DIRECT	GO:0022617~extracellular matrix disassembly	8	8.69565	1.3455e-09	ADAMTS4, MMP13, MMP1, MMP3, MMP19, LCP1, MMP9, MMP10	88	46	19357	38.2549	1.31186e-06	1.31186e-06	1.27822e-06
GOTERM_BP_DIRECT	GO:0030198~extracellular matrix organization	10	10.8696	1.4122e-07	ADAMTS4, MMP13, MMP1, MMP3, MMP19, ITGA5, CCN1, RECK, MMP9, MMP10	88	184	19357	11.9547	0.00013768	6.88449e-05	6.70796e-05
GOTERM_BP_DIRECT	GO:0030574~collagen catabolic process	6	6.52174	1.07719e-06	MMP13, MMP1, MMP3, MMP19, MMP9, MMP10	88	41	19357	32.1901	0.00104971	0.000350087	0.00034111
GOTERM_BP_DIRECT	GO:0030335~positive regulation of cell migration	10	10.8696	2.71584e-06	FGR, TNFAIP6, HSPA5, PLAU, ITGA5, CCN1, THBS1, MMP9, CORO1A, VSIR	88	262	19357	8.39565	0.00264444	0.000661986	0.000645012
GOTERM_BP_DIRECT	GO:0045766~positive regulation of angiogenesis	8	8.69565	9.11966e-06	CXCL8, TBXA2R, C5AR1, CYBB, ANGPTL4, THBS1, CAMP, RUNX1	88	164	19357	10.73	0.0088523	0.00177833	0.00173274
GOTERM_BP_DIRECT	GO:0071492~cellular response to UV-A	4	4.34783	1.40978e-05	MMP1, MMP3, TIMP1, MMP9	88	11	19357	79.9876	0.0136515	0.00216656	0.00211101
GOTERM_BP_DIRECT	GO:0006954~inflammatory response	11	11.9565	1.65726e-05	CXCL8, TNFAIP6, TBXA2R, C5AR1, CYBB, ACOD1, CCL2, CCL19, PTGS2, THBS1, CD44	88	414	19357	5.8445	0.0160286	0.00216656	0.00211101
GOTERM_BP_DIRECT	GO:0009410~response to xenobiotic stimulus	9	9.78261	1.77769e-05	TBXA2R, ARG1, CYBB, FOSB, PLIN2, INHBA, CALR, PTGS2, THBS1	88	252	19357	7.85593	0.0171833	0.00216656	0.00211101
GOTERM_BP_DIRECT	GO:0001525~angiogenesis	8	8.69565	0.000124123	CXCL8, TNFRSF12A, ANXA2, MMP19, CCL2, ANGPTL4, ITGA5, PTGS2	88	247	19357	7.1244	0.11399	0.0134467	0.0131019
GOTERM_BP_DIRECT	GO:0007155~cell adhesion	11	11.9565	0.000188341	CSF3R, TNFRSF12A, TNFAIP6, PCDH7, CCL2, ITGA5, OLFM4, CCN1, THBS1, SLURP1, CD44	88	554	19357	4.36755	0.167773	0.0183633	0.0178924
GOTERM_BP_DIRECT	GO:0006935~chemotaxis	6	6.52174	0.000232698	CXCL8, PLAU, C5AR1, CCL2, LSP1, CCN1	88	123	19357	10.73	0.203005	0.0206255	0.0200967
GOTERM_BP_DIRECT	GO:0061041~regulation of wound healing	3	3.26087	0.000296049	ACTA2, TNFRSF12A, PLAU	88	6	19357	109.983	0.250756	0.024054	0.0234373
GOTERM_BP_DIRECT	GO:0035987~endodermal cell differentiation	4	4.34783	0.000359888	LAMB3, INHBA, ITGA5, MMP9	88	31	19357	28.3827	0.295984	0.0266748	0.0259909
GOTERM_BP_DIRECT	GO:0071356~cellular response to tumor necrosis factor	6	6.52174	0.000383023	CXCL8, ACOD1, CCL2, CCL19, THBS1, CAMP	88	137	19357	9.63354	0.311692	0.0266748	0.0259909
GOTERM_BP_DIRECT	GO:0030593~neutrophil chemotaxis	5	5.43478	0.000509735	CSF3R, CXCL8, C5AR1, CCL2, CCL19	88	82	19357	13.4126	0.391719	0.0302522	0.0294765
GOTERM_BP_DIRECT	GO:0043066~negative regulation of apoptotic process	10	10.8696	0.000543661	SOCS3, PLK3, HSPA5, TIMP1, ANGPTL4, CCN1, TENT5B, THBS1, MMP9, CD44	88	520	19357	4.23011	0.411521	0.0302522	0.0294765
GOTERM_BP_DIRECT	GO:0070374~positive regulation of ERK1 and ERK2 cascade	7	7.6087	0.000544582	ACTA2, PTPRC, C5AR1, CCL2, INHBA, CCL19, CD44	88	226	19357	6.8131	0.412049	0.0302522	0.0294765
GOTERM_BP_DIRECT	GO:0071347~cellular response to interleukin-1	5	5.43478	0.000558502	CXCL8, ACOD1, CCL2, CCL19, CAMP	88	84	19357	13.0932	0.419979	0.0302522	0.0294765
GOTERM_BP_DIRECT	GO:0007566~embryo implantation	4	4.34783	0.000950382	ACOD1, PTGS2, RECK, MMP9	88	43	19357	20.4619	0.604286	0.0467747	0.0455753
GOTERM_BP_DIRECT	GO:0071346~cellular response to interferon-gamma	5	5.43478	0.000959481	GSN, ZYX, ACOD1, CCL2, CCL19	88	97	19357	11.3384	0.607784	0.0467747	0.0455753
GOTERM_BP_DIRECT	GO:0008285~negative regulation of cell proliferation	9	9.78261	0.00102521	IFITM1, RGCC, CXCL8, LMNA, INHBA, TENT5B, PTGS2, THBS1, SLURP1	88	456	19357	4.34143	0.632155	0.0474093	0.0461937
GOTERM_BP_DIRECT	GO:0034975~protein folding in endoplasmic reticulum	3	3.26087	0.00106975	PDIA3, HSPA5, CALR	88	11	19357	59.9907	0.647802	0.0474093	0.0461937
GOTERM_BP_DIRECT	GO:0071222~cellular response to lipopolysaccharide	6	6.52174	0.00148206	CXCL8, TBXA2R, ARG1, ACOD1, CCL2, CAMP	88	185	19357	7.13403	0.764509	0.0596534	0.0581238
GOTERM_BP_DIRECT	GO:0016477~cell migration	7	7.6087	0.00150262	LAMB3, PALLD, LCP1, THBS1, MMP9, CORO1A, CD44	88	275	19357	5.59913	0.769188	0.0596534	0.0581238
GOTERM_BP_DIRECT	GO:0009615~response to virus	5	5.43478	0.00152957	ACTA2, FGR, IFITM1, ISG15, CCL19	88	110	19357	9.99845	0.775185	0.0596534	0.0581238
GOTERM_BP_DIRECT	GO:1904645~response to beta-amyloid	3	3.26087	0.0017545	MMP13, MMP3, MMP9	88	14	19357	47.1356	0.81952	0.0657936	0.0641066
GOTERM_BP_DIRECT	GO:0030282~bone mineralization	4	4.34783	0.0018434	FGR, CLEC3B, MMP13, PTGS2	88	54	19357	16.2938	0.834532	0.0665674	0.0648605
GOTERM_BP_DIRECT	GO:0010628~positive regulation of gene expression	9	9.78261	0.00215467	ACTA2, SPI1, GSN, RGCC, CXCL8, LMNA, INHBA, CALR, VSIR	88	513	19357	3.85905	0.877919	0.0750286	0.0731048
GOTERM_BP_DIRECT	GO:0006508~proteolysis	8	8.69565	0.00276154	ADAMTS4, MMP13, PLAU, MMP1, MMP3, MMP19, MMP9, MMP10	88	418	19357	4.20987	0.93254	0.0928447	0.0904641
GOTERM_BP_DIRECT	GO:0070098~chemokine-mediated signaling pathway	4	4.34783	0.00386358	GPR17, CXCL8, CCL2, CCL19	88	70	19357	12.5695	0.977046	0.125566	0.122347
GOTERM_BP_DIRECT	GO:0019221~cytokine-mediated signaling pathway	5	5.43478	0.00538168	LILRA6, CSF3R, SOCS1, CCL2, CD44	88	156	19357	7.05019	0.994811	0.156042	0.152041
GOTERM_BP_DIRECT	GO:0002244~hematopoietic progenitor cell differentiation	4	4.34783	0.00542211	PTPRC, CEBPD, INHBA, HERC6	88	79	19357	11.1375	0.995013	0.156042	0.152041
GOTERM_BP_DIRECT	GO:0071353~cellular response to interleukin-4	3	3.26087	0.0056015	HSPA5, ARG1, CORO1A	88	25	19357	26.3959	0.995817	0.156042	0.152041
GOTERM_BP_DIRECT	GO:2000353~positive regulation of endothelial cell apoptotic process	3	3.26087	0.0056015	RGCC, CCL2, THBS1	88	25	19357	26.3959	0.995817	0.156042	0.152041
GOTERM_BP_DIRECT	GO:0090023~positive regulation of neutrophil chemotaxis	3	3.26087	0.0056015	CXCL8, C5AR1, CCL19	88	25	19357	26.3959	0.995817	0.156042	0.152041
GOTERM_BP_DIRECT	GO:0006952~defense response	4	4.34783	0.00581254	CSF3R, CYBB, ACOD1, INHBA	88	81	19357	10.8625	0.996599	0.157423	0.153386
GOTERM_BP_DIRECT	GO:0001503~ossification	4	4.34783	0.00601391	CLEC3B, IFITM1, MMP9, RUNX1	88	82	19357	10.73	0.997209	0.158475	0.154411
GOTERM_BP_DIRECT	GO:2001238~positive regulation of extrinsic apoptotic signaling pathway	3	3.26087	0.00699657	PDIA3, PTPRC, TNFRSF12A	88	28	19357	23.5678	0.998936	0.174914	0.170429
GOTERM_BP_DIRECT	GO:0032967~positive regulation of collagen biosynthetic process	3	3.26087	0.00699657	RGCC, INHBA, RUNX1	88	28	19357	23.5678	0.998936	0.174914	0.170429
GOTERM_BP_DIRECT	GO:0044344~cellular response to fibroblast growth factor stimulus	3	3.26087	0.00749302	CXCL8, CCL2, CD44	88	29	19357	22.7551	0.999347	0.182642	0.177959
GOTERM_BP_DIRECT	GO:0030225~macrophage differentiation	3	3.26087	0.00800494	SPI1, SOCS1, MMP9	88	30	19357	21.9966	0.999605	0.190361	0.18548
GOTERM_BP_DIRECT	GO:0033574~response to testosterone	3	3.26087	0.00907461	TBXA2R, CALR, THBS1	88	32	19357	20.6218	0.999862	0.210661	0.205259
GOTERM_BP_DIRECT	GO:0007165~signal transduction	13	14.1304	0.0104549	CSF3R, CXCL8, TNFAIP6, C5AR1, LSP1, OLFM4, NET1, PLAU, TRAF3, ZYX, CCL2, TIMP1, CCN1	88	1259	19357	2.27129	0.999965	0.23706	0.230981
GOTERM_BP_DIRECT	GO:0032760~positive regulation of tumor necrosis factor production	4	4.34783	0.0121307	PTPRC, CYBB, CCL19, THBS1	88	106	19357	8.3006	0.999993	0.268804	0.261912
GOTERM_BP_DIRECT	GO:0007229~integrin-mediated signaling pathway	4	4.34783	0.0137264	FGR, ZYX, ISG15, ITGA5	88	111	19357	7.9267	0.999999	0.278818	0.271669
GOTERM_BP_DIRECT	GO:0043065~positive regulation of apoptotic process	6	6.52174	0.0159857	NET1, TNFRSF12A, CCN1, PTGS2, PHLDA1, MMP9	88	327	19357	4.03607	1	0.312051	0.304049
GOTERM_BP_DIRECT	GO:0007259~JAK-STAT cascade	3	3.26087	0.0160026	SOCS3, SOCS1, CCL2	88	43	19357	15.3465	1	0.312051	0.304049
GOTERM_BP_DIRECT	GO:0051607~defense response to virus	5	5.43478	0.0206501	IFITM1, PTPRC, TRAF3, ACOD1, ISG15	88	232	19357	4.74064	1	0.372849	0.363289
GOTERM_BP_DIRECT	GO:0045087~innate immune response	8	8.69565	0.0210329	FGR, NCF2, TRAF3, ARG1, MMP3, CYBB, CORO1A, CAMP	88	617	19357	2.85207	1	0.372856	0.363296
GOTERM_BP_DIRECT	GO:0097191~extrinsic apoptotic signaling pathway	3	3.26087	0.022896	PDIA3, PTPRC, INHBA	88	52	19357	12.6903	1	0.398635	0.388414
GOTERM_BP_DIRECT	GO:0006968~cellular defense response	3	3.26087	0.0237253	NCF2, C5AR1, LSP1	88	53	19357	12.4509	1	0.405828	0.395422
GOTERM_BP_DIRECT	GO:0030218~erythrocyte differentiation	3	3.26087	0.024567	ALAS2, SPI1, INHBA	88	54	19357	12.2203	1	0.412979	0.40239
GOTERM_BP_DIRECT	GO:0008360~regulation of cell shape	4	4.34783	0.0301342	FGR, RHOG, CCL2, CORO1A	88	150	19357	5.86576	1	0.481653	0.469303
GOTERM_BP_DIRECT	GO:0045860~positive regulation of protein kinase activity	3	3.26087	0.0317254	PTPRC, CCL19, CCN1	88	62	19357	10.6435	1	0.498907	0.486114
GOTERM_BP_DIRECT	GO:0001666~response to hypoxia	4	4.34783	0.035477	ALAS2, PLAU, ANGPTL4, THBS1	88	160	19357	5.49915	1	0.516685	0.503436
GOTERM_BP_DIRECT	GO:0043154~negative regulation of cysteine-type endopeptidase activity involved in apoptotic process	3	3.26087	0.0365654	PTGS2, THBS1, CD44	88	67	19357	9.84922	1	0.516685	0.503436
GOTERM_BP_DIRECT	GO:0042102~positive regulation of T cell proliferation	3	3.26087	0.0365654	PTPRC, CCL19, CORO1A	88	67	19357	9.84922	1	0.516685	0.503436
GOTERM_BP_DIRECT	GO:0071560~cellular response to transforming growth factor beta stimulus	3	3.26087	0.0365654	ACTA2, CLEC3B, ARG1	88	67	19357	9.84922	1	0.516685	0.503436
GOTERM_BP_DIRECT	GO:0045669~positive regulation of osteoblast differentiation	3	3.26087	0.0459339	IFITM1, CEBPD, CCN1	88	76	19357	8.68286	1	0.60521	0.589692
GOTERM_BP_DIRECT	GO:0030036~actin cytoskeleton organization	4	4.34783	0.0501462	PALLD, RHOG, FHL3, CORO1A	88	184	19357	4.78187	1	0.651901	0.635185
GOTERM_BP_DIRECT	GO:0034976~response to endoplasmic reticulum stress	3	3.26087	0.0537613	PDIA3, CXCL8, THBS1	88	83	19357	7.95058	1	0.689701	0.672016
GOTERM_BP_DIRECT	GO:0098609~cell-cell adhesion	4	4.34783	0.0562997	ANXA2, ZAN, ITGA5, CD44	88	193	19357	4.55888	1	0.693416	0.675636
GOTERM_BP_DIRECT	GO:0050731~positive regulation of peptidyl-tyrosine phosphorylation	3	3.26087	0.0632364	PTPRC, ITGA5, CD44	88	91	19357	7.25162	1	0.761179	0.741662
GOTERM_BP_DIRECT	GO:0032088~negative regulation of NF-kappaB transcription factor activity	3	3.26087	0.0656879	SPI1, TRAF3, ACOD1	88	93	19357	7.09567	1	0.762449	0.742899
GOTERM_BP_DIRECT	GO:0006955~immune response	6	6.52174	0.0731955	CXCL8, C5AR1, CCL2, CCL19, THBS1, CAMP	88	497	19357	2.65552	1	0.781583	0.761542
GOTERM_BP_DIRECT	GO:0061844~antimicrobial humoral immune response mediated by antimicrobial peptide	3	3.26087	0.0863729	CXCL8, CCL19, CAMP	88	109	19357	6.05411	1	0.850642	0.828831
GOTERM_BP_DIRECT	GO:0007160~cell-matrix adhesion	3	3.26087	0.0863729	ZYX, ITGA5, CD44	88	109	19357	6.05411	1	0.850642	0.828831
GOTERM_BP_DIRECT	GO:0030154~cell differentiation	7	7.6087	0.0883826	SPIB, FGR, SOCS3, SPI1, TNFRSF12A, MMP19, INHBA	88	686	19357	2.24455	1	0.861428	0.83934
GOTERM_BP_DIRECT	GO:0045944~positive regulation of transcription from RNA polymerase II promoter	10	10.8696	0.0910021	SPIB, SPI1, RGCC, CEBPD, ANXA2, FOSB, NCOA7, INHBA, CCN1, RUNX1	88	1204	19357	1.82696	1	0.861428	0.83934
