# Supplementary material for: Axolotl mandible regeneration occurs through mechanical gap closure and a shared regenerative program with the limb
Source: Dis Model Mech. 2024 Sep 27;17(9):dmm050743. doi: 10.1242/dmm.050743 (PMC11449444; doi:10.1242/dmm.050743)
Supplement: Table S12. Gene ontology analysis of lower jaw 14 dpi Peak vs limb Early Peak. [file dmm-17-050743-TableS12.xlsx]

## Sheet: JawGeneralRise-vs-LimbEarlyPeak
Category	Term	Count	%	PValue	Genes	List Total	Pop Hits	Pop Total	Fold Enrichment	Bonferroni	Benjamini	FDR
GOTERM_BP_DIRECT	GO:0001503~ossification	5	9.61538	6.42372e-05	RASSF2, MGP, CCN2, CHRDL1, GPM6B	52	82	19357	22.6982	0.0366351	0.0281648	0.0279224
GOTERM_BP_DIRECT	GO:0030198~extracellular matrix organization	6	11.5385	0.000121137	COL17A1, COL18A1, OLFML2B, ITGA2, MMP19, CCN1	52	184	19357	12.1386	0.0679648	0.0281648	0.0279224
GOTERM_BP_DIRECT	GO:0098609~cell-cell adhesion	6	11.5385	0.000151483	LGALS1, ANXA1, ITGA2, DSC2, CD44, LIMS2	52	193	19357	11.5725	0.0842558	0.0281648	0.0279224
GOTERM_BP_DIRECT	GO:0007160~cell-matrix adhesion	5	9.61538	0.000193905	COL17A1, ITGA2, CCN2, CD44, FBLN5	52	109	19357	17.0757	0.106555	0.0281648	0.0279224
GOTERM_BP_DIRECT	GO:0043066~negative regulation of apoptotic process	8	15.3846	0.000403262	NIBAN2, ANXA1, F10, MPZ, CCN1, CD44, LIMS2, TGM2	52	520	19357	5.72692	0.208909	0.0468591	0.0464558
GOTERM_BP_DIRECT	GO:0007155~cell adhesion	8	15.3846	0.000588374	COL18A1, DST, ITGA2, DPT, CCN2, CCN1, DSC2, CD44	52	554	19357	5.37545	0.289613	0.0569742	0.0564839
GOTERM_BP_DIRECT	GO:0060548~negative regulation of cell death	4	7.69231	0.000941059	CCN2, CCN1, CLU, HSPG2	52	73	19357	20.3973	0.421324	0.0781079	0.0774357
GOTERM_BP_DIRECT	GO:0007229~integrin-mediated signaling pathway	4	7.69231	0.00312863	DST, ITGA2, CCN2, LIMS2	52	111	19357	13.4144	0.838069	0.227217	0.225261
GOTERM_BP_DIRECT	GO:0001525~angiogenesis	5	9.61538	0.00404153	COL18A1, CAV1, MMP19, CCN2, HSPG2	52	247	19357	7.53543	0.904906	0.260903	0.258658
GOTERM_BP_DIRECT	GO:0030335~positive regulation of cell migration	5	9.61538	0.00497788	SEMA3C, F10, CAV1, MYADM, CCN1	52	262	19357	7.10401	0.944942	0.289215	0.286726
GOTERM_BP_DIRECT	GO:0019221~cytokine-mediated signaling pathway	4	7.69231	0.00805784	CAV1, IL16, CD44, TGM2	52	156	19357	9.54487	0.99091	0.390134	0.386777
GOTERM_BP_DIRECT	GO:0030154~cell differentiation	7	13.4615	0.00900231	NIBAN2, CAV1, MGP, MMP19, CCN2, CHRDL1, HSPG2	52	686	19357	3.79847	0.994774	0.402334	0.398871
GOTERM_BP_DIRECT	GO:0043065~positive regulation of apoptotic process	5	9.61538	0.0107115	LGALS1, RASSF2, CCN1, CLU, TGM2	52	327	19357	5.6919	0.998083	0.444525	0.4407
GOTERM_BP_DIRECT	GO:0007596~blood coagulation	3	5.76923	0.0240079	F10, ITGA2	52	91	19357	12.272	0.999999	0.871788	0.864285
GOTERM_BP_DIRECT	GO:0050729~positive regulation of inflammatory response	3	5.76923	0.0329323	LGALS1, ITGA2, IL16	52	108	19357	10.3403	1	1	0.993103
GOTERM_BP_DIRECT	GO:0001501~skeletal system development	3	5.76923	0.0486522	COL18A1, RASSF2, FBN1	52	134	19357	8.33396	1	1	0.993103
GOTERM_BP_DIRECT	GO:0009887~animal organ morphogenesis	3	5.76923	0.0512721	COL18A1, ITGA2, HSPG2	52	138	19357	8.09239	1	1	0.993103
GOTERM_BP_DIRECT	GO:0001666~response to hypoxia	3	5.76923	0.0665405	ITGA2, CAV1, SLC2A1	52	160	19357	6.97969	1	1	0.993103
GOTERM_BP_DIRECT	GO:0006954~inflammatory response	4	7.69231	0.0955035	ANXA1, PLA2G4C, HSPG2, CD44	52	414	19357	3.59662	1	1	0.993103
GOTERM_BP_DIRECT	GO:0006508~proteolysis	4	7.69231	0.0976056	F10, MMP19, PRSS23, TGM2	52	418	19357	3.5622	1	1	0.993103
