# Supplementary material for: Axolotl mandible regeneration occurs through mechanical gap closure and a shared regenerative program with the limb
Source: Dis Model Mech. 2024 Sep 27;17(9):dmm050743. doi: 10.1242/dmm.050743 (PMC11449444; doi:10.1242/dmm.050743)
Supplement: Table S13. Gene ontology analysis of lower jaw 14 dpi Peak vs limb Mid Peak. [file dmm-17-050743-TableS13.xlsx]

## Sheet: Jaw14dpiPeak-vs-LimbMidPeak_Sha
Category	Term	Count	%	PValue	Genes	List Total	Pop Hits	Pop Total	Fold Enrichment	Bonferroni	Benjamini	FDR
GOTERM_BP_DIRECT	GO:0007155~cell adhesion	14	17.9487	2.58244e-07	LGALS3BP, ENTPD1, TGFB1I1, ITGB2, TNC, FN1, THBS4, EFNB1, VCAN, COL7A1, SPP1, EMILIN1, TGFBI, TLN1	78	554	19357	6.27136	0.000275766	0.000275804	0.000271931
GOTERM_BP_DIRECT	GO:0030335~positive regulation of cell migration	8	10.2564	8.24004e-05	CSF1R, GRN, TGFB1, WNT5B, MDK, HGF, SNAI1, HAS2	78	262	19357	7.57761	0.0842458	0.0440018	0.0433838
GOTERM_BP_DIRECT	GO:0001649~osteoblast differentiation	6	7.69231	0.000146563	VCAN, CBFB, LOX, SNAI1, SPP1, TNC	78	126	19357	11.8175	0.144904	0.0521765	0.0514437
GOTERM_BP_DIRECT	GO:0043524~negative regulation of neuron apoptotic process	6	7.69231	0.000339937	GRN, PLXND1, MDK, ADAM8, APOE, LGMN	78	151	19357	9.86093	0.304493	0.0839772	0.0827978
GOTERM_BP_DIRECT	GO:0003180~aortic valve morphogenesis	4	5.12821	0.000393152	TGFB1, SNAI1, NFATC1, EMILIN1	78	36	19357	27.5741	0.342933	0.0839772	0.0827978
GOTERM_BP_DIRECT	GO:0042127~regulation of cell proliferation	6	7.69231	0.000600016	CNN2, CSF1R, TGFB1, TNC, EMILIN1, PRDM1	78	171	19357	8.7076	0.473239	0.0961493	0.0947989
GOTERM_BP_DIRECT	GO:0022617~extracellular matrix disassembly	4	5.12821	0.000812332	MMP11, MMP13, CTSK, ADAM8	78	46	19357	21.5797	0.580178	0.0961493	0.0947989
GOTERM_BP_DIRECT	GO:0030198~extracellular matrix organization	6	7.69231	0.000835062	MMP11, MMP13, COL7A1, ITGB2, TGFBI, KAZALD1	78	184	19357	8.09239	0.590254	0.0961493	0.0947989
GOTERM_BP_DIRECT	GO:0001837~epithelial to mesenchymal transition	4	5.12821	0.000977529	TGFB1, HGF, SNAI1, FLNA	78	49	19357	20.2585	0.648136	0.0961493	0.0947989
GOTERM_BP_DIRECT	GO:0051781~positive regulation of cell division	4	5.12821	0.000977529	TGFB1, MDK, THBS4	78	49	19357	20.2585	0.648136	0.0961493	0.0947989
GOTERM_BP_DIRECT	GO:0030334~regulation of cell migration	5	6.41026	0.00100448	TGFB1, PLXND1, TNC, FLNA, KRT5	78	111	19357	11.1787	0.658131	0.0961493	0.0947989
GOTERM_BP_DIRECT	GO:0010718~positive regulation of epithelial to mesenchymal transition	4	5.12821	0.00116258	TGFB1, MDK, TGFB1I1, SNAI1	78	52	19357	19.0897	0.711298	0.0961493	0.0947989
GOTERM_BP_DIRECT	GO:0097242~beta-amyloid clearance	3	3.84615	0.00118415	C3, MARCO, ITGB2	78	13	19357	57.2692	0.717879	0.0961493	0.0947989
GOTERM_BP_DIRECT	GO:0001822~kidney development	5	6.41026	0.00126038	BCL2L11, PLXND1, HAS2, PRDM1, SULF1	78	118	19357	10.5155	0.739965	0.0961493	0.0947989
GOTERM_BP_DIRECT	GO:0060707~trophoblast giant cell differentiation	3	3.84615	0.00158585	SOCS3, SNAI1, PRDM1	78	15	19357	49.6333	0.816406	0.112912	0.111326
GOTERM_BP_DIRECT	GO:0048545~response to steroid hormone	3	3.84615	0.00180773	SRD5A2, LOX, SPP1	78	16	19357	46.5312	0.8552	0.120666	0.118971
GOTERM_BP_DIRECT	GO:0033280~response to vitamin D	3	3.84615	0.00229301	TGFB1, STC2, SPP1	78	18	19357	41.3611	0.913857	0.141594	0.139605
GOTERM_BP_DIRECT	GO:0009611~response to wounding	4	5.12821	0.002519	TGFB1, MDK, TNC, FN1	78	68	19357	14.598	0.932369	0.141594	0.139605
GOTERM_BP_DIRECT	GO:0045109~intermediate filament organization	4	5.12821	0.002519	KRT17, KRT12, VIM, KRT5	78	68	19357	14.598	0.932369	0.141594	0.139605
GOTERM_BP_DIRECT	GO:0001525~angiogenesis	6	7.69231	0.00304228	PLXND1, CALD1, FN1, FLNA, ADAM8, TGFBI	78	247	19357	6.02834	0.961385	0.162458	0.160176
GOTERM_BP_DIRECT	GO:0010628~positive regulation of gene expression	8	10.2564	0.00428467	CNN2, TGFB1, MST1, TNC, FN1, EMILIN1, VIM, PRDM1	78	513	19357	3.87005	0.989805	0.21437	0.211359
GOTERM_BP_DIRECT	GO:2000249~regulation of actin cytoskeleton reorganization	3	3.84615	0.00441587	CSF1R, TGFB1, MDK	78	25	19357	29.78	0.991143	0.21437	0.211359
GOTERM_BP_DIRECT	GO:0045453~bone resorption	3	3.84615	0.00477158	CTSK, ACP5, TCIRG1	78	26	19357	28.6346	0.993953	0.221567	0.218455
GOTERM_BP_DIRECT	GO:0042060~wound healing	4	5.12821	0.00607588	CNN2, TGFB1, WNT5B, LOX	78	93	19357	10.6738	0.99851	0.243606	0.240185
GOTERM_BP_DIRECT	GO:0006954~inflammatory response	7	8.97436	0.00610194	C3, CSF1R, TGFB1, ITGB2, SPP1, ADAM8, TCIRG1	78	414	19357	4.19605	0.998551	0.243606	0.240185
GOTERM_BP_DIRECT	GO:0060349~bone morphogenesis	3	3.84615	0.00632132	MMP13, ACP5, HAS2	78	30	19357	24.8167	0.998855	0.243606	0.240185
GOTERM_BP_DIRECT	GO:0010575~positive regulation of vascular endothelial growth factor production	3	3.84615	0.00632132	C3, TGFB1, SULF1	78	30	19357	24.8167	0.998855	0.243606	0.240185
GOTERM_BP_DIRECT	GO:0006508~proteolysis	7	8.97436	0.00638668	C3, MMP11, MMP13, CTSK, MST1, ADAM8, LGMN	78	418	19357	4.1559	0.998933	0.243606	0.240185
GOTERM_BP_DIRECT	GO:0035987~endodermal cell differentiation	3	3.84615	0.00673995	COL7A1, ITGB2, FN1	78	31	19357	24.0161	0.99927	0.248216	0.24473
GOTERM_BP_DIRECT	GO:0030855~epithelial cell differentiation	4	5.12821	0.0074226	TAGLN, KRT17, TGFB1I1, KRT12	78	100	19357	9.92667	0.99965	0.264245	0.260533
GOTERM_BP_DIRECT	GO:0010629~negative regulation of gene expression	6	7.69231	0.00777531	TGFB1, STC2, EMILIN1, APOE, PRDM1, LGMN	78	309	19357	4.81877	0.99976	0.267493	0.263736
GOTERM_BP_DIRECT	GO:0043029~T cell homeostasis	3	3.84615	0.00806912	TGFB1, BCL2L11, TCIRG1	78	34	19357	21.8971	0.999825	0.267493	0.263736
GOTERM_BP_DIRECT	GO:0010467~gene expression	4	5.12821	0.00826523	TGFB1, TCIRG1, APOE, PRDM1	78	104	19357	9.54487	0.999859	0.267493	0.263736
GOTERM_BP_DIRECT	GO:0007160~cell-matrix adhesion	4	5.12821	0.00939473	BCL2L11, ITGB2, FN1, EMILIN1	78	109	19357	9.10703	0.999958	0.29007	0.285996
GOTERM_BP_DIRECT	GO:0051017~actin filament bundle assembly	3	3.84615	0.00950603	CALD1, FSCN1, LIMD2	78	37	19357	20.1216	0.999963	0.29007	0.285996
GOTERM_BP_DIRECT	GO:0007229~integrin-mediated signaling pathway	4	5.12821	0.00987052	ITGB2, FN1, ADAM8, TLN1	78	111	19357	8.94294	0.999975	0.291175	0.287085
GOTERM_BP_DIRECT	GO:0001934~positive regulation of protein phosphorylation	5	6.41026	0.0101558	C3, CSF1R, MARCO, TGFB1, HGF	78	212	19357	5.85299	0.999982	0.291175	0.287085
GOTERM_BP_DIRECT	GO:0006874~cellular calcium ion homeostasis	4	5.12821	0.0103602	TGFB1, STC2, TCIRG1, APOE	78	113	19357	8.78466	0.999985	0.291175	0.287085
GOTERM_BP_DIRECT	GO:0030574~collagen catabolic process	3	3.84615	0.0115849	MMP11, MMP13, CTSK	78	41	19357	18.1585	0.999996	0.301352	0.29712
GOTERM_BP_DIRECT	GO:0030316~osteoclast differentiation	3	3.84615	0.0121331	CSF1R, TGFB1, TCIRG1	78	42	19357	17.7262	0.999998	0.301352	0.29712
GOTERM_BP_DIRECT	GO:0007566~embryo implantation	3	3.84615	0.0126925	STC2, MST1, SPP1	78	43	19357	17.314	0.999999	0.308081	0.303754
GOTERM_BP_DIRECT	GO:1900026~positive regulation of substrate adhesion-dependent cell spreading	3	3.84615	0.0138444	MDK, FLNA, HAS2	78	45	19357	16.5444	1	0.328573	0.323959
GOTERM_BP_DIRECT	GO:0070527~platelet aggregation	3	3.84615	0.0150399	FN1, FLNA, TLN1	78	47	19357	15.8404	1	0.349188	0.344284
GOTERM_BP_DIRECT	GO:0050728~negative regulation of inflammatory response	4	5.12821	0.0160316	SOCS3, HGF, ACP5, APOE	78	133	19357	7.46366	1	0.364293	0.359177
GOTERM_BP_DIRECT	GO:0007162~negative regulation of cell adhesion	3	3.84615	0.0175589	PLXND1, MDK, TGFBI	78	51	19357	14.598	1	0.390686	0.385198
GOTERM_BP_DIRECT	GO:0001932~regulation of protein phosphorylation	3	3.84615	0.0188809	SOCS3, LOX, FN1	78	53	19357	14.0472	1	0.397656	0.392071
GOTERM_BP_DIRECT	GO:0002062~chondrocyte differentiation	3	3.84615	0.0195572	TGFB1, WNT5B, TGFBI	78	54	19357	13.787	1	0.397656	0.392071
GOTERM_BP_DIRECT	GO:0008284~positive regulation of cell proliferation	7	8.97436	0.0206742	CSF1R, TGFB1, TNC, FN1, HAS2, TCIRG1, LGMN	78	541	19357	3.21103	1	0.40889	0.403147
GOTERM_BP_DIRECT	GO:0008360~regulation of cell shape	4	5.12821	0.0219832	CSF1R, PLXND1, ITGB2, FN1	78	150	19357	6.61778	1	0.42648	0.42049
GOTERM_BP_DIRECT	GO:0045165~cell fate commitment	3	3.84615	0.0223623	WNT5B, TGFB1I1, PRDM1	78	58	19357	12.8362	1	0.42648	0.42049
GOTERM_BP_DIRECT	GO:0045599~negative regulation of fat cell differentiation	3	3.84615	0.0230881	MMP11, TGFB1, TGFB1I1	78	59	19357	12.6186	1	0.432598	0.426522
GOTERM_BP_DIRECT	GO:0016477~cell migration	5	6.41026	0.0240305	TGFB1, ITGB2, FSCN1, SNAI1, EMILIN1	78	275	19357	4.51212	1	0.434993	0.428883
GOTERM_BP_DIRECT	GO:0045766~positive regulation of angiogenesis	4	5.12821	0.0276741	C3, GRN, HGF, EMILIN1	78	164	19357	6.05285	1	0.476709	0.470014
GOTERM_BP_DIRECT	GO:0071560~cellular response to transforming growth factor beta stimulus	3	3.84615	0.0292347	TGFB1, CTSK, NFATC1	78	67	19357	11.1119	1	0.495597	0.488637
GOTERM_BP_DIRECT	GO:0010977~negative regulation of neuron projection development	3	3.84615	0.0308627	FLNA, VIM, APOE	78	69	19357	10.7899	1	0.515021	0.507788
GOTERM_BP_DIRECT	GO:0006898~receptor-mediated endocytosis	3	3.84615	0.0386155	MARCO, ITGB2, APOE	78	78	19357	9.54487	1	0.604941	0.596444
GOTERM_BP_DIRECT	GO:0098609~cell-cell adhesion	4	5.12821	0.0417152	KRT18, ITGB2, ADAM8, TLN1	78	193	19357	5.14335	1	0.635911	0.62698
GOTERM_BP_DIRECT	GO:0001503~ossification	3	3.84615	0.042275	SPP1, TCIRG1, KAZALD1	78	82	19357	9.07927	1	0.635911	0.62698
GOTERM_BP_DIRECT	GO:0014068~positive regulation of phosphatidylinositol 3-kinase signaling	3	3.84615	0.0451017	HGF, FN1, HCST	78	85	19357	8.75882	1	0.656497	0.647277
GOTERM_BP_DIRECT	GO:0008544~epidermis development	3	3.84615	0.0451017	CRABP2, COL7A1, KRT5	78	85	19357	8.75882	1	0.656497	0.647277
GOTERM_BP_DIRECT	GO:0050731~positive regulation of peptidyl-tyrosine phosphorylation	3	3.84615	0.0509575	TGFB1, HGF, THBS4	78	91	19357	8.18132	1	0.671885	0.662448
GOTERM_BP_DIRECT	GO:0000902~cell morphogenesis	3	3.84615	0.0529673	TGFB1, HGF, ADAM8	78	93	19357	8.00538	1	0.68215	0.672569
GOTERM_BP_DIRECT	GO:0030512~negative regulation of transforming growth factor beta receptor signaling pathway	3	3.84615	0.0602181	TGFB1I1, PMEPA1, EMILIN1	78	100	19357	7.445	1	0.71748	0.707403
GOTERM_BP_DIRECT	GO:0070374~positive regulation of ERK1 and ERK2 cascade	4	5.12821	0.0612635	CSF1R, MARCO, TGFB1, APOE	78	226	19357	4.39233	1	0.71748	0.707403
GOTERM_BP_DIRECT	GO:0045893~positive regulation of transcription, DNA-templated	7	8.97436	0.0674499	TGFB1, MDK, TGFB1I1, SNAI1, SPP1, NFATC1, APOE	78	722	19357	2.40605	1	0.766346	0.755583
GOTERM_BP_DIRECT	GO:0009410~response to xenobiotic stimulus	4	5.12821	0.0791673	TGFB1, SRD5A2, LOX, MDK	78	252	19357	3.93915	1	0.81712	0.805644
GOTERM_BP_DIRECT	GO:0016525~negative regulation of angiogenesis	3	3.84615	0.0909782	EMILIN1, SULF1, THBS4	78	127	19357	5.8622	1	0.881312	0.868934
GOTERM_BP_DIRECT	GO:0071456~cellular response to hypoxia	3	3.84615	0.0958637	STC2, MST1, ADAM8	78	131	19357	5.68321	1	0.882607	0.870211
