# Supplementary material for: Axolotl mandible regeneration occurs through mechanical gap closure and a shared regenerative program with the limb
Source: Dis Model Mech. 2024 Sep 27;17(9):dmm050743. doi: 10.1242/dmm.050743 (PMC11449444; doi:10.1242/dmm.050743)
Supplement: Table S14. Gene ontology analysis of lower jaw 14 General Rise vs limb Mid Peak. [file dmm-17-050743-TableS14.xlsx]

## Sheet: JawGeneralRise-vs-LimbMidPeak_S
Category	Term	Count	%	PValue	Genes	List Total	Pop Hits	Pop Total	Fold Enrichment	Bonferroni	Benjamini	FDR
GOTERM_BP_DIRECT	GO:0007155~cell adhesion	21	20.7921	2.77093e-12	POSTN, PTPRS, EGFL6, LAMA1, PCDHGC3, LAMB1, LAMC1, THBS2, PCDH18, LOXL2, GPNMB, ITGA11, CDH11, PXDN, ANOS1, FAT1, CTNNB1, COL6A6, NCAM1, NEO1, JAM3	97	554	19357	7.56442	2.5326e-09	2.53263e-09	2.50769e-09
GOTERM_BP_DIRECT	GO:0030198~extracellular matrix organization	9	8.91089	3.72013e-06	PDGFRA, COL3A1, POSTN, EGFL6, CCDC80, ADAMTS17, PXDN, FBLN1, COL6A6	97	184	19357	9.76093	0.00339443	0.0017001	0.00168336
GOTERM_BP_DIRECT	GO:0007411~axon guidance	7	6.93069	0.000358226	RPS6KA5, LAMA1, DPYSL2, ANOS1, UNC5C, ARHGEF40, NEO1	97	189	19357	7.39099	0.279261	0.0732074	0.0724865
GOTERM_BP_DIRECT	GO:0060414~aorta smooth muscle tissue morphogenesis	3	2.9703	0.000360414	COL3A1, EFEMP2, MYLK	97	6	19357	99.7784	0.280701	0.0732074	0.0724865
GOTERM_BP_DIRECT	GO:0098609~cell-cell adhesion	7	6.93069	0.000400478	ITGA11, CDH11, FAT1, MYH9, CTNNB1, NEO1, JAM3	97	193	19357	7.23781	0.306574	0.0732074	0.0724865
GOTERM_BP_DIRECT	GO:0051603~proteolysis involved in cellular protein catabolic process	4	3.9604	0.00057896	CTSK, CTSZ, CTSC, CTSB	97	33	19357	24.1887	0.410996	0.0787814	0.0780057
GOTERM_BP_DIRECT	GO:0098883~synapse disassembly	3	2.9703	0.000668431	C1QB, C1QA, C1QC	97	8	19357	74.8338	0.457274	0.0787814	0.0780057
GOTERM_BP_DIRECT	GO:0009888~tissue development	4	3.9604	0.000689553	POSTN, LAMA1, LAMB1, LAMC1	97	35	19357	22.8065	0.467658	0.0787814	0.0780057
GOTERM_BP_DIRECT	GO:0001525~angiogenesis	7	6.93069	0.00144607	ACVRL1, CLIC4, ANPEP, HAND2, PXDN, MYH9, JAM3	97	247	19357	5.65545	0.733575	0.146856	0.14541
GOTERM_BP_DIRECT	GO:2001046~positive regulation of integrin-mediated signaling pathway	3	2.9703	0.0018322	LAMA1, LAMB1, LAMC1	97	13	19357	46.0515	0.812909	0.167463	0.165814
GOTERM_BP_DIRECT	GO:0051149~positive regulation of muscle cell differentiation	3	2.9703	0.00245054	LAMA1, LAMB1, LAMC1	97	15	19357	39.9113	0.893812	0.203617	0.201613
GOTERM_BP_DIRECT	GO:0060441~epithelial tube branching involved in lung morphogenesis	3	2.9703	0.00315361	LAMA1, CTSZ, CTNNB1	97	17	19357	35.2159	0.944254	0.231791	0.229508
GOTERM_BP_DIRECT	GO:0050808~synapse organization	4	3.9604	0.0032968	C1QA, PTPRS, PCDHGC3, CTNNB1	97	60	19357	13.3038	0.951114	0.231791	0.229508
GOTERM_BP_DIRECT	GO:0001649~osteoblast differentiation	5	4.9505	0.00358428	MRC2, SFRP1, HAND2, ITGA11, CTHRC1	97	126	19357	7.91892	0.962444	0.234002	0.231698
GOTERM_BP_DIRECT	GO:0001701~in utero embryonic development	6	5.94059	0.00426895	ACVRL1, PDGFRA, COL3A1, HAND2, MYH9, CTNNB1	97	214	19357	5.59505	0.979963	0.260121	0.25756
GOTERM_BP_DIRECT	GO:0006508~proteolysis	8	7.92079	0.00477847	ANPEP, CTSK, ADAMTS17, CTSZ, HTRA1, CPZ, CTSC, CTSB	97	418	19357	3.81927	0.987449	0.27297	0.270282
GOTERM_BP_DIRECT	GO:0050679~positive regulation of epithelial cell proliferation	4	3.9604	0.00572082	SFRP1, HTRA1, LAMB1, LAMC1	97	73	19357	10.9346	0.99472	0.307578	0.30455
GOTERM_BP_DIRECT	GO:0030199~collagen fibril organization	4	3.9604	0.00616695	COL3A1, PXDN, COLGALT1, LOXL2	97	75	19357	10.643	0.996497	0.313144	0.310061
GOTERM_BP_DIRECT	GO:0030335~positive regulation of cell migration	6	5.94059	0.00984549	PDGFRA, LRRC15, GPNMB, PIK3R3, LAMB1, MYLK	97	262	19357	4.57	0.999882	0.47362	0.468956
GOTERM_BP_DIRECT	GO:0007156~homophilic cell adhesion via plasma membrane adhesion molecules	5	4.9505	0.01104	TENM3, CDH11, PCDHGC3, FAT1, PCDH18	97	174	19357	5.73439	0.999961	0.48389	0.479126
GOTERM_BP_DIRECT	GO:0042060~wound healing	4	3.9604	0.0111178	PDGFRA, COL3A1, NACA, EPPK1	97	93	19357	8.58308	0.999964	0.48389	0.479126
GOTERM_BP_DIRECT	GO:0016477~cell migration	6	5.94059	0.0119539	CDH11, FAT1, LAMB1, LAMC1, GPC4, CTHRC1	97	275	19357	4.35396	0.999983	0.496629	0.491739
GOTERM_BP_DIRECT	GO:0045765~regulation of angiogenesis	3	2.9703	0.0130214	SFRP1, GPNMB, CTNNB1	97	35	19357	17.1049	0.999994	0.516786	0.511697
GOTERM_BP_DIRECT	GO:0030336~negative regulation of cell migration	5	4.9505	0.0135699	ACVRL1, SFRP1, CLIC4, CDH11, EPPK1	97	185	19357	5.39342	0.999996	0.516786	0.511697
GOTERM_BP_DIRECT	GO:0007160~cell-matrix adhesion	4	3.9604	0.016997	COL3A1, ITGA11, CTNNB1, JAM3	97	109	19357	7.32318	1	0.618853	0.61276
GOTERM_BP_DIRECT	GO:0030574~collagen catabolic process	3	2.9703	0.0176041	MRC2, CTSK, CTSB	97	41	19357	14.6017	1	0.618853	0.61276
GOTERM_BP_DIRECT	GO:0006897~endocytosis	5	4.9505	0.0215845	MRC2, LRP1, DPYSL2, RAB22A, LOXL2	97	213	19357	4.68443	1	0.644751	0.638402
GOTERM_BP_DIRECT	GO:0022617~extracellular matrix disassembly	3	2.9703	0.0218679	CTSK, SH3PXD2B, LAMC1	97	46	19357	13.0146	1	0.644751	0.638402
GOTERM_BP_DIRECT	GO:0030178~negative regulation of Wnt signaling pathway	3	2.9703	0.0284729	SFRP1, LRP1, APCDD1	97	53	19357	11.2957	1	0.765418	0.757881
GOTERM_BP_DIRECT	GO:0042475~odontogenesis of dentin-containing tooth	3	2.9703	0.0315181	PDGFRA, HAND2, CTNNB1	97	56	19357	10.6905	1	0.777787	0.770128
GOTERM_BP_DIRECT	GO:0034446~substrate adhesion-dependent cell spreading	3	2.9703	0.0336166	LAMB1, LAMC1, ANTXR1	97	58	19357	10.3219	1	0.777787	0.770128
GOTERM_BP_DIRECT	GO:0071363~cellular response to growth factor stimulus	3	2.9703	0.0336166	ACVRL1, SFRP1, CTNNB1	97	58	19357	10.3219	1	0.777787	0.770128
GOTERM_BP_DIRECT	GO:0045785~positive regulation of cell adhesion	3	2.9703	0.0346858	LAMA1, LAMB1, LAMC1	97	59	19357	10.147	1	0.777787	0.770128
GOTERM_BP_DIRECT	GO:0007275~multicellular organism development	4	3.9604	0.0348898	PDGFRA, CDH11, ANGPTL2, FSTL1	97	144	19357	5.54324	1	0.777787	0.770128
GOTERM_BP_DIRECT	GO:0071560~cellular response to transforming growth factor beta stimulus	3	2.9703	0.0437	ACVRL1, SFRP1, CTSK	97	67	19357	8.93537	1	0.851159	0.842778
GOTERM_BP_DIRECT	GO:0030154~cell differentiation	8	7.92079	0.0542033	IGSF10, SFRP1, CLIC4, EGFL6, DPYSL2, ANPEP, SH3PXD2B, FSTL1	97	686	19357	2.32719	1	0.944198	0.934901
GOTERM_BP_DIRECT	GO:0007399~nervous system development	6	5.94059	0.0542078	RBFOX2, DPYSL2, AVIL, PCDHGC3, TCF3, PCDH18	97	412	19357	2.90617	1	0.944198	0.934901
GOTERM_BP_DIRECT	GO:0045669~positive regulation of osteoblast differentiation	3	2.9703	0.0547511	FBN2, CTNNB1, CTHRC1	97	76	19357	7.87724	1	0.944198	0.934901
GOTERM_BP_DIRECT	GO:0010629~negative regulation of gene expression	5	4.9505	0.067776	ACVRL1, SFRP1, LRP1, HAND2, CTNNB1	97	309	19357	3.22907	1	1	0.991238
GOTERM_BP_DIRECT	GO:0016055~Wnt signaling pathway	4	3.9604	0.0729566	SFRP1, GPC4, CPZ, APCDD1	97	195	19357	4.09347	1	1	0.991238
GOTERM_BP_DIRECT	GO:0043065~positive regulation of apoptotic process	5	4.9505	0.079699	SFRP1, HTRA1, CTNNB1, UNC5C, BMF	97	327	19357	3.05133	1	1	0.991238
GOTERM_BP_DIRECT	GO:0007507~heart development	4	3.9604	0.0866224	ACVRL1, COL3A1, HAND2, SH3PXD2B	97	210	19357	3.80108	1	1	0.991238
GOTERM_BP_DIRECT	GO:0046718~viral entry into host cell	3	2.9703	0.0881972	ANPEP, NCAM1, CTSB	97	100	19357	5.9867	1	1	0.991238
GOTERM_BP_DIRECT	GO:0006629~lipid metabolic process	4	3.9604	0.0923728	LRP1, BDH1, APOC1, BCAT1	97	216	19357	3.69549	1	1	0.991238
